# Supplementary material for: Protein relative abundance patterns associated with sucrose-induced dysbiosis are conserved across taxonomically diverse oral microcosm biofilm models of dental caries
Source: Microbiome. 2015 Dec 19;3:69. doi: 10.1186/s40168-015-0136-z (PMC4684605; doi:10.1186/s40168-015-0136-z)
Supplement: Additional file 1: — ProbeSeq results as received from the HOMINGS core facility. The first worksheet provides read count summaries for each sample. The second worksheet lists read counts for all HOMINGS probes (including those not detected) for each sample. The third worksheet presents the read counts as a percent of total reads for each sample, and the fourth worksheet summarizes results for each sample as stacked column plots. [file 40168_2015_136_MOESM1_ESM.xlsx]

## Sheet: Summary
Table 1. Read Count Summary
Types of Read Count \ Sample ID	730NS	730P	730WS	733NS	733WS	734NS	734P	734WS	737NS	737P	737WS	760NS	760P	760WS	769NS	769P	769WS	781NS	781P	781WS	795NS	795WS	852NS	852P	852WS	861NS	861P	861WS	866NS	866P	866WS	867NS	867WS	Row Sum
Total reads	57335	121230	71203	70204	108452	80749	46733	70043	47467	36760	55177	61897	69330	45355	104718	109113	100588	109297	64879	110889	60749	63997	53579	61584	61663	73372	120369	84457	113666	138435	78756	69897	68572	2590515
Reads matched uniquely with 1 species probe	16646	56550	42754	47531	33987	36584	21415	14124	14783	19939	23926	32112	41051	25706	41746	72838	28451	90029	47366	36435	46920	19502	30457	22350	22242	34912	74450	20316	48121	66958	24670	31338	33003	1219212
Reads matched uniquely with 1 genus probe	34586	51233	21889	13364	56088	32809	20245	41173	22200	9754	18557	22393	18756	16348	58467	27636	68209	8604	7468	67989	7547	21618	9079	24022	25239	28309	36688	43011	43525	55479	46106	31640	16945	1006976
Unmatched reads	6103	13447	6560	9309	18377	11356	5073	14746	10484	7067	12694	7392	9523	3301	4505	8639	3928	10664	10045	6465	6282	22877	14043	15212	14182	10151	9231	21130	22020	15998	7980	6919	18624	364327
Table 2. Percent Frequency
% Frequency \ Sample ID	730NS	730P	730WS	733NS	733WS	734NS	734P	734WS	737NS	737P	737WS	760NS	760P	760WS	769NS	769P	769WS	781NS	781P	781WS	795NS	795WS	852NS	852P	852WS	861NS	861P	861WS	866NS	866P	866WS	867NS	867WS
% Frequency 1 Species probe	0.290329	0.466469	0.600452	0.677041	0.313383	0.453058	0.458241	0.201648	0.311437	0.54241	0.433623	0.518797	0.59211	0.566773	0.398652	0.667546	0.282847	0.82371	0.730067	0.328572	0.772358	0.304733	0.56845	0.362919	0.360703	0.475822	0.618515	0.240548	0.423354	0.483678	0.313246	0.448345	0.48129
% Frequency 1 Genus probe	0.603227	0.42261	0.307417	0.19036	0.517169	0.406308	0.433206	0.587825	0.467693	0.265343	0.336318	0.361778	0.270532	0.360445	0.558328	0.253279	0.678103	0.0787213	0.115107	0.613127	0.124232	0.337797	0.169451	0.390069	0.409305	0.385828	0.304796	0.509265	0.38292	0.400758	0.585428	0.452666	0.247113
% Frequency unmatched	0.106445	0.110921	0.0921309	0.132599	0.169448	0.140633	0.108553	0.210528	0.220869	0.192247	0.23006	0.119424	0.137358	0.0727814	0.0430203	0.0791748	0.0390504	0.097569	0.154827	0.0583015	0.103409	0.35747	0.262099	0.247012	0.229992	0.13835	0.0766892	0.250186	0.193725	0.115563	0.101326	0.0989885	0.271598
Analysis procedure:
Step 1:	Each read was first searched for the presence of the Species-level probe sequences; the read was counted if only one probe sequence was found, discarded if multiple were found, or passed to Step 2 if none was found
Step 2:	If a read contains no sepecies-level probe sequence, it was searched for Genus-level probe sequence and counted if only one probe sequences was found.
Step 3:	Read count results were shown in spreadsheet 'Unique'; Percent frequencies were shown in scpreadsheet 'Unique %' and were calculated as: probe-read-count/(total-specie-count+total-genus-count)
Worksheet description:
Summary	Shows how probe sequences were found in all reads by samples
Unique	Number of reads containing a unique probe, reads that contain more than one probe were discarded
% Unique	Same as Unique, but displayed as percentage to tatal matched reads of each sample
Column Chart	Probe ID in ' % Unique' were ordered by maximal reads among all samples, and first 255 probes data, due to Excel limitation, were plotted as Percent Stacked Columns
	Note: Samples with total read count < 5000 were excluded in the chart
Color scheme:
Sample ID	Dark blue	When total sample read count >= 5000
	Dark red	When total sample read count < 5000
Read counts	0	Grayed out when read count = 0
	1234	Black color when read count > 0
	123	Entire sample column (in this and 'Unique' sheets) is highlighted in pink background if total sample read count < 5000
Percent frequency color gradient	0	0.143718	0.287437	0.431155	0.574874	0.718592
	Min.					Max.
Probe sequences used:
Species-level	/home/doctorwho/bioinfohd1/jmac/galaxy-userdata/database/files/000/dataset_887.dat
Genus-level	/home/doctorwho/bioinfohd1/jmac/galaxy-userdata/database/files/000/dataset_885.dat
Date:	11/21/2014
Time:	13:09

## Sheet: Unique
Probe ID	HOT	Organism Name	730NS	730P	730WS	733NS	733WS	734NS	734P	734WS	737NS	737P	737WS	760NS	760P	760WS	769NS	769P	769WS	781NS	781P	781WS	795NS	795WS	852NS	852P	852WS	861NS	861P	861WS	866NS	866P	866WS	867NS	867WS	Row Sum
AB-01	389	Abiotrophia_defectiva	103	400	7	936	0	34	183	9	8	65	64	127	652	20	59	2854	9	219	36	0	64	1	91	2177	10	6	1184	5	108	1414	4	59	10	10918
AC-01	554	Acinetobacter_baumannii	0	0	0	0	0	0	0	0	0	0	0	0	0	0	0	0	0	0	0	0	0	0	0	0	0	0	0	0	0	0	0	0	0	0
AC-02	408	Acinetobacter_sp_oral_taxon_408	0	0	0	0	0	0	0	0	0	0	0	0	0	0	0	0	0	0	0	0	0	0	0	0	0	0	5	0	0	0	0	0	0	5
AC-03	183	Actinobaculum_sp_oral_taxon_183	0	0	0	2	7	0	4	0	0	0	1	1	2	3	5	5	2	3	5	3	0	0	0	0	2	1	6	3	3	25	7	0	0	90
AC-04	850	Actinomyces_cardiffensis	0	2	0	0	0	0	1	0	0	0	0	0	0	0	0	0	0	0	0	0	0	0	0	0	0	0	0	0	0	0	0	0	0	3
AC-05	888_449	Actinomyces_dentalis_&_sp_oral_taxon_449	0	0	0	0	0	0	0	0	0	0	0	0	4	0	0	0	0	0	0	0	0	0	0	0	0	0	0	0	0	0	0	0	0	4
AC-06	617	Actinomyces_georgiae	0	0	0	0	0	0	0	0	0	0	0	0	0	0	0	0	0	0	0	0	0	0	0	0	0	0	0	0	0	0	0	0	0	0
AC-07	618	Actinomyces_gerencseriae	0	0	0	0	0	0	0	0	0	0	0	0	0	0	0	1	0	1	0	0	0	0	0	0	0	0	0	0	0	4	0	0	0	6
AC-08	866	Actinomyces_graevenitzii	0	0	0	0	0	0	0	0	0	0	0	0	0	0	0	0	0	0	5	0	0	0	0	0	0	0	0	0	0	0	0	0	0	5
AC-35	866	Actinomyces_graevenitzii	0	1	1	0	0	0	0	2	0	0	0	1	1	0	0	0	0	0	2	0	1	0	0	0	0	0	6	0	1	8	0	0	0	24
AC-09	645	Actinomyces_israelii	1	1	0	0	0	0	3	0	0	0	0	0	2	0	0	0	0	0	0	0	0	0	0	0	0	0	0	0	0	1	0	0	0	8
AC-10	849	Actinomyces_johnsonii	0	0	0	0	0	0	0	0	0	2	0	1	3	0	0	16	0	0	0	0	0	0	0	1	0	0	2	1	0	0	0	0	1	27
AC-11	852	Actinomyces_massiliensis	0	1	0	0	1	1	31	0	0	0	2	1	103	0	0	6	0	0	1	1	0	0	0	4	0	1	1	0	0	23	0	0	0	177
AC-12	671	Actinomyces_meyeri	0	1	0	0	0	4	17	2	0	0	0	0	10	0	0	36	0	0	7	0	0	0	0	1	0	0	8	0	0	34	0	0	1	121
AC-13	176	Actinomyces_naeslundii	0	1	1	0	0	0	0	0	0	0	0	0	61	0	0	610	3	1	1	0	0	0	0	0	1	0	1	0	0	14	0	0	0	694
AC-36	176	Actinomyces_naeslundii	0	9	1	0	4	0	166	0	0	14	0	1	383	1	1	2249	2	1	319	2	0	0	9	56	0	0	27	2	1	1229	2	0	1	4480
AC-14	701	Actinomyces_odontolyticus	0	0	0	0	0	0	0	0	0	0	0	2	2	0	0	0	0	1	0	0	0	0	0	0	0	1	0	0	0	3	0	0	0	9
AC-37	701	Actinomyces_odontolyticus	0	396	0	149	0	2	4	4	1	7	167	182	457	211	0	2	0	0	4	1	116	55	0	1	1	0	3	1	0	1	0	9	273	2047
AC-38	701	Actinomyces_odontolyticus	0	0	0	0	0	0	0	0	0	0	0	0	0	0	0	0	0	0	0	0	0	0	0	0	0	0	0	0	0	0	0	0	0	0
AC-15	708	Actinomyces_oricola	0	0	0	0	0	0	0	0	0	0	0	0	0	0	0	0	0	0	0	0	0	0	0	0	0	0	0	0	0	0	0	0	0	0
AC-42	893_175	Actinomyces_oris_&_sp_oral_taxon_175	0	13	1	0	2	2	13	0	0	0	0	0	22	0	20	600	1	0	10	0	1	0	0	17	0	1	159	0	3	60	1	1	0	927
AC-16	746	Actinomyces_radicidentis	0	0	0	0	0	0	0	0	0	0	0	0	0	0	0	0	0	0	0	0	0	0	0	0	0	0	0	0	0	0	0	0	0	0
AC-39	746	Actinomyces_radicidentis	0	0	0	0	0	0	0	0	0	0	0	0	0	0	0	0	0	0	0	0	0	0	0	0	0	0	0	0	0	0	0	0	0	0
AC-17	169	Actinomyces_sp_oral_taxon_169	0	0	0	0	0	1	1	0	0	0	0	0	0	0	0	2	0	0	0	0	0	0	0	0	0	0	2	0	0	0	0	0	0	6
AC-18	170	Actinomyces_sp_oral_taxon_170	0	0	0	0	0	0	1	0	0	1	0	0	4	2	0	0	0	0	3	0	0	0	0	4	0	0	0	1	0	0	0	0	1	17
AC-19	171	Actinomyces_sp_oral_taxon_171	0	1	0	0	0	2	6	0	0	0	0	0	5	0	0	13	0	0	0	0	0	0	0	0	0	0	1	0	0	140	0	0	0	168
AC-20	172	Actinomyces_sp_oral_taxon_172	3	1	0	0	0	0	2	2	0	1	0	1	0	0	0	3	0	0	1	0	1	1	0	1	1	0	2	2	0	6	0	0	0	28
AC-21	175	Actinomyces_sp_oral_taxon_175	0	4	0	0	1	0	0	0	0	0	0	0	14	0	0	83	0	0	0	0	0	0	0	0	0	0	3	0	0	127	0	0	0	232
AC-22	178	Actinomyces_sp_oral_taxon_178	0	4	0	0	0	0	0	0	0	8	0	0	16	0	0	0	0	0	2	0	0	0	0	0	0	1	0	0	0	1	0	0	0	32
AC-23	180	Actinomyces_sp_oral_taxon_180	0	0	0	0	0	0	0	0	0	0	0	0	0	0	0	0	0	0	0	0	0	0	0	0	0	0	0	0	0	0	0	0	0	0
AC-24	181	Actinomyces_sp_oral_taxon_181	0	2	0	220	4	11	35	16	0	1	0	0	0	1	0	18	0	0	1	2	5	28	0	2	0	0	5	0	0	10	0	0	0	361
AC-25	414	Actinomyces_sp_oral_taxon_414	0	0	0	1	0	0	0	0	0	0	0	0	161	0	0	0	0	0	0	0	0	0	0	0	0	0	0	0	0	0	0	0	0	162
AC-26	446	Actinomyces_sp_oral_taxon_446	0	0	0	0	0	0	0	0	0	0	0	0	0	0	0	0	0	0	0	0	0	0	0	0	0	0	0	0	0	0	0	0	0	0
AC-27	448	Actinomyces_sp_oral_taxon_448	2	1	0	4	6	1	1	1	1	3	2	1	1	0	3	2	2	1	0	0	2	1	0	4	0	0	0	2	0	129	0	2	5	177
AC-28	525	Actinomyces_sp_oral_taxon_525	0	0	0	0	0	0	0	0	0	0	0	0	0	0	0	0	0	0	0	0	0	0	0	0	0	0	0	0	0	0	0	0	0	0
AC-40	525	Actinomyces_sp_oral_taxon_525	0	0	0	0	0	0	0	0	0	0	0	0	0	0	0	0	1	0	0	0	0	0	0	0	0	0	0	0	0	0	0	0	0	1
AC-29	848	Actinomyces_sp_oral_taxon_848	0	0	0	0	0	0	0	0	0	1	0	0	19	0	0	0	0	0	8	0	0	0	0	0	0	0	0	0	0	0	0	0	0	28
AC-30	877	Actinomyces_sp_oral_taxon_877	0	0	1	0	0	0	0	0	0	0	0	0	0	0	0	0	0	0	0	0	0	0	0	0	0	0	0	0	0	0	0	0	0	1
AC-31	896	Actinomyces_sp_oral_taxon_896	0	0	0	0	0	0	0	0	0	0	0	0	0	0	0	0	0	0	0	0	0	0	0	0	0	0	1	0	0	0	0	0	0	1
AC-32	897	Actinomyces_sp_oral_taxon_897	0	0	0	0	0	0	0	0	0	0	0	0	0	0	0	0	0	0	0	0	0	0	0	0	0	0	0	0	0	0	0	0	0	0
AC-33	179	Actinomyces_timonensis	0	0	0	0	0	0	0	0	0	0	0	0	0	0	0	0	0	0	0	0	0	0	0	0	0	0	0	0	0	0	0	0	0	0
AC-41	179	Actinomyces_timonensis	0	0	0	0	0	1	0	0	0	0	0	0	0	0	0	3	0	0	0	0	0	0	0	0	0	0	0	0	1	3	1	0	0	9
AC-34	688	Actinomyces_viscosus	0	1	0	0	0	0	0	0	0	0	0	0	1	0	0	7	1	0	1	0	0	0	0	1	0	0	0	0	0	4	0	0	0	16
AG-01	531	Aggregatibacter_actinomycetemcomitans	0	0	0	0	0	0	0	0	0	0	0	1	0	0	0	0	1	0	1	0	0	0	0	0	0	0	0	0	0	0	0	0	0	3
AG-02	545_458	Aggregatibacter_aphrophilus_&_sp_oral_taxon_458	0	36	0	0	0	0	3	0	1	380	1	7	420	0	0	2	0	0	1	2	0	0	0	833	0	4	5	1	1	454	0	1	3	2155
AG-03	720	Aggregatibacter_paraphrophilus	0	116	0	0	0	0	0	0	0	0	0	47	3	0	0	0	0	0	0	0	0	0	0	0	0	0	0	0	0	0	0	0	0	166
AG-09	720	Aggregatibacter_paraphrophilus	0	102	0	0	0	0	0	0	0	0	0	40	7	0	0	2	0	0	2	2	0	0	0	0	0	0	0	0	0	0	0	0	0	155
AG-04	762_512	Aggregatibacter_segnis_&_sp_oral_taxon_512	0	0	0	0	0	0	0	0	306	2083	0	0	24	0	0	0	0	6	1	0	340	0	0	2	0	1	0	1	0	48	0	0	0	2812
AG-08	458	Aggregatibacter_sp_oral_taxon_458	0	34	0	1	0	0	6	0	3	30	0	0	101	0	0	0	0	1	2	1	0	0	0	30	0	1	0	0	1	5	0	0	0	216
AG-05	512	Aggregatibacter_sp_oral_taxon_512	0	0	0	0	0	0	0	0	0	0	0	0	0	0	0	0	0	0	0	0	0	0	0	0	0	0	0	0	0	0	0	0	0	0
AG-06	513	Aggregatibacter_sp_oral_taxon_513	0	138	0	0	0	0	8	0	74	1132	10	35	50	1	0	0	0	0	0	0	0	1	0	32	0	0	0	0	0	71	0	0	0	1552
AG-07	485	Agrobacterium_tumefaciens	0	0	0	0	0	0	1	0	0	0	0	0	0	0	0	0	0	0	0	0	0	0	0	0	0	0	0	0	0	0	0	0	0	1
AL-01	831	Alloiococcus_otitis	0	0	0	0	0	0	0	0	0	0	0	0	0	0	0	0	1	0	0	1	0	0	0	0	0	0	0	0	0	0	1	0	0	3
AL-02	302	Alloprevotella_rava	0	0	0	0	0	0	0	0	0	0	0	0	0	0	0	0	0	0	1	0	0	0	0	0	0	0	0	0	0	0	0	0	0	1
AL-03	308	Alloprevotella_sp_oral_taxon_308	0	0	0	0	0	59	3	0	3	0	0	0	0	0	0	0	0	4	5	0	38	0	0	0	0	0	0	0	0	1	0	0	0	113
AL-04	473	Alloprevotella_sp_oral_taxon_473	0	18	0	0	0	38	768	0	10	76	0	0	286	0	0	0	0	0	2	0	0	0	13	53	0	0	49	0	0	277	0	0	0	1590
AL-05	474	Alloprevotella_sp_oral_taxon_474	0	0	0	0	0	0	0	0	0	0	0	0	0	0	0	0	0	0	0	0	0	0	0	0	0	0	0	0	0	0	0	0	0	0
AL-06	912	Alloprevotella_sp_oral_taxon_912	1	5	0	0	0	0	1	1	3683	4	0	4	2	0	0	0	0	0	1	0	0	0	2	5	0	0	0	0	0	177	0	0	0	3886
AL-07	913	Alloprevotella_sp_oral_taxon_913	0	0	0	0	0	0	0	0	7	0	0	0	0	0	0	0	0	0	0	0	0	0	0	0	0	0	0	0	0	0	0	0	0	7
AL-08	914	Alloprevotella_sp_oral_taxon_914	0	1	0	0	0	0	0	0	0	0	0	0	1	0	0	0	0	0	0	0	0	0	1	0	0	0	6	0	0	19	0	0	0	28
AL-11	914	Alloprevotella_sp_oral_taxon_914	0	1070	0	0	0	34	1	0	8	17	0	342	12	1	34	24	0	1	9	0	171	0	147	8	0	0	25	0	0	196	0	0	0	2100
AL-09	466	Alloprevotella_tannerae	1	1	1	0	0	1	1	0	1	2	1	0	0	0	0	0	0	0	0	0	0	2	0	0	0	0	0	0	0	12	0	1	0	24
AL-10	198	Alloscardovia_omnicolens	0	0	0	0	0	0	0	0	0	0	0	0	0	0	0	0	0	0	0	0	0	0	0	0	0	0	0	0	0	0	0	0	0	0
AN-01	859	Anaerococcus_lactolyticus	0	0	0	0	0	0	0	0	0	0	0	0	0	0	0	0	0	0	0	0	0	0	0	0	0	0	0	0	0	0	0	0	0	0
AN-02	738_788	Anaerococcus_prevotii_&_tetradius	0	0	0	0	0	0	0	0	0	0	0	0	0	0	0	0	0	0	0	0	0	0	0	0	0	0	0	0	0	0	0	0	0	0
AN-03	121	Anaeroglobus_geminatus	0	0	0	0	0	0	0	0	0	0	0	0	1	0	0	0	0	0	0	0	0	0	0	0	0	0	0	0	0	0	0	0	2	3
AQ-01	660	Aquamicrobium_lusatiense	0	0	0	0	0	0	0	0	0	0	0	0	0	0	0	0	0	0	0	0	0	0	0	0	0	0	0	0	0	0	0	0	0	0
AR-01	811	Arcanobacterium_haemolyticum	0	0	0	0	0	0	0	0	0	0	0	0	0	0	0	0	0	0	0	0	0	0	0	0	0	0	0	0	0	0	0	0	0	0
AR-02	190	Arsenicicoccus_sp_oral_taxon_190	0	0	0	0	0	0	0	0	0	0	0	0	0	0	0	0	0	0	0	0	0	1	0	0	0	0	0	0	0	0	0	0	0	1
AT-01	674	Atopobium_minutum	0	0	0	0	0	0	0	0	0	0	0	0	0	0	0	0	0	0	0	0	0	0	0	0	0	0	0	0	0	0	0	0	0	0
AT-02	723	Atopobium_parvulum	1	0	0	0	2	1	3	0	0	0	0	0	5	0	0	633	0	0	0	0	0	0	0	0	0	0	2	0	0	2	1	0	0	650
AT-03	750	Atopobium_rimae	0	1	0	0	0	0	0	1	0	0	0	0	0	0	0	1	0	0	2	0	0	0	0	0	0	0	1	0	0	0	0	0	0	6
AT-09	750	Atopobium_rimae	0	0	1	1	0	0	1	2	0	1	2	0	0	1	0	11	0	1	60	0	1	0	0	1	0	0	3	1	1	3	0	1	0	92
AT-04	199	Atopobium_sp_oral_taxon_199	0	0	0	0	0	0	0	0	0	0	0	0	0	0	0	1	0	0	0	0	0	0	0	0	0	0	0	0	0	0	0	0	0	1
AT-05	416	Atopobium_sp_oral_taxon_416	0	0	0	0	0	0	0	0	0	0	0	0	0	0	0	0	0	0	0	0	0	0	0	0	0	0	0	0	0	0	0	0	0	0
AT-06	810	Atopobium_sp_oral_taxon_810	0	0	1	0	0	0	0	0	0	0	0	0	0	0	0	0	0	0	0	0	0	0	0	0	0	0	0	0	0	0	0	0	0	1
AT-07	814	Atopobium_vaginae	0	0	0	0	0	0	0	0	0	0	0	0	0	0	0	0	0	0	0	0	0	0	0	0	0	0	0	0	0	0	0	0	0	0
BA-01	45	Bacillus_clausii	0	0	0	0	0	0	0	0	0	0	0	0	0	0	0	0	0	0	0	0	0	0	0	0	0	0	0	0	0	0	0	0	0	0
BA-02	272	Bacteroidaceae[G-1]_sp_oral_taxon_272	0	0	0	0	0	1	0	0	0	0	0	0	0	0	0	0	0	0	0	0	0	0	0	0	0	0	0	0	0	0	0	0	0	1
BA-03	274	Bacteroidales[G-2]_sp_oral_taxon_274	0	1	1	0	0	0	0	0	1	1	1	0	0	1	0	1	0	0	0	1	0	0	0	0	1	0	0	0	0	0	0	0	1	10
BA-04	911	Bacteroidales[G-3]_sp_oral_taxon_911	0	0	0	0	0	0	0	0	0	0	0	0	0	0	0	0	0	0	0	0	0	0	0	0	0	0	0	0	0	0	0	0	0	0
BA-05	630	Bacteroides_heparinolyticus	0	0	0	0	0	0	0	0	0	0	0	0	0	0	0	0	0	0	0	0	0	0	0	0	0	0	0	0	0	0	0	0	0	0
BA-06	787	Bacteroides_tectus	0	0	0	0	0	0	0	0	0	0	0	0	0	0	0	0	0	0	0	0	0	0	0	0	0	0	0	0	0	0	0	0	1	1
BA-07	465	Bacteroides_zoogleoformans	0	0	0	0	0	0	0	0	0	0	0	0	0	0	0	0	0	0	0	0	0	0	0	0	0	0	0	0	0	0	0	0	0	0
BA-08	280	Bacteroidetes[G-3]_sp_oral_taxon_280	0	2	0	0	0	0	0	0	1	0	0	0	0	0	0	0	0	0	0	0	0	0	0	0	0	0	0	0	0	0	0	0	0	3
BA-09	281	Bacteroidetes[G-3]_sp_oral_taxon_281	0	0	0	0	0	0	0	0	0	0	0	0	0	0	0	0	0	0	0	0	0	0	0	0	0	0	0	0	0	0	0	0	0	0
BA-10	365	Bacteroidetes[G-3]_sp_oral_taxon_365	0	0	0	0	0	0	0	0	0	0	0	0	0	0	0	0	0	0	0	0	0	0	0	0	0	0	0	0	0	0	0	0	0	0
BA-11	436	Bacteroidetes[G-3]_sp_oral_taxon_436	0	0	0	0	0	0	0	0	0	0	0	0	0	0	0	0	0	0	0	0	0	0	0	0	0	0	0	0	0	0	0	0	0	0
BA-12	503	Bacteroidetes[G-3]_sp_oral_taxon_503	0	0	0	0	0	3	0	0	0	0	0	0	0	0	0	0	0	0	0	0	0	0	0	0	0	0	0	0	0	0	0	0	0	3
BA-13	899	Bacteroidetes[G-3]_sp_oral_taxon_899	0	0	0	0	0	0	0	0	0	0	0	0	0	0	0	0	0	0	0	0	0	0	0	0	0	0	0	0	0	0	0	0	0	0
BA-14	509	Bacteroidetes[G-4]_sp_oral_taxon_509	0	0	0	0	0	0	0	0	0	0	0	0	0	0	0	0	0	0	0	0	0	0	0	0	0	0	0	0	0	0	0	0	0	0
BA-15	505	Bacteroidetes[G-5]_sp_oral_taxon_505	0	0	0	0	0	0	0	0	0	0	0	0	0	0	0	1	0	0	0	0	0	0	0	0	0	0	0	0	0	0	0	0	0	1
BA-16	507	Bacteroidetes[G-5]_sp_oral_taxon_507	0	0	0	0	0	0	0	0	0	0	0	0	0	0	0	0	0	0	0	0	0	0	0	0	0	0	0	0	0	0	0	0	0	0
BA-17	511	Bacteroidetes[G-5]_sp_oral_taxon_511	0	0	0	0	0	0	0	0	0	0	0	0	0	0	0	0	0	0	0	0	0	0	0	0	0	0	0	0	0	0	0	0	1	1
BA-19	511	Bacteroidetes[G-5]_sp_oral_taxon_511	0	0	0	0	0	0	1	0	0	0	0	0	0	0	0	0	0	0	0	0	0	0	1	0	0	0	0	0	0	0	0	0	1	3
BA-18	516	Bacteroidetes[G-6]_sp_oral_taxon_516	0	0	0	0	0	0	0	0	0	0	0	0	0	0	0	0	0	0	0	0	0	0	0	0	0	0	0	0	0	0	0	0	0	0
BD-01	39	Bdellovibrio_sp_oral_taxon_039	0	0	0	0	0	0	0	0	0	0	0	0	0	0	0	0	0	0	0	0	0	0	0	0	0	0	0	0	0	0	0	0	0	0
BE-01	319	Bergeyella_sp_oral_taxon_319	0	0	0	0	0	0	0	0	0	0	0	0	0	0	0	0	0	0	0	0	0	0	0	0	0	0	0	0	0	0	0	0	0	0
BE-02	322	Bergeyella_sp_oral_taxon_322	38	126	0	0	0	0	16	0	5	56	0	4	103	0	3	369	2	1	31	2	4	0	8	214	2	0	260	0	39	275	0	4	2	1564
BE-03	900	Bergeyella_sp_oral_taxon_900	0	3	0	0	0	0	0	0	0	20	0	0	6	0	0	0	0	0	0	0	0	0	0	0	0	0	0	0	0	0	0	0	0	29
BE-04	907	Bergeyella_sp_oral_taxon_907	0	4	0	0	0	0	0	0	0	61	0	0	45	0	0	0	0	0	0	0	0	0	0	0	0	0	0	0	0	5	0	0	0	115
BI-01	407	Bifidobacteriaceae[G-2]_sp_oral_taxon_407	0	0	0	0	0	0	0	0	0	0	0	0	0	0	0	0	0	0	0	0	0	0	0	0	0	0	0	0	0	0	0	0	0	0
BI-02	895	Bifidobacterium_animalis_subsp_animalis	0	0	0	0	0	0	0	0	0	0	0	0	0	0	0	0	0	0	0	0	0	0	0	0	0	0	0	0	0	0	0	0	0	0
BI-03	895	Bifidobacterium_animalis_subsp_lactis	0	0	0	0	0	0	0	0	0	0	0	0	0	0	0	0	0	0	0	0	0	0	0	0	0	0	0	0	0	0	0	0	0	0
BI-04	889	Bifidobacterium_breve	0	0	0	0	0	0	0	0	0	0	0	0	0	0	0	0	0	0	0	0	0	0	0	0	0	0	0	0	0	0	0	0	0	0
BI-05	588	Bifidobacterium_dentium	0	0	0	0	0	0	0	0	0	0	0	0	0	0	0	2	0	0	0	0	0	0	0	0	0	0	0	0	0	0	0	0	0	2
BI-06	862	Bifidobacterium_longum	0	0	0	0	0	0	0	0	0	0	0	0	0	0	0	0	0	0	2	0	0	0	0	0	0	0	0	0	0	0	0	0	0	2
BI-07	891	Bifidobacterium_scardovii	0	0	0	0	0	0	0	0	0	0	0	0	0	0	0	0	0	0	0	0	0	0	0	0	0	0	0	0	0	0	0	0	0	0
BR-01	590	Brevundimonas_diminuta	0	19	0	0	0	0	0	0	0	0	0	0	0	0	0	0	0	0	0	0	0	0	0	1	0	0	0	0	0	0	0	0	0	20
BU-01	603	Bulleidia_extructa	2	0	2	0	0	0	1	0	1	0	0	0	0	0	0	0	0	0	0	0	0	0	0	0	1	0	0	0	0	0	0	1	0	8
BU-02	94	Butyrivibrio_sp_oral_taxon_094	0	0	0	0	0	0	0	0	0	0	0	0	0	0	0	0	0	0	0	0	0	0	0	0	0	0	0	0	0	0	0	0	0	0
CA-01	575	Campylobacter_concisus	0	89	0	0	0	7	19	0	0	24	0	13	420	0	0	0	0	0	0	0	0	0	0	5	0	0	44	0	0	54	0	298	0	973
CA-02	575	Campylobacter_concisus	0	2	0	0	0	1	191	0	0	46	0	0	105	0	167	297	0	0	120	0	0	1	0	1	0	0	128	0	0	122	0	9	0	1190
CA-03	580	Campylobacter_curvus	0	0	0	0	0	0	0	0	0	0	0	0	0	0	0	0	0	0	0	0	0	0	0	0	0	0	0	0	0	1	0	0	0	1
CA-04	623	Campylobacter_gracilis	2	0	0	0	0	3	0	1	0	29	0	0	0	0	2	1	0	0	3	0	0	1	0	0	0	0	1	2	1	6	0	1	0	53
CA-05	748_763	Campylobacter_rectus_&_showae	0	270	0	0	1	4	7	0	102	29	3	84	8	0	548	2	1	678	83	1	0	0	0	29	1	0	13	0	0	98	0	0	1	1963
CA-06	44	Campylobacter_sp_oral_taxon_044	0	0	0	0	0	0	0	0	0	0	0	0	0	0	0	0	0	0	0	0	0	0	0	0	0	0	0	0	0	0	0	0	0	0
CA-07	776	Campylobacter_sputorum	0	0	0	0	0	0	0	0	0	0	0	0	0	0	0	0	0	0	0	0	0	0	0	0	0	0	0	0	0	0	0	0	0	0
CA-08	842	Campylobacter_ureolyticus	0	0	0	0	0	0	0	0	0	0	0	0	0	0	0	0	0	0	0	0	0	0	0	0	0	0	0	0	0	0	0	0	0	0
CA-09	337	Capnocytophaga_gingivalis	0	2	0	0	0	0	2	0	0	70	0	0	9	0	0	125	0	0	30	1	0	0	0	17	0	0	2	0	0	11	0	0	1	270
CA-10	325	Capnocytophaga_granulosa	0	4	0	0	0	0	0	0	0	421	0	0	31	1	0	0	0	2	74	0	0	0	0	3	0	0	1	0	0	6	0	0	0	543
CA-11	627	Capnocytophaga_haemolytica	0	0	0	0	0	0	0	0	0	0	0	0	0	0	0	0	0	0	0	0	0	0	0	1	0	0	0	0	0	0	0	0	0	1
CA-16	*_326	Capnocytophaga_infantium_&_sp_oral_taxon_326	0	0	0	0	0	0	0	0	2	197	0	0	0	0	0	0	0	0	0	0	0	0	0	0	0	0	0	0	0	1	0	0	0	200
CA-12	329	Capnocytophaga_leadbetteri	0	18	0	0	0	6	1	0	1	493	0	4	24	0	66	0	0	0	16	0	0	0	152	78	0	3	0	0	71	13	0	61	0	1007
CA-13	700	Capnocytophaga_ochracea	0	0	0	0	0	0	0	0	0	0	0	0	0	0	0	0	0	0	0	0	0	0	0	0	0	0	0	0	0	0	0	1	0	1
CA-14	323	Capnocytophaga_sp_oral_taxon_323	0	0	0	0	0	0	0	0	0	0	0	0	0	0	0	0	0	0	0	0	0	0	0	0	0	0	0	0	0	0	0	0	0	0
CA-15	324	Capnocytophaga_sp_oral_taxon_324	0	0	0	0	0	0	0	0	0	0	0	0	0	0	0	0	0	0	0	0	0	0	0	0	0	0	0	0	0	0	0	0	0	0
CA-17	332	Capnocytophaga_sp_oral_taxon_332	0	0	0	0	0	0	0	0	0	0	0	0	1	0	0	0	0	0	0	0	0	0	0	5	0	0	3	0	1	12	0	0	0	22
CA-18	334	Capnocytophaga_sp_oral_taxon_334	0	0	0	0	0	0	0	0	0	0	0	0	0	0	0	0	0	0	0	0	0	0	0	0	0	0	0	0	0	0	0	0	0	0
CA-19	335	Capnocytophaga_sp_oral_taxon_335	0	0	0	0	0	0	0	0	0	0	0	0	0	0	0	0	0	0	1	1	0	0	0	0	0	0	0	0	0	0	0	0	0	2
CA-20	336	Capnocytophaga_sp_oral_taxon_336	0	0	0	0	0	0	0	0	0	1	0	0	0	0	0	0	0	0	0	0	0	0	0	0	0	0	0	0	0	0	0	0	0	1
CA-21	338	Capnocytophaga_sp_oral_taxon_338	0	0	0	0	0	0	0	0	0	1	0	0	1	0	0	0	0	0	0	0	0	0	0	3	0	0	0	0	0	5	0	0	0	10
CA-22	380	Capnocytophaga_sp_oral_taxon_380	0	0	0	0	0	0	0	0	0	1	0	0	0	0	0	0	0	0	0	0	0	0	0	0	0	0	0	0	0	0	0	0	0	1
CA-23	412	Capnocytophaga_sp_oral_taxon_412	0	0	0	0	0	0	0	0	0	0	0	0	0	0	0	0	0	0	0	0	0	0	0	0	0	0	0	0	0	0	0	0	0	0
CA-24	863	Capnocytophaga_sp_oral_taxon_863	0	0	0	0	0	0	0	0	0	53	0	0	0	0	0	0	0	0	0	0	0	0	0	0	0	0	0	0	0	0	0	0	0	53
CA-25	864	Capnocytophaga_sp_oral_taxon_864	0	0	0	0	0	0	0	0	0	0	0	0	0	0	0	0	0	0	0	0	0	0	0	0	0	0	0	0	0	0	0	0	0	0
CA-26	878	Capnocytophaga_sp_oral_taxon_878	0	0	0	0	0	0	0	0	0	0	0	0	0	0	0	0	0	0	0	0	0	0	0	0	0	0	0	0	0	3	0	0	0	3
CA-27	901	Capnocytophaga_sp_oral_taxon_901	0	0	0	0	0	0	0	0	0	0	0	0	0	0	0	0	0	0	0	0	0	0	0	0	0	0	0	0	0	0	0	0	0	0
CA-28	902	Capnocytophaga_sp_oral_taxon_902	0	0	0	0	0	0	0	0	0	94	0	0	2	0	0	0	0	0	0	0	0	0	0	0	0	0	0	0	0	2	0	0	0	98
CA-29	903	Capnocytophaga_sp_oral_taxon_903	0	0	0	0	0	0	0	0	0	0	0	0	0	0	0	0	0	0	0	0	0	0	0	0	0	0	0	0	0	0	0	0	0	0
CA-30	775	Capnocytophaga_sputigena	1	89	0	0	0	8	12	0	0	0	0	0	30	0	1	27	0	0	15	3	0	0	0	1	0	0	1	0	0	21	0	0	2	211
CA-31	633	Cardiobacterium_hominis	0	226	0	1	1	0	0	1	0	107	0	0	54	0	2	2	0	0	6	0	0	0	0	20	0	1	1	0	0	36	1	0	0	459
CA-32	540	Cardiobacterium_valvarum	0	12	0	0	0	0	0	0	0	15	0	0	1	0	0	0	0	0	0	0	0	0	0	0	0	0	0	0	0	4	0	0	0	32
CA-33	165_164	Catonella_morbi_&_sp_oral_taxon_164	0	0	0	0	0	0	9	0	56	80	0	0	27	0	0	43	0	0	29	0	10	0	0	44	0	0	7	0	0	70	0	0	0	375
CA-34	451	Catonella_sp_oral_taxon_451	0	0	0	0	0	0	0	0	0	0	0	0	0	0	0	0	0	0	0	0	0	1	0	0	0	0	0	0	0	0	0	0	0	1
CA-35	2	Caulobacter_sp_oral_taxon_002	0	0	0	0	0	0	0	0	0	0	0	0	0	0	0	0	0	0	1	0	0	0	0	0	0	0	1	0	0	0	0	0	0	2
CE-01	726	Centipeda_periodontii	0	0	0	0	0	0	0	0	0	30	0	0	0	0	0	0	0	0	0	0	0	0	0	0	0	0	0	0	0	0	0	0	0	30
CH-01	733	Chlamydophila_pneumoniae	0	0	0	0	0	0	0	0	0	0	0	0	0	0	0	0	0	0	0	0	0	0	0	0	0	0	0	0	0	0	0	0	0	0
CH-02	439	Chloroflexi[G-1]_sp_oral_taxon_439	0	0	0	0	0	0	0	0	0	0	0	0	0	0	0	0	0	0	0	0	0	0	0	0	0	0	0	0	0	0	0	0	0	0
CH-03	439	Chloroflexi[G-1]_sp_oral_taxon_439	0	0	0	0	0	0	0	0	0	0	0	0	0	0	0	0	0	0	0	0	0	0	0	0	0	0	0	0	0	0	0	0	0	0
CL-01	93	Clostridiales[F-1][G-1]_sp_oral_taxon_093	0	0	0	0	0	0	0	0	0	0	0	0	0	0	0	0	0	0	0	0	0	0	0	0	0	0	0	0	0	0	0	0	0	0
CL-02	402	Clostridiales[F-1][G-2]_sp_oral_taxon_402	0	0	0	0	0	0	0	0	0	0	0	0	0	0	0	0	0	0	0	0	0	0	0	0	0	0	0	0	0	0	0	0	0	0
CL-03	75	Clostridiales[F-2][G-1]_sp_oral_taxon_075	0	0	0	0	0	0	0	0	0	0	0	0	0	0	0	0	0	0	0	0	0	0	0	0	0	0	0	0	0	0	0	0	0	0
CL-08	75	Clostridiales[F-2][G-1]_sp_oral_taxon_075	0	12	0	0	1	0	1	0	0	156	0	1	3	0	0	0	3	4	1778	0	0	0	0	2	0	1	2	0	2	111	0	0	0	2077
CL-04	85	Clostridiales[F-2][G-2]_sp_oral_taxon_085	0	0	0	0	0	0	0	0	10	55	0	0	0	0	0	2	0	0	77	0	0	0	0	0	0	0	0	0	0	21	0	0	0	165
CL-05	366	Clostridiales[F-2][G-3]_sp_oral_taxon_366	0	0	0	0	0	0	0	0	0	0	0	0	0	0	0	0	0	0	0	0	0	0	0	0	0	0	0	0	0	0	0	0	0	0
CL-06	381	Clostridiales[F-2][G-3]_sp_oral_taxon_381	0	0	0	0	0	0	0	0	0	0	0	0	0	0	0	0	0	0	0	0	0	0	0	0	0	0	0	0	0	0	0	0	0	0
CL-07	876	Clostridiales[F-3][G-1]_sp_oral_taxon_876	0	0	0	0	0	0	0	0	0	0	0	0	0	0	0	0	0	0	0	0	0	0	0	0	0	0	0	0	0	0	0	0	0	0
CO-01	591	Corynebacterium_diphtheriae	0	0	0	0	0	0	0	0	0	0	0	0	0	0	0	0	0	0	0	0	0	0	0	0	0	0	0	0	0	0	0	0	0	0
CO-07	591	Corynebacterium_diphtheriae	0	0	0	0	0	0	0	0	0	0	0	0	0	0	0	0	0	0	0	0	0	0	0	5	0	0	0	0	0	0	0	0	0	5
CO-08	591	Corynebacterium_diphtheriae	0	0	0	0	0	0	0	0	0	0	0	0	8	0	0	0	0	0	0	0	0	0	0	3	0	0	0	0	0	0	0	0	0	11
CO-02	595	Corynebacterium_durum	0	49	0	5	4	0	72	0	1	26	0	2	282	2	1	6084	3	2	840	5	0	0	0	723	0	6	3139	4	0	1917	3	0	0	13170
CO-03	666	Corynebacterium_matruchotii	2	20	1	4	9	2	45	6	1	989	1	5	2348	4	11	3	8	1	32	13	2	0	3	39	1	5	9	9	2	59	7	0	4	3645
CO-04	835	Corynebacterium_mucifaciens	0	0	0	0	0	0	0	0	0	0	0	0	0	0	0	0	1	0	0	0	0	0	0	0	0	0	0	0	0	0	0	0	0	1
CO-05	184	Corynebacterium_sp_oral_taxon_184	0	0	0	0	0	0	0	0	0	0	0	0	0	0	0	0	0	0	0	0	0	0	0	0	0	0	0	0	0	0	0	0	0	0
CO-06	853	Corynebacterium_urealyticum	0	0	0	0	0	0	0	0	0	0	0	1	0	0	0	0	0	0	0	0	0	0	0	0	0	0	0	0	0	0	0	0	0	1
CR-01	579	Cryptobacterium_curtum	0	0	0	0	0	0	0	0	0	0	0	0	0	0	0	1	0	0	0	1	0	0	0	0	0	0	0	0	0	1	0	0	0	3
DE-01	23	Delftia_acidovorans	2	8	0	0	0	1	1	0	0	0	0	0	0	1	0	0	0	0	0	0	0	0	0	1	0	0	0	0	0	0	0	0	0	14
DE-02	41	Desulfobulbus_sp_oral_taxon_041	0	0	0	0	0	1	0	0	0	0	0	0	0	0	0	0	0	0	0	0	0	0	0	0	0	0	0	0	0	0	0	1	0	2
DE-03	703	Desulfomicrobium_orale	0	0	0	0	0	0	0	0	0	0	0	0	0	0	0	0	0	0	0	0	0	0	0	0	0	0	0	0	0	0	0	0	0	0
DE-04	605	Desulfovibrio_fairfieldensis	0	0	0	0	0	0	0	0	0	0	0	0	0	0	0	0	0	0	0	0	0	0	0	0	0	0	0	0	0	0	0	0	0	0
DE-05	40	Desulfovibrio_sp_oral_taxon_040	0	0	0	0	0	0	0	0	0	0	0	0	0	0	0	0	0	0	0	0	0	0	0	0	0	0	0	0	0	0	0	0	0	0
DI-01	118	Dialister_invisus	0	2	1	0	0	2	1	0	1	0	0	0	0	0	0	0	1	0	0	0	0	1	1	1	4	0	1	0	0	9	0	2	2	29
DI-02	843	Dialister_micraerophilus	0	0	0	0	0	0	0	0	0	0	0	0	0	0	0	0	0	0	0	0	0	0	0	0	0	0	0	0	0	0	0	0	0	0
DI-03	736	Dialister_pneumosintes	0	0	0	0	0	0	0	0	0	0	0	0	2	0	0	0	0	0	0	0	0	0	0	0	0	0	0	0	0	6	0	0	0	8
DI-04	119	Dialister_sp_oral_taxon_119	0	0	0	0	0	0	0	0	0	0	0	0	0	0	0	0	0	0	0	0	0	0	0	0	0	0	0	0	0	0	0	0	0	0
DI-05	502	Dialister_sp_oral_taxon_502	0	0	0	0	0	0	0	0	0	0	0	0	0	0	0	0	0	0	0	0	0	0	0	0	0	0	0	0	0	0	0	0	0	0
DI-07	502	Dialister_sp_oral_taxon_502	0	0	0	0	0	0	0	0	0	0	0	0	0	0	0	0	0	0	0	0	0	0	0	0	0	0	0	0	0	0	0	0	0	0
DI-08	502	Dialister_sp_oral_taxon_502	0	0	0	0	0	0	0	0	0	0	0	0	0	0	0	0	0	0	0	0	0	0	0	0	0	0	0	0	0	0	0	0	0	0
DI-09	502	Dialister_sp_oral_taxon_502	0	0	0	0	0	0	0	0	0	0	0	0	0	0	0	0	0	0	0	0	0	0	0	0	0	0	0	0	0	0	0	0	0	0
DI-06	368	Dietzia_sp_oral_taxon_368	0	0	0	0	0	0	0	0	0	0	0	0	0	0	0	0	0	0	0	0	0	0	0	0	0	0	0	0	0	0	0	0	0	0
DO-01	813	Dolosigranulum_pigrum	0	0	0	0	0	0	0	0	0	0	0	0	0	0	0	0	0	0	0	0	0	0	0	0	0	0	0	0	0	0	0	0	0	0
EG-01	654	Eggerthella_lenta	0	0	0	0	0	0	0	0	0	0	0	0	0	0	0	0	0	0	0	0	0	0	0	0	0	0	0	0	0	0	0	0	0	0
EG-02	569	Eggerthia_catenaformis	0	0	0	0	0	0	0	0	0	0	0	0	0	0	0	0	0	0	0	0	0	0	0	0	0	0	0	0	0	0	0	0	0	0
EI-01	577	Eikenella_corrodens	0	96	0	0	1	4	1	0	57	115	32	17	54	75	333	2	2	1	0	0	3	0	4	86	29	204	12	0	403	78	0	11	0	1620
EI-02	11	Eikenella_sp_oral_taxon_011	0	0	0	0	0	0	0	0	0	0	0	0	0	0	0	0	0	0	0	0	0	0	0	0	0	0	0	0	0	0	0	0	0	0
EN-01	880_*	Enterococcus_durans_&_faecium	0	0	0	0	0	0	0	0	0	0	0	0	0	0	0	0	0	0	0	0	0	0	0	0	0	0	0	0	0	0	0	0	0	0
EN-02	604	Enterococcus_faecalis	0	0	0	0	0	0	0	0	0	0	0	0	0	0	0	0	0	0	0	0	0	0	798	3	134	0	0	0	0	0	0	0	0	935
EN-03	803_802	Enterococcus_italicus_&_saccharolyticus	0	0	0	0	0	0	0	0	0	0	0	0	0	0	0	0	0	0	0	0	0	0	0	0	0	0	0	0	0	0	0	0	0	0
ER-01	904	Erysipelothrichaceae[G-1]_sp_oral_taxon_904	0	0	0	0	0	0	0	0	0	0	0	0	0	0	0	0	0	0	0	0	0	0	0	0	0	0	0	0	0	0	0	0	0	0
ER-02	905	Erysipelothrichaceae[G-1]_sp_oral_taxon_905	0	0	0	0	0	0	0	0	0	0	0	0	0	0	0	0	0	0	0	0	0	0	0	0	0	0	0	0	0	1	0	0	0	1
ER-03	484	Erysipelothrix_tonsillarum	0	0	0	0	0	0	0	0	0	0	0	0	0	0	0	0	0	0	0	0	0	0	0	0	0	0	0	0	0	0	0	0	0	0
ER-04	747	Erythromicrobium_ramosum	0	0	0	0	0	0	0	0	0	0	0	0	0	0	0	0	0	0	0	0	0	0	0	0	0	0	0	0	0	0	0	0	0	0
EU-02	105	Eubacterium[11][G-1]_infirmum	0	0	0	0	0	0	0	1	0	0	0	0	1	0	0	0	0	0	0	0	0	0	0	0	1	0	0	0	0	0	0	0	0	3
EU-03	467	Eubacterium[11][G-1]_sulci	0	0	0	0	0	0	0	0	0	0	0	0	0	0	0	1	0	21	55	0	0	0	0	0	0	0	2	0	0	1	0	0	0	80
EU-04	557	Eubacterium[11][G-3]_brachy	0	0	1	0	0	0	1	1	3	2	2	1	0	0	0	0	0	0	0	1	3	1	1	1	1	0	0	0	0	1	0	3	1	24
EU-05	759	Eubacterium[11][G-5]_saphenum	0	3	0	0	0	1	0	0	0	0	0	0	0	0	0	0	0	0	0	0	0	0	0	0	0	0	0	0	0	0	0	0	0	4
EU-06	673	Eubacterium[11][G-6]_minutum	0	0	0	0	0	0	0	0	0	0	0	0	0	0	0	0	0	0	0	0	0	0	0	0	0	0	0	0	0	0	0	0	0	0
EU-07	694	Eubacterium[11][G-6]_nodatum	0	0	0	0	0	0	0	0	0	0	1	0	0	0	0	0	0	0	0	0	0	0	0	0	0	0	0	0	0	0	0	0	0	1
EU-09	694	Eubacterium[11][G-6]_nodatum	0	0	0	0	0	0	0	0	0	0	0	0	0	0	0	0	0	0	0	0	0	0	0	0	0	0	0	0	0	0	0	0	0	0
EU-08	377	Eubacterium[11][G-7]_yurii	0	0	0	0	1	0	0	0	0	0	0	0	0	0	0	0	0	0	0	0	0	0	0	0	0	0	0	0	0	0	0	0	0	1
EU-10	377	Eubacterium[11][G-7]_yurii	0	0	0	0	0	0	0	0	0	0	0	0	0	0	0	0	0	0	0	0	0	0	0	0	0	0	0	0	0	0	0	0	0	0
EU-01	655	Eubacterium_limosum	0	0	0	0	0	0	0	0	0	0	0	0	0	0	0	0	0	0	0	0	0	0	0	0	0	0	0	0	0	0	0	0	0	0
EU-11	655	Eubacterium_limosum	0	0	0	0	0	0	0	0	0	0	0	0	0	0	0	0	0	0	0	0	0	0	0	0	0	0	0	0	0	0	0	0	0	0
FI-01	539	Filifactor_alocis	1	0	0	0	0	1	0	0	0	1	1	0	0	0	0	0	0	0	0	0	0	0	0	0	1	0	0	0	0	0	0	0	0	5
FI-02	662	Finegoldia_magna	0	0	0	0	0	0	0	0	0	0	0	0	0	0	0	0	0	0	0	0	0	0	0	0	0	0	0	0	0	0	0	0	0	0
FL-01	318	Flavobacteriales[G-1]_sp_oral_taxon_318	0	0	0	0	0	0	0	0	0	0	0	0	0	0	0	0	0	0	0	0	0	0	0	0	0	0	0	0	0	0	0	0	0	0
FL-02	321	Flavobacteriales[G-1]_sp_oral_taxon_321	0	0	0	0	0	0	0	0	0	0	0	0	0	0	0	0	0	0	0	0	0	0	0	0	0	0	0	0	0	0	0	0	0	0
FL-03	320	Flavobacteriales[G-2]_sp_oral_taxon_320	0	0	0	0	0	0	0	0	0	0	0	0	0	0	0	0	0	0	0	0	0	0	0	0	0	0	0	0	0	0	0	0	0	0
FR-01	363	Fretibacterium_fastidiosum	0	0	0	0	0	0	0	1	0	0	0	0	0	0	0	1	0	0	0	0	0	0	0	0	0	0	0	0	0	0	0	0	0	2
FR-02	358_453	Fretibacterium_sp_oral_taxon_358_&_sp_oral_taxon_453	0	0	0	0	0	0	0	0	0	0	0	0	0	0	0	0	0	0	0	0	0	0	0	0	0	0	0	0	0	0	0	0	0	0
FR-03	359_452	Fretibacterium_sp_oral_taxon_359_&_sp_oral_taxon_452	1	0	0	0	0	2	0	0	0	0	0	0	0	0	0	0	0	0	0	0	0	0	0	0	0	0	0	0	0	0	0	0	1	4
FR-04	360	Fretibacterium_sp_oral_taxon_360	0	0	0	0	0	0	0	0	0	0	0	0	0	0	0	0	0	0	0	0	0	0	1	0	0	0	0	0	0	0	0	0	0	1
FR-05	361	Fretibacterium_sp_oral_taxon_361	0	0	0	0	0	0	0	0	0	0	0	0	0	0	0	0	0	0	0	0	0	0	0	0	0	0	0	0	0	0	0	0	0	0
FR-06	362	Fretibacterium_sp_oral_taxon_362	0	0	0	0	0	0	0	0	0	0	0	0	0	0	0	0	0	0	0	0	0	0	0	0	0	0	0	0	0	0	0	0	0	0
FU-01	860	Fusobacterium_gonidiaformans	0	0	0	0	0	0	0	0	0	0	0	0	0	0	0	0	0	0	0	0	0	0	0	0	0	0	0	0	0	0	0	0	0	0
FU-02	860	Fusobacterium_gonidiaformans	0	0	0	0	0	0	0	0	0	0	0	0	0	0	0	0	0	0	0	0	0	0	0	0	0	0	0	0	0	0	0	0	0	0
FU-03	689_*	Fusobacterium_naviforme_&_nucleatum_subsp_fusiforme	16	26	5	0	0	14	2	6	15	8	1	0	3	0	5	1	0	0	0	0	9	3	5	8	4	1	0	1	10	53	1	13	21	231
FU-04	690	Fusobacterium_necrophorum	0	0	0	0	0	0	0	0	0	0	0	0	0	0	0	0	0	0	0	0	0	0	0	0	0	0	0	0	0	0	0	0	0	0
FU-05	420	Fusobacterium_nucleatum_subsp_animalis	13	15	0	0	0	11	0	0	7	0	0	7	6	2	30	0	0	4	1	0	3	0	2	2	4	14	0	0	28	4	0	9	0	162
FU-06	420	Fusobacterium_nucleatum_subsp_animalis	12	18	0	0	0	11	0	0	9	3	0	10	2	0	25	0	0	3	2	0	6	0	2	1	10	7	0	0	23	0	0	12	0	156
FU-07	698	Fusobacterium_nucleatum_subsp_nucleatum	0	2	0	0	1	1	0	1	1	0	0	2	1	0	1	0	0	0	0	0	4	0	2	1	1	2	0	0	4	0	0	2	0	26
FU-08	202	Fusobacterium_nucleatum_subsp_polymorphum	23	21	0	0	0	13	3	1	138	76	0	9	2	1	14	0	0	2	0	0	6	0	3	1	5	18	0	0	25	1	0	4947	0	5309
FU-09	200	Fusobacterium_nucleatum_subsp_vincentii	14	29	0	0	0	21	0	0	15	7	0	22	3	4	41	1	0	7	0	0	6	0	19	1	13	22	0	0	25	2	0	23	0	275
FU-10	201	Fusobacterium_periodonticum	6	7422	0	1	3	5831	22	1	1132	74	1	6559	201	7879	20129	125	3	5102	1429	1	27144	1	5147	550	9405	11885	395	2	34093	2262	5	3741	7	150558
FU-11	205	Fusobacterium_sp_oral_taxon_205	3	5	0	0	0	4	0	0	1	4	0	7	0	2	11	0	0	1	3	0	3	0	1	1	0	4	1	0	14	0	0	5	0	70
GA-01	829	Gardnerella_vaginalis	0	0	0	0	0	0	0	0	0	0	0	0	0	0	0	0	0	0	0	0	0	0	0	0	0	0	0	0	0	0	0	0	0	0
GE-01	555	Gemella_bergeri	0	0	0	0	0	0	0	0	0	0	1	0	0	0	0	0	0	0	0	0	0	0	2	0	0	0	0	0	0	0	0	0	0	3
GE-02	626	Gemella_haemolysans	571	2345	4	453	6	1221	1078	4	245	27	23	59	40	13	22	120	5	1	14	2	5	16	470	501	68	10	8739	3	23	1353	1	13	4	17459
GE-03	46	Gemella_morbillorum	0	2261	1	1	3	1	41	0	239	659	0	1232	29	163	168	7	1	0	0	0	2	1	7	2160	14	1	147	0	287	842	0	0	0	8267
GE-05	46	Gemella_morbillorum	0	10	1	0	2	0	0	0	45	34	0	4	3	1	49	3	0	2	13	3	0	0	22	72	1	0	2	0	1	44	0	2	0	314
GE-04	757	Gemella_sanguinis	3	113	0	19	1	8	94	23	45	18	2332	25	8	7	55	189	0	2	42	2	133	0	1193	77	643	4	145	0	2	177	0	2	0	5362
GN-01	871	GN02[G-1]_sp_oral_taxon_871	0	0	0	0	0	0	0	0	0	2	0	0	0	0	0	0	0	0	0	0	0	0	0	0	0	0	0	0	0	0	0	0	0	2
GN-02	872	GN02[G-1]_sp_oral_taxon_872	0	0	0	0	0	0	0	0	0	20	0	0	0	0	0	0	0	0	0	0	0	0	0	0	0	0	0	0	0	6	0	0	0	26
GN-03	873	GN02[G-2]_sp_oral_taxon_873	0	0	0	0	0	0	0	0	0	0	0	0	0	0	0	0	0	0	0	0	0	0	0	0	0	0	0	0	0	0	0	0	0	0
GR-01	534	Granulicatella_adiacens_&_paradiacens	3117	3705	29762	23204	17316	13109	1977	2185	2798	261	2764	489	500	955	3566	11492	2882	6315	145	22561	3954	291	16511	1523	2148	3200	6129	5628	2239	6786	10626	6315	2707	217160
GR-02	596	Granulicatella_elegans	606	1099	2	2	0	688	836	3	0	29	3	0	72	0	1	29	1	2	19	1	2	0	0	52	1	0	738	0	2	560	1	0	0	4749
HA-01	535_641	Haemophilus_aegyptius_&_influenzae	0	0	0	0	0	0	0	0	0	0	0	0	0	0	0	0	0	0	0	0	0	0	0	0	0	0	0	0	0	0	0	0	0	0
HA-02	821	Haemophilus_ducreyi	0	0	0	0	0	0	0	0	0	0	0	0	0	0	0	0	0	0	0	0	0	0	0	0	0	0	0	0	0	0	0	0	0	0
HA-03	851_036	Haemophilus_haemolyticus_&_sp_oral_taxon_036	0	2	1	1	4	2	7	0	2	2	1	0	5	0	0	6	0	1	2	1	0	0	0	13	1	2	25	0	0	263	1	0	0	342
HA-04	*	Haemophilus_parahaemolyticus	0	247	0	1	1	0	2	0	2	36	1	0	1	0	0	8	0	3	0	0	0	0	0	0	0	3	51	2	2	543	0	0	0	903
HA-05	718	Haemophilus_parainfluenzae	2936	9738	6	20	8	2385	2828	5	2493	23	2267	7334	3745	9057	10834	803	58	55	68	12	2574	116	2	1718	14	13817	1457	210	5699	3592	97	9250	8984	102205
HA-06	35	Haemophilus_sp_oral_taxon_035	0	50	0	0	0	0	22	0	0	0	0	0	0	0	0	0	0	0	0	0	0	0	0	0	0	0	5	0	0	29	0	0	0	106
HE-01	812	Helicobacter_pylori	0	0	0	0	0	0	0	0	0	0	0	0	0	0	0	0	0	0	0	0	0	0	0	0	0	0	0	0	0	0	0	0	0	0
JO-01	635	Johnsonella_ignava	1	0	0	0	0	0	0	0	0	0	0	0	1	0	0	0	0	0	1	0	0	0	0	0	0	0	0	0	0	6	0	0	0	9
JO-02	166	Johnsonella_sp_oral_taxon_166	0	0	0	0	0	0	0	0	0	0	0	0	0	0	0	0	0	0	0	0	0	1	0	0	0	0	0	0	0	0	0	0	0	1
JO-03	777	Jonquetella_anthropi	0	0	0	0	0	0	0	0	0	0	0	0	0	0	0	0	0	0	0	0	0	0	0	0	0	0	0	0	0	0	0	0	0	0
KI-01	582_012	Kingella_denitrificans_&_sp_oral_taxon_012	806	440	0	0	0	0	61	0	0	14	1	0	185	0	0	0	0	0	0	1	41	1	0	109	0	0	0	0	1	53	0	0	0	1713
KI-05	582_012	Kingella_denitrificans_&_sp_oral_taxon_012	0	0	0	0	0	0	0	0	0	0	0	0	0	0	0	0	0	0	0	0	0	0	0	1	0	0	3	0	0	0	0	0	0	4
KI-02	646	Kingella_kingae	0	0	0	0	0	0	0	0	0	0	0	0	0	0	0	0	0	0	0	0	0	0	0	0	0	0	0	0	0	0	0	0	0	0
KI-03	706	Kingella_oralis	0	4	0	0	2	0	25	0	0	316	0	0	196	0	0	1005	2	0	77	0	0	1	0	5	0	1	20	1	2	29	1	0	0	1687
KI-04	459	Kingella_sp_oral_taxon_459	0	0	0	0	0	0	0	0	0	0	0	0	0	0	0	0	0	1	0	0	0	0	0	0	0	0	0	0	1	0	0	0	0	2
LA-01	82	Lachnoanaerobaculum_orale	0	0	2	0	0	266	2	0	55	0	0	0	1	0	0	4	0	216	280	0	8558	549	0	0	0	0	4	0	0	8	0	819	0	10764
LA-02	494	Lachnoanaerobaculum_saburreum	0	174	0	1	0	0	6	0	17	349	2	246	557	47	1	0	0	1	22	0	1	1	0	0	0	0	1	1	0	8	0	0	0	1435
LA-03	83	Lachnoanaerobaculum_sp_oral_taxon_083	0	0	0	0	0	18	0	0	0	0	0	0	0	0	0	0	0	7	0	0	0	0	0	0	0	0	4	0	0	8	0	1	0	38
LA-04	89	Lachnoanaerobaculum_sp_oral_taxon_089	0	0	0	0	0	0	1	0	0	0	0	0	0	0	0	0	0	0	0	0	0	0	0	0	0	0	0	0	0	0	0	0	0	1
LA-05	496	Lachnoanaerobaculum_sp_oral_taxon_496	0	0	0	0	0	0	0	0	0	0	0	0	0	0	0	0	0	0	0	0	0	0	0	0	0	0	0	0	0	0	0	0	0	0
LA-06	107	Lachnoanaerobaculum_umeaense	0	29	0	0	1	8796	19	0	418	261	0	19	33	6	0	21	0	5400	135	1	0	0	1	0	88	0	23	0	0	70	0	162	1	15484
LA-07	88	Lachnospiraceae[G-2]_sp_oral_taxon_088	0	1	0	0	0	0	0	0	10	9	1	1	0	0	0	0	0	0	2	0	0	0	0	0	0	0	0	0	0	3	0	0	0	27
LA-30	88	Lachnospiraceae[G-2]_sp_oral_taxon_088	0	0	0	0	0	0	0	0	0	2	0	0	1	0	0	0	0	0	0	0	0	0	0	0	0	0	0	0	0	0	0	0	0	3
LA-08	96	Lachnospiraceae[G-2]_sp_oral_taxon_096	0	0	0	0	0	0	0	0	0	0	0	0	1	0	0	6	0	0	569	0	0	0	0	0	0	0	0	0	0	13	0	0	0	589
LA-09	100	Lachnospiraceae[G-3]_sp_oral_taxon_100	0	12	0	0	0	0	0	0	3	51	0	0	8	0	0	0	0	0	0	0	0	0	0	0	0	0	6	0	0	4	0	1	0	85
LA-31	100	Lachnospiraceae[G-3]_sp_oral_taxon_100	0	0	0	0	0	0	0	0	0	15	0	0	0	0	0	0	0	0	0	0	0	0	0	0	0	0	0	0	0	4	0	0	0	19
LA-32	100	Lachnospiraceae[G-3]_sp_oral_taxon_100	0	0	0	0	0	0	0	0	0	3	0	0	0	0	0	0	0	0	0	0	0	0	0	0	0	0	0	0	0	0	0	0	0	3
LA-10	80	Lachnospiraceae[G-5]_sp_oral_taxon_080	0	0	0	0	0	0	0	0	0	0	0	0	0	0	0	0	0	0	0	0	0	0	0	0	0	0	0	0	0	0	0	0	0	0
LA-11	455	Lachnospiraceae[G-5]_sp_oral_taxon_455	0	0	0	0	0	0	0	0	0	0	0	0	0	0	0	0	0	0	6	0	0	0	0	0	0	0	2	0	0	0	0	0	0	8
LA-12	90	Lachnospiraceae[G-6]_sp_oral_taxon_090	0	0	0	0	0	0	0	0	0	0	0	0	0	0	0	0	0	0	0	0	0	0	0	0	0	0	0	0	0	0	0	0	0	0
LA-13	86	Lachnospiraceae[G-7]_sp_oral_taxon_086	0	0	0	0	0	0	0	0	0	0	0	0	0	0	0	0	0	1	0	0	0	0	0	0	0	0	0	0	0	0	0	0	0	1
LA-14	163	Lachnospiraceae[G-7]_sp_oral_taxon_163	0	0	0	0	0	0	0	0	0	0	0	0	0	0	0	0	0	0	0	0	0	0	0	0	0	0	0	0	0	0	0	0	0	0
LA-15	500	Lachnospiraceae[G-8]_sp_oral_taxon_500	0	0	0	0	0	1	0	0	0	0	0	0	0	0	0	0	0	0	0	0	0	0	0	0	0	0	0	0	0	1	0	0	0	2
LA-16	558	Lactobacillus_brevis	0	0	0	0	0	0	0	0	0	0	0	0	0	0	0	0	0	0	0	0	0	0	0	0	0	0	0	0	0	0	0	0	0	0
LA-17	816	Lactobacillus_coleohominis	0	0	0	0	0	0	0	0	0	0	0	0	0	0	0	0	0	0	0	0	0	0	0	0	0	0	0	0	0	0	0	0	0	0
LA-18	608	Lactobacillus_fermentum	0	0	0	0	0	0	0	0	0	0	0	0	0	0	0	0	1	0	0	0	0	46	0	0	0	0	0	0	0	0	0	0	0	47
LA-19	615_819	Lactobacillus_gasseri_&_johnsonii	0	0	0	0	0	0	0	0	0	0	0	1	0	0	1	0	0	2	1	1	0	0	0	0	0	0	2	0	0	0	0	0	0	8
LA-20	838	Lactobacillus_iners	0	0	0	0	0	0	0	0	0	0	0	0	0	0	0	0	0	0	0	0	0	0	0	0	0	0	0	0	0	0	0	0	0	0
LA-21	839	Lactobacillus_jensenii	0	0	0	0	0	0	0	0	0	0	0	0	0	0	0	0	0	0	0	0	0	0	0	0	0	0	0	0	0	0	0	0	0	0
LA-22	424	Lactobacillus_kisonensis	0	0	0	0	0	0	0	0	0	0	0	0	0	0	0	0	0	0	0	0	0	0	0	0	0	0	0	0	0	0	0	0	0	0
LA-23	418	Lactobacillus_parafarraginis	0	0	0	0	0	0	0	0	0	0	0	0	0	0	0	0	0	0	0	0	0	0	0	0	0	0	0	0	0	0	0	0	0	0
LA-24	818	Lactobacillus_reuteri	0	0	0	0	0	0	0	0	0	0	0	0	0	0	0	0	0	0	0	0	0	0	0	0	0	0	0	0	0	0	0	0	0	0
LA-25	756	Lactobacillus_salivarius	0	0	0	0	1	0	0	1	0	0	0	0	0	0	0	0	0	0	0	0	0	0	0	0	0	0	1	1	0	1	1	0	0	6
LA-26	52	Lactobacillus_sp_oral_taxon_052	0	0	0	0	0	0	0	0	0	0	0	0	0	0	0	0	0	0	0	0	0	0	0	0	0	0	0	0	0	0	0	0	0	0
LA-27	51	Lactobacillus_vaginalis	0	0	0	0	0	0	0	0	0	0	0	0	0	0	0	0	0	0	0	0	0	0	0	0	0	0	0	0	0	0	0	0	0	0
LA-28	804	Lactococcus_lactis	0	0	0	2	3	0	1	0	1	0	0	1	1	3	1	3	1	2	0	2	0	0	0	0	0	0	2	0	0	3	4	0	0	30
LA-29	22	Lautropia_mirabilis	0	873	0	1	0	0	155	0	0	31	0	1	1375	2	0	3284	0	2	55	1	0	0	2	3408	0	1	2355	2	1	10597	1	1	3	22151
LE-01	24	Leptothrix_sp_oral_taxon_024	0	0	0	0	0	0	0	0	0	0	0	0	0	0	0	0	0	0	0	0	0	0	0	0	0	0	0	0	0	0	0	0	0	0
LE-02	25	Leptothrix_sp_oral_taxon_025	0	0	0	0	0	0	0	0	0	0	0	0	0	0	0	0	0	0	0	0	0	0	0	0	0	0	0	0	0	0	0	0	0	0
LE-03	563_225	Leptotrichia_buccalis_&_sp_oral_taxon_225	0	27	0	0	2	1	3	0	0	1807	0	0	55	1	1	3	0	3	0	1	1	0	0	7	0	2	11	4	6	345	0	0	0	2280
LE-04	845	Leptotrichia_goodfellowii	0	0	0	0	1	0	1	0	0	0	0	0	4	0	0	0	0	0	0	0	0	0	0	1	0	0	0	0	0	0	0	0	0	7
LE-05	224_909	Leptotrichia_hofstadii_&_sp_oral_taxon_909	0	89	0	0	1	0	0	0	0	23	0	0	769	2	1	0	0	1	2	2	0	0	0	5	1	3	14	1	1	100	2	0	0	1017
LE-06	213	Leptotrichia_hongkongensis	0	211	0	3	0	0	4	1	0	3	0	0	317	0	1	1	1	2	7415	0	1	0	0	57	0	0	47	1	9	43	1	1	1	8120
LE-07	214	Leptotrichia_shahii	0	124	0	1	1	0	5	0	0	439	0	0	323	0	1	0	0	0	0	0	0	0	0	1	0	0	0	0	1	28	0	1	1	926
LE-08	212	Leptotrichia_sp_oral_taxon_212	0	107	0	0	0	0	4	0	0	16	0	0	127	0	2	1	0	2	81	1	3	0	0	7	0	0	11	0	48	44	0	0	2	456
LE-09	215	Leptotrichia_sp_oral_taxon_215	0	0	0	0	0	0	0	0	0	0	0	0	0	0	0	0	0	0	0	0	2	0	0	1	0	0	0	0	1	0	0	0	0	4
LE-26	215	Leptotrichia_sp_oral_taxon_215	0	0	0	39	0	324	1	0	2	3	0	0	2	0	196	8	1	1549	123	1	425	0	47	12	2	494	10	0	755	47	0	605	0	4646
LE-10	217	Leptotrichia_sp_oral_taxon_217	0	0	0	0	0	0	0	0	0	0	0	0	0	0	0	0	0	0	0	0	0	0	0	0	0	0	0	0	0	0	0	0	0	0
LE-11	218	Leptotrichia_sp_oral_taxon_218	0	0	0	0	0	0	0	0	0	6	0	0	1	0	1	0	2	0	12670	1	0	0	0	0	0	0	0	0	1	1	0	0	0	12683
LE-12	219	Leptotrichia_sp_oral_taxon_219	0	0	0	0	0	0	0	0	0	30	0	0	0	0	1	0	0	1	0	0	0	0	0	1	0	0	1	0	2	3	0	0	0	39
LE-13	221	Leptotrichia_sp_oral_taxon_221	0	0	0	0	0	0	0	0	0	15	0	0	0	0	0	0	0	0	0	0	0	0	0	0	0	0	0	0	0	0	0	0	0	15
LE-14	223	Leptotrichia_sp_oral_taxon_223	0	0	0	0	0	0	0	0	0	0	0	0	0	0	0	0	0	0	0	0	0	0	0	0	0	0	0	0	0	0	0	0	0	0
LE-25	223	Leptotrichia_sp_oral_taxon_223	0	1	0	0	0	1	0	0	0	6	0	0	13	0	1	0	0	0	4	0	0	1	0	0	0	1	0	0	0	0	0	0	0	28
LE-15	392	Leptotrichia_sp_oral_taxon_392	0	119	0	0	0	0	0	0	0	11	0	0	1	0	1	0	0	1	0	0	0	0	0	10	0	0	1	1	55	39	0	6	0	245
LE-16	417	Leptotrichia_sp_oral_taxon_417	0	35	0	0	3	0	3	0	0	50	0	1	5041	0	2	39	1	2	769	4	0	0	0	0	0	2	64	1	3	55	1	0	0	6076
LE-17	462	Leptotrichia_sp_oral_taxon_462	0	0	0	0	0	0	0	0	0	0	0	0	0	0	0	0	0	0	0	0	0	0	0	0	0	0	0	0	0	0	0	0	0	0
LE-18	463	Leptotrichia_sp_oral_taxon_463	0	0	1	0	0	0	0	0	0	5	0	0	3	0	0	0	0	0	0	0	0	0	0	0	0	0	0	0	0	130	0	0	0	139
LE-19	498	Leptotrichia_sp_oral_taxon_498	0	1	1	0	0	0	1	0	1	27	1	0	77	0	0	0	0	0	24	1	0	0	0	0	0	2	1	1	0	12	0	0	1	151
LE-20	847	Leptotrichia_sp_oral_taxon_847	0	0	0	0	0	0	0	0	0	0	0	0	0	0	0	0	0	0	0	0	0	0	0	0	0	0	0	0	0	0	0	0	0	0
LE-21	879	Leptotrichia_sp_oral_taxon_879	0	0	0	0	0	2	0	0	0	3	0	0	2	0	1	0	0	4	0	0	1	0	0	1	0	1	2	0	123	7	0	1	0	148
LE-22	222	Leptotrichia_wadei	1	6	0	0	0	0	2	14	0	0	0	0	1302	0	0	1	1	0	1	0	0	0	0	0	0	1	12	1	2	1	1	0	0	1346
LE-23	210	Leptotrichiaceae[G-1]_sp_oral_taxon_210	0	0	0	0	0	0	0	0	0	0	0	0	0	0	0	0	0	0	0	0	0	0	0	0	0	0	0	0	0	0	0	0	0	0
LE-24	220	Leptotrichiaceae[G-1]_sp_oral_taxon_220	0	0	0	0	0	0	0	0	0	0	0	0	0	0	0	0	0	0	0	0	0	0	0	0	0	0	0	0	0	0	0	0	0	0
LY-01	614	Lysinibacillus_fusiformis	0	0	0	0	0	0	0	0	0	0	0	0	0	0	0	0	0	0	0	0	0	0	0	0	0	0	0	0	0	0	0	0	0	0
ME-01	122	Megasphaera_micronuciformis	0	0	0	0	0	5	1	0	0	0	0	0	0	0	0	0	0	0	341	0	304	0	0	0	1	0	0	1	2	0	0	0	0	655
ME-02	123	Megasphaera_sp_oral_taxon_123	0	0	0	0	0	0	0	0	0	0	0	0	0	0	0	0	0	0	0	0	0	0	0	0	0	0	0	0	0	0	0	0	0	0
ME-03	123	Megasphaera_sp_oral_taxon_123	0	0	0	0	0	0	0	0	0	0	0	0	0	0	0	0	0	0	0	0	0	0	0	0	0	0	0	0	0	0	0	0	0	0
ME-04	841	Megasphaera_sp_oral_taxon_841	0	0	0	0	0	0	0	0	0	0	0	0	0	0	0	0	0	0	0	0	0	0	0	0	0	0	0	0	0	0	0	0	0	0
MI-01	185	Microbacterium_sp_oral_taxon_185	0	0	0	0	0	0	0	0	0	0	0	0	0	0	0	0	0	0	0	0	0	0	0	0	0	0	0	0	0	0	0	0	0	0
MI-02	684	Mitsuokella_multacida	0	0	0	0	0	0	0	0	0	0	0	0	0	0	0	0	0	0	0	0	0	0	0	0	0	0	0	0	0	0	0	0	0	0
MI-03	131	Mitsuokella_sp_oral_taxon_131	0	0	0	0	0	0	0	0	0	0	0	0	0	0	0	0	0	0	0	0	0	0	0	0	0	0	0	0	0	0	0	0	0	0
MI-04	521	Mitsuokella_sp_oral_taxon_521	0	0	0	0	0	0	0	0	0	0	0	0	0	0	0	0	0	0	0	0	0	0	0	0	0	0	0	0	0	0	0	0	0	0
MI-05	521	Mitsuokella_sp_oral_taxon_521	0	0	0	0	0	0	0	0	0	0	0	0	0	0	0	0	0	0	0	1	0	0	0	0	0	0	0	0	0	0	1	0	0	2
MI-06	521	Mitsuokella_sp_oral_taxon_521	0	0	0	0	0	0	0	0	0	0	0	0	0	0	0	0	0	0	0	0	0	0	0	0	0	0	0	1	0	1	0	0	0	2
MO-01	830	Mobiluncus_mulieris	0	0	0	0	0	0	0	0	0	0	0	0	0	0	0	0	0	0	0	0	0	0	0	0	0	0	0	0	0	0	0	0	0	0
MO-02	593	Mogibacterium_diversum	0	0	0	0	0	0	0	0	0	0	0	0	0	0	0	0	0	0	0	0	0	0	0	0	0	0	0	0	0	0	0	0	0	0
MO-03	742	Mogibacterium_pumilum	0	0	0	0	0	0	0	0	0	0	0	0	0	0	0	0	0	0	0	0	0	0	0	0	0	0	0	0	0	0	0	0	0	0
MO-04	42	Mogibacterium_timidum	0	0	0	0	0	0	0	1	0	0	0	0	0	0	0	0	0	1	0	0	0	0	0	0	0	0	0	0	0	0	0	0	1	3
MO-05	504	Mollicutes[G-1]_sp_oral_taxon_504	0	0	0	0	0	1	0	0	0	0	0	0	0	0	0	0	0	0	0	0	0	0	0	0	0	0	0	0	0	0	0	0	0	1
MO-06	906	Mollicutes[G-2]_sp_oral_taxon_906	0	0	0	0	0	0	0	0	0	0	0	0	0	0	0	0	0	0	0	0	0	0	0	0	0	0	0	0	0	0	0	0	0	0
MO-07	833_*	Moraxella_catarrhalis_&_nonliquefaciens	0	0	0	0	0	0	0	0	0	0	0	0	0	0	0	0	0	0	0	0	0	0	0	0	0	0	0	0	0	0	0	0	0	0
MY-01	823	Mycobacterium_leprae	0	0	0	0	0	0	0	0	0	0	0	0	0	0	0	0	0	0	0	0	0	0	0	0	0	0	0	0	0	0	0	0	0	0
MY-02	561	Mycoplasma_buccale	0	0	0	0	0	0	0	0	0	0	0	0	0	0	0	0	0	0	0	0	0	0	0	0	0	0	0	0	0	0	0	0	0	0
MY-03	606	Mycoplasma_faucium	0	0	0	0	0	0	0	0	0	0	0	0	0	0	0	0	0	0	0	0	0	1	0	0	0	0	0	0	0	0	0	0	0	1
MY-04	607	Mycoplasma_fermentans	0	0	0	0	0	0	0	0	0	0	0	0	0	0	0	0	0	0	0	0	0	0	0	0	0	0	0	0	0	0	0	0	0	0
MY-05	616	Mycoplasma_genitalium	0	0	0	0	0	0	0	0	0	0	0	0	0	0	0	0	0	0	0	0	0	0	0	0	0	0	0	0	0	0	0	0	0	0
MY-06	632	Mycoplasma_hominis	0	0	0	0	0	0	0	0	0	0	0	0	0	0	0	0	0	0	0	0	0	0	0	0	0	0	0	0	0	0	0	0	0	0
MY-07	656	Mycoplasma_lipophilum	0	0	0	0	0	0	0	0	0	0	0	0	0	0	0	0	0	0	0	0	0	0	0	0	0	0	0	0	0	0	0	0	0	0
MY-08	704	Mycoplasma_orale	0	0	0	0	0	0	0	0	0	0	0	0	0	0	0	0	0	0	0	0	0	0	0	0	0	0	0	0	0	0	0	0	0	0
MY-09	732	Mycoplasma_pneumoniae	0	0	0	0	0	0	0	0	0	0	0	0	0	0	0	0	0	0	0	0	0	0	0	0	0	0	0	0	0	0	0	0	0	0
MY-10	754	Mycoplasma_salivarium	0	0	0	0	0	0	0	0	0	0	0	0	0	0	0	0	0	0	0	0	0	0	0	0	0	0	0	0	0	0	0	0	1	1
NE-01	13	Neisseria_bacilliformis	0	0	0	1	1	0	9	0	0	1	0	0	4	0	0	1	0	0	0	0	0	0	0	22	0	2	6	0	2	2	0	0	0	51
NE-02	598	Neisseria_elongata	0	154	2	2	0	0	53	2	1	339	1	1	369	0	0	6	1	0	3	0	0	0	0	184	6	0	41	1	0	4	2	0	1	1173
NE-03	610	Neisseria_flavescens	24	327	0	1	0	0	9	0	0	222	0	0	167	0	1	4	0	0	0	1	0	0	0	36	0	0	4	0	1	88	0	0	1	886
NE-16	610	Neisseria_flavescens	0	0	0	0	0	0	0	0	0	0	0	0	0	0	0	0	0	0	1	1	0	0	0	0	0	0	0	0	0	0	0	0	0	2
NE-04	621	Neisseria_gonorrhoeae	0	0	0	0	0	0	0	0	0	0	0	0	0	0	0	0	0	0	0	0	0	0	0	0	0	0	0	0	0	0	0	0	0	0
NE-05	649	Neisseria_lactamica	0	0	0	0	0	0	0	0	0	0	0	0	0	0	0	0	0	0	0	0	0	0	0	0	0	0	0	0	0	0	0	0	0	0
NE-06	669	Neisseria_meningitidis	0	2	0	0	0	0	6	0	0	2	0	0	3	0	0	2	0	0	0	0	0	0	0	15	0	0	7	0	1	3	0	0	0	41
NE-07	014_016	Neisseria_oralis_&_sp_oral_taxon_016	0	0	0	1	0	0	6	0	0	2	0	0	2	0	0	1	0	1	2	0	0	0	0	28	0	0	0	0	0	11	0	0	0	54
NE-08	729	Neisseria_pharyngis	0	1	0	1	2	0	91	0	1	5250	1	0	3314	0	1	1	0	0	0	0	0	0	0	0	1	0	1	1	331	44	0	0	1	9042
NE-15	729	Neisseria_pharyngis	0	0	0	0	0	0	0	0	0	0	0	0	1	0	0	0	0	0	0	0	0	0	0	0	0	1	0	0	2	908	0	0	0	912
NE-09	764	Neisseria_sicca	0	1	0	0	0	0	4	0	0	0	0	0	3	0	0	1	0	0	0	0	0	0	0	8	0	0	1	0	0	0	0	0	0	18
NE-10	18	Neisseria_sp_oral_taxon_018	0	0	0	0	0	0	0	0	0	0	0	0	2	0	0	0	0	0	0	0	0	0	0	0	0	0	0	0	0	0	0	0	0	2
NE-11	20	Neisseria_sp_oral_taxon_020	0	0	0	0	0	0	0	0	0	0	0	0	0	0	0	0	0	0	0	0	0	0	0	1	0	0	0	0	0	0	0	0	0	1
NE-12	499	Neisseria_sp_oral_taxon_499	0	0	0	0	0	0	0	0	0	0	0	0	0	0	0	0	0	0	0	0	0	0	0	0	0	0	0	0	0	0	0	0	0	0
NE-13	523	Neisseria_sp_oral_taxon_523	0	0	0	0	0	0	0	0	0	0	0	0	0	0	0	0	0	0	0	0	0	0	0	0	0	0	0	0	0	0	0	0	0	0
NE-17	476	Neisseria_subflava	0	1	0	0	0	0	1	0	0	0	0	0	0	0	0	0	0	0	0	0	0	0	0	34	0	0	0	0	0	0	0	0	0	36
NE-14	92	Neisseria_weaveri	0	0	0	0	0	0	0	0	0	0	0	0	0	0	0	0	0	0	0	0	0	0	0	0	0	0	0	0	0	0	0	0	0	0
OL-01	806	Olsenella_profusa	0	0	0	0	0	0	0	0	0	0	0	0	0	0	0	0	0	0	0	0	0	0	0	0	0	0	0	0	0	0	0	0	0	0
OL-02	807	Olsenella_sp_oral_taxon_807	0	0	0	0	1	1	0	0	0	0	0	0	3	0	0	0	0	1	0	0	0	0	0	0	0	0	0	0	0	1	0	0	0	7
OL-03	809	Olsenella_sp_oral_taxon_809	0	0	0	0	0	0	0	0	0	0	0	0	0	0	0	0	0	0	0	0	0	0	0	0	0	0	0	0	0	0	0	0	0	0
OL-04	38	Olsenella_uli	0	0	0	0	0	0	0	0	0	0	0	0	1	0	0	0	0	0	0	0	0	0	0	0	1	0	0	0	0	0	0	0	0	2
OR-01	457	Oribacterium_sinus	0	0	0	0	0	7	24	0	1	27	1	0	67	0	0	212	0	2	59	0	4	0	5	2	0	0	22	0	2	17	0	52	0	504
OR-02	078_372	Oribacterium_sp_oral_taxon_078_&_sp_oral_taxon_372	0	0	0	1	0	0	0	0	0	0	1	0	3	0	0	5	0	1	2	0	1	0	0	0	2	1	2	0	0	4	0	1	1	25
OR-03	102	Oribacterium_sp_oral_taxon_102	0	0	0	0	0	0	0	0	0	0	0	0	0	0	0	0	0	0	0	0	0	0	0	0	0	0	0	0	0	0	0	0	0	0
OR-04	108	Oribacterium_sp_oral_taxon_108	0	1	0	0	0	0	0	0	0	0	0	0	1	0	0	0	0	0	49	0	91	0	0	0	0	0	0	0	0	0	0	0	0	142
OR-05	108	Oribacterium_sp_oral_taxon_108	0	3	0	0	0	4	6	1	0	2	0	0	1	0	0	0	0	4	24	0	181	0	0	1	0	0	0	0	0	0	0	0	0	227
OR-06	108	Oribacterium_sp_oral_taxon_108	0	0	0	0	0	0	0	0	0	0	0	0	0	0	0	0	0	0	37	0	0	0	0	0	0	0	0	0	0	0	0	0	0	37
OT-01	894	Ottowia_sp_oral_taxon_894	0	0	0	1	0	0	0	0	0	1	0	0	0	0	0	0	1	0	0	0	0	0	0	0	0	0	0	0	0	0	0	0	0	3
OT-02	894	Ottowia_sp_oral_taxon_894	0	0	0	0	0	0	0	0	0	1	0	0	0	0	0	0	0	0	0	0	0	0	0	0	0	0	1	0	0	0	0	0	0	2
PA-01	786	Paenibacillus_sp_oral_taxon_786	0	0	0	0	0	0	0	0	0	0	0	0	0	0	0	0	0	0	0	0	0	0	0	0	0	0	0	0	0	0	0	0	0	0
PA-02	586	Parascardovia_denticolens	0	0	0	0	0	0	0	0	0	0	0	0	0	1	0	53	0	0	0	0	0	0	0	0	0	0	0	0	0	0	0	0	0	54
PA-03	111	Parvimonas_micra	0	3	2	0	0	2	2	2	1	1	0	0	1	0	0	0	1	0	0	0	0	1	0	1	1	0	1	0	0	0	0	3	4	26
PA-04	110	Parvimonas_sp_oral_taxon_110	0	0	0	0	0	0	0	0	0	0	0	0	0	0	0	0	0	0	0	0	0	0	0	0	0	0	0	0	0	0	0	0	0	0
PE-01	167	Peptococcus_sp_oral_taxon_167	0	0	0	0	0	0	0	0	0	0	0	0	0	0	0	0	0	0	0	0	0	0	0	0	0	0	0	0	0	0	0	0	0	0
PE-22	167	Peptococcus_sp_oral_taxon_167	0	11	0	0	0	0	0	0	0	0	0	0	0	0	0	2	0	0	0	0	0	0	0	0	0	0	0	0	0	16	0	1	1	31
PE-02	168	Peptococcus_sp_oral_taxon_168	0	0	0	0	0	0	0	0	0	0	0	0	0	0	0	0	0	0	0	0	0	0	0	0	0	0	0	0	0	2	0	0	0	2
PE-03	548	Peptoniphilus_asaccharolyticus	0	0	0	0	0	0	0	0	0	0	0	0	0	0	1	0	0	0	0	0	0	0	0	0	0	0	0	0	0	0	0	0	0	1
PE-04	840	Peptoniphilus_indolicus	0	0	0	0	0	0	0	0	0	0	0	0	0	0	0	0	0	0	0	0	0	0	0	0	0	0	0	0	0	0	0	0	0	0
PE-05	648	Peptoniphilus_lacrimalis	0	0	0	0	0	0	0	0	0	0	0	0	0	0	0	0	0	0	0	0	0	0	0	0	0	0	0	0	0	0	0	0	0	0
PE-06	375	Peptoniphilus_sp_oral_taxon_375	0	0	0	0	0	0	0	0	0	0	0	0	0	0	0	0	0	0	0	0	0	0	0	0	0	0	0	0	0	0	0	0	0	0
PE-07	386	Peptoniphilus_sp_oral_taxon_386	0	0	0	0	0	0	0	0	0	0	0	0	0	0	0	0	0	0	0	0	0	0	0	0	0	0	0	0	0	0	0	0	0	0
PE-08	836	Peptoniphilus_sp_oral_taxon_836	0	0	0	0	0	0	0	0	0	0	0	0	0	0	0	0	0	0	1	0	0	0	0	0	0	0	0	0	0	0	0	0	0	1
PE-09	383	Peptostreptococcaceae[11][G-1]_sp_oral_taxon_383	0	0	0	0	0	0	0	0	0	0	0	0	0	0	0	0	0	0	0	0	0	0	0	0	0	0	0	0	0	0	0	0	0	0
PE-10	91	Peptostreptococcaceae[11][G-2]_sp_oral_taxon_091	0	0	0	0	0	0	0	0	0	0	0	0	0	0	0	0	0	0	0	0	0	0	0	0	0	0	0	0	0	0	0	0	0	0
PE-23	91	Peptostreptococcaceae[11][G-2]_sp_oral_taxon_091	0	0	1	0	0	0	0	0	0	0	0	0	0	0	0	0	0	0	0	0	0	0	0	0	0	0	0	0	0	0	0	0	0	1
PE-24	91	Peptostreptococcaceae[11][G-2]_sp_oral_taxon_091	0	0	0	0	0	0	0	0	0	0	0	0	0	0	0	0	0	0	0	0	0	0	0	0	0	0	0	0	0	0	0	0	0	0
PE-11	382	Peptostreptococcaceae[11][G-3]_sp_oral_taxon_382	0	0	0	0	0	0	0	0	0	0	0	0	0	0	0	0	0	0	0	0	0	0	0	0	0	0	0	0	0	0	0	0	0	0
PE-12	495	Peptostreptococcaceae[11][G-3]_sp_oral_taxon_495	0	0	0	0	0	0	0	0	0	0	0	0	0	0	0	0	0	0	0	0	0	0	0	0	0	0	0	0	0	0	0	0	0	0
PE-13	103	Peptostreptococcaceae[11][G-4]_sp_oral_taxon_103	0	0	0	0	0	0	0	0	0	0	0	0	0	0	0	0	0	0	0	0	0	0	0	0	0	0	0	0	0	0	0	0	0	0
PE-14	369	Peptostreptococcaceae[11][G-4]_sp_oral_taxon_369	0	0	0	0	0	3	0	0	0	0	0	0	0	0	0	0	0	0	0	0	0	0	0	0	0	0	0	0	0	0	0	0	0	3
PE-15	493	Peptostreptococcaceae[11][G-5]_sp_oral_taxon_493	0	0	0	0	0	0	0	0	0	0	0	0	0	0	0	0	0	0	0	0	0	0	0	0	0	0	0	0	0	0	0	0	0	0
PE-16	81	Peptostreptococcaceae[11][G-7]_sp_oral_taxon_081	0	0	0	0	0	0	0	0	0	2	0	0	0	0	0	0	0	0	0	0	0	0	0	0	0	0	0	0	0	1	0	0	0	3
PE-17	106	Peptostreptococcaceae[11][G-7]_sp_oral_taxon_106	0	0	0	0	0	0	0	0	0	0	0	0	0	0	0	0	0	0	0	0	0	0	0	0	0	0	0	0	0	0	0	0	0	0
PE-18	113	Peptostreptococcaceae[13][G-1]_sp_oral_taxon_113	0	0	0	0	0	1	0	0	0	0	0	0	0	0	0	0	0	0	0	0	0	0	0	0	0	0	0	0	0	0	0	2	0	3
PE-19	790	Peptostreptococcaceae[13][G-2]_sp_oral_taxon_790	0	0	0	0	0	0	0	0	0	0	0	0	0	0	0	0	0	0	0	0	0	0	0	0	0	0	0	0	0	0	0	0	0	0
PE-20	542	Peptostreptococcus_anaerobius	0	0	0	0	0	0	0	0	0	0	0	0	0	0	0	0	0	1	0	0	0	0	0	0	0	0	0	0	0	0	0	0	0	1
PE-21	112	Peptostreptococcus_stomatis	1	7	0	2	1	0	5	0	0	2	0	4	7	0	1	73	0	67723	52	2	0	0	0	2	0	3	210	3	0	107	5	0	0	68210
PO-01	547	Porphyromonas_asaccharolytica	0	0	0	0	0	0	0	0	0	0	0	0	0	0	0	0	0	0	0	0	0	0	0	0	0	0	0	0	0	0	0	0	0	0
PO-02	283	Porphyromonas_catoniae	0	1	0	0	0	0	0	0	0	0	0	0	0	0	0	0	0	0	0	0	0	0	0	1	0	0	0	0	0	0	0	0	0	2
PO-14	283	Porphyromonas_catoniae	0	0	0	0	0	0	0	0	0	0	0	0	0	0	0	0	0	0	0	0	0	0	0	0	0	0	0	0	0	0	0	0	0	0
PO-15	283	Porphyromonas_catoniae	0	0	0	0	0	0	0	0	0	0	0	0	0	0	0	0	0	0	0	0	0	0	0	0	0	0	0	0	0	0	0	0	0	0
PO-16	283	Porphyromonas_catoniae	0	0	0	0	0	0	0	0	0	0	0	2	1	0	0	0	0	0	0	0	0	0	0	3	0	0	0	0	0	15	0	0	0	21
PO-17	283	Porphyromonas_catoniae	0	0	0	0	0	0	0	0	0	0	0	1	3	0	0	0	1	0	0	0	0	0	5	14	0	0	0	0	2	27	0	0	0	53
PO-18	283	Porphyromonas_catoniae	0	0	0	0	0	0	0	0	0	0	0	0	0	0	0	0	0	0	0	0	0	0	0	1	0	0	0	0	0	0	0	0	0	1
PO-03	273	Porphyromonas_endodontalis	0	3	3	0	0	0	0	2	2	1	0	0	0	0	0	12	0	0	0	0	0	0	4	6	2	0	0	0	0	5	0	0	1	41
PO-05	619	Porphyromonas_gingivalis	0	0	0	0	0	0	0	0	0	0	0	0	0	0	0	0	0	0	1	0	0	0	0	0	0	0	3	0	0	1	0	0	0	5
PO-06	275	Porphyromonas_sp_oral_taxon_275	0	0	0	0	0	0	0	0	6	93	0	0	0	0	0	0	0	0	0	0	0	0	0	0	0	0	0	0	0	81	0	0	0	180
PO-19	275	Porphyromonas_sp_oral_taxon_275	0	1	0	0	0	0	0	0	0	0	0	0	0	0	0	0	0	0	0	0	0	0	0	5	0	0	0	0	0	25	0	0	0	31
PO-20	275	Porphyromonas_sp_oral_taxon_275	0	0	0	0	0	0	0	0	0	0	0	0	1	0	0	0	0	0	0	0	0	0	0	3	0	0	0	0	0	0	0	0	0	4
PO-21	277	Porphyromonas_sp_oral_taxon_277	0	0	0	0	0	0	1	0	0	0	0	0	0	0	0	0	0	0	0	0	0	0	0	0	0	0	0	0	0	0	0	0	0	1
PO-22	277	Porphyromonas_sp_oral_taxon_277	0	0	0	0	0	0	0	0	0	0	0	1	3	0	0	0	0	0	0	0	0	0	0	0	0	0	1	0	0	1	0	0	0	6
PO-23	278	Porphyromonas_sp_oral_taxon_278	0	0	0	0	0	0	8	0	0	29	0	0	6	0	0	0	0	0	3	0	0	0	1	63	0	0	0	0	0	24	0	0	0	134
PO-09	279	Porphyromonas_sp_oral_taxon_279	0	73	0	2	2	23	1384	1	1	376	1	17	2276	1	31	116	1	2	25	0	0	0	17	814	0	0	97	1	2	682	0	1	0	5946
PO-24	279	Porphyromonas_sp_oral_taxon_279	0	0	0	0	0	0	3	0	0	6	0	0	11	0	0	0	0	0	4	0	0	0	1	17	0	0	0	0	0	28	0	1	0	71
PO-25	279	Porphyromonas_sp_oral_taxon_279	0	0	0	0	1	0	13	0	0	10	0	0	3	0	1	8	0	0	0	0	0	0	0	0	0	0	1	0	0	121	0	0	0	158
PO-10	284	Porphyromonas_sp_oral_taxon_284	0	0	0	0	0	0	0	0	0	0	0	0	0	0	0	0	0	0	0	0	0	0	0	0	0	0	0	0	0	1	0	0	0	1
PO-11	285	Porphyromonas_sp_oral_taxon_285	0	0	0	0	0	0	0	0	0	0	0	0	0	0	0	0	0	0	0	0	0	0	0	0	0	0	0	0	0	0	0	0	0	0
PO-12	395	Porphyromonas_sp_oral_taxon_395	0	0	0	0	0	0	0	0	0	2	0	0	0	0	0	0	0	0	0	0	0	0	0	0	0	0	0	0	0	0	0	1	0	3
PO-13	785	Porphyromonas_uenonis	0	0	0	0	0	0	0	0	0	0	0	0	0	0	0	0	0	0	0	0	0	0	0	0	0	0	0	0	0	0	0	0	0	0
PR-01	553	Prevotella_baroniae	0	1	0	0	0	0	0	0	0	0	0	0	0	0	0	0	0	0	0	0	0	0	0	0	0	0	1	0	0	0	0	0	0	2
PR-02	556	Prevotella_bivia	0	0	0	0	0	0	0	0	0	0	0	0	0	0	0	0	0	0	0	0	0	0	0	0	0	0	0	0	0	0	0	0	0	0
PR-03	560	Prevotella_buccae	0	0	0	0	0	0	0	0	0	0	0	0	0	0	0	0	0	0	0	0	0	0	0	0	0	0	2	0	0	0	0	0	0	2
PR-04	562	Prevotella_buccalis	0	0	0	0	0	0	0	0	0	0	0	0	0	0	0	0	0	0	0	0	0	0	0	0	0	0	0	0	0	0	0	0	0	0
PR-05	583	Prevotella_dentalis	0	0	0	0	0	0	0	0	0	0	0	0	0	0	0	0	0	0	0	0	0	0	0	1	0	0	0	0	0	0	0	0	0	1
PR-06	291	Prevotella_denticola	0	0	0	0	0	0	0	2	1	0	0	0	0	0	0	0	0	1	4250	0	0	0	0	1	0	0	0	0	0	3	1	1	4	4264
PR-07	600	Prevotella_enoeca	0	0	0	0	0	0	0	0	0	0	0	0	0	0	0	0	0	0	0	0	0	0	0	0	0	0	0	0	0	0	0	0	0	0
PR-61	600	Prevotella_enoeca	0	0	1	0	0	0	0	0	0	0	0	0	0	0	0	0	0	0	0	0	0	0	0	0	0	0	0	0	0	0	0	0	0	1
PR-08	782	Prevotella_fusca	0	0	0	0	0	0	0	0	0	0	0	0	0	0	0	0	0	0	0	0	0	0	0	3	0	0	0	0	0	0	0	0	0	3
PR-62	782	Prevotella_fusca	0	0	0	0	0	0	0	0	0	0	0	0	0	0	0	0	0	0	0	0	0	0	0	0	0	0	0	0	0	0	0	0	0	0
PR-63	782	Prevotella_fusca	0	0	0	0	0	0	0	0	0	0	0	0	0	0	0	0	0	0	0	0	0	0	0	0	0	0	0	0	0	0	0	0	0	0
PR-09	298	Prevotella_histicola	0	1	0	2	0	0	0	0	0	3	0	0	0	0	1	1	1	2	82	0	0	0	0	1	0	0	0	0	0	67	0	0	0	161
PR-10	643	Prevotella_intermedia	0	0	0	0	0	0	0	0	0	0	0	0	0	0	0	0	0	0	0	0	0	0	0	0	0	0	0	0	0	0	0	0	0	0
PR-64	643	Prevotella_intermedia	0	0	0	0	0	0	0	0	0	0	0	0	0	0	0	0	0	0	0	0	0	0	0	0	0	0	0	0	0	0	0	0	0	0
PR-65	643	Prevotella_intermedia	1	2	2	0	0	2	1	4	1	1	1	0	1	0	0	1	0	0	0	1	0	0	0	5	3	0	0	1	0	0	0	0	3	30
PR-11	658	Prevotella_loescheii	0	0	0	0	0	0	0	0	0	0	0	0	0	0	0	0	0	0	0	0	0	0	0	0	0	0	0	0	0	0	0	0	0	0
PR-66	658	Prevotella_loescheii	0	0	0	0	0	0	0	0	0	0	0	0	0	0	0	0	0	0	0	0	0	0	1	2	0	0	0	0	0	0	0	0	0	3
PR-67	658	Prevotella_loescheii	0	0	0	0	0	0	2	0	0	0	0	0	0	0	0	0	0	0	1	0	0	0	0	0	0	0	1	0	0	0	0	0	0	4
PR-12	289	Prevotella_maculosa	1	0	0	0	0	0	1	0	0	1	0	0	0	0	1	0	0	0	3	0	0	0	0	0	0	0	0	0	0	2	0	0	0	9
PR-13	665	Prevotella_marshii	0	0	0	0	0	0	0	0	0	0	0	0	0	0	0	0	0	0	0	0	0	0	0	0	0	0	0	0	0	0	0	0	0	0
PR-68	665	Prevotella_marshii	0	0	0	0	0	0	0	0	0	0	0	0	0	0	0	0	0	0	0	0	0	0	0	0	0	0	0	0	0	0	0	0	0	0
PR-14	469	Prevotella_melaninogenica	1	2870	3	2	1	23	163	2	3	30	0	2141	71	737	1	778	0	3	761	1	1056	4	1	6	1	1	109	1	1	119	2	0	5	8897
PR-15	378	Prevotella_micans	1	0	0	0	0	0	0	0	0	0	0	0	0	0	0	0	0	0	0	0	0	0	0	0	0	0	0	0	0	2	0	0	0	3
PR-69	378	Prevotella_micans	0	0	0	0	0	0	0	0	0	0	0	0	0	0	0	0	0	0	0	0	0	0	0	0	0	0	0	1	0	0	0	0	0	1
PR-16	685	Prevotella_multiformis	0	0	1	0	0	0	0	0	0	0	0	0	0	0	0	0	0	0	0	0	0	0	0	0	0	0	0	0	0	0	0	0	1	2
PR-17	794	Prevotella_multisaccharivorax	0	0	0	0	0	0	0	0	0	0	0	0	0	0	0	0	0	0	0	0	0	0	0	0	0	0	0	0	0	0	0	0	0	0
PR-32	*_299	Prevotella_nanceiensis_&_sp_oral_taxon_299	0	19	0	0	1	2	82	0	307	145	0	4	78	0	3	124	0	1	12	0	0	0	0	36	1	0	37	0	0	104	0	0	1	957
PR-18	693	Prevotella_nigrescens	1	0	2	0	0	1	0	4	0	3	0	0	0	0	0	4	1	1	1	1	1	1	0	0	1	1	0	0	0	46	0	2	0	71
PR-19	705	Prevotella_oralis	0	0	0	0	0	0	1	1	0	0	0	0	0	0	0	0	0	0	0	0	0	1	0	0	0	0	0	0	0	0	0	0	0	3
PR-20	311	Prevotella_oris	0	0	0	0	0	1	1	5	0	3	1	0	4	0	0	1	1	0	0	0	0	0	0	0	0	0	0	1	0	8	0	0	2	28
PR-21	288	Prevotella_oulorum	1	0	0	1	3	0	0	0	0	1	0	1	0	0	0	0	0	0	7	0	0	1	0	0	1	1	1	1	3	7	0	1	0	30
PR-22	714	Prevotella_pallens	0	0	0	0	0	0	0	0	0	0	1	0	0	0	0	0	0	0	166	0	0	0	0	0	0	0	2	0	0	7	0	0	0	176
PR-70	714	Prevotella_pallens	0	0	0	0	0	0	0	0	0	0	0	0	0	0	0	0	0	0	108	0	0	0	0	0	0	0	0	0	0	4	0	0	0	112
PR-23	303	Prevotella_pleuritidis	0	0	0	0	0	1	0	0	0	0	0	0	0	0	0	0	0	0	0	0	1	0	0	0	0	0	0	0	0	2	0	0	0	4
PR-24	781	Prevotella_saccharolytica	0	0	0	0	0	0	0	0	0	0	0	0	0	0	0	0	0	0	0	0	0	0	0	0	0	0	0	0	0	0	0	0	0	0
PR-71	781	Prevotella_saccharolytica	0	0	0	0	0	0	0	0	0	1	0	0	0	0	0	0	0	0	0	1	0	0	0	0	0	0	0	0	0	2	0	0	0	4
PR-72	781	Prevotella_saccharolytica	0	0	0	0	0	0	0	0	0	0	0	0	0	0	0	0	0	0	0	0	0	0	0	0	0	0	0	0	0	1	0	0	0	1
PR-25	307	Prevotella_salivae	0	1	0	2	1	0	2	0	0	1	0	0	0	0	3	1	0	6	247	2	0	1	0	1	0	0	0	0	1	3	0	0	0	272
PR-26	885	Prevotella_scopos	0	0	0	0	0	0	0	0	0	0	0	0	0	0	0	0	0	0	0	0	0	0	0	0	0	0	0	1	0	0	0	0	0	1
PR-27	795	Prevotella_shahii	0	0	0	0	0	0	0	0	0	0	0	0	0	0	0	0	0	0	0	0	0	0	0	0	0	0	1	0	0	2	0	0	0	3
PR-28	292	Prevotella_sp_oral_taxon_292	0	0	0	0	0	0	0	0	0	0	0	0	0	0	0	0	0	0	0	0	0	0	0	0	0	0	0	0	1	0	0	0	0	1
PR-29	292	Prevotella_sp_oral_taxon_292	0	0	0	0	0	0	0	0	0	0	0	0	0	0	0	0	0	0	0	0	0	0	0	0	0	0	0	0	0	0	0	0	0	0
PR-30	293	Prevotella_sp_oral_taxon_293	0	0	0	0	0	0	0	0	0	0	0	0	0	0	0	0	0	0	0	0	0	0	0	0	0	0	0	0	0	0	0	0	0	0
PR-31	296	Prevotella_sp_oral_taxon_296	0	0	0	0	0	0	0	0	0	0	0	0	0	0	0	0	0	0	0	0	0	0	0	0	0	0	0	0	0	0	0	0	0	0
PR-33	300	Prevotella_sp_oral_taxon_300	0	0	1	0	0	0	0	0	0	0	0	0	0	0	0	0	0	0	341	0	1	0	0	0	0	0	0	0	0	3	0	0	0	346
PR-34	300	Prevotella_sp_oral_taxon_300	0	0	0	0	0	0	0	0	0	0	0	0	0	0	0	0	0	0	50	0	0	0	0	0	0	0	0	0	0	0	0	0	0	50
PR-35	301	Prevotella_sp_oral_taxon_301	0	0	0	0	0	0	0	0	0	0	0	0	0	0	0	0	0	0	0	0	0	0	0	0	0	0	0	0	0	0	0	0	0	0
PR-36	304	Prevotella_sp_oral_taxon_304	0	0	0	0	0	1	0	0	0	0	0	0	0	0	0	0	0	0	0	0	0	0	0	0	0	0	0	0	0	0	0	0	0	1
PR-37	305	Prevotella_sp_oral_taxon_305	0	0	0	0	0	0	0	0	0	0	0	0	0	0	0	0	0	0	34	0	0	0	0	0	0	0	0	0	0	0	0	0	0	34
PR-38	306	Prevotella_sp_oral_taxon_306	0	0	0	0	0	0	0	0	0	0	0	0	0	0	0	0	0	0	0	0	0	0	0	0	0	0	0	0	0	0	0	0	0	0
PR-39	309	Prevotella_sp_oral_taxon_309	0	0	0	0	0	0	0	0	0	0	0	0	0	0	0	0	0	0	1551	0	0	0	0	0	0	0	0	0	0	0	0	0	0	1551
PR-40	310	Prevotella_sp_oral_taxon_310	0	0	0	0	0	0	0	0	0	0	0	0	0	0	0	0	0	0	0	0	0	0	0	0	0	0	0	0	0	0	0	0	0	0
PR-41	315	Prevotella_sp_oral_taxon_315	0	0	0	0	0	0	0	0	1	0	0	0	0	0	0	0	0	0	2	0	0	0	0	0	0	0	0	0	0	0	0	0	0	3
PR-42	317	Prevotella_sp_oral_taxon_317	0	0	0	1	0	0	0	0	1	2	0	0	0	0	0	0	0	0	0	0	0	0	0	2	0	0	0	0	0	3	0	0	0	9
PR-73	317	Prevotella_sp_oral_taxon_317	0	0	0	0	0	0	0	0	0	0	0	0	2	0	0	0	0	0	0	0	0	0	0	0	0	0	0	0	0	5	0	0	1	8
PR-74	317	Prevotella_sp_oral_taxon_317	0	2	0	0	0	0	0	0	0	0	0	0	0	0	0	0	0	0	0	0	0	0	0	0	0	0	0	0	0	1	0	0	0	3
PR-43	376	Prevotella_sp_oral_taxon_376	0	0	0	0	0	0	0	0	0	0	0	0	0	0	0	0	0	0	0	0	0	0	0	0	0	0	0	0	0	0	0	0	0	0
PR-44	396	Prevotella_sp_oral_taxon_396	0	0	0	0	0	0	0	0	0	0	0	0	0	0	0	0	0	0	4	0	0	0	0	0	0	0	0	0	0	0	0	0	0	4
PR-45	443	Prevotella_sp_oral_taxon_443	0	1	0	0	0	0	0	0	0	0	0	0	0	0	0	0	0	0	0	0	0	0	0	0	0	0	0	0	0	0	0	0	0	1
PR-46	472	Prevotella_sp_oral_taxon_472	1	2	0	0	0	0	0	0	0	1	0	0	19	0	0	0	0	0	0	0	0	0	0	0	0	0	0	0	0	23	0	1	0	47
PR-47	475	Prevotella_sp_oral_taxon_475	0	0	0	0	0	0	0	0	0	0	0	0	0	0	0	0	0	0	0	0	0	0	0	0	0	0	0	0	0	12	0	0	0	12
PR-48	515	Prevotella_sp_oral_taxon_515	0	0	0	0	0	0	0	0	0	0	0	0	0	0	0	0	0	0	0	0	0	0	0	0	0	0	0	0	0	0	0	0	0	0
PR-49	526	Prevotella_sp_oral_taxon_526	0	0	0	0	0	0	0	0	0	0	0	0	0	0	0	0	0	0	0	0	0	0	1	0	0	0	0	0	0	0	0	0	0	1
PR-50	820	Prevotella_sp_oral_taxon_820	0	0	0	0	0	0	0	0	0	0	0	0	0	0	0	0	0	0	0	0	0	0	0	0	0	0	0	0	0	0	0	0	0	0
PR-51	572	Prevotella_veroralis	0	0	0	0	0	0	0	0	0	0	0	0	1	0	0	0	0	0	131	0	0	0	0	0	0	1	2	0	0	0	0	0	0	135
PR-52	191	Propionibacterium_acidifaciens	0	0	0	0	0	0	0	0	0	0	0	0	0	0	0	0	0	0	127	0	0	0	0	0	0	0	0	0	0	1	0	0	0	128
PR-53	530	Propionibacterium_acnes	0	0	0	0	0	0	0	0	0	0	0	0	0	0	0	0	0	0	0	1	0	0	0	0	0	0	1	0	0	0	0	0	0	2
PR-54	552	Propionibacterium_avidum	0	0	0	0	0	0	0	0	0	0	0	0	0	0	0	0	0	0	0	0	0	0	0	0	0	0	0	0	0	0	0	0	0	0
PR-75	552	Propionibacterium_avidum	0	0	0	0	0	0	0	0	0	0	0	0	0	0	0	0	0	0	0	0	0	0	0	0	0	0	0	0	0	0	0	0	0	0
PR-55	739	Propionibacterium_propionicum	0	0	0	0	0	0	0	0	0	0	0	0	0	0	0	3	0	0	0	0	0	0	0	0	0	0	0	0	0	1	0	0	0	4
PR-56	192	Propionibacterium_sp_oral_taxon_192	0	0	0	0	0	0	0	0	0	0	0	0	0	0	0	0	0	0	0	0	0	0	0	0	0	0	0	0	0	0	0	0	0	0
PR-57	193	Propionibacterium_sp_oral_taxon_193	0	0	0	0	0	0	0	0	0	0	0	0	0	0	0	0	0	0	0	0	0	0	0	0	0	0	0	0	0	0	0	0	0	0
PR-58	194	Propionibacterium_sp_oral_taxon_194	0	0	0	0	0	0	0	0	0	0	0	0	0	0	0	0	0	0	0	0	0	0	0	0	0	0	0	0	0	0	0	0	0	0
PR-59	915	Propionibacterium_sp_oral_taxon_915	0	0	0	0	0	0	0	0	0	0	0	0	0	0	0	0	0	0	0	0	0	0	0	0	0	0	0	0	0	0	0	0	0	0
PR-60	676	Proteus_mirabilis	0	0	0	0	0	0	0	0	0	0	0	0	0	0	0	0	0	0	0	0	0	0	0	0	0	0	0	0	0	0	0	0	0	0
PS-01	536	Pseudomonas_aeruginosa	0	0	0	0	0	0	1	0	0	0	0	0	0	0	0	0	0	0	0	0	0	0	0	0	0	0	0	0	0	0	1	0	0	2
PS-02	612	Pseudomonas_fluorescens	0	0	0	0	0	0	0	0	0	0	0	0	0	0	0	0	0	0	0	0	0	0	0	0	0	0	0	0	0	0	0	0	0	0
PS-03	834	Pseudomonas_otitidis	0	0	0	0	0	0	0	0	0	0	0	0	0	0	0	0	0	0	0	0	0	0	0	0	0	0	0	0	0	0	0	0	0	0
PS-04	32	Pseudomonas_sp_oral_taxon_032	0	0	0	0	0	0	0	0	0	0	0	0	0	0	0	0	0	0	0	0	0	0	0	0	0	0	0	0	0	0	0	0	0	0
PS-06	538	Pseudoramibacter_alactolyticus	0	0	0	0	0	0	0	0	0	0	0	0	0	0	0	0	0	0	0	0	0	0	0	0	0	0	0	0	0	0	0	0	0	0
PY-01	357	Pyramidobacter_piscolens	0	0	0	0	0	0	0	0	0	0	0	0	0	0	0	0	0	0	0	0	0	0	0	0	0	0	0	0	0	0	0	0	0	0
RH-01	28	Rhodocyclus_sp_oral_taxon_028	0	0	0	0	0	0	0	0	0	0	0	0	0	0	0	0	0	0	0	0	0	0	0	0	0	0	0	0	0	0	0	0	0	0
RO-01	188	Rothia_aeria	0	43	1	2	14	2	1486	4	0	0	2	1	1008	5	2	24571	4	3	74	8	0	0	10	4641	3	4	14407	7	4	4417	6	0	13	50742
RO-02	587	Rothia_dentocariosa	12	153	23	7	16	20	906	41	6	11	20	8	138	5	8	2470	10	14	7	15	9	9	48	604	28	4	30696	13	12	14700	17	34	31	50095
RO-03	681	Rothia_mucilaginosa	23	334	67	16	26	23	462	26	21	35	15	17	26	8	31	751	13	16	120	14	21	28	20	246	31	20	84	39	10	380	29	18	26	2996
SC-01	642	Scardovia_inopinata	0	0	0	0	0	0	0	0	0	0	0	0	0	0	0	39	0	0	0	0	0	0	0	0	0	0	0	0	0	1	0	0	0	40
SC-02	195	Scardovia_wiggsiae	1	0	0	2	1	0	150	0	0	0	1	0	1	0	0	0	0	1	5623	1	1	0	0	0	0	0	2	1	1	21	0	0	0	5807
SE-01	124	Selenomonas_artemidis	0	0	0	0	0	0	15	0	0	4	0	0	4	0	0	0	0	0	3	0	0	0	0	0	0	0	0	0	0	1	0	0	0	27
SE-21	124	Selenomonas_artemidis	0	0	0	0	0	0	0	1	0	26	0	0	0	0	0	0	0	0	4	0	1	0	0	0	0	0	0	0	0	4	0	0	0	36
SE-02	139	Selenomonas_dianae	0	0	0	1	0	0	0	0	0	12	0	0	0	0	0	0	0	0	0	0	0	0	0	0	0	0	0	0	0	3	0	0	0	16
SE-22	139	Selenomonas_dianae	0	3	0	0	0	0	1	0	0	40	0	0	0	0	0	0	0	0	1	0	0	0	0	0	0	0	0	0	0	3	0	0	0	48
SE-03	125	Selenomonas_flueggei	0	0	0	0	0	0	0	0	0	0	0	0	0	0	0	1	0	0	0	0	0	0	0	0	0	1	0	0	0	1	0	0	0	3
SE-04	130	Selenomonas_noxia	0	1	0	0	2	0	2	0	0	291	1	0	162	0	1	5	0	0	242	1	0	0	0	0	0	1	0	0	0	0	0	0	0	709
SE-05	130	Selenomonas_noxia	0	0	0	0	0	1	1	0	0	101	0	0	0	0	0	0	0	0	2	0	0	0	0	0	0	0	0	0	0	0	0	0	0	105
SE-23	130_140	Selenomonas_noxia_&_sp_oral_taxon_140	0	2	0	0	0	0	0	1	0	84	0	0	51	0	0	0	0	0	302	0	0	0	0	2	0	0	1	0	0	26	0	0	0	469
SE-06	133	Selenomonas_sp_oral_taxon_133	0	0	0	0	0	0	0	0	0	0	0	0	1	0	0	0	0	0	0	0	0	0	0	0	0	0	0	0	0	1	0	0	0	2
SE-24	133	Selenomonas_sp_oral_taxon_133	0	0	0	0	0	0	0	0	0	0	0	0	0	0	0	0	0	0	0	0	0	0	0	0	0	0	0	0	0	0	0	0	0	0
SE-07	134	Selenomonas_sp_oral_taxon_134	0	0	0	0	0	0	0	0	0	0	0	0	0	0	0	0	0	0	0	0	0	0	0	0	0	0	0	0	0	0	0	0	0	0
SE-25	134	Selenomonas_sp_oral_taxon_134	0	1	0	0	0	0	0	0	1	0	0	0	0	0	0	0	0	0	0	0	0	0	0	0	0	0	0	0	0	0	0	0	0	2
SE-26	134	Selenomonas_sp_oral_taxon_134	0	0	0	0	0	0	0	0	0	0	0	0	0	0	0	0	0	0	0	0	0	0	0	0	0	0	0	0	0	0	0	0	1	1
SE-08	136	Selenomonas_sp_oral_taxon_136	0	0	0	0	0	0	2	0	0	2	0	0	2	0	0	2	0	0	918	0	0	0	0	0	0	0	0	0	0	0	0	0	0	926
SE-27	136	Selenomonas_sp_oral_taxon_136	0	0	0	0	0	0	0	0	0	0	0	0	0	0	0	0	0	0	0	0	0	0	0	0	0	0	0	0	0	0	0	0	0	0
SE-09	137	Selenomonas_sp_oral_taxon_137	0	0	0	0	0	0	1	0	0	0	0	0	0	0	0	0	0	0	16	0	0	0	0	0	0	0	0	0	0	0	0	0	0	17
SE-28	137	Selenomonas_sp_oral_taxon_137	0	0	0	0	0	0	0	0	0	4	0	0	0	0	0	0	0	0	4	0	0	0	0	0	0	0	0	0	0	0	0	0	0	8
SE-29	137	Selenomonas_sp_oral_taxon_137	0	0	0	0	0	0	0	0	0	0	0	0	0	0	0	0	0	0	0	0	0	0	0	0	0	0	0	0	0	0	0	0	0	0
SE-10	138	Selenomonas_sp_oral_taxon_138	0	2	5	0	7	1	2	2	1	0	3	0	0	0	0	2	3	0	0	7	1	0	1	0	1	0	2	4	0	1	2	0	2	49
SE-11	143	Selenomonas_sp_oral_taxon_143	0	0	0	0	0	0	0	0	0	0	0	0	0	0	0	0	0	0	0	0	0	0	0	0	0	0	0	0	0	0	0	0	0	0
SE-12	146	Selenomonas_sp_oral_taxon_146	0	0	0	0	0	0	1	0	0	13	0	0	0	0	0	0	0	0	1	0	0	0	0	0	0	0	0	0	0	7	0	0	0	22
SE-13	149	Selenomonas_sp_oral_taxon_149	0	0	0	0	0	0	0	1	0	8	0	0	1	0	0	3	0	0	260	0	0	0	1	0	0	0	3	0	0	1	0	0	0	278
SE-14	388	Selenomonas_sp_oral_taxon_388	0	0	0	0	0	0	0	0	0	0	0	0	0	0	0	0	0	0	0	0	0	0	0	0	0	0	0	0	0	0	0	0	0	0
SE-15	442	Selenomonas_sp_oral_taxon_442	0	0	0	0	0	0	0	0	0	0	0	0	0	0	0	0	0	0	0	0	0	0	0	0	0	0	0	0	0	0	0	0	0	0
SE-16	478	Selenomonas_sp_oral_taxon_478	0	1	0	0	0	0	0	0	0	0	0	0	0	0	0	0	0	0	0	0	0	0	0	0	0	0	0	0	0	0	0	0	0	1
SE-30	478	Selenomonas_sp_oral_taxon_478	0	0	0	0	0	0	0	0	0	0	0	0	0	0	0	0	0	0	1	0	0	0	0	0	0	0	0	0	0	0	0	0	0	1
SE-17	501	Selenomonas_sp_oral_taxon_501	0	0	0	0	0	0	0	0	0	0	0	0	0	0	0	0	0	0	0	0	0	0	0	0	0	0	0	0	0	0	0	0	0	0
SE-18	151	Selenomonas_sputigena	0	0	0	0	0	0	0	0	0	43	0	0	0	0	1	0	0	0	0	0	0	0	0	0	0	0	0	0	0	4	0	0	0	48
SE-19	151	Selenomonas_sputigena	0	0	0	0	0	0	2	0	0	3	0	0	0	0	0	0	0	0	1	0	0	0	0	0	0	0	0	0	0	0	0	0	0	6
SE-31	151	Selenomonas_sputigena	0	0	0	0	0	0	0	0	0	0	0	0	0	0	0	0	0	0	0	0	0	0	0	0	0	0	0	0	0	0	0	0	0	0
SE-32	151	Selenomonas_sputigena	0	0	0	0	0	1	0	0	0	0	0	0	0	0	0	0	0	0	0	0	0	0	0	0	0	0	0	0	0	0	0	0	0	1
SE-33	151	Selenomonas_sputigena	0	0	0	0	0	0	0	0	0	0	0	0	0	0	0	1	0	0	0	0	0	0	0	0	0	0	0	0	0	0	0	0	0	1
SE-20	151_143	Selenomonas_sputigena_&_sp_oral_taxon_143	0	0	0	0	0	0	1	1	0	0	0	0	0	0	0	0	0	0	0	0	0	0	0	0	0	0	0	0	0	0	0	0	0	2
SH-01	95	Shuttleworthia_satelles	0	1	1	0	0	0	0	0	0	0	0	0	0	0	0	0	0	0	0	0	0	1	1	0	0	0	0	0	0	1	0	0	0	5
SI-01	683	Simonsiella_muelleri	0	0	0	0	0	0	0	0	0	0	0	0	0	0	0	0	0	0	0	0	0	0	0	0	0	0	15	0	0	0	0	0	0	15
SL-01	602	Slackia_exigua	0	0	0	0	0	0	0	0	0	0	0	0	0	0	0	0	0	0	0	0	0	0	0	0	0	0	0	0	0	1	0	0	0	1
SN-01	844	Sneathia_amnionii	0	0	0	0	0	0	0	0	0	0	0	0	0	0	0	0	0	0	0	0	0	0	0	0	0	0	0	0	0	0	0	0	0	0
SN-02	837	Sneathia_sanguinegens	0	0	0	0	0	0	0	0	0	0	0	0	0	0	0	0	0	0	0	0	0	0	0	0	0	0	0	0	0	0	0	0	0	0
SO-01	678	Solobacterium_moorei	2	1	0	2	1	0	3	0	0	0	1	2	3	0	1	16	0	0	173	2	0	0	1	1	0	0	7	1	1	25	0	1	2	246
SR-01	345	SR1[G-1]_sp_oral_taxon_345	0	0	0	0	0	0	0	0	0	0	0	0	0	0	0	0	0	0	0	0	0	0	0	0	0	0	0	0	0	0	0	0	0	0
SR-02	874	SR1[G-1]_sp_oral_taxon_874	0	4	0	0	0	0	0	0	0	13	0	0	4	0	0	0	0	0	0	0	0	0	0	0	0	0	1	0	0	11	0	0	0	33
SR-03	875	SR1[G-1]_sp_oral_taxon_875	0	0	0	0	0	0	0	0	0	103	0	0	5	0	0	0	0	0	0	0	0	0	0	1	0	0	0	0	0	77	0	0	0	186
ST-01	550_*	Staphylococcus_aureus_&_gallinarum	0	0	0	0	154	10	1	923	0	0	0	0	0	0	0	0	0	0	0	0	0	0	0	0	0	0	0	0	0	0	0	0	1	1089
ST-02	*_076	Staphylococcus_pasteuri_&_warneri	0	0	0	0	0	65	0	818	0	0	0	2	1	1	1	1	0	0	0	1	0	0	0	0	0	0	1	0	5	43	54	0	0	993
ST-03	663	Stenotrophomonas_maltophilia	0	4	0	0	0	0	0	0	0	0	0	0	0	0	0	0	0	0	0	0	0	0	0	0	0	0	0	0	0	0	0	0	0	4
ST-29	663	Stenotrophomonas_maltophilia	0	0	0	0	0	1	0	0	0	0	0	0	0	0	0	0	0	0	0	0	0	0	0	0	0	1	0	0	0	0	0	0	0	2
ST-04	419	Stomatobaculum_longum	0	322	0	0	0	22	2	4	0	1	0	203	19	143	0	9	1	137	602	0	104	2596	0	0	1	0	48	0	0	5	0	1	0	4220
ST-05	97	Stomatobaculum_sp_oral_taxon_097	0	14608	6	1	2	0	1	0	44	0	486	11854	93	1263	2	5	0	179	5	26	0	1	0	2	0	0	30	4	0	4	0	0	0	28616
ST-06	373	Stomatobaculum_sp_oral_taxon_373	0	0	0	0	0	0	0	0	0	0	0	0	0	0	0	0	0	0	0	0	0	0	0	0	0	0	0	0	0	0	0	0	0	0
ST-07	910	Stomatobaculum_sp_oral_taxon_910	0	0	0	0	0	0	0	0	0	0	0	0	0	0	0	0	0	0	0	0	0	1	0	0	0	0	0	0	0	0	0	0	0	1
ST-08	537	Streptococcus_agalactiae	0	0	0	0	0	0	0	0	0	0	0	0	0	0	0	0	0	0	0	0	0	0	0	0	0	0	0	0	0	0	0	0	0	0
ST-09	543	Streptococcus_anginosus	0	0	0	1	1	1	0	1	0	3	3	0	0	0	0	1	0	0	0	0	3	977	0	1	0	0	2	1	0	5	0	0	1	1001
ST-10	576	Streptococcus_constellatus	0	0	1	0	0	0	0	0	0	1	0	0	0	0	0	0	0	0	0	0	0	0	1	0	2	0	0	0	0	3	0	0	0	8
ST-11	578	Streptococcus_cristatus	0	1	0	2	4	1	1	3	0	1	2	1	0	0	0	0	0	0	0	2	0	2	0	1	2	0	0	3	0	0	2	0	1	29
ST-12	594	Streptococcus_downei	1	0	0	0	0	0	0	0	0	1	0	0	0	0	0	0	0	0	0	0	0	0	1	0	1	0	0	0	0	0	0	0	0	4
ST-13	622_758	Streptococcus_gordonii_&_sanguinis	1204	1245	10952	22275	13987	2580	432	1623	322	400	5150	698	784	469	1148	620	2120	1122	16	211	436	76	5458	410	6225	430	1162	2886	17	1728	64	1876	4987	93113
ST-14	644	Streptococcus_intermedius	0	0	0	0	2	0	1	1	0	0	1	3	0	0	0	2	0	1	0	2	1	4	1	0	0	0	0	0	1	12	0	1	1	34
ST-15	686	Streptococcus_mutans	0	18	0	1	96	0	18	0	0	0	0	0	9	4	1	5184	15	1	268	5	0	1	0	0	0	0	35	0	0	2204	2	0	2	7864
ST-16	411	Streptococcus_parasanguinis_II	1	15	31	13	59	8	16	62	0	1	22	9	8	10	0	16	36	4	2	70	1	40	8	14	11	0	33	48	0	29	41	0	15	623
ST-17	734_*	Streptococcus_pneumoniae_&_pseudopneumoniae	0	0	0	0	2	1	3	4	0	12	3	0	0	2	0	0	1	6	0	3	0	4	0	0	0	0	11	0	0	2	1	0	2	57
ST-18	745	Streptococcus_pyogenes	0	0	0	0	0	0	0	0	0	0	0	0	0	0	0	0	0	0	0	0	0	0	0	0	0	0	0	0	0	0	0	0	0	0
ST-19	755_021	Streptococcus_salivarius_&_vestibularis	5	73	398	45	1905	1	53	191	1	2	1226	6	21	1294	3	148	38	9	268	11646	4	6867	2	2	21	7	444	374	1	247	8082	2	428	33814
ST-20	758	Streptococcus_sanguinis	35	65	17	12	71	509	31	117	45	42	77	50	513	30	5	330	95	1056	15	118	355	45	65	196	28	6	240	42	0	1052	26	141	70	5499
ST-21	768	Streptococcus_sobrinus	1	3	4	0	0	2	2	4	0	2	3	0	0	0	0	0	0	0	0	0	0	3	2	2	5	0	0	0	0	0	0	1	0	34
ST-22	64	Streptococcus_sp_oral_taxon_064	2	27	35	14	109	16	16	85	0	5	19	14	4	12	1	19	70	4	2	91	0	31	11	8	22	0	59	57	2	41	69	1	27	873
ST-23	66	Streptococcus_sp_oral_taxon_066	1	15	20	15	58	11	8	52	0	8	14	2	4	12	0	13	38	6	1	69	3	30	9	4	9	1	28	27	0	70	34	0	9	571
ST-24	68	Streptococcus_sp_oral_taxon_068	0	0	2	3	14	0	0	1	0	0	6	0	0	0	0	2	0	0	0	20	0	2	0	0	2	0	2	0	0	1	3	1	0	59
ST-25	69	Streptococcus_sp_oral_taxon_069	0	0	0	0	0	0	0	0	0	0	0	0	0	0	0	0	0	0	0	0	0	0	0	0	0	0	0	0	0	0	0	0	0	0
ST-26	431	Streptococcus_sp_oral_taxon_431	1	9	11	5	10	9	12	17	1	3	9	10	13	12	0	18	37	7	2	26	1	11	6	6	4	0	20	13	1	24	40	0	3	341
ST-27	486	Streptococcus_sp_oral_taxon_486	0	2	18	4	16	4	2	15	0	2	5	5	7	6	0	5	14	3	1	20	0	10	3	2	2	0	14	15	0	9	11	0	2	197
ST-28	487	Streptococcus_sp_oral_taxon_487	1	0	9	5	5	5	1	0	0	0	1	0	0	0	1	0	0	1	0	4	1	0	6	0	1	0	1	1	0	1	2	4	0	50
SY-01	435	Syntrophomonadaceae[8][G-1]_sp_oral_taxon_435	0	0	0	0	0	0	0	0	0	0	0	0	0	0	0	0	0	0	0	0	0	0	0	0	0	0	0	0	0	0	0	0	0	0
TA-01	613	Tannerella_forsythia	1	0	0	0	0	2	1	0	0	0	0	0	0	0	0	0	0	0	0	0	0	0	2	0	0	0	0	0	0	0	0	1	1	8
TA-02	286	Tannerella_sp_oral_taxon_286	0	25	0	0	0	0	0	0	0	10	0	0	0	0	2	0	0	0	1	0	0	0	0	0	0	0	0	1	0	17	0	0	0	56
TA-03	808	Tannerella_sp_oral_taxon_808	0	0	0	0	0	0	0	0	0	0	0	0	1	0	0	0	0	0	0	0	0	1	0	0	0	0	1	0	0	0	0	0	1	4
TA-04	916	Tannerella_sp_oral_taxon_916	0	0	0	0	0	0	0	0	0	0	0	0	0	0	0	0	0	0	0	0	0	0	0	0	0	0	0	0	0	0	0	0	0	0
TA-05	916	Tannerella_sp_oral_taxon_916	0	0	0	0	0	0	0	0	0	0	0	0	0	0	0	0	0	0	0	0	0	0	0	0	0	0	0	0	0	0	0	0	0	0
TA-06	916	Tannerella_sp_oral_taxon_916	0	0	0	0	0	0	0	0	0	0	0	0	0	0	0	0	0	0	0	0	0	0	0	0	0	0	0	0	0	0	0	0	0	0
TA-07	916	Tannerella_sp_oral_taxon_916	0	0	0	0	0	0	0	0	0	0	0	0	0	0	0	0	0	0	0	0	0	0	0	0	0	0	0	0	0	0	0	0	0	0
TM-01	346	TM7[G-1]_sp_oral_taxon_346	0	0	1	0	0	1	0	0	0	0	0	0	0	0	0	1	0	0	0	0	0	0	1	0	0	0	0	0	0	1	0	0	0	5
TM-02	347	TM7[G-1]_sp_oral_taxon_347	0	153	0	0	0	0	2	0	0	1	0	0	0	0	0	5	0	3	1	0	0	0	0	0	0	0	14	0	1	12	0	0	0	192
TM-03	348	TM7[G-1]_sp_oral_taxon_348	0	0	0	0	0	0	0	0	0	18	0	0	0	0	0	0	0	0	0	0	0	0	0	0	0	0	0	0	0	0	0	0	0	18
TM-13	348	TM7[G-1]_sp_oral_taxon_348	0	8	0	0	0	0	0	0	0	0	0	0	0	0	0	0	0	0	0	0	1	0	0	0	0	0	0	0	0	9	0	0	0	18
TM-04	349	TM7[G-1]_sp_oral_taxon_349	0	0	0	0	0	0	0	0	0	0	0	0	0	0	0	1	0	0	0	0	0	0	0	0	0	0	0	0	0	0	0	0	0	1
TM-05	352	TM7[G-1]_sp_oral_taxon_352	0	1	1	1	0	0	0	0	0	0	0	0	0	0	0	0	0	0	80	0	0	0	0	0	0	0	0	0	1	3	0	1	0	88
TM-06	353	TM7[G-1]_sp_oral_taxon_353	0	0	0	0	0	0	0	1	0	14	0	0	0	0	0	0	0	0	0	0	0	0	0	5	0	0	13	0	0	4	0	0	0	37
TM-07	488	TM7[G-1]_sp_oral_taxon_488	0	0	0	0	0	0	0	0	0	0	0	0	0	0	0	0	0	0	0	0	0	0	0	0	0	0	0	0	0	0	0	0	0	0
TM-08	350	TM7[G-2]_sp_oral_taxon_350	0	0	0	0	0	0	0	0	0	1	0	0	0	0	0	0	0	0	0	0	0	0	0	0	0	0	0	0	0	2	0	0	0	3
TM-09	351	TM7[G-3]_sp_oral_taxon_351	0	0	0	0	0	0	0	0	0	1	0	0	0	0	0	1	0	0	1	0	0	0	0	0	0	0	0	0	0	0	0	0	0	3
TM-10	355	TM7[G-4]_sp_oral_taxon_355	0	0	0	0	0	0	0	0	0	0	0	0	0	0	0	0	0	0	0	0	0	0	0	0	0	0	0	0	0	0	0	0	0	0
TM-11	356	TM7[G-5]_sp_oral_taxon_356	0	0	0	0	0	0	0	0	0	0	0	0	0	0	0	0	0	0	0	0	0	0	0	0	0	0	0	0	0	0	0	0	0	0
TM-12	437	TM7[G-5]_sp_oral_taxon_437	0	1	0	0	0	0	0	0	0	0	0	0	1	0	0	0	1	0	0	0	3	0	0	0	0	0	0	1	0	1	0	0	0	8
TR-01	541	Treponema_amylovorum	0	0	0	0	0	0	0	0	0	1	0	0	0	0	0	0	0	0	0	0	0	0	0	0	0	0	0	0	0	0	0	0	0	1
TR-02	584	Treponema_denticola	0	1	0	0	0	4	1	0	0	1	0	0	0	0	0	0	0	0	0	0	1	0	3	1	1	0	0	0	0	0	0	0	0	13
TR-03	584	Treponema_denticola	0	0	0	0	0	1	0	0	0	0	0	0	0	0	0	0	0	0	0	0	0	0	0	0	0	0	0	0	0	0	0	0	0	1
TR-04	653	Treponema_lecithinolyticum	0	0	0	0	0	1	0	0	0	1	0	0	0	0	0	0	0	0	0	0	0	1	0	0	0	0	0	0	0	0	0	0	0	3
TR-05	664	Treponema_maltophilum	0	0	0	0	0	0	0	0	0	0	0	0	0	0	0	0	0	0	0	0	0	0	0	0	0	0	0	0	0	0	0	0	0	0
TR-06	805	Treponema_pallidum	0	0	0	0	0	0	0	0	0	0	0	0	0	0	0	0	0	0	0	0	0	0	0	0	0	0	0	0	0	0	0	0	0	0
TR-07	724	Treponema_parvum	0	0	0	0	0	0	0	0	0	0	0	0	0	0	0	0	0	0	0	0	0	0	0	0	0	0	0	0	0	0	0	0	0	0
TR-08	725	Treponema_pectinovorum	0	0	0	0	0	0	0	0	0	0	0	0	0	0	0	0	0	0	0	0	0	0	0	0	0	0	0	0	0	0	0	0	0	0
TR-09	743	Treponema_putidum	0	0	0	0	0	0	0	0	0	0	0	0	1	0	0	0	0	0	0	0	0	0	0	0	0	0	0	0	0	0	0	0	0	1
TR-10	769	Treponema_socranskii	0	0	0	0	0	0	0	0	0	0	0	0	0	0	0	0	0	0	0	0	0	0	0	0	0	0	0	0	0	0	0	0	0	0
TR-11	769	Treponema_socranskii	0	0	0	0	0	0	0	0	0	0	0	0	0	0	0	0	0	0	0	0	0	0	0	0	0	0	1	0	0	0	0	0	0	1
TR-50	769	Treponema_socranskii	0	0	0	0	0	2	1	1	0	0	1	0	0	0	0	0	0	0	0	0	1	0	0	0	0	0	0	0	0	2	0	0	0	8
TR-51	769	Treponema_socranskii	0	0	0	0	0	0	0	0	0	0	0	0	0	0	0	0	0	0	0	0	0	0	0	0	0	0	0	0	0	0	0	0	0	0
TR-12	226	Treponema_sp_oral_taxon_226	0	0	0	0	0	0	0	0	0	0	0	0	0	0	0	0	0	0	0	0	0	0	0	1	0	0	0	0	0	0	0	0	0	1
TR-13	227	Treponema_sp_oral_taxon_227	0	0	0	0	0	0	0	0	0	0	0	0	0	0	0	0	0	0	0	0	0	0	0	0	0	0	0	0	0	0	0	0	0	0
TR-14	228	Treponema_sp_oral_taxon_228	0	0	0	0	0	0	0	0	0	0	0	0	0	0	0	0	0	0	0	0	0	0	0	0	0	0	0	0	0	0	0	0	0	0
TR-52	228	Treponema_sp_oral_taxon_228	0	0	0	0	0	0	0	0	0	0	0	0	0	0	0	0	0	0	0	0	0	0	0	0	0	0	0	0	0	0	0	0	0	0
TR-15	230	Treponema_sp_oral_taxon_230	0	0	0	0	0	0	0	0	0	0	0	0	0	0	0	0	0	0	0	0	0	0	0	0	0	0	0	0	0	0	0	0	0	0
TR-16	231_237	Treponema_sp_oral_taxon_231_&_sp_oral_taxon_237	0	0	0	0	0	0	0	0	0	0	0	0	0	0	0	0	0	0	0	0	0	0	0	0	0	0	1	0	0	0	0	0	2	3
TR-17	232	Treponema_sp_oral_taxon_232	0	0	0	0	0	0	0	0	0	0	0	0	0	0	0	0	0	0	0	0	0	0	0	0	0	0	0	0	0	0	0	0	0	0
TR-18	234	Treponema_sp_oral_taxon_234	0	0	0	0	0	0	0	0	0	0	0	0	0	0	0	0	0	0	0	0	0	0	0	1	0	0	0	0	0	0	0	0	0	1
TR-19	235	Treponema_sp_oral_taxon_235	0	0	0	0	0	0	0	0	0	0	0	0	0	0	0	0	0	0	0	0	0	0	0	0	0	0	0	0	0	0	0	0	0	0
TR-20	236	Treponema_sp_oral_taxon_236	0	0	0	0	0	0	0	0	0	0	0	0	0	0	0	0	0	0	0	0	0	0	0	0	0	0	0	0	0	0	0	0	0	0
TR-21	238	Treponema_sp_oral_taxon_238	0	0	0	0	0	0	0	0	0	0	0	0	0	0	0	0	0	0	0	0	0	0	0	0	0	0	0	0	0	0	0	0	0	0
TR-22	239	Treponema_sp_oral_taxon_239	0	0	0	0	0	0	0	0	0	0	0	0	0	0	0	0	0	0	0	0	0	0	0	0	0	0	0	0	0	0	0	0	0	0
TR-23	242	Treponema_sp_oral_taxon_242	0	0	0	0	0	0	0	0	0	0	0	0	0	0	0	0	0	0	0	0	0	0	0	0	0	0	0	0	0	0	0	0	0	0
TR-24	246	Treponema_sp_oral_taxon_246	0	0	0	0	0	0	0	0	0	0	0	0	0	0	0	0	0	0	0	0	0	0	0	0	0	0	0	0	0	0	0	0	0	0
TR-25	247	Treponema_sp_oral_taxon_247	0	0	0	0	0	0	0	0	0	0	0	0	0	0	0	0	0	0	0	0	0	0	0	1	0	0	0	0	0	0	0	0	0	1
TR-26	249	Treponema_sp_oral_taxon_249	0	0	0	0	0	0	0	0	0	0	0	0	0	0	0	0	0	0	0	0	0	0	0	0	0	0	0	0	0	0	0	0	0	0
TR-27	250	Treponema_sp_oral_taxon_250	0	0	0	0	0	0	0	0	0	0	0	0	0	0	0	0	0	0	0	0	0	0	0	0	0	0	0	0	0	0	0	0	0	0
TR-28	252	Treponema_sp_oral_taxon_252	0	0	0	0	0	0	0	0	0	0	0	0	0	0	0	0	0	0	0	0	0	0	0	0	0	0	0	0	0	0	0	0	0	0
TR-29	253	Treponema_sp_oral_taxon_253	0	0	0	0	0	0	0	0	0	0	0	0	0	0	0	0	0	0	0	0	0	0	0	0	0	0	0	0	0	0	0	0	0	0
TR-30	254	Treponema_sp_oral_taxon_254	0	0	0	0	0	0	0	0	0	0	0	0	0	0	0	0	0	0	0	0	0	0	0	0	0	0	0	0	0	0	0	0	0	0
TR-31	255	Treponema_sp_oral_taxon_255	0	0	0	0	0	0	0	0	0	0	0	0	0	0	0	0	0	0	0	0	0	0	0	0	0	0	0	0	0	0	0	0	0	0
TR-32	256	Treponema_sp_oral_taxon_256	0	0	0	0	0	0	0	0	0	0	0	0	0	0	0	0	0	0	0	0	0	0	0	0	0	0	0	0	0	1	0	0	0	1
TR-33	257	Treponema_sp_oral_taxon_257	2	0	0	0	0	0	0	0	0	1	0	0	0	0	0	0	0	0	0	0	0	0	0	0	0	0	0	0	0	0	0	0	0	3
TR-34	258	Treponema_sp_oral_taxon_258	0	0	0	0	0	0	0	0	0	1	0	0	0	0	0	0	0	0	0	0	0	0	0	0	0	0	0	0	0	0	0	0	1	2
TR-35	260	Treponema_sp_oral_taxon_260	0	0	0	0	0	0	0	0	0	0	0	0	0	0	0	0	0	0	0	0	0	0	0	0	0	0	0	0	0	0	0	0	0	0
TR-36	262	Treponema_sp_oral_taxon_262	0	0	0	0	0	0	0	0	0	0	0	0	0	0	0	0	0	0	0	0	0	0	0	0	0	0	0	0	0	0	0	0	0	0
TR-53	262	Treponema_sp_oral_taxon_262	0	0	0	0	0	0	0	0	0	1	0	0	0	0	0	0	0	0	0	0	0	0	0	0	0	0	0	1	0	0	0	0	0	2
TR-37	263	Treponema_sp_oral_taxon_263	0	0	0	0	0	0	0	0	0	0	0	0	0	0	0	0	0	0	0	0	0	0	0	0	0	0	0	0	0	0	0	0	0	0
TR-38	264	Treponema_sp_oral_taxon_264	0	0	0	0	0	0	0	0	0	0	0	0	0	0	0	0	0	0	0	0	0	0	0	0	0	0	0	0	0	0	0	0	0	0
TR-39	265	Treponema_sp_oral_taxon_265	0	0	0	0	0	0	0	0	0	0	0	0	0	0	0	0	0	0	0	0	0	0	0	0	0	0	0	0	0	0	0	0	0	0
TR-40	268	Treponema_sp_oral_taxon_268	0	0	0	0	0	0	0	0	0	0	0	0	0	0	0	0	0	0	0	1	0	0	0	0	0	0	0	0	0	0	0	0	0	1
TR-41	268	Treponema_sp_oral_taxon_268	0	0	0	0	0	0	0	0	0	0	0	0	0	0	0	0	0	0	0	0	0	0	0	0	0	0	0	0	0	0	0	0	0	0
TR-42	269	Treponema_sp_oral_taxon_269	0	0	0	0	0	0	0	0	0	0	0	0	0	0	0	0	0	0	0	0	0	0	0	0	0	0	0	0	0	0	0	0	0	0
TR-43	270	Treponema_sp_oral_taxon_270	0	0	0	0	0	0	0	0	0	0	0	0	1	0	0	0	0	0	0	0	0	0	0	0	0	0	0	0	0	0	0	0	0	1
TR-44	271	Treponema_sp_oral_taxon_271	0	0	0	0	0	0	0	0	0	0	0	0	0	0	0	0	0	0	0	0	0	0	0	0	0	0	0	0	0	0	0	0	0	0
TR-45	490	Treponema_sp_oral_taxon_490	0	0	0	0	0	0	0	0	0	0	0	0	0	0	0	0	0	0	0	0	0	0	0	0	0	0	0	0	0	0	0	0	0	0
TR-46	508	Treponema_sp_oral_taxon_508	0	0	0	0	0	0	0	0	0	0	0	0	0	0	0	0	0	0	0	0	0	0	0	0	0	0	0	0	0	0	0	0	0	0
TR-54	508	Treponema_sp_oral_taxon_508	0	0	0	0	0	1	0	0	0	0	0	0	0	0	0	0	0	0	0	0	0	0	0	0	0	0	0	0	0	0	0	0	0	1
TR-47	517	Treponema_sp_oral_taxon_517	0	0	0	0	0	0	0	0	0	0	0	0	0	0	0	0	0	0	0	0	0	0	0	0	0	0	0	0	0	0	0	0	0	0
TR-48	518	Treponema_sp_oral_taxon_518	0	0	0	0	0	0	0	0	0	0	0	0	0	0	0	0	0	0	0	0	0	0	0	0	0	0	0	0	0	0	0	0	0	0
TR-49	29	Treponema_vincentii	0	0	0	0	0	0	0	0	0	0	0	0	0	0	0	0	0	0	0	0	0	0	0	0	0	0	0	0	0	0	0	0	0	0
TU-01	832	Turicella_otitidis	0	0	0	1	0	0	0	0	0	0	0	1	0	1	0	3	0	0	0	0	0	0	0	0	0	1	0	0	0	3	1	0	0	11
VA-01	717	Variovorax_paradoxus	0	0	0	0	0	0	0	0	0	0	0	0	0	0	0	0	0	0	0	0	0	0	0	0	0	0	0	0	0	0	0	0	0	0
VE-01	524	Veillonella_atypica	1	3	2	2	0	4	107	3505	2	28	635	8	1	86	1	57	0	1	218	925	66	1179	1	9	522	37	226	2151	0	117	303	2	4904	15103
VE-04	524_160	Veillonella_atypica_&_dispar	37	79	318	0	0	9	166	3354	27	17	3628	16	89	157	85	55	9	0	599	326	538	5975	0	1	207	122	118	2392	13	74	591	310	3597	22909
VE-02	887	Veillonella_denticariosi	1	5	39	0	0	2	111	12	0	0	1	0	1	2	2	6	15	0	0	0	0	0	0	0	0	245	44	1312	0	2	2	0	1	1803
VE-18	887	Veillonella_denticariosi	0	0	0	0	0	1	0	0	0	0	0	0	1	0	2	0	4	0	0	0	0	0	0	1	0	0	0	0	1	1	0	0	0	11
VE-03	160	Veillonella_dispar	5339	2210	908	3	5	201	6477	916	1893	221	4889	49	4937	2342	3746	5552	22540	55	1270	157	53	329	87	34	2462	3879	493	4897	2659	2547	4138	2362	6729	94379
VE-05	161	Veillonella_parvula	153	58	0	0	0	0	4	0	0	0	0	1	1	2	1	9	12	2	8	5	10	76	0	0	5	373	12	11	4	122	1	0	0	870
VE-06	161	Veillonella_parvula	626	364	59	3	0	4	142	11	0	0	3	22	5259	550	74	139	348	1	106	3	17	68	2	0	11	25	24	104	908	453	363	115	67	9871
VE-07	158	Veillonella_rogosae	875	412	0	1	1	10	3	3	44	4	1	3	24	81	163	57	15	0	5	0	2	1	0	2	0	9	14	0	0	82	2	1	0	1815
VE-08	780	Veillonella_sp_oral_taxon_780	0	10	0	0	0	1	34	0	6	1	0	0	6	0	0	0	0	0	0	0	0	0	0	6	0	0	21	0	0	60	0	0	0	145
VE-09	917	Veillonella_sp_oral_taxon_917	0	0	0	0	0	0	0	0	0	0	0	0	0	0	0	0	0	0	0	0	0	0	0	0	0	0	0	0	0	0	0	0	0	0
VE-10	129	Veillonellaceae[G-1]_sp_oral_taxon_129	0	0	0	0	0	0	0	0	0	0	0	0	0	0	0	0	0	0	0	0	0	0	0	0	0	0	0	0	0	0	0	0	0	0
VE-11	132_150	Veillonellaceae[G-1]_sp_oral_taxon_132_&_sp_oral_taxon_150	0	0	0	0	0	0	0	0	0	0	0	0	0	0	0	0	0	0	0	0	0	0	0	0	0	0	0	0	0	0	0	0	0	0
VE-12	135	Veillonellaceae[G-1]_sp_oral_taxon_135	0	0	0	0	0	0	0	0	0	0	0	0	0	0	0	0	0	0	0	0	0	0	0	0	0	0	0	0	0	0	0	0	0	0
VE-13	145	Veillonellaceae[G-1]_sp_oral_taxon_145	0	0	0	0	0	0	0	0	0	0	0	0	0	0	0	0	0	0	0	0	0	0	0	0	0	0	0	0	0	0	0	0	0	0
VE-14	148	Veillonellaceae[G-1]_sp_oral_taxon_148	0	0	0	0	0	0	0	0	0	0	0	0	0	0	0	0	0	0	0	0	0	0	0	0	0	0	0	0	0	0	0	0	0	0
VE-15	155	Veillonellaceae[G-1]_sp_oral_taxon_155	0	0	0	0	0	0	0	0	0	0	0	0	0	0	0	0	0	0	0	0	0	0	0	0	0	0	0	0	0	0	0	0	0	0
VE-19	155	Veillonellaceae[G-1]_sp_oral_taxon_155	0	0	0	0	0	0	0	0	0	0	0	0	0	0	0	0	0	0	0	0	0	0	0	0	0	0	0	0	0	0	0	0	0	0
VE-16	483	Veillonellaceae[G-1]_sp_oral_taxon_483	0	0	0	1	0	0	0	0	0	0	0	0	0	0	0	0	0	0	0	0	0	0	0	0	0	0	0	0	0	0	0	0	0	1
VE-17	918	Veillonellaceae[G-1]_sp_oral_taxon_918	0	0	0	0	0	0	0	0	0	0	0	0	0	0	0	0	0	0	0	0	0	0	0	0	0	0	0	0	0	0	0	0	0	0
GP-001		Achromobacter_Genus_probe	0	0	0	0	0	0	0	0	0	0	0	0	0	0	0	0	0	0	0	0	0	0	0	0	0	0	0	0	0	0	0	0	0	0
GP-002		Acinetobacter_Genus_probe	0	297	0	0	0	0	41	0	0	1	0	0	6	0	0	0	0	0	4	0	0	0	0	10	0	0	108	1	0	3	0	0	1	472
GP-003		Actinomyces_Genus_probe_1	3	138	0	9	3	612	1891	6	2	31	1	3	310	0	13	2533	7	3	833	4	8	4	5	55	7	2	755	4	6	1658	4	4	3	8917
GP-004		Actinomyces_Genus_probe_2	6	136	3	117	1	707	30	357	35	7	40	41	54	29	20	131	28	1	636	42	13	1	11	174	238	46	165	639	0	395	19	3	13	4138
GP-005		Alloprevotella_Genus_probe	0	79	1	0	0	4	17	0	53	11	0	10	117	0	3	1	0	0	798	0	5	1	16	22	0	0	3	0	0	224	0	0	0	1365
GP-006		Anaerococcus_Genus_probe	0	0	0	0	0	0	0	0	0	0	0	0	0	0	0	0	0	0	0	0	0	0	0	0	0	0	0	0	0	1	0	0	0	1
GP-007		Aquamicrobium_Genus_probe	0	0	0	0	0	0	0	0	0	0	0	0	0	0	0	0	0	0	0	0	0	0	0	0	0	0	0	0	0	0	0	0	0	0
GP-008		Arcanobacterium_Genus_probe	0	0	0	0	0	0	0	0	0	0	0	0	0	0	0	0	0	0	0	0	0	0	0	0	0	0	0	0	0	0	0	0	0	0
GP-009		Atopobium_Genus_probe	0	1	0	0	0	0	0	0	0	0	1	0	0	0	0	32	0	0	67	0	0	0	0	1	0	0	1	0	2	6	0	0	0	111
GP-010		Bacteroides_Genus_probe	0	0	0	0	0	0	0	0	0	0	0	0	0	0	0	0	0	0	0	0	0	0	0	0	0	0	0	0	0	0	0	0	0	0
GP-011		Bacteroidetes[G-3]_Genus_probe	0	0	0	0	1	0	0	0	0	0	0	0	0	0	0	0	0	0	0	0	0	0	0	0	0	0	0	0	0	0	0	0	0	1
GP-012		Bacteroidetes[G-5]_Genus_probe	0	0	0	0	0	0	0	0	0	0	0	0	0	0	0	0	0	0	0	0	0	0	0	2	0	0	0	0	0	3	0	0	0	5
GP-013		Bartonella_Genus_probe	0	0	0	0	0	0	0	0	0	0	0	0	0	0	0	0	0	0	0	0	0	0	0	0	0	0	0	0	0	0	0	0	0	0
GP-014		Bifidobacterium_Genus_probe_1	0	0	0	0	0	0	0	0	0	0	0	0	0	0	0	0	0	0	0	0	0	0	0	0	0	0	0	0	0	0	0	0	0	0
GP-015		Bifidobacterium_Genus_probe_2	0	0	0	0	0	0	0	0	0	0	0	0	0	0	0	0	0	0	0	0	0	0	0	0	0	0	0	0	0	0	0	0	0	0
GP-016		Bordetella_Genus_probe	0	0	0	0	0	0	0	0	0	0	0	0	0	0	0	0	0	0	0	0	0	0	0	0	0	0	0	0	0	0	0	0	0	0
GP-017		Brevundimonas_Genus_probe	0	0	0	0	0	0	0	0	0	0	0	0	0	0	0	0	0	0	0	0	0	0	0	0	0	0	0	0	0	0	0	0	0	0
GP-018		Burkholderia_Genus_probe	0	0	0	0	0	0	0	0	0	0	0	0	0	0	0	0	0	0	0	0	0	0	0	0	0	0	0	0	0	0	0	0	0	0
GP-019		Campylobacter_Genus_probe	3	15	4	0	0	3	25	0	2	34	1	4	80	0	24	19	0	17	12	2	1	2	1	8	1	0	10	2	1	18	0	23	0	312
GP-020		Capnocytophaga_Genus_probe_1	0	49	0	0	0	1	2	0	0	69	0	1	29	0	4	0	0	0	4	0	0	0	10	42	0	1	2	0	11	20	0	4	1	250
GP-021		Capnocytophaga_Genus_probe_2	0	2	0	0	1	0	0	0	0	203	0	0	6	0	1	14	1	0	11	0	0	0	0	6	0	1	2	0	2	2	0	0	0	252
GP-022		Cardiobacterium_Genus_probe	0	4	0	0	0	0	1	0	0	86	0	0	10	0	0	0	0	0	0	0	0	0	0	2	0	0	0	0	0	3	0	0	0	106
GP-023		Catonella_Genus_probe	0	0	0	0	0	0	0	0	4	1	0	0	1	0	0	0	0	0	0	0	1	0	0	2	0	0	0	0	0	22	0	0	0	31
GP-024		Chlamydophila_Genus_probe	0	0	0	0	0	0	0	0	0	0	0	0	0	0	0	0	0	0	0	0	0	0	0	0	0	0	0	0	0	0	0	0	0	0
GP-025		Corynebacterium_Genus_probe	0	0	0	1	0	0	28	2	0	92	0	0	154	0	2	626	1	0	41	2	0	0	1	59	0	1	211	1	1	98	1	0	0	1322
GP-026		Desulfobulbus_Genus_probe	0	0	0	0	0	1	0	0	0	0	0	0	0	0	0	0	0	0	0	0	0	0	0	0	0	0	0	0	0	0	0	0	0	1
GP-093		Dialister_Genus_probe_1	0	0	0	0	0	0	1	0	0	0	0	0	0	0	0	0	0	0	0	0	0	0	0	0	0	0	0	0	0	0	0	0	0	1
GP-094		Dialister_Genus_probe_2	0	0	0	0	0	0	1	0	0	0	0	0	0	0	0	0	0	0	0	0	0	0	0	0	0	0	0	0	0	0	0	0	0	1
GP-028		Dietzia_Genus_probe	0	0	0	0	0	0	0	0	0	0	0	0	0	0	0	0	0	0	0	0	0	0	0	0	0	0	0	0	0	0	0	0	0	0
GP-029		Eggerthella_Genus_probe	0	0	0	0	0	0	0	0	0	0	0	0	0	0	0	0	0	0	0	0	0	0	0	0	0	0	0	0	0	0	0	0	0	0
GP-030		Enterococcus_Genus_probe	0	0	0	0	0	0	0	0	0	0	0	0	0	0	0	0	0	0	0	0	0	0	0	0	0	0	0	0	0	0	0	0	0	0
GP-031		Erysipelothrichaceae_Genus_probe	0	0	0	0	0	0	0	0	0	0	0	0	0	0	0	0	0	0	0	0	0	0	0	0	0	0	0	0	0	0	0	0	0	0
GP-032		Erysipelothrix_Genus_probe	0	0	0	0	0	0	0	0	0	0	0	0	0	0	0	0	0	0	0	0	0	0	0	0	0	0	0	0	0	0	0	0	0	0
GP-033		Escherichia_Genus_probe	0	0	0	0	0	0	0	0	0	0	0	0	0	0	0	0	0	0	0	0	0	0	0	0	0	0	0	0	0	0	0	0	0	0
GP-034		Eubacterium_Genus_probe_1	0	0	1	0	0	0	0	0	0	0	0	0	0	0	0	0	0	2	3	0	0	0	0	0	0	0	0	0	0	0	0	0	0	6
GP-035		Eubacterium_Genus_probe_2	0	0	0	0	0	0	0	0	0	0	0	0	0	0	0	0	0	0	0	0	0	0	0	0	0	0	0	0	0	0	0	0	0	0
GP-036		Filifactor_Genus_probe	0	0	0	0	0	0	1	0	0	0	0	0	0	0	0	0	0	0	0	0	0	0	0	0	0	0	0	0	0	0	0	0	0	1
GP-037		Fretibacterium_Genus_probe	0	0	0	0	0	0	0	0	0	0	0	0	0	0	0	0	0	0	0	0	0	1	0	1	1	0	0	0	0	0	0	0	0	3
GP-038		Fusobacterium_Genus_probe	29948	31761	36	15	29	22300	79	40	21116	3946	47	13807	1723	3253	51024	71	15	4001	652	29	5186	27	2712	1764	6301	24705	147	7	37323	2627	33	29875	52	294651
GP-039		Gemella_Genus_probe	32	2915	2	62	2	80	142	1	46	62	72	1422	574	191	16	33	0	3	14	1	17	10	150	187	29	0	694	3	27	377	2	4	1	7171
GP-040		Haemophilus_Genus_probe	2	32	0	0	0	11	99	0	5	6	1	0	9	0	0	3	0	0	0	0	1	0	0	74	0	0	105	0	0	416	0	0	0	764
GP-041		Helicobacter_Genus_probe	0	0	0	0	0	0	0	0	0	0	0	0	0	0	2	0	0	0	0	0	0	0	0	0	0	0	0	0	0	0	0	0	0	2
GP-042		Johnsonella_Genus_probe	0	7	0	0	0	0	0	0	6	0	0	7	0	0	0	0	0	0	0	0	0	0	0	0	0	0	0	0	0	0	0	0	0	20
GP-043		Kytococcus_Genus_probe	0	0	0	0	0	0	0	0	0	0	0	0	0	0	0	0	0	0	0	0	0	0	0	0	0	0	0	0	0	0	0	0	0	0
GP-044		Lachnoanaerobaculum_Genus_probe	0	7	0	0	0	11	0	0	3	10	0	7	18	3	0	1	0	11	10	0	368	32	0	0	0	0	0	0	1	0	0	38	0	520
GP-045		Lactobacillus_Genus_probe_1	0	0	0	0	0	0	0	0	0	0	0	0	0	0	0	0	0	0	0	1	0	0	0	0	0	0	0	0	0	0	0	0	0	1
GP-046		Lactobacillus_Genus_probe_2	4	3	36	28	15	14	3	1	3	0	0	0	2	1	3	12	6	8	0	32	3	0	13	2	1	5	6	5	2	12	9	5	6	240
GP-047		Lactobacillus_Genus_probe_3	0	0	0	0	0	0	0	0	0	0	0	0	0	0	0	0	0	0	0	0	0	0	0	0	0	0	0	0	0	0	0	0	0	0
GP-048		Lactobacillus_Genus_probe_4	0	0	0	0	0	0	0	0	0	0	0	0	0	0	0	0	0	0	0	0	0	0	0	0	0	0	0	0	0	0	0	0	0	0
GP-049		Leptotrichia_Genus_probe_1	0	5	0	0	0	1	2	0	0	33	0	0	1069	0	1	5	0	0	164	0	0	0	0	0	0	0	8	0	0	69	0	0	0	1357
GP-050		Leptotrichia_Genus_probe_2	0	49	0	1	2	11	1	1	133	1585	0	0	129	0	8	2	0	77	453	0	31	0	83	179	2	23	6	0	90	113	3	23	0	3005
GP-051		Leptotrichiaceae_Genus_probe	0	0	0	0	0	0	0	0	1	0	0	0	0	0	0	0	0	0	0	0	0	0	0	0	0	0	0	0	0	0	0	0	0	1
GP-052		Listeria_Genus_probe	0	0	0	0	0	0	0	0	0	0	0	0	0	0	0	0	0	0	0	0	0	0	0	0	0	0	0	0	0	0	0	0	0	0
GP-053		Lysinibacillus_Genus_probe	0	0	0	0	0	0	1	0	0	0	0	0	0	0	0	2	0	0	2	0	0	0	0	0	0	204	74	4216	0	3	0	0	0	4502
GP-054		Mitsuokella_Genus_probe	0	0	0	0	0	0	0	0	0	0	0	0	0	0	0	0	0	0	0	0	0	0	0	0	0	0	0	0	0	0	0	0	0	0
GP-055		Mobiluncus_Genus_probe	0	0	0	0	0	0	0	0	0	0	0	0	0	0	0	0	0	0	0	0	0	0	0	0	0	0	0	0	0	0	0	0	0	0
GP-056		Mogibacterium_Genus_probe	0	1	2	0	0	3	0	2	0	0	1	0	0	0	0	9	0	17	115	0	0	0	0	0	0	0	4	0	4	3	0	0	3	164
GP-057		Moraxella_Genus_probe	0	0	0	0	0	0	0	0	0	3	0	0	0	0	0	0	0	0	0	0	0	0	0	5	0	0	0	0	0	0	0	0	0	8
GP-058		Mycobacterium_Genus_probe	0	0	0	0	0	0	0	0	0	0	0	0	0	0	0	0	0	0	0	0	0	0	0	0	0	0	0	0	0	0	0	0	0	0
GP-059		Mycoplasma_Genus_probe	0	0	0	0	0	0	0	0	0	0	0	0	0	0	0	0	0	0	0	0	0	0	0	0	0	0	0	0	0	0	0	0	0	0
GP-060		Neisseria_Genus_probe	4	1228	3	1	3	2	6081	3	1	461	2	3	5324	0	11	2105	1	3	176	3	1	2	1	13333	2	13	3825	3	1093	1522	3	5	5	35223
GP-061		Olsenella_Genus_probe	0	0	0	0	0	0	0	0	0	0	0	0	0	0	0	0	0	0	0	0	0	0	0	0	0	0	0	0	0	0	0	0	0	0
GP-062		Paenibacillus_Genus_probe	223	324	31	224	16	3	4	0	2	0	3	0	3	44	81	2	0	0	0	0	226	1	7	2	495	137	13	27	37	18	0	107	59	2089
GP-063		Parvimonas_Genus_probe	1	123	1	1	1	3	3	3	4	2	2	117	8	1	3862	5	1	0	1	3	0	2	2	0	3	0	0	0	8	36	3	1	6	4203
GP-064		Peptoniphilus_Genus_probe	0	0	0	0	0	0	1	0	0	0	0	0	0	0	0	0	0	0	0	0	0	0	0	0	0	0	0	0	0	0	0	0	0	1
GP-065		Peptostreptococcus_Genus_probe	0	0	0	0	0	0	0	0	0	0	0	0	0	0	0	1	0	2048	3	0	0	0	0	0	0	0	6	1	0	2	0	0	0	2061
GP-066		Porphyromonas_Genus_probe_1	0	2	1	0	0	0	1	1	0	1	1	0	0	0	0	0	0	0	0	0	1	0	0	2	0	0	4	0	0	2	0	0	0	16
GP-067		Porphyromonas_Genus_probe_2	0	41	0	0	0	0	0	0	14	235	0	1	24	0	1	0	0	0	0	0	4	0	4	26	0	0	1	1	1	1966	0	0	0	2319
GP-068		Porphyromonas_Genus_probe_3	0	0	0	0	0	0	0	0	0	0	0	0	0	0	0	0	0	0	0	0	0	0	0	0	0	0	0	0	0	0	0	0	0	0
GP-069		Prevotella_Genus_probe	2	5	2	0	0	0	2	1	5	1	2	0	2	0	1	0	0	0	719	1	0	2	0	0	3	0	1	1	0	4	1	1	1	757
GP-070		Propionibacterium_Genus_probe	0	0	0	0	0	0	0	0	0	0	0	0	0	0	0	0	0	0	5	0	0	0	0	0	0	0	0	0	0	0	0	0	0	5
GP-071		Proteus_Genus_probe	0	0	0	0	0	0	0	0	0	0	0	0	0	0	0	0	0	0	0	0	0	0	0	0	0	0	0	0	0	0	0	0	0	0
GP-072		Pseudomonas_Genus_probe	12	134	24	3	5	27	19	34	12	13	18	3	1	4	8	5	8	4	1	6	7	11	30	29	15	5	10	7	9	5	5	34	66	574
GP-073		Rothia_Genus_probe	27	1399	23	24	27	19	418	17	13	38	20	4	264	6	11	2145	19	3	26	16	10	12	16	659	18	17	2617	16	8	16721	14	18	17	24662
GP-074		Sanguibacter_Genus_probe	0	0	0	0	0	0	0	0	0	0	0	0	0	0	0	0	0	0	0	0	0	0	0	0	0	0	0	0	0	0	0	0	0	0
GP-075		Scardovia_Genus_probe	0	0	0	0	0	0	11	0	0	0	0	0	0	0	0	2	0	0	210	0	0	0	0	0	0	0	0	0	0	18	0	0	0	241
GP-076		Selenomonas_&_Centipeda_Genus_probe	0	2	0	0	0	0	2	0	0	279	0	0	47	0	0	0	0	0	67	0	0	0	0	0	0	0	0	0	0	57	0	0	0	454
GP-077		Slackia_Genus_probe	0	0	0	0	0	0	0	0	0	0	0	1	0	0	0	0	0	0	0	0	0	0	0	0	0	0	0	0	0	0	0	0	0	1
GP-078		Sphingomonas_Genus_probe	0	0	0	0	0	0	0	0	0	0	0	0	0	0	0	0	0	0	0	0	0	0	0	0	0	0	0	0	0	0	0	0	0	0
GP-079		SR1_Genus_probe	0	0	0	0	0	0	0	0	0	5	0	0	0	0	0	0	0	0	0	0	0	1	0	0	0	0	0	0	0	7	0	1	0	14
GP-080		Staphylococcus_Genus_probe	0	1	0	1	8	3	2	105	0	0	61	0	2	0	2	3	3	1	0	3	0	0	0	0	0	1	1	0	2	8	342	67	11	627
GP-081		Streptococcus_Genus_probe	1215	11053	21533	12870	55954	7189	8407	39736	365	2439	16696	6858	5447	10508	385	13348	39309	2355	1721	67724	1564	20887	4829	7283	9497	864	27568	35662	150	26496	42253	352	13068	515585
GP-082		Tannerella_Genus_probe	0	0	0	1	0	0	0	0	0	0	0	0	0	0	0	1	0	0	0	0	0	0	0	0	0	0	1	0	0	0	0	0	0	3
GP-083		TM7_Genus_probe	1	12	0	0	1	1671	15	2	133	32	0	1	4	0	0	1	0	11	8	0	0	1	1149	10	0	81	9	0	16	86	1	0	0	3245
GP-084		Treponema_Genus_probe_1	0	0	0	0	0	1	1	0	0	0	0	0	1	0	0	0	0	0	0	0	0	0	0	0	0	0	0	0	0	1	0	0	0	4
GP-085		Treponema_Genus_probe_2	0	0	0	0	0	0	0	1	0	0	0	0	0	1	0	0	0	0	0	0	0	0	0	2	1	0	0	0	0	0	0	1	0	6
GP-086		Treponema_Genus_probe_3	0	0	0	0	0	0	0	0	0	0	0	0	0	0	0	1	0	0	0	0	0	0	0	0	0	0	0	0	0	0	0	0	2	3
GP-087		Treponema_Genus_probe_4	0	0	1	0	0	0	0	0	0	0	0	0	0	0	0	0	0	0	0	0	0	0	0	0	0	0	0	0	0	0	0	0	0	1
GP-088		Treponema_Genus_probe_5	1	0	0	1	0	0	1	0	0	0	0	0	0	1	0	0	0	0	0	0	0	1	1	0	1	0	0	0	0	0	0	0	0	7
GP-089		Veillonella_Genus_probe	3102	1408	185	5	19	132	2912	860	242	68	1588	103	3338	2306	2984	6523	28810	39	712	120	100	620	38	81	8624	2203	331	2415	4731	2457	3413	1074	3630	85173
GP-090		Veillonellaceae_probe_1	0	0	0	0	0	0	0	0	0	0	0	0	0	0	0	0	0	0	0	0	0	0	0	0	0	0	0	0	0	0	0	0	0	0
GP-091		Veillonellaceae_probe_2	0	0	0	0	0	0	0	0	0	0	0	0	0	0	0	0	0	0	0	0	0	0	0	0	0	0	0	0	0	0	0	0	0	0
GP-092		Yersinia_Genus_probe	0	0	0	0	0	0	0	0	0	0	0	0	0	0	0	0	0	0	0	0	0	0	0	0	0	0	0	0	0	0	0	0	0	0
Reads matched uniquely with 1 species probe			16646	56550	42754	47531	33987	36584	21415	14124	14783	19939	23926	32112	41051	25706	41746	72838	28451	90029	47366	36435	46920	19502	30457	22350	22242	34912	74450	20316	48121	66958	24670	31338	33003	1219212
Reads matched uniquely with 1 genus probe			34586	51233	21889	13364	56088	32809	20245	41173	22200	9754	18557	22393	18756	16348	58467	27636	68209	8604	7468	67989	7547	21618	9079	24022	25239	28309	36688	43011	43525	55479	46106	31640	16945	1006976

## Sheet: Unique %
Probe ID	HOT	Organism Name	730NS	730P	730WS	733NS	733WS	734NS	734P	734WS	737NS	737P	737WS	760NS	760P	760WS	769NS	769P	769WS	781NS	781P	781WS	795NS	795WS	852NS	852P	852WS	861NS	861P	861WS	866NS	866P	866WS	867NS	867WS	> 1%
AB-01	389	Abiotrophia_defectiva	0.00201046	0.00371116	0.000108287	0.0153707	0	0.000489963	0.0043927	0.000162757	0.000216316	0.00218907	0.00150648	0.00233006	0.0109017	0.000475579	0.000588746	0.0284054	9.31099e-05	0.00222035	0.000656527	0	0.00117502	2.43191e-05	0.0023017	0.0469464	0.000210611	9.49052e-05	0.0106534	7.89553e-05	0.00117845	0.0115488	5.65163e-05	0.000936835	0.000200208	6
AC-01	554	Acinetobacter_baumannii	0	0	0	0	0	0	0	0	0	0	0	0	0	0	0	0	0	0	0	0	0	0	0	0	0	0	0	0	0	0	0	0	0	0
AC-02	408	Acinetobacter_sp_oral_taxon_408	0	0	0	0	0	0	0	0	0	0	0	0	0	0	0	0	0	0	0	0	0	0	0	0	0	0	4.49891e-05	0	0	0	0	0	0	0
AC-03	183	Actinobaculum_sp_oral_taxon_183	0	0	0	3.28434e-05	7.7713e-05	0	9.60154e-05	0	0	0	2.35388e-05	1.83469e-05	3.34409e-05	7.13369e-05	4.98937e-05	4.97641e-05	2.06911e-05	3.04158e-05	9.11843e-05	2.8729e-05	0	0	0	0	4.21221e-05	1.58175e-05	5.39869e-05	4.73732e-05	3.27347e-05	0.000204187	9.89036e-05	0	0	0
AC-04	850	Actinomyces_cardiffensis	0	1.85558e-05	0	0	0	0	2.40038e-05	0	0	0	0	0	0	0	0	0	0	0	0	0	0	0	0	0	0	0	0	0	0	0	0	0	0	0
AC-05	888_449	Actinomyces_dentalis_&_sp_oral_taxon_449	0	0	0	0	0	0	0	0	0	0	0	0	6.68818e-05	0	0	0	0	0	0	0	0	0	0	0	0	0	0	0	0	0	0	0	0	0
AC-06	617	Actinomyces_georgiae	0	0	0	0	0	0	0	0	0	0	0	0	0	0	0	0	0	0	0	0	0	0	0	0	0	0	0	0	0	0	0	0	0	0
AC-07	618	Actinomyces_gerencseriae	0	0	0	0	0	0	0	0	0	0	0	0	0	0	0	9.95282e-06	0	1.01386e-05	0	0	0	0	0	0	0	0	0	0	0	3.26699e-05	0	0	0	0
AC-08	866	Actinomyces_graevenitzii	0	0	0	0	0	0	0	0	0	0	0	0	0	0	0	0	0	0	9.11843e-05	0	0	0	0	0	0	0	0	0	0	0	0	0	0	0
AC-35	866	Actinomyces_graevenitzii	0	9.2779e-06	1.54696e-05	0	0	0	0	3.61683e-05	0	0	0	1.83469e-05	1.67205e-05	0	0	0	0	0	3.64737e-05	0	1.83597e-05	0	0	0	0	0	5.39869e-05	0	1.09116e-05	6.53397e-05	0	0	0	0
AC-09	645	Actinomyces_israelii	1.95191e-05	9.2779e-06	0	0	0	0	7.20115e-05	0	0	0	0	0	3.34409e-05	0	0	0	0	0	0	0	0	0	0	0	0	0	0	0	0	8.16747e-06	0	0	0	0
AC-10	849	Actinomyces_johnsonii	0	0	0	0	0	0	0	0	0	6.73559e-05	0	1.83469e-05	5.01614e-05	0	0	0.000159245	0	0	0	0	0	0	0	2.15647e-05	0	0	1.79956e-05	1.57911e-05	0	0	0	0	2.00208e-05	0
AC-11	852	Actinomyces_massiliensis	0	9.2779e-06	0	0	1.11019e-05	1.44107e-05	0.000744119	0	0	0	4.70777e-05	1.83469e-05	0.00172221	0	0	5.97169e-05	0	0	1.82369e-05	9.57634e-06	0	0	0	8.62589e-05	0	1.58175e-05	8.99782e-06	0	0	0.000187852	0	0	0	0
AC-12	671	Actinomyces_meyeri	0	9.2779e-06	0	0	0	5.76427e-05	0.000408065	3.61683e-05	0	0	0	0	0.000167205	0	0	0.000358302	0	0	0.000127658	0	0	0	0	2.15647e-05	0	0	7.19826e-05	0	0	0.000277694	0	0	2.00208e-05	0
AC-13	176	Actinomyces_naeslundii	0	9.2779e-06	1.54696e-05	0	0	0	0	0	0	0	0	0	0.00101995	0	0	0.00607122	3.10366e-05	1.01386e-05	1.82369e-05	0	0	0	0	0	2.10611e-05	0	8.99782e-06	0	0	0.000114345	0	0	0	0
AC-36	176	Actinomyces_naeslundii	0	8.35011e-05	1.54696e-05	0	4.44074e-05	0	0.00398464	0	0	0.000471492	0	1.83469e-05	0.00640393	2.3779e-05	9.97875e-06	0.0223839	2.06911e-05	1.01386e-05	0.00581756	1.91527e-05	0	0	0.000227641	0.00120763	0	0	0.000242941	3.15821e-05	1.09116e-05	0.0100378	2.82582e-05	0	2.00208e-05	2
AC-14	701	Actinomyces_odontolyticus	0	0	0	0	0	0	0	0	0	0	0	3.66939e-05	3.34409e-05	0	0	0	0	1.01386e-05	0	0	0	0	0	0	0	1.58175e-05	0	0	0	2.45024e-05	0	0	0	0
AC-37	701	Actinomyces_odontolyticus	0	0.00367405	0	0.00244683	0	2.88214e-05	9.60154e-05	7.23367e-05	2.70395e-05	0.000235746	0.00393098	0.00333914	0.00764125	0.00501736	0	1.99056e-05	0	0	7.29474e-05	9.57634e-06	0.00212973	0.00133755	0	2.15647e-05	2.10611e-05	0	2.69935e-05	1.57911e-05	0	8.16747e-06	0	0.000142907	0.00546568	0
AC-38	701	Actinomyces_odontolyticus	0	0	0	0	0	0	0	0	0	0	0	0	0	0	0	0	0	0	0	0	0	0	0	0	0	0	0	0	0	0	0	0	0	0
AC-15	708	Actinomyces_oricola	0	0	0	0	0	0	0	0	0	0	0	0	0	0	0	0	0	0	0	0	0	0	0	0	0	0	0	0	0	0	0	0	0	0
AC-42	893_175	Actinomyces_oris_&_sp_oral_taxon_175	0	0.000120613	1.54696e-05	0	2.22037e-05	2.88214e-05	0.00031205	0	0	0	0	0	0.00036785	0	0.000199575	0.00597169	1.03455e-05	0	0.000182369	0	1.83597e-05	0	0	0.000366601	0	1.58175e-05	0.00143065	0	3.27347e-05	0.000490048	1.41291e-05	1.58786e-05	0	0
AC-16	746	Actinomyces_radicidentis	0	0	0	0	0	0	0	0	0	0	0	0	0	0	0	0	0	0	0	0	0	0	0	0	0	0	0	0	0	0	0	0	0	0
AC-39	746	Actinomyces_radicidentis	0	0	0	0	0	0	0	0	0	0	0	0	0	0	0	0	0	0	0	0	0	0	0	0	0	0	0	0	0	0	0	0	0	0
AC-17	169	Actinomyces_sp_oral_taxon_169	0	0	0	0	0	1.44107e-05	2.40038e-05	0	0	0	0	0	0	0	0	1.99056e-05	0	0	0	0	0	0	0	0	0	0	1.79956e-05	0	0	0	0	0	0	0
AC-18	170	Actinomyces_sp_oral_taxon_170	0	0	0	0	0	0	2.40038e-05	0	0	3.3678e-05	0	0	6.68818e-05	4.75579e-05	0	0	0	0	5.47106e-05	0	0	0	0	8.62589e-05	0	0	0	1.57911e-05	0	0	0	0	2.00208e-05	0
AC-19	171	Actinomyces_sp_oral_taxon_171	0	9.2779e-06	0	0	0	2.88214e-05	0.000144023	0	0	0	0	0	8.36023e-05	0	0	0.000129387	0	0	0	0	0	0	0	0	0	0	8.99782e-06	0	0	0.00114345	0	0	0	0
AC-20	172	Actinomyces_sp_oral_taxon_172	5.85572e-05	9.2779e-06	0	0	0	0	4.80077e-05	3.61683e-05	0	3.3678e-05	0	1.83469e-05	0	0	0	2.98585e-05	0	0	1.82369e-05	0	1.83597e-05	2.43191e-05	0	2.15647e-05	2.10611e-05	0	1.79956e-05	3.15821e-05	0	4.90048e-05	0	0	0	0
AC-21	175	Actinomyces_sp_oral_taxon_175	0	3.71116e-05	0	0	1.11019e-05	0	0	0	0	0	0	0	0.000234086	0	0	0.000826084	0	0	0	0	0	0	0	0	0	0	2.69935e-05	0	0	0.00103727	0	0	0	0
AC-22	178	Actinomyces_sp_oral_taxon_178	0	3.71116e-05	0	0	0	0	0	0	0	0.000269424	0	0	0.000267527	0	0	0	0	0	3.64737e-05	0	0	0	0	0	0	1.58175e-05	0	0	0	8.16747e-06	0	0	0	0
AC-23	180	Actinomyces_sp_oral_taxon_180	0	0	0	0	0	0	0	0	0	0	0	0	0	0	0	0	0	0	0	0	0	0	0	0	0	0	0	0	0	0	0	0	0	0
AC-24	181	Actinomyces_sp_oral_taxon_181	0	1.85558e-05	0	0.00361278	4.44074e-05	0.000158517	0.000840134	0.000289347	0	3.3678e-05	0	0	0	2.3779e-05	0	0.000179151	0	0	1.82369e-05	1.91527e-05	9.17987e-05	0.000680934	0	4.31295e-05	0	0	4.49891e-05	0	0	8.16747e-05	0	0	0	0
AC-25	414	Actinomyces_sp_oral_taxon_414	0	0	0	1.64217e-05	0	0	0	0	0	0	0	0	0.00269199	0	0	0	0	0	0	0	0	0	0	0	0	0	0	0	0	0	0	0	0	0
AC-26	446	Actinomyces_sp_oral_taxon_446	0	0	0	0	0	0	0	0	0	0	0	0	0	0	0	0	0	0	0	0	0	0	0	0	0	0	0	0	0	0	0	0	0	0
AC-27	448	Actinomyces_sp_oral_taxon_448	3.90381e-05	9.2779e-06	0	6.56868e-05	6.66112e-05	1.44107e-05	2.40038e-05	1.80842e-05	2.70395e-05	0.000101034	4.70777e-05	1.83469e-05	1.67205e-05	0	2.99362e-05	1.99056e-05	2.06911e-05	1.01386e-05	0	0	3.67195e-05	2.43191e-05	0	8.62589e-05	0	0	0	3.15821e-05	0	0.0010536	0	3.17571e-05	0.000100104	0
AC-28	525	Actinomyces_sp_oral_taxon_525	0	0	0	0	0	0	0	0	0	0	0	0	0	0	0	0	0	0	0	0	0	0	0	0	0	0	0	0	0	0	0	0	0	0
AC-40	525	Actinomyces_sp_oral_taxon_525	0	0	0	0	0	0	0	0	0	0	0	0	0	0	0	0	1.03455e-05	0	0	0	0	0	0	0	0	0	0	0	0	0	0	0	0	0
AC-29	848	Actinomyces_sp_oral_taxon_848	0	0	0	0	0	0	0	0	0	3.3678e-05	0	0	0.000317689	0	0	0	0	0	0.000145895	0	0	0	0	0	0	0	0	0	0	0	0	0	0	0
AC-30	877	Actinomyces_sp_oral_taxon_877	0	0	1.54696e-05	0	0	0	0	0	0	0	0	0	0	0	0	0	0	0	0	0	0	0	0	0	0	0	0	0	0	0	0	0	0	0
AC-31	896	Actinomyces_sp_oral_taxon_896	0	0	0	0	0	0	0	0	0	0	0	0	0	0	0	0	0	0	0	0	0	0	0	0	0	0	8.99782e-06	0	0	0	0	0	0	0
AC-32	897	Actinomyces_sp_oral_taxon_897	0	0	0	0	0	0	0	0	0	0	0	0	0	0	0	0	0	0	0	0	0	0	0	0	0	0	0	0	0	0	0	0	0	0
AC-33	179	Actinomyces_timonensis	0	0	0	0	0	0	0	0	0	0	0	0	0	0	0	0	0	0	0	0	0	0	0	0	0	0	0	0	0	0	0	0	0	0
AC-41	179	Actinomyces_timonensis	0	0	0	0	0	1.44107e-05	0	0	0	0	0	0	0	0	0	2.98585e-05	0	0	0	0	0	0	0	0	0	0	0	0	1.09116e-05	2.45024e-05	1.41291e-05	0	0	0
AC-34	688	Actinomyces_viscosus	0	9.2779e-06	0	0	0	0	0	0	0	0	0	0	1.67205e-05	0	0	6.96698e-05	1.03455e-05	0	1.82369e-05	0	0	0	0	2.15647e-05	0	0	0	0	0	3.26699e-05	0	0	0	0
AG-01	531	Aggregatibacter_actinomycetemcomitans	0	0	0	0	0	0	0	0	0	0	0	1.83469e-05	0	0	0	0	1.03455e-05	0	1.82369e-05	0	0	0	0	0	0	0	0	0	0	0	0	0	0	0
AG-02	545_458	Aggregatibacter_aphrophilus_&_sp_oral_taxon_458	0	0.000334004	0	0	0	0	7.20115e-05	0	2.70395e-05	0.0127976	2.35388e-05	0.000128429	0.00702259	0	0	1.99056e-05	0	0	1.82369e-05	1.91527e-05	0	0	0	0.0179634	0	6.32701e-05	4.49891e-05	1.57911e-05	1.09116e-05	0.00370803	0	1.58786e-05	6.00625e-05	2
AG-03	720	Aggregatibacter_paraphrophilus	0	0.00107624	0	0	0	0	0	0	0	0	0	0.000862306	5.01614e-05	0	0	0	0	0	0	0	0	0	0	0	0	0	0	0	0	0	0	0	0	0
AG-09	720	Aggregatibacter_paraphrophilus	0	0.000946346	0	0	0	0	0	0	0	0	0	0.000733878	0.000117043	0	0	1.99056e-05	0	0	3.64737e-05	1.91527e-05	0	0	0	0	0	0	0	0	0	0	0	0	0	0
AG-04	762_512	Aggregatibacter_segnis_&_sp_oral_taxon_512	0	0	0	0	0	0	0	0	0.00827407	0.0701512	0	0	0.000401291	0	0	0	0	6.08316e-05	1.82369e-05	0	0.00624231	0	0	4.31295e-05	0	1.58175e-05	0	1.57911e-05	0	0.000392038	0	0	0	1
AG-08	458	Aggregatibacter_sp_oral_taxon_458	0	0.000315449	0	1.64217e-05	0	0	0.000144023	0	8.11184e-05	0.00101034	0	0	0.00168877	0	0	0	0	1.01386e-05	3.64737e-05	9.57634e-06	0	0	0	0.000646942	0	1.58175e-05	0	0	1.09116e-05	4.08373e-05	0	0	0	0
AG-05	512	Aggregatibacter_sp_oral_taxon_512	0	0	0	0	0	0	0	0	0	0	0	0	0	0	0	0	0	0	0	0	0	0	0	0	0	0	0	0	0	0	0	0	0	0
AG-06	513	Aggregatibacter_sp_oral_taxon_513	0	0.00128035	0	0	0	0	0.000192031	0	0.00200092	0.0381235	0.000235388	0.000642143	0.000836023	2.3779e-05	0	0	0	0	0	0	0	2.43191e-05	0	0.000690072	0	0	0	0	0	0.00057989	0	0	0	1
AG-07	485	Agrobacterium_tumefaciens	0	0	0	0	0	0	2.40038e-05	0	0	0	0	0	0	0	0	0	0	0	0	0	0	0	0	0	0	0	0	0	0	0	0	0	0	0
AL-01	831	Alloiococcus_otitis	0	0	0	0	0	0	0	0	0	0	0	0	0	0	0	0	1.03455e-05	0	0	9.57634e-06	0	0	0	0	0	0	0	0	0	0	1.41291e-05	0	0	0
AL-02	302	Alloprevotella_rava	0	0	0	0	0	0	0	0	0	0	0	0	0	0	0	0	0	0	1.82369e-05	0	0	0	0	0	0	0	0	0	0	0	0	0	0	0
AL-03	308	Alloprevotella_sp_oral_taxon_308	0	0	0	0	0	0.00085023	7.20115e-05	0	8.11184e-05	0	0	0	0	0	0	0	0	4.05544e-05	9.11843e-05	0	0.00069767	0	0	0	0	0	0	0	0	8.16747e-06	0	0	0	0
AL-04	473	Alloprevotella_sp_oral_taxon_473	0	0.000167002	0	0	0	0.000547606	0.0184349	0	0.000270395	0.00255953	0	0	0.00478205	0	0	0	0	0	3.64737e-05	0	0	0	0.000328814	0.00114293	0	0	0.000440893	0	0	0.00226239	0	0	0	1
AL-05	474	Alloprevotella_sp_oral_taxon_474	0	0	0	0	0	0	0	0	0	0	0	0	0	0	0	0	0	0	0	0	0	0	0	0	0	0	0	0	0	0	0	0	0	0
AL-06	912	Alloprevotella_sp_oral_taxon_912	1.95191e-05	4.63895e-05	0	0	0	0	2.40038e-05	1.80842e-05	0.0995863	0.000134712	0	7.33878e-05	3.34409e-05	0	0	0	0	0	1.82369e-05	0	0	0	5.05868e-05	0.000107824	0	0	0	0	0	0.00144564	0	0	0	1
AL-07	913	Alloprevotella_sp_oral_taxon_913	0	0	0	0	0	0	0	0	0.000189276	0	0	0	0	0	0	0	0	0	0	0	0	0	0	0	0	0	0	0	0	0	0	0	0	0
AL-08	914	Alloprevotella_sp_oral_taxon_914	0	9.2779e-06	0	0	0	0	0	0	0	0	0	0	1.67205e-05	0	0	0	0	0	0	0	0	0	2.52934e-05	0	0	0	5.39869e-05	0	0	0.000155182	0	0	0	0
AL-11	914	Alloprevotella_sp_oral_taxon_914	0	0.00992735	0	0	0	0.000489963	2.40038e-05	0	0.000216316	0.000572526	0	0.00627465	0.000200645	2.3779e-05	0.000339277	0.000238868	0	1.01386e-05	0.000164132	0	0.00313952	0	0.00371813	0.000172518	0	0	0.000224946	0	0	0.00160082	0	0	0	0
AL-09	466	Alloprevotella_tannerae	1.95191e-05	9.2779e-06	1.54696e-05	0	0	1.44107e-05	2.40038e-05	0	2.70395e-05	6.73559e-05	2.35388e-05	0	0	0	0	0	0	0	0	0	0	4.86381e-05	0	0	0	0	0	0	0	9.80096e-05	0	1.58786e-05	0	0
AL-10	198	Alloscardovia_omnicolens	0	0	0	0	0	0	0	0	0	0	0	0	0	0	0	0	0	0	0	0	0	0	0	0	0	0	0	0	0	0	0	0	0	0
AN-01	859	Anaerococcus_lactolyticus	0	0	0	0	0	0	0	0	0	0	0	0	0	0	0	0	0	0	0	0	0	0	0	0	0	0	0	0	0	0	0	0	0	0
AN-02	738_788	Anaerococcus_prevotii_&_tetradius	0	0	0	0	0	0	0	0	0	0	0	0	0	0	0	0	0	0	0	0	0	0	0	0	0	0	0	0	0	0	0	0	0	0
AN-03	121	Anaeroglobus_geminatus	0	0	0	0	0	0	0	0	0	0	0	0	1.67205e-05	0	0	0	0	0	0	0	0	0	0	0	0	0	0	0	0	0	0	0	4.00416e-05	0
AQ-01	660	Aquamicrobium_lusatiense	0	0	0	0	0	0	0	0	0	0	0	0	0	0	0	0	0	0	0	0	0	0	0	0	0	0	0	0	0	0	0	0	0	0
AR-01	811	Arcanobacterium_haemolyticum	0	0	0	0	0	0	0	0	0	0	0	0	0	0	0	0	0	0	0	0	0	0	0	0	0	0	0	0	0	0	0	0	0	0
AR-02	190	Arsenicicoccus_sp_oral_taxon_190	0	0	0	0	0	0	0	0	0	0	0	0	0	0	0	0	0	0	0	0	0	2.43191e-05	0	0	0	0	0	0	0	0	0	0	0	0
AT-01	674	Atopobium_minutum	0	0	0	0	0	0	0	0	0	0	0	0	0	0	0	0	0	0	0	0	0	0	0	0	0	0	0	0	0	0	0	0	0	0
AT-02	723	Atopobium_parvulum	1.95191e-05	0	0	0	2.22037e-05	1.44107e-05	7.20115e-05	0	0	0	0	0	8.36023e-05	0	0	0.00630014	0	0	0	0	0	0	0	0	0	0	1.79956e-05	0	0	1.63349e-05	1.41291e-05	0	0	0
AT-03	750	Atopobium_rimae	0	9.2779e-06	0	0	0	0	0	1.80842e-05	0	0	0	0	0	0	0	9.95282e-06	0	0	3.64737e-05	0	0	0	0	0	0	0	8.99782e-06	0	0	0	0	0	0	0
AT-09	750	Atopobium_rimae	0	0	1.54696e-05	1.64217e-05	0	0	2.40038e-05	3.61683e-05	0	3.3678e-05	4.70777e-05	0	0	2.3779e-05	0	0.000109481	0	1.01386e-05	0.00109421	0	1.83597e-05	0	0	2.15647e-05	0	0	2.69935e-05	1.57911e-05	1.09116e-05	2.45024e-05	0	1.58786e-05	0	0
AT-04	199	Atopobium_sp_oral_taxon_199	0	0	0	0	0	0	0	0	0	0	0	0	0	0	0	9.95282e-06	0	0	0	0	0	0	0	0	0	0	0	0	0	0	0	0	0	0
AT-05	416	Atopobium_sp_oral_taxon_416	0	0	0	0	0	0	0	0	0	0	0	0	0	0	0	0	0	0	0	0	0	0	0	0	0	0	0	0	0	0	0	0	0	0
AT-06	810	Atopobium_sp_oral_taxon_810	0	0	1.54696e-05	0	0	0	0	0	0	0	0	0	0	0	0	0	0	0	0	0	0	0	0	0	0	0	0	0	0	0	0	0	0	0
AT-07	814	Atopobium_vaginae	0	0	0	0	0	0	0	0	0	0	0	0	0	0	0	0	0	0	0	0	0	0	0	0	0	0	0	0	0	0	0	0	0	0
BA-01	45	Bacillus_clausii	0	0	0	0	0	0	0	0	0	0	0	0	0	0	0	0	0	0	0	0	0	0	0	0	0	0	0	0	0	0	0	0	0	0
BA-02	272	Bacteroidaceae[G-1]_sp_oral_taxon_272	0	0	0	0	0	1.44107e-05	0	0	0	0	0	0	0	0	0	0	0	0	0	0	0	0	0	0	0	0	0	0	0	0	0	0	0	0
BA-03	274	Bacteroidales[G-2]_sp_oral_taxon_274	0	9.2779e-06	1.54696e-05	0	0	0	0	0	2.70395e-05	3.3678e-05	2.35388e-05	0	0	2.3779e-05	0	9.95282e-06	0	0	0	9.57634e-06	0	0	0	0	2.10611e-05	0	0	0	0	0	0	0	2.00208e-05	0
BA-04	911	Bacteroidales[G-3]_sp_oral_taxon_911	0	0	0	0	0	0	0	0	0	0	0	0	0	0	0	0	0	0	0	0	0	0	0	0	0	0	0	0	0	0	0	0	0	0
BA-05	630	Bacteroides_heparinolyticus	0	0	0	0	0	0	0	0	0	0	0	0	0	0	0	0	0	0	0	0	0	0	0	0	0	0	0	0	0	0	0	0	0	0
BA-06	787	Bacteroides_tectus	0	0	0	0	0	0	0	0	0	0	0	0	0	0	0	0	0	0	0	0	0	0	0	0	0	0	0	0	0	0	0	0	2.00208e-05	0
BA-07	465	Bacteroides_zoogleoformans	0	0	0	0	0	0	0	0	0	0	0	0	0	0	0	0	0	0	0	0	0	0	0	0	0	0	0	0	0	0	0	0	0	0
BA-08	280	Bacteroidetes[G-3]_sp_oral_taxon_280	0	1.85558e-05	0	0	0	0	0	0	2.70395e-05	0	0	0	0	0	0	0	0	0	0	0	0	0	0	0	0	0	0	0	0	0	0	0	0	0
BA-09	281	Bacteroidetes[G-3]_sp_oral_taxon_281	0	0	0	0	0	0	0	0	0	0	0	0	0	0	0	0	0	0	0	0	0	0	0	0	0	0	0	0	0	0	0	0	0	0
BA-10	365	Bacteroidetes[G-3]_sp_oral_taxon_365	0	0	0	0	0	0	0	0	0	0	0	0	0	0	0	0	0	0	0	0	0	0	0	0	0	0	0	0	0	0	0	0	0	0
BA-11	436	Bacteroidetes[G-3]_sp_oral_taxon_436	0	0	0	0	0	0	0	0	0	0	0	0	0	0	0	0	0	0	0	0	0	0	0	0	0	0	0	0	0	0	0	0	0	0
BA-12	503	Bacteroidetes[G-3]_sp_oral_taxon_503	0	0	0	0	0	4.3232e-05	0	0	0	0	0	0	0	0	0	0	0	0	0	0	0	0	0	0	0	0	0	0	0	0	0	0	0	0
BA-13	899	Bacteroidetes[G-3]_sp_oral_taxon_899	0	0	0	0	0	0	0	0	0	0	0	0	0	0	0	0	0	0	0	0	0	0	0	0	0	0	0	0	0	0	0	0	0	0
BA-14	509	Bacteroidetes[G-4]_sp_oral_taxon_509	0	0	0	0	0	0	0	0	0	0	0	0	0	0	0	0	0	0	0	0	0	0	0	0	0	0	0	0	0	0	0	0	0	0
BA-15	505	Bacteroidetes[G-5]_sp_oral_taxon_505	0	0	0	0	0	0	0	0	0	0	0	0	0	0	0	9.95282e-06	0	0	0	0	0	0	0	0	0	0	0	0	0	0	0	0	0	0
BA-16	507	Bacteroidetes[G-5]_sp_oral_taxon_507	0	0	0	0	0	0	0	0	0	0	0	0	0	0	0	0	0	0	0	0	0	0	0	0	0	0	0	0	0	0	0	0	0	0
BA-17	511	Bacteroidetes[G-5]_sp_oral_taxon_511	0	0	0	0	0	0	0	0	0	0	0	0	0	0	0	0	0	0	0	0	0	0	0	0	0	0	0	0	0	0	0	0	2.00208e-05	0
BA-19	511	Bacteroidetes[G-5]_sp_oral_taxon_511	0	0	0	0	0	0	2.40038e-05	0	0	0	0	0	0	0	0	0	0	0	0	0	0	0	2.52934e-05	0	0	0	0	0	0	0	0	0	2.00208e-05	0
BA-18	516	Bacteroidetes[G-6]_sp_oral_taxon_516	0	0	0	0	0	0	0	0	0	0	0	0	0	0	0	0	0	0	0	0	0	0	0	0	0	0	0	0	0	0	0	0	0	0
BD-01	39	Bdellovibrio_sp_oral_taxon_039	0	0	0	0	0	0	0	0	0	0	0	0	0	0	0	0	0	0	0	0	0	0	0	0	0	0	0	0	0	0	0	0	0	0
BE-01	319	Bergeyella_sp_oral_taxon_319	0	0	0	0	0	0	0	0	0	0	0	0	0	0	0	0	0	0	0	0	0	0	0	0	0	0	0	0	0	0	0	0	0	0
BE-02	322	Bergeyella_sp_oral_taxon_322	0.000741724	0.00116902	0	0	0	0	0.000384061	0	0.000135197	0.00188597	0	7.33878e-05	0.00172221	0	2.99362e-05	0.00367259	2.06911e-05	1.01386e-05	0.000565343	1.91527e-05	7.3439e-05	0	0.000202347	0.00461485	4.21221e-05	0	0.00233943	0	0.00042555	0.00224605	0	6.35142e-05	4.00416e-05	0
BE-03	900	Bergeyella_sp_oral_taxon_900	0	2.78337e-05	0	0	0	0	0	0	0	0.000673559	0	0	0.000100323	0	0	0	0	0	0	0	0	0	0	0	0	0	0	0	0	0	0	0	0	0
BE-04	907	Bergeyella_sp_oral_taxon_907	0	3.71116e-05	0	0	0	0	0	0	0	0.00205436	0	0	0.00075242	0	0	0	0	0	0	0	0	0	0	0	0	0	0	0	0	4.08373e-05	0	0	0	0
BI-01	407	Bifidobacteriaceae[G-2]_sp_oral_taxon_407	0	0	0	0	0	0	0	0	0	0	0	0	0	0	0	0	0	0	0	0	0	0	0	0	0	0	0	0	0	0	0	0	0	0
BI-02	895	Bifidobacterium_animalis_subsp_animalis	0	0	0	0	0	0	0	0	0	0	0	0	0	0	0	0	0	0	0	0	0	0	0	0	0	0	0	0	0	0	0	0	0	0
BI-03	895	Bifidobacterium_animalis_subsp_lactis	0	0	0	0	0	0	0	0	0	0	0	0	0	0	0	0	0	0	0	0	0	0	0	0	0	0	0	0	0	0	0	0	0	0
BI-04	889	Bifidobacterium_breve	0	0	0	0	0	0	0	0	0	0	0	0	0	0	0	0	0	0	0	0	0	0	0	0	0	0	0	0	0	0	0	0	0	0
BI-05	588	Bifidobacterium_dentium	0	0	0	0	0	0	0	0	0	0	0	0	0	0	0	1.99056e-05	0	0	0	0	0	0	0	0	0	0	0	0	0	0	0	0	0	0
BI-06	862	Bifidobacterium_longum	0	0	0	0	0	0	0	0	0	0	0	0	0	0	0	0	0	0	3.64737e-05	0	0	0	0	0	0	0	0	0	0	0	0	0	0	0
BI-07	891	Bifidobacterium_scardovii	0	0	0	0	0	0	0	0	0	0	0	0	0	0	0	0	0	0	0	0	0	0	0	0	0	0	0	0	0	0	0	0	0	0
BR-01	590	Brevundimonas_diminuta	0	0.00017628	0	0	0	0	0	0	0	0	0	0	0	0	0	0	0	0	0	0	0	0	0	2.15647e-05	0	0	0	0	0	0	0	0	0	0
BU-01	603	Bulleidia_extructa	3.90381e-05	0	3.09392e-05	0	0	0	2.40038e-05	0	2.70395e-05	0	0	0	0	0	0	0	0	0	0	0	0	0	0	0	2.10611e-05	0	0	0	0	0	0	1.58786e-05	0	0
BU-02	94	Butyrivibrio_sp_oral_taxon_094	0	0	0	0	0	0	0	0	0	0	0	0	0	0	0	0	0	0	0	0	0	0	0	0	0	0	0	0	0	0	0	0	0	0
CA-01	575	Campylobacter_concisus	0	0.000825733	0	0	0	0.000100875	0.000456073	0	0	0.000808271	0	0.00023851	0.00702259	0	0	0	0	0	0	0	0	0	0	0.000107824	0	0	0.000395904	0	0	0.000441043	0	0.00473181	0	0
CA-02	575	Campylobacter_concisus	0	1.85558e-05	0	0	0	1.44107e-05	0.00458473	0	0	0.00154919	0	0	0.00175565	0	0.00166645	0.00295599	0	0	0.00218842	0	0	2.43191e-05	0	2.15647e-05	0	0	0.00115172	0	0	0.000996431	0	0.000142907	0	0
CA-03	580	Campylobacter_curvus	0	0	0	0	0	0	0	0	0	0	0	0	0	0	0	0	0	0	0	0	0	0	0	0	0	0	0	0	0	8.16747e-06	0	0	0	0
CA-04	623	Campylobacter_gracilis	3.90381e-05	0	0	0	0	4.3232e-05	0	1.80842e-05	0	0.000976661	0	0	0	0	1.99575e-05	9.95282e-06	0	0	5.47106e-05	0	0	2.43191e-05	0	0	0	0	8.99782e-06	3.15821e-05	1.09116e-05	4.90048e-05	0	1.58786e-05	0	0
CA-05	748_763	Campylobacter_rectus_&_showae	0	0.00250503	0	0	1.11019e-05	5.76427e-05	0.000168027	0	0.00275802	0.000976661	7.06165e-05	0.00154114	0.000133764	0	0.00546835	1.99056e-05	1.03455e-05	0.00687397	0.00151366	9.57634e-06	0	0	0	0.000625377	2.10611e-05	0	0.000116972	0	0	0.000800412	0	0	2.00208e-05	0
CA-06	44	Campylobacter_sp_oral_taxon_044	0	0	0	0	0	0	0	0	0	0	0	0	0	0	0	0	0	0	0	0	0	0	0	0	0	0	0	0	0	0	0	0	0	0
CA-07	776	Campylobacter_sputorum	0	0	0	0	0	0	0	0	0	0	0	0	0	0	0	0	0	0	0	0	0	0	0	0	0	0	0	0	0	0	0	0	0	0
CA-08	842	Campylobacter_ureolyticus	0	0	0	0	0	0	0	0	0	0	0	0	0	0	0	0	0	0	0	0	0	0	0	0	0	0	0	0	0	0	0	0	0	0
CA-09	337	Capnocytophaga_gingivalis	0	1.85558e-05	0	0	0	0	4.80077e-05	0	0	0.00235746	0	0	0.000150484	0	0	0.0012441	0	0	0.000547106	9.57634e-06	0	0	0	0.000366601	0	0	1.79956e-05	0	0	8.98421e-05	0	0	2.00208e-05	0
CA-10	325	Capnocytophaga_granulosa	0	3.71116e-05	0	0	0	0	0	0	0	0.0141784	0	0	0.000518334	2.3779e-05	0	0	0	2.02772e-05	0.00134953	0	0	0	0	6.46942e-05	0	0	8.99782e-06	0	0	4.90048e-05	0	0	0	1
CA-11	627	Capnocytophaga_haemolytica	0	0	0	0	0	0	0	0	0	0	0	0	0	0	0	0	0	0	0	0	0	0	0	2.15647e-05	0	0	0	0	0	0	0	0	0	0
CA-16	*_326	Capnocytophaga_infantium_&_sp_oral_taxon_326	0	0	0	0	0	0	0	0	5.40789e-05	0.00663456	0	0	0	0	0	0	0	0	0	0	0	0	0	0	0	0	0	0	0	8.16747e-06	0	0	0	0
CA-12	329	Capnocytophaga_leadbetteri	0	0.000167002	0	0	0	8.64641e-05	2.40038e-05	0	2.70395e-05	0.0166032	0	7.33878e-05	0.000401291	0	0.000658597	0	0	0	0.00029179	0	0	0	0.0038446	0.00168205	0	4.74526e-05	0	0	0.00077472	0.000106177	0	0.000968592	0	1
CA-13	700	Capnocytophaga_ochracea	0	0	0	0	0	0	0	0	0	0	0	0	0	0	0	0	0	0	0	0	0	0	0	0	0	0	0	0	0	0	0	1.58786e-05	0	0
CA-14	323	Capnocytophaga_sp_oral_taxon_323	0	0	0	0	0	0	0	0	0	0	0	0	0	0	0	0	0	0	0	0	0	0	0	0	0	0	0	0	0	0	0	0	0	0
CA-15	324	Capnocytophaga_sp_oral_taxon_324	0	0	0	0	0	0	0	0	0	0	0	0	0	0	0	0	0	0	0	0	0	0	0	0	0	0	0	0	0	0	0	0	0	0
CA-17	332	Capnocytophaga_sp_oral_taxon_332	0	0	0	0	0	0	0	0	0	0	0	0	1.67205e-05	0	0	0	0	0	0	0	0	0	0	0.000107824	0	0	2.69935e-05	0	1.09116e-05	9.80096e-05	0	0	0	0
CA-18	334	Capnocytophaga_sp_oral_taxon_334	0	0	0	0	0	0	0	0	0	0	0	0	0	0	0	0	0	0	0	0	0	0	0	0	0	0	0	0	0	0	0	0	0	0
CA-19	335	Capnocytophaga_sp_oral_taxon_335	0	0	0	0	0	0	0	0	0	0	0	0	0	0	0	0	0	0	1.82369e-05	9.57634e-06	0	0	0	0	0	0	0	0	0	0	0	0	0	0
CA-20	336	Capnocytophaga_sp_oral_taxon_336	0	0	0	0	0	0	0	0	0	3.3678e-05	0	0	0	0	0	0	0	0	0	0	0	0	0	0	0	0	0	0	0	0	0	0	0	0
CA-21	338	Capnocytophaga_sp_oral_taxon_338	0	0	0	0	0	0	0	0	0	3.3678e-05	0	0	1.67205e-05	0	0	0	0	0	0	0	0	0	0	6.46942e-05	0	0	0	0	0	4.08373e-05	0	0	0	0
CA-22	380	Capnocytophaga_sp_oral_taxon_380	0	0	0	0	0	0	0	0	0	3.3678e-05	0	0	0	0	0	0	0	0	0	0	0	0	0	0	0	0	0	0	0	0	0	0	0	0
CA-23	412	Capnocytophaga_sp_oral_taxon_412	0	0	0	0	0	0	0	0	0	0	0	0	0	0	0	0	0	0	0	0	0	0	0	0	0	0	0	0	0	0	0	0	0	0
CA-24	863	Capnocytophaga_sp_oral_taxon_863	0	0	0	0	0	0	0	0	0	0.00178493	0	0	0	0	0	0	0	0	0	0	0	0	0	0	0	0	0	0	0	0	0	0	0	0
CA-25	864	Capnocytophaga_sp_oral_taxon_864	0	0	0	0	0	0	0	0	0	0	0	0	0	0	0	0	0	0	0	0	0	0	0	0	0	0	0	0	0	0	0	0	0	0
CA-26	878	Capnocytophaga_sp_oral_taxon_878	0	0	0	0	0	0	0	0	0	0	0	0	0	0	0	0	0	0	0	0	0	0	0	0	0	0	0	0	0	2.45024e-05	0	0	0	0
CA-27	901	Capnocytophaga_sp_oral_taxon_901	0	0	0	0	0	0	0	0	0	0	0	0	0	0	0	0	0	0	0	0	0	0	0	0	0	0	0	0	0	0	0	0	0	0
CA-28	902	Capnocytophaga_sp_oral_taxon_902	0	0	0	0	0	0	0	0	0	0.00316573	0	0	3.34409e-05	0	0	0	0	0	0	0	0	0	0	0	0	0	0	0	0	1.63349e-05	0	0	0	0
CA-29	903	Capnocytophaga_sp_oral_taxon_903	0	0	0	0	0	0	0	0	0	0	0	0	0	0	0	0	0	0	0	0	0	0	0	0	0	0	0	0	0	0	0	0	0	0
CA-30	775	Capnocytophaga_sputigena	1.95191e-05	0.000825733	0	0	0	0.000115285	0.000288046	0	0	0	0	0	0.000501614	0	9.97875e-06	0.000268726	0	0	0.000273553	2.8729e-05	0	0	0	2.15647e-05	0	0	8.99782e-06	0	0	0.000171517	0	0	4.00416e-05	0
CA-31	633	Cardiobacterium_hominis	0	0.00209681	0	1.64217e-05	1.11019e-05	0	0	1.80842e-05	0	0.00360354	0	0	0.000902904	0	1.99575e-05	1.99056e-05	0	0	0.000109421	0	0	0	0	0.000431295	0	1.58175e-05	8.99782e-06	0	0	0.000294029	1.41291e-05	0	0	0
CA-32	540	Cardiobacterium_valvarum	0	0.000111335	0	0	0	0	0	0	0	0.00050517	0	0	1.67205e-05	0	0	0	0	0	0	0	0	0	0	0	0	0	0	0	0	3.26699e-05	0	0	0	0
CA-33	165_164	Catonella_morbi_&_sp_oral_taxon_164	0	0	0	0	0	0	0.000216035	0	0.00151421	0.00269424	0	0	0.000451452	0	0	0.000427971	0	0	0.000528869	0	0.000183597	0	0	0.000948848	0	0	6.29848e-05	0	0	0.000571723	0	0	0	0
CA-34	451	Catonella_sp_oral_taxon_451	0	0	0	0	0	0	0	0	0	0	0	0	0	0	0	0	0	0	0	0	0	2.43191e-05	0	0	0	0	0	0	0	0	0	0	0	0
CA-35	2	Caulobacter_sp_oral_taxon_002	0	0	0	0	0	0	0	0	0	0	0	0	0	0	0	0	0	0	1.82369e-05	0	0	0	0	0	0	0	8.99782e-06	0	0	0	0	0	0	0
CE-01	726	Centipeda_periodontii	0	0	0	0	0	0	0	0	0	0.00101034	0	0	0	0	0	0	0	0	0	0	0	0	0	0	0	0	0	0	0	0	0	0	0	0
CH-01	733	Chlamydophila_pneumoniae	0	0	0	0	0	0	0	0	0	0	0	0	0	0	0	0	0	0	0	0	0	0	0	0	0	0	0	0	0	0	0	0	0	0
CH-02	439	Chloroflexi[G-1]_sp_oral_taxon_439	0	0	0	0	0	0	0	0	0	0	0	0	0	0	0	0	0	0	0	0	0	0	0	0	0	0	0	0	0	0	0	0	0	0
CH-03	439	Chloroflexi[G-1]_sp_oral_taxon_439	0	0	0	0	0	0	0	0	0	0	0	0	0	0	0	0	0	0	0	0	0	0	0	0	0	0	0	0	0	0	0	0	0	0
CL-01	93	Clostridiales[F-1][G-1]_sp_oral_taxon_093	0	0	0	0	0	0	0	0	0	0	0	0	0	0	0	0	0	0	0	0	0	0	0	0	0	0	0	0	0	0	0	0	0	0
CL-02	402	Clostridiales[F-1][G-2]_sp_oral_taxon_402	0	0	0	0	0	0	0	0	0	0	0	0	0	0	0	0	0	0	0	0	0	0	0	0	0	0	0	0	0	0	0	0	0	0
CL-03	75	Clostridiales[F-2][G-1]_sp_oral_taxon_075	0	0	0	0	0	0	0	0	0	0	0	0	0	0	0	0	0	0	0	0	0	0	0	0	0	0	0	0	0	0	0	0	0	0
CL-08	75	Clostridiales[F-2][G-1]_sp_oral_taxon_075	0	0.000111335	0	0	1.11019e-05	0	2.40038e-05	0	0	0.00525376	0	1.83469e-05	5.01614e-05	0	0	0	3.10366e-05	4.05544e-05	0.0324251	0	0	0	0	4.31295e-05	0	1.58175e-05	1.79956e-05	0	2.18231e-05	0.000906589	0	0	0	1
CL-04	85	Clostridiales[F-2][G-2]_sp_oral_taxon_085	0	0	0	0	0	0	0	0	0.000270395	0.00185229	0	0	0	0	0	1.99056e-05	0	0	0.00140424	0	0	0	0	0	0	0	0	0	0	0.000171517	0	0	0	0
CL-05	366	Clostridiales[F-2][G-3]_sp_oral_taxon_366	0	0	0	0	0	0	0	0	0	0	0	0	0	0	0	0	0	0	0	0	0	0	0	0	0	0	0	0	0	0	0	0	0	0
CL-06	381	Clostridiales[F-2][G-3]_sp_oral_taxon_381	0	0	0	0	0	0	0	0	0	0	0	0	0	0	0	0	0	0	0	0	0	0	0	0	0	0	0	0	0	0	0	0	0	0
CL-07	876	Clostridiales[F-3][G-1]_sp_oral_taxon_876	0	0	0	0	0	0	0	0	0	0	0	0	0	0	0	0	0	0	0	0	0	0	0	0	0	0	0	0	0	0	0	0	0	0
CO-01	591	Corynebacterium_diphtheriae	0	0	0	0	0	0	0	0	0	0	0	0	0	0	0	0	0	0	0	0	0	0	0	0	0	0	0	0	0	0	0	0	0	0
CO-07	591	Corynebacterium_diphtheriae	0	0	0	0	0	0	0	0	0	0	0	0	0	0	0	0	0	0	0	0	0	0	0	0.000107824	0	0	0	0	0	0	0	0	0	0
CO-08	591	Corynebacterium_diphtheriae	0	0	0	0	0	0	0	0	0	0	0	0	0.000133764	0	0	0	0	0	0	0	0	0	0	6.46942e-05	0	0	0	0	0	0	0	0	0	0
CO-02	595	Corynebacterium_durum	0	0.000454617	0	8.21085e-05	4.44074e-05	0	0.00172828	0	2.70395e-05	0.000875627	0	3.66939e-05	0.00471517	4.75579e-05	9.97875e-06	0.060553	3.10366e-05	2.02772e-05	0.015319	4.78817e-05	0	0	0	0.0155913	0	9.49052e-05	0.0282442	6.31642e-05	0	0.015657	4.23872e-05	0	0	5
CO-03	666	Corynebacterium_matruchotii	3.90381e-05	0.000185558	1.54696e-05	6.56868e-05	9.99167e-05	2.88214e-05	0.00108017	0.000108505	2.70395e-05	0.0333075	2.35388e-05	9.17347e-05	0.0392596	9.51158e-05	0.000109766	2.98585e-05	8.27643e-05	1.01386e-05	0.00058358	0.000124492	3.67195e-05	0	7.58802e-05	0.000841025	2.10611e-05	7.90876e-05	8.09804e-05	0.000142119	2.18231e-05	0.00048188	9.89036e-05	0	8.00833e-05	2
CO-04	835	Corynebacterium_mucifaciens	0	0	0	0	0	0	0	0	0	0	0	0	0	0	0	0	1.03455e-05	0	0	0	0	0	0	0	0	0	0	0	0	0	0	0	0	0
CO-05	184	Corynebacterium_sp_oral_taxon_184	0	0	0	0	0	0	0	0	0	0	0	0	0	0	0	0	0	0	0	0	0	0	0	0	0	0	0	0	0	0	0	0	0	0
CO-06	853	Corynebacterium_urealyticum	0	0	0	0	0	0	0	0	0	0	0	1.83469e-05	0	0	0	0	0	0	0	0	0	0	0	0	0	0	0	0	0	0	0	0	0	0
CR-01	579	Cryptobacterium_curtum	0	0	0	0	0	0	0	0	0	0	0	0	0	0	0	9.95282e-06	0	0	0	9.57634e-06	0	0	0	0	0	0	0	0	0	8.16747e-06	0	0	0	0
DE-01	23	Delftia_acidovorans	3.90381e-05	7.42232e-05	0	0	0	1.44107e-05	2.40038e-05	0	0	0	0	0	0	2.3779e-05	0	0	0	0	0	0	0	0	0	2.15647e-05	0	0	0	0	0	0	0	0	0	0
DE-02	41	Desulfobulbus_sp_oral_taxon_041	0	0	0	0	0	1.44107e-05	0	0	0	0	0	0	0	0	0	0	0	0	0	0	0	0	0	0	0	0	0	0	0	0	0	1.58786e-05	0	0
DE-03	703	Desulfomicrobium_orale	0	0	0	0	0	0	0	0	0	0	0	0	0	0	0	0	0	0	0	0	0	0	0	0	0	0	0	0	0	0	0	0	0	0
DE-04	605	Desulfovibrio_fairfieldensis	0	0	0	0	0	0	0	0	0	0	0	0	0	0	0	0	0	0	0	0	0	0	0	0	0	0	0	0	0	0	0	0	0	0
DE-05	40	Desulfovibrio_sp_oral_taxon_040	0	0	0	0	0	0	0	0	0	0	0	0	0	0	0	0	0	0	0	0	0	0	0	0	0	0	0	0	0	0	0	0	0	0
DI-01	118	Dialister_invisus	0	1.85558e-05	1.54696e-05	0	0	2.88214e-05	2.40038e-05	0	2.70395e-05	0	0	0	0	0	0	0	1.03455e-05	0	0	0	0	2.43191e-05	2.52934e-05	2.15647e-05	8.42442e-05	0	8.99782e-06	0	0	7.35072e-05	0	3.17571e-05	4.00416e-05	0
DI-02	843	Dialister_micraerophilus	0	0	0	0	0	0	0	0	0	0	0	0	0	0	0	0	0	0	0	0	0	0	0	0	0	0	0	0	0	0	0	0	0	0
DI-03	736	Dialister_pneumosintes	0	0	0	0	0	0	0	0	0	0	0	0	3.34409e-05	0	0	0	0	0	0	0	0	0	0	0	0	0	0	0	0	4.90048e-05	0	0	0	0
DI-04	119	Dialister_sp_oral_taxon_119	0	0	0	0	0	0	0	0	0	0	0	0	0	0	0	0	0	0	0	0	0	0	0	0	0	0	0	0	0	0	0	0	0	0
DI-05	502	Dialister_sp_oral_taxon_502	0	0	0	0	0	0	0	0	0	0	0	0	0	0	0	0	0	0	0	0	0	0	0	0	0	0	0	0	0	0	0	0	0	0
DI-07	502	Dialister_sp_oral_taxon_502	0	0	0	0	0	0	0	0	0	0	0	0	0	0	0	0	0	0	0	0	0	0	0	0	0	0	0	0	0	0	0	0	0	0
DI-08	502	Dialister_sp_oral_taxon_502	0	0	0	0	0	0	0	0	0	0	0	0	0	0	0	0	0	0	0	0	0	0	0	0	0	0	0	0	0	0	0	0	0	0
DI-09	502	Dialister_sp_oral_taxon_502	0	0	0	0	0	0	0	0	0	0	0	0	0	0	0	0	0	0	0	0	0	0	0	0	0	0	0	0	0	0	0	0	0	0
DI-06	368	Dietzia_sp_oral_taxon_368	0	0	0	0	0	0	0	0	0	0	0	0	0	0	0	0	0	0	0	0	0	0	0	0	0	0	0	0	0	0	0	0	0	0
DO-01	813	Dolosigranulum_pigrum	0	0	0	0	0	0	0	0	0	0	0	0	0	0	0	0	0	0	0	0	0	0	0	0	0	0	0	0	0	0	0	0	0	0
EG-01	654	Eggerthella_lenta	0	0	0	0	0	0	0	0	0	0	0	0	0	0	0	0	0	0	0	0	0	0	0	0	0	0	0	0	0	0	0	0	0	0
EG-02	569	Eggerthia_catenaformis	0	0	0	0	0	0	0	0	0	0	0	0	0	0	0	0	0	0	0	0	0	0	0	0	0	0	0	0	0	0	0	0	0	0
EI-01	577	Eikenella_corrodens	0	0.000890678	0	0	1.11019e-05	5.76427e-05	2.40038e-05	0	0.00154125	0.00387297	0.000753242	0.000311898	0.000902904	0.00178342	0.00332292	1.99056e-05	2.06911e-05	1.01386e-05	0	0	5.50792e-05	0	0.000101174	0.00185457	0.000610771	0.00322678	0.000107974	0	0.00439736	0.000637062	0	0.000174664	0	0
EI-02	11	Eikenella_sp_oral_taxon_011	0	0	0	0	0	0	0	0	0	0	0	0	0	0	0	0	0	0	0	0	0	0	0	0	0	0	0	0	0	0	0	0	0	0
EN-01	880_*	Enterococcus_durans_&_faecium	0	0	0	0	0	0	0	0	0	0	0	0	0	0	0	0	0	0	0	0	0	0	0	0	0	0	0	0	0	0	0	0	0	0
EN-02	604	Enterococcus_faecalis	0	0	0	0	0	0	0	0	0	0	0	0	0	0	0	0	0	0	0	0	0	0	0.0201841	6.46942e-05	0.00282218	0	0	0	0	0	0	0	0	1
EN-03	803_802	Enterococcus_italicus_&_saccharolyticus	0	0	0	0	0	0	0	0	0	0	0	0	0	0	0	0	0	0	0	0	0	0	0	0	0	0	0	0	0	0	0	0	0	0
ER-01	904	Erysipelothrichaceae[G-1]_sp_oral_taxon_904	0	0	0	0	0	0	0	0	0	0	0	0	0	0	0	0	0	0	0	0	0	0	0	0	0	0	0	0	0	0	0	0	0	0
ER-02	905	Erysipelothrichaceae[G-1]_sp_oral_taxon_905	0	0	0	0	0	0	0	0	0	0	0	0	0	0	0	0	0	0	0	0	0	0	0	0	0	0	0	0	0	8.16747e-06	0	0	0	0
ER-03	484	Erysipelothrix_tonsillarum	0	0	0	0	0	0	0	0	0	0	0	0	0	0	0	0	0	0	0	0	0	0	0	0	0	0	0	0	0	0	0	0	0	0
ER-04	747	Erythromicrobium_ramosum	0	0	0	0	0	0	0	0	0	0	0	0	0	0	0	0	0	0	0	0	0	0	0	0	0	0	0	0	0	0	0	0	0	0
EU-02	105	Eubacterium[11][G-1]_infirmum	0	0	0	0	0	0	0	1.80842e-05	0	0	0	0	1.67205e-05	0	0	0	0	0	0	0	0	0	0	0	2.10611e-05	0	0	0	0	0	0	0	0	0
EU-03	467	Eubacterium[11][G-1]_sulci	0	0	0	0	0	0	0	0	0	0	0	0	0	0	0	9.95282e-06	0	0.00021291	0.00100303	0	0	0	0	0	0	0	1.79956e-05	0	0	8.16747e-06	0	0	0	0
EU-04	557	Eubacterium[11][G-3]_brachy	0	0	1.54696e-05	0	0	0	2.40038e-05	1.80842e-05	8.11184e-05	6.73559e-05	4.70777e-05	1.83469e-05	0	0	0	0	0	0	0	9.57634e-06	5.50792e-05	2.43191e-05	2.52934e-05	2.15647e-05	2.10611e-05	0	0	0	0	8.16747e-06	0	4.76357e-05	2.00208e-05	0
EU-05	759	Eubacterium[11][G-5]_saphenum	0	2.78337e-05	0	0	0	1.44107e-05	0	0	0	0	0	0	0	0	0	0	0	0	0	0	0	0	0	0	0	0	0	0	0	0	0	0	0	0
EU-06	673	Eubacterium[11][G-6]_minutum	0	0	0	0	0	0	0	0	0	0	0	0	0	0	0	0	0	0	0	0	0	0	0	0	0	0	0	0	0	0	0	0	0	0
EU-07	694	Eubacterium[11][G-6]_nodatum	0	0	0	0	0	0	0	0	0	0	2.35388e-05	0	0	0	0	0	0	0	0	0	0	0	0	0	0	0	0	0	0	0	0	0	0	0
EU-09	694	Eubacterium[11][G-6]_nodatum	0	0	0	0	0	0	0	0	0	0	0	0	0	0	0	0	0	0	0	0	0	0	0	0	0	0	0	0	0	0	0	0	0	0
EU-08	377	Eubacterium[11][G-7]_yurii	0	0	0	0	1.11019e-05	0	0	0	0	0	0	0	0	0	0	0	0	0	0	0	0	0	0	0	0	0	0	0	0	0	0	0	0	0
EU-10	377	Eubacterium[11][G-7]_yurii	0	0	0	0	0	0	0	0	0	0	0	0	0	0	0	0	0	0	0	0	0	0	0	0	0	0	0	0	0	0	0	0	0	0
EU-01	655	Eubacterium_limosum	0	0	0	0	0	0	0	0	0	0	0	0	0	0	0	0	0	0	0	0	0	0	0	0	0	0	0	0	0	0	0	0	0	0
EU-11	655	Eubacterium_limosum	0	0	0	0	0	0	0	0	0	0	0	0	0	0	0	0	0	0	0	0	0	0	0	0	0	0	0	0	0	0	0	0	0	0
FI-01	539	Filifactor_alocis	1.95191e-05	0	0	0	0	1.44107e-05	0	0	0	3.3678e-05	2.35388e-05	0	0	0	0	0	0	0	0	0	0	0	0	0	2.10611e-05	0	0	0	0	0	0	0	0	0
FI-02	662	Finegoldia_magna	0	0	0	0	0	0	0	0	0	0	0	0	0	0	0	0	0	0	0	0	0	0	0	0	0	0	0	0	0	0	0	0	0	0
FL-01	318	Flavobacteriales[G-1]_sp_oral_taxon_318	0	0	0	0	0	0	0	0	0	0	0	0	0	0	0	0	0	0	0	0	0	0	0	0	0	0	0	0	0	0	0	0	0	0
FL-02	321	Flavobacteriales[G-1]_sp_oral_taxon_321	0	0	0	0	0	0	0	0	0	0	0	0	0	0	0	0	0	0	0	0	0	0	0	0	0	0	0	0	0	0	0	0	0	0
FL-03	320	Flavobacteriales[G-2]_sp_oral_taxon_320	0	0	0	0	0	0	0	0	0	0	0	0	0	0	0	0	0	0	0	0	0	0	0	0	0	0	0	0	0	0	0	0	0	0
FR-01	363	Fretibacterium_fastidiosum	0	0	0	0	0	0	0	1.80842e-05	0	0	0	0	0	0	0	9.95282e-06	0	0	0	0	0	0	0	0	0	0	0	0	0	0	0	0	0	0
FR-02	358_453	Fretibacterium_sp_oral_taxon_358_&_sp_oral_taxon_453	0	0	0	0	0	0	0	0	0	0	0	0	0	0	0	0	0	0	0	0	0	0	0	0	0	0	0	0	0	0	0	0	0	0
FR-03	359_452	Fretibacterium_sp_oral_taxon_359_&_sp_oral_taxon_452	1.95191e-05	0	0	0	0	2.88214e-05	0	0	0	0	0	0	0	0	0	0	0	0	0	0	0	0	0	0	0	0	0	0	0	0	0	0	2.00208e-05	0
FR-04	360	Fretibacterium_sp_oral_taxon_360	0	0	0	0	0	0	0	0	0	0	0	0	0	0	0	0	0	0	0	0	0	0	2.52934e-05	0	0	0	0	0	0	0	0	0	0	0
FR-05	361	Fretibacterium_sp_oral_taxon_361	0	0	0	0	0	0	0	0	0	0	0	0	0	0	0	0	0	0	0	0	0	0	0	0	0	0	0	0	0	0	0	0	0	0
FR-06	362	Fretibacterium_sp_oral_taxon_362	0	0	0	0	0	0	0	0	0	0	0	0	0	0	0	0	0	0	0	0	0	0	0	0	0	0	0	0	0	0	0	0	0	0
FU-01	860	Fusobacterium_gonidiaformans	0	0	0	0	0	0	0	0	0	0	0	0	0	0	0	0	0	0	0	0	0	0	0	0	0	0	0	0	0	0	0	0	0	0
FU-02	860	Fusobacterium_gonidiaformans	0	0	0	0	0	0	0	0	0	0	0	0	0	0	0	0	0	0	0	0	0	0	0	0	0	0	0	0	0	0	0	0	0	0
FU-03	689_*	Fusobacterium_naviforme_&_nucleatum_subsp_fusiforme	0.000312305	0.000241225	7.73479e-05	0	0	0.000201749	4.80077e-05	0.000108505	0.000405592	0.000269424	2.35388e-05	0	5.01614e-05	0	4.98937e-05	9.95282e-06	0	0	0	0	0.000165238	7.29572e-05	0.000126467	0.000172518	8.42442e-05	1.58175e-05	0	1.57911e-05	0.000109116	0.000432876	1.41291e-05	0.000206421	0.000420437	0
FU-04	690	Fusobacterium_necrophorum	0	0	0	0	0	0	0	0	0	0	0	0	0	0	0	0	0	0	0	0	0	0	0	0	0	0	0	0	0	0	0	0	0	0
FU-05	420	Fusobacterium_nucleatum_subsp_animalis	0.000253748	0.000139169	0	0	0	0.000158517	0	0	0.000189276	0	0	0.000128429	0.000100323	4.75579e-05	0.000299362	0	0	4.05544e-05	1.82369e-05	0	5.50792e-05	0	5.05868e-05	4.31295e-05	8.42442e-05	0.000221445	0	0	0.000305523	3.26699e-05	0	0.000142907	0	0
FU-06	420	Fusobacterium_nucleatum_subsp_animalis	0.000234229	0.000167002	0	0	0	0.000158517	0	0	0.000243355	0.000101034	0	0.000183469	3.34409e-05	0	0.000249469	0	0	3.04158e-05	3.64737e-05	0	0.000110158	0	5.05868e-05	2.15647e-05	0.000210611	0.000110723	0	0	0.000250966	0	0	0.000190543	0	0
FU-07	698	Fusobacterium_nucleatum_subsp_nucleatum	0	1.85558e-05	0	0	1.11019e-05	1.44107e-05	0	1.80842e-05	2.70395e-05	0	0	3.66939e-05	1.67205e-05	0	9.97875e-06	0	0	0	0	0	7.3439e-05	0	5.05868e-05	2.15647e-05	2.10611e-05	3.16351e-05	0	0	4.36462e-05	0	0	3.17571e-05	0	0
FU-08	202	Fusobacterium_nucleatum_subsp_polymorphum	0.000448938	0.000194836	0	0	0	0.000187339	7.20115e-05	1.80842e-05	0.00373144	0.00255953	0	0.000165122	3.34409e-05	2.3779e-05	0.000139702	0	0	2.02772e-05	0	0	0.000110158	0	7.58802e-05	2.15647e-05	0.000105305	0.000284716	0	0	0.000272789	8.16747e-06	0	0.0785512	0	1
FU-09	200	Fusobacterium_nucleatum_subsp_vincentii	0.000273267	0.000269059	0	0	0	0.000302624	0	0	0.000405592	0.000235746	0	0.000403633	5.01614e-05	9.51158e-05	0.000409129	9.95282e-06	0	7.09702e-05	0	0	0.000110158	0	0.000480575	2.15647e-05	0.000273794	0.000347986	0	0	0.000272789	1.63349e-05	0	0.000365207	0	0
FU-10	201	Fusobacterium_periodonticum	0.000117114	0.0688606	0	1.64217e-05	3.33056e-05	0.0840286	0.000528084	1.80842e-05	0.0306087	0.00249217	2.35388e-05	0.120338	0.00336081	0.187354	0.200862	0.0012441	3.10366e-05	0.0517271	0.0260605	9.57634e-06	0.498357	2.43191e-05	0.130185	0.0118606	0.198079	0.187991	0.00355414	3.15821e-05	0.372008	0.0184748	7.06454e-05	0.0594017	0.000140146	16
FU-11	205	Fusobacterium_sp_oral_taxon_205	5.85572e-05	4.63895e-05	0	0	0	5.76427e-05	0	0	2.70395e-05	0.000134712	0	0.000128429	0	4.75579e-05	0.000109766	0	0	1.01386e-05	5.47106e-05	0	5.50792e-05	0	2.52934e-05	2.15647e-05	0	6.32701e-05	8.99782e-06	0	0.000152762	0	0	7.93928e-05	0	0
GA-01	829	Gardnerella_vaginalis	0	0	0	0	0	0	0	0	0	0	0	0	0	0	0	0	0	0	0	0	0	0	0	0	0	0	0	0	0	0	0	0	0	0
GE-01	555	Gemella_bergeri	0	0	0	0	0	0	0	0	0	0	2.35388e-05	0	0	0	0	0	0	0	0	0	0	0	5.05868e-05	0	0	0	0	0	0	0	0	0	0	0
GE-02	626	Gemella_haemolysans	0.0111454	0.0217567	6.18783e-05	0.00743903	6.66112e-05	0.0175954	0.0258761	7.23367e-05	0.00662467	0.000909305	0.000541393	0.00108247	0.000668818	0.000309126	0.000219532	0.00119434	5.17277e-05	1.01386e-05	0.000255316	1.91527e-05	9.17987e-05	0.000389105	0.0118879	0.0108039	0.00143215	0.000158175	0.078632	4.73732e-05	0.000250966	0.0110506	1.41291e-05	0.000206421	8.00833e-05	8
GE-03	46	Gemella_morbillorum	0	0.0209773	1.54696e-05	1.64217e-05	3.33056e-05	1.44107e-05	0.000984157	0	0.00646243	0.0221938	0	0.0226034	0.000484893	0.00387597	0.00167643	6.96698e-05	1.03455e-05	0	0	0	3.67195e-05	2.43191e-05	0.000177054	0.0465798	0.000294855	1.58175e-05	0.00132268	0	0.00313162	0.00687701	0	0	0	4
GE-05	46	Gemella_morbillorum	0	9.2779e-05	1.54696e-05	0	2.22037e-05	0	0	0	0.00121678	0.00114505	0	7.33878e-05	5.01614e-05	2.3779e-05	0.000488959	2.98585e-05	0	2.02772e-05	0.000237079	2.8729e-05	0	0	0.000556455	0.00155266	2.10611e-05	0	1.79956e-05	0	1.09116e-05	0.000359368	0	3.17571e-05	0	0
GE-04	757	Gemella_sanguinis	5.85572e-05	0.0010484	0	0.000312012	1.11019e-05	0.000115285	0.00225636	0.000415936	0.00121678	0.000606203	0.0548925	0.000458674	0.000133764	0.000166453	0.000548831	0.00188108	0	2.02772e-05	0.000765948	1.91527e-05	0.00244185	0	0.030175	0.00166048	0.0135423	6.32701e-05	0.00130468	0	2.18231e-05	0.00144564	0	3.17571e-05	0	3
GN-01	871	GN02[G-1]_sp_oral_taxon_871	0	0	0	0	0	0	0	0	0	6.73559e-05	0	0	0	0	0	0	0	0	0	0	0	0	0	0	0	0	0	0	0	0	0	0	0	0
GN-02	872	GN02[G-1]_sp_oral_taxon_872	0	0	0	0	0	0	0	0	0	0.000673559	0	0	0	0	0	0	0	0	0	0	0	0	0	0	0	0	0	0	0	4.90048e-05	0	0	0	0
GN-03	873	GN02[G-2]_sp_oral_taxon_873	0	0	0	0	0	0	0	0	0	0	0	0	0	0	0	0	0	0	0	0	0	0	0	0	0	0	0	0	0	0	0	0	0	0
GR-01	534	Granulicatella_adiacens_&_paradiacens	0.0608409	0.0343746	0.460406	0.381049	0.19224	0.18891	0.0474556	0.0395139	0.0756564	0.00878995	0.0650613	0.00897165	0.00836023	0.0227089	0.0355842	0.114378	0.0298158	0.0640252	0.00264434	0.216052	0.0725944	0.00707685	0.417619	0.0328431	0.0452391	0.0506161	0.0551477	0.088872	0.024431	0.0554244	0.150136	0.100273	0.0541964	28
GR-02	596	Granulicatella_elegans	0.0118285	0.0101964	3.09392e-05	3.28434e-05	0	0.00991454	0.0200672	5.42525e-05	0	0.000976661	7.06165e-05	0	0.00120387	0	9.97875e-06	0.000288632	1.03455e-05	2.02772e-05	0.0003465	9.57634e-06	3.67195e-05	0	0	0.00112137	2.10611e-05	0	0.00664039	0	2.18231e-05	0.00457378	1.41291e-05	0	0	3
HA-01	535_641	Haemophilus_aegyptius_&_influenzae	0	0	0	0	0	0	0	0	0	0	0	0	0	0	0	0	0	0	0	0	0	0	0	0	0	0	0	0	0	0	0	0	0	0
HA-02	821	Haemophilus_ducreyi	0	0	0	0	0	0	0	0	0	0	0	0	0	0	0	0	0	0	0	0	0	0	0	0	0	0	0	0	0	0	0	0	0	0
HA-03	851_036	Haemophilus_haemolyticus_&_sp_oral_taxon_036	0	1.85558e-05	1.54696e-05	1.64217e-05	4.44074e-05	2.88214e-05	0.000168027	0	5.40789e-05	6.73559e-05	2.35388e-05	0	8.36023e-05	0	0	5.97169e-05	0	1.01386e-05	3.64737e-05	9.57634e-06	0	0	0	0.000280342	2.10611e-05	3.16351e-05	0.000224946	0	0	0.00214804	1.41291e-05	0	0	0
HA-04	*	Haemophilus_parahaemolyticus	0	0.00229164	0	1.64217e-05	1.11019e-05	0	4.80077e-05	0	5.40789e-05	0.00121241	2.35388e-05	0	1.67205e-05	0	0	7.96226e-05	0	3.04158e-05	0	0	0	0	0	0	0	4.74526e-05	0.000458889	3.15821e-05	2.18231e-05	0.00443493	0	0	0	0
HA-05	718	Haemophilus_parainfluenzae	0.0573079	0.0903482	9.28175e-05	0.000328434	8.88149e-05	0.0343695	0.0678829	9.04208e-05	0.0674094	0.000774593	0.0533625	0.134556	0.0626181	0.215366	0.10811	0.00799212	0.000600041	0.000557623	0.00124011	0.000114916	0.047258	0.00282101	5.05868e-05	0.0370482	0.000294855	0.218551	0.0131098	0.00331612	0.0621849	0.0293375	0.00137052	0.146877	0.179867	18
HA-06	35	Haemophilus_sp_oral_taxon_035	0	0.000463895	0	0	0	0	0.000528084	0	0	0	0	0	0	0	0	0	0	0	0	0	0	0	0	0	0	0	4.49891e-05	0	0	0.000236857	0	0	0	0
HE-01	812	Helicobacter_pylori	0	0	0	0	0	0	0	0	0	0	0	0	0	0	0	0	0	0	0	0	0	0	0	0	0	0	0	0	0	0	0	0	0	0
JO-01	635	Johnsonella_ignava	1.95191e-05	0	0	0	0	0	0	0	0	0	0	0	1.67205e-05	0	0	0	0	0	1.82369e-05	0	0	0	0	0	0	0	0	0	0	4.90048e-05	0	0	0	0
JO-02	166	Johnsonella_sp_oral_taxon_166	0	0	0	0	0	0	0	0	0	0	0	0	0	0	0	0	0	0	0	0	0	2.43191e-05	0	0	0	0	0	0	0	0	0	0	0	0
JO-03	777	Jonquetella_anthropi	0	0	0	0	0	0	0	0	0	0	0	0	0	0	0	0	0	0	0	0	0	0	0	0	0	0	0	0	0	0	0	0	0	0
KI-01	582_012	Kingella_denitrificans_&_sp_oral_taxon_012	0.0157324	0.00408228	0	0	0	0	0.00146423	0	0	0.000471492	2.35388e-05	0	0.00309328	0	0	0	0	0	0	9.57634e-06	0.000752749	2.43191e-05	0	0.00235056	0	0	0	0	1.09116e-05	0.000432876	0	0	0	1
KI-05	582_012	Kingella_denitrificans_&_sp_oral_taxon_012	0	0	0	0	0	0	0	0	0	0	0	0	0	0	0	0	0	0	0	0	0	0	0	2.15647e-05	0	0	2.69935e-05	0	0	0	0	0	0	0
KI-02	646	Kingella_kingae	0	0	0	0	0	0	0	0	0	0	0	0	0	0	0	0	0	0	0	0	0	0	0	0	0	0	0	0	0	0	0	0	0	0
KI-03	706	Kingella_oralis	0	3.71116e-05	0	0	2.22037e-05	0	0.000600096	0	0	0.0106422	0	0	0.00327721	0	0	0.0100026	2.06911e-05	0	0.00140424	0	0	2.43191e-05	0	0.000107824	0	1.58175e-05	0.000179956	1.57911e-05	2.18231e-05	0.000236857	1.41291e-05	0	0	2
KI-04	459	Kingella_sp_oral_taxon_459	0	0	0	0	0	0	0	0	0	0	0	0	0	0	0	0	0	1.01386e-05	0	0	0	0	0	0	0	0	0	0	1.09116e-05	0	0	0	0	0
LA-01	82	Lachnoanaerobaculum_orale	0	0	3.09392e-05	0	0	0.00383324	4.80077e-05	0	0.00148717	0	0	0	1.67205e-05	0	0	3.98113e-05	0	0.00218994	0.00510632	0	0.157123	0.0133512	0	0	0	0	3.59913e-05	0	0	6.53397e-05	0	0.0130045	0	3
LA-02	494	Lachnoanaerobaculum_saburreum	0	0.00161435	0	1.64217e-05	0	0	0.000144023	0	0.000459671	0.0117536	4.70777e-05	0.00451335	0.00931329	0.00111761	9.97875e-06	0	0	1.01386e-05	0.000401211	0	1.83597e-05	2.43191e-05	0	0	0	0	8.99782e-06	1.57911e-05	0	6.53397e-05	0	0	0	1
LA-03	83	Lachnoanaerobaculum_sp_oral_taxon_083	0	0	0	0	0	0.000259392	0	0	0	0	0	0	0	0	0	0	0	7.09702e-05	0	0	0	0	0	0	0	0	3.59913e-05	0	0	6.53397e-05	0	1.58786e-05	0	0
LA-04	89	Lachnoanaerobaculum_sp_oral_taxon_089	0	0	0	0	0	0	2.40038e-05	0	0	0	0	0	0	0	0	0	0	0	0	0	0	0	0	0	0	0	0	0	0	0	0	0	0	0
LA-05	496	Lachnoanaerobaculum_sp_oral_taxon_496	0	0	0	0	0	0	0	0	0	0	0	0	0	0	0	0	0	0	0	0	0	0	0	0	0	0	0	0	0	0	0	0	0	0
LA-06	107	Lachnoanaerobaculum_umeaense	0	0.000269059	0	0	1.11019e-05	0.126756	0.000456073	0	0.0113025	0.00878995	0	0.000348592	0.000551775	0.000142674	0	0.000209009	0	0.0547484	0.00246198	9.57634e-06	0	0	2.52934e-05	0	0.00185337	0	0.00020695	0	0	0.000571723	0	0.00257233	2.00208e-05	3
LA-07	88	Lachnospiraceae[G-2]_sp_oral_taxon_088	0	9.2779e-06	0	0	0	0	0	0	0.000270395	0.000303102	2.35388e-05	1.83469e-05	0	0	0	0	0	0	3.64737e-05	0	0	0	0	0	0	0	0	0	0	2.45024e-05	0	0	0	0
LA-30	88	Lachnospiraceae[G-2]_sp_oral_taxon_088	0	0	0	0	0	0	0	0	0	6.73559e-05	0	0	1.67205e-05	0	0	0	0	0	0	0	0	0	0	0	0	0	0	0	0	0	0	0	0	0
LA-08	96	Lachnospiraceae[G-2]_sp_oral_taxon_096	0	0	0	0	0	0	0	0	0	0	0	0	1.67205e-05	0	0	5.97169e-05	0	0	0.0103768	0	0	0	0	0	0	0	0	0	0	0.000106177	0	0	0	1
LA-09	100	Lachnospiraceae[G-3]_sp_oral_taxon_100	0	0.000111335	0	0	0	0	0	0	8.11184e-05	0.00171758	0	0	0.000133764	0	0	0	0	0	0	0	0	0	0	0	0	0	5.39869e-05	0	0	3.26699e-05	0	1.58786e-05	0	0
LA-31	100	Lachnospiraceae[G-3]_sp_oral_taxon_100	0	0	0	0	0	0	0	0	0	0.00050517	0	0	0	0	0	0	0	0	0	0	0	0	0	0	0	0	0	0	0	3.26699e-05	0	0	0	0
LA-32	100	Lachnospiraceae[G-3]_sp_oral_taxon_100	0	0	0	0	0	0	0	0	0	0.000101034	0	0	0	0	0	0	0	0	0	0	0	0	0	0	0	0	0	0	0	0	0	0	0	0
LA-10	80	Lachnospiraceae[G-5]_sp_oral_taxon_080	0	0	0	0	0	0	0	0	0	0	0	0	0	0	0	0	0	0	0	0	0	0	0	0	0	0	0	0	0	0	0	0	0	0
LA-11	455	Lachnospiraceae[G-5]_sp_oral_taxon_455	0	0	0	0	0	0	0	0	0	0	0	0	0	0	0	0	0	0	0.000109421	0	0	0	0	0	0	0	1.79956e-05	0	0	0	0	0	0	0
LA-12	90	Lachnospiraceae[G-6]_sp_oral_taxon_090	0	0	0	0	0	0	0	0	0	0	0	0	0	0	0	0	0	0	0	0	0	0	0	0	0	0	0	0	0	0	0	0	0	0
LA-13	86	Lachnospiraceae[G-7]_sp_oral_taxon_086	0	0	0	0	0	0	0	0	0	0	0	0	0	0	0	0	0	1.01386e-05	0	0	0	0	0	0	0	0	0	0	0	0	0	0	0	0
LA-14	163	Lachnospiraceae[G-7]_sp_oral_taxon_163	0	0	0	0	0	0	0	0	0	0	0	0	0	0	0	0	0	0	0	0	0	0	0	0	0	0	0	0	0	0	0	0	0	0
LA-15	500	Lachnospiraceae[G-8]_sp_oral_taxon_500	0	0	0	0	0	1.44107e-05	0	0	0	0	0	0	0	0	0	0	0	0	0	0	0	0	0	0	0	0	0	0	0	8.16747e-06	0	0	0	0
LA-16	558	Lactobacillus_brevis	0	0	0	0	0	0	0	0	0	0	0	0	0	0	0	0	0	0	0	0	0	0	0	0	0	0	0	0	0	0	0	0	0	0
LA-17	816	Lactobacillus_coleohominis	0	0	0	0	0	0	0	0	0	0	0	0	0	0	0	0	0	0	0	0	0	0	0	0	0	0	0	0	0	0	0	0	0	0
LA-18	608	Lactobacillus_fermentum	0	0	0	0	0	0	0	0	0	0	0	0	0	0	0	0	1.03455e-05	0	0	0	0	0.00111868	0	0	0	0	0	0	0	0	0	0	0	0
LA-19	615_819	Lactobacillus_gasseri_&_johnsonii	0	0	0	0	0	0	0	0	0	0	0	1.83469e-05	0	0	9.97875e-06	0	0	2.02772e-05	1.82369e-05	9.57634e-06	0	0	0	0	0	0	1.79956e-05	0	0	0	0	0	0	0
LA-20	838	Lactobacillus_iners	0	0	0	0	0	0	0	0	0	0	0	0	0	0	0	0	0	0	0	0	0	0	0	0	0	0	0	0	0	0	0	0	0	0
LA-21	839	Lactobacillus_jensenii	0	0	0	0	0	0	0	0	0	0	0	0	0	0	0	0	0	0	0	0	0	0	0	0	0	0	0	0	0	0	0	0	0	0
LA-22	424	Lactobacillus_kisonensis	0	0	0	0	0	0	0	0	0	0	0	0	0	0	0	0	0	0	0	0	0	0	0	0	0	0	0	0	0	0	0	0	0	0
LA-23	418	Lactobacillus_parafarraginis	0	0	0	0	0	0	0	0	0	0	0	0	0	0	0	0	0	0	0	0	0	0	0	0	0	0	0	0	0	0	0	0	0	0
LA-24	818	Lactobacillus_reuteri	0	0	0	0	0	0	0	0	0	0	0	0	0	0	0	0	0	0	0	0	0	0	0	0	0	0	0	0	0	0	0	0	0	0
LA-25	756	Lactobacillus_salivarius	0	0	0	0	1.11019e-05	0	0	1.80842e-05	0	0	0	0	0	0	0	0	0	0	0	0	0	0	0	0	0	0	8.99782e-06	1.57911e-05	0	8.16747e-06	1.41291e-05	0	0	0
LA-26	52	Lactobacillus_sp_oral_taxon_052	0	0	0	0	0	0	0	0	0	0	0	0	0	0	0	0	0	0	0	0	0	0	0	0	0	0	0	0	0	0	0	0	0	0
LA-27	51	Lactobacillus_vaginalis	0	0	0	0	0	0	0	0	0	0	0	0	0	0	0	0	0	0	0	0	0	0	0	0	0	0	0	0	0	0	0	0	0	0
LA-28	804	Lactococcus_lactis	0	0	0	3.28434e-05	3.33056e-05	0	2.40038e-05	0	2.70395e-05	0	0	1.83469e-05	1.67205e-05	7.13369e-05	9.97875e-06	2.98585e-05	1.03455e-05	2.02772e-05	0	1.91527e-05	0	0	0	0	0	0	1.79956e-05	0	0	2.45024e-05	5.65163e-05	0	0	0
LA-29	22	Lautropia_mirabilis	0	0.00809961	0	1.64217e-05	0	0	0.0037206	0	0	0.00104402	0	1.83469e-05	0.0229906	4.75579e-05	0	0.0326851	0	2.02772e-05	0.00100303	9.57634e-06	0	0	5.05868e-05	0.0734926	0	1.58175e-05	0.0211899	3.15821e-05	1.09116e-05	0.0865506	1.41291e-05	1.58786e-05	6.00625e-05	5
LE-01	24	Leptothrix_sp_oral_taxon_024	0	0	0	0	0	0	0	0	0	0	0	0	0	0	0	0	0	0	0	0	0	0	0	0	0	0	0	0	0	0	0	0	0	0
LE-02	25	Leptothrix_sp_oral_taxon_025	0	0	0	0	0	0	0	0	0	0	0	0	0	0	0	0	0	0	0	0	0	0	0	0	0	0	0	0	0	0	0	0	0	0
LE-03	563_225	Leptotrichia_buccalis_&_sp_oral_taxon_225	0	0.000250503	0	0	2.22037e-05	1.44107e-05	7.20115e-05	0	0	0.0608561	0	0	0.000919625	2.3779e-05	9.97875e-06	2.98585e-05	0	3.04158e-05	0	9.57634e-06	1.83597e-05	0	0	0.000150953	0	3.16351e-05	9.8976e-05	6.31642e-05	6.54693e-05	0.00281778	0	0	0	1
LE-04	845	Leptotrichia_goodfellowii	0	0	0	0	1.11019e-05	0	2.40038e-05	0	0	0	0	0	6.68818e-05	0	0	0	0	0	0	0	0	0	0	2.15647e-05	0	0	0	0	0	0	0	0	0	0
LE-05	224_909	Leptotrichia_hofstadii_&_sp_oral_taxon_909	0	0.000825733	0	0	1.11019e-05	0	0	0	0	0.000774593	0	0	0.012858	4.75579e-05	9.97875e-06	0	0	1.01386e-05	3.64737e-05	1.91527e-05	0	0	0	0.000107824	2.10611e-05	4.74526e-05	0.00012597	1.57911e-05	1.09116e-05	0.000816747	2.82582e-05	0	0	1
LE-06	213	Leptotrichia_hongkongensis	0	0.00195764	0	4.92651e-05	0	0	9.60154e-05	1.80842e-05	0	0.000101034	0	0	0.00530038	0	9.97875e-06	9.95282e-06	1.03455e-05	2.02772e-05	0.135226	0	1.83597e-05	0	0	0.00122919	0	0	0.000422898	1.57911e-05	9.8204e-05	0.000351201	1.41291e-05	1.58786e-05	2.00208e-05	1
LE-07	214	Leptotrichia_shahii	0	0.00115046	0	1.64217e-05	1.11019e-05	0	0.000120019	0	0	0.0147846	0	0	0.00540071	0	9.97875e-06	0	0	0	0	0	0	0	0	2.15647e-05	0	0	0	0	1.09116e-05	0.000228689	0	1.58786e-05	2.00208e-05	1
LE-08	212	Leptotrichia_sp_oral_taxon_212	0	0.000992735	0	0	0	0	9.60154e-05	0	0	0.000538848	0	0	0.0021235	0	1.99575e-05	9.95282e-06	0	2.02772e-05	0.00147719	9.57634e-06	5.50792e-05	0	0	0.000150953	0	0	9.8976e-05	0	0.000523754	0.000359368	0	0	4.00416e-05	0
LE-09	215	Leptotrichia_sp_oral_taxon_215	0	0	0	0	0	0	0	0	0	0	0	0	0	0	0	0	0	0	0	0	3.67195e-05	0	0	2.15647e-05	0	0	0	0	1.09116e-05	0	0	0	0	0
LE-26	215	Leptotrichia_sp_oral_taxon_215	0	0	0	0.000640447	0	0.00466906	2.40038e-05	0	5.40789e-05	0.000101034	0	0	3.34409e-05	0	0.00195583	7.96226e-05	1.03455e-05	0.0157047	0.00224313	9.57634e-06	0.00780289	0	0.00118879	0.000258777	4.21221e-05	0.00781386	8.99782e-05	0	0.00823822	0.000383871	0	0.00960653	0	1
LE-10	217	Leptotrichia_sp_oral_taxon_217	0	0	0	0	0	0	0	0	0	0	0	0	0	0	0	0	0	0	0	0	0	0	0	0	0	0	0	0	0	0	0	0	0	0
LE-11	218	Leptotrichia_sp_oral_taxon_218	0	0	0	0	0	0	0	0	0	0.000202068	0	0	1.67205e-05	0	9.97875e-06	0	2.06911e-05	0	0.231061	9.57634e-06	0	0	0	0	0	0	0	0	1.09116e-05	8.16747e-06	0	0	0	1
LE-12	219	Leptotrichia_sp_oral_taxon_219	0	0	0	0	0	0	0	0	0	0.00101034	0	0	0	0	9.97875e-06	0	0	1.01386e-05	0	0	0	0	0	2.15647e-05	0	0	8.99782e-06	0	2.18231e-05	2.45024e-05	0	0	0	0
LE-13	221	Leptotrichia_sp_oral_taxon_221	0	0	0	0	0	0	0	0	0	0.00050517	0	0	0	0	0	0	0	0	0	0	0	0	0	0	0	0	0	0	0	0	0	0	0	0
LE-14	223	Leptotrichia_sp_oral_taxon_223	0	0	0	0	0	0	0	0	0	0	0	0	0	0	0	0	0	0	0	0	0	0	0	0	0	0	0	0	0	0	0	0	0	0
LE-25	223	Leptotrichia_sp_oral_taxon_223	0	9.2779e-06	0	0	0	1.44107e-05	0	0	0	0.000202068	0	0	0.000217366	0	9.97875e-06	0	0	0	7.29474e-05	0	0	2.43191e-05	0	0	0	1.58175e-05	0	0	0	0	0	0	0	0
LE-15	392	Leptotrichia_sp_oral_taxon_392	0	0.00110407	0	0	0	0	0	0	0	0.000370458	0	0	1.67205e-05	0	9.97875e-06	0	0	1.01386e-05	0	0	0	0	0	0.000215647	0	0	8.99782e-06	1.57911e-05	0.000600135	0.000318531	0	9.52714e-05	0	0
LE-16	417	Leptotrichia_sp_oral_taxon_417	0	0.000324727	0	0	3.33056e-05	0	7.20115e-05	0	0	0.0016839	0	1.83469e-05	0.0842878	0	1.99575e-05	0.00038816	1.03455e-05	2.02772e-05	0.0140241	3.83054e-05	0	0	0	0	0	3.16351e-05	0.000575861	1.57911e-05	3.27347e-05	0.000449211	1.41291e-05	0	0	2
LE-17	462	Leptotrichia_sp_oral_taxon_462	0	0	0	0	0	0	0	0	0	0	0	0	0	0	0	0	0	0	0	0	0	0	0	0	0	0	0	0	0	0	0	0	0	0
LE-18	463	Leptotrichia_sp_oral_taxon_463	0	0	1.54696e-05	0	0	0	0	0	0	0.00016839	0	0	5.01614e-05	0	0	0	0	0	0	0	0	0	0	0	0	0	0	0	0	0.00106177	0	0	0	0
LE-19	498	Leptotrichia_sp_oral_taxon_498	0	9.2779e-06	1.54696e-05	0	0	0	2.40038e-05	0	2.70395e-05	0.000909305	2.35388e-05	0	0.00128747	0	0	0	0	0	0.000437685	9.57634e-06	0	0	0	0	0	3.16351e-05	8.99782e-06	1.57911e-05	0	9.80096e-05	0	0	2.00208e-05	0
LE-20	847	Leptotrichia_sp_oral_taxon_847	0	0	0	0	0	0	0	0	0	0	0	0	0	0	0	0	0	0	0	0	0	0	0	0	0	0	0	0	0	0	0	0	0	0
LE-21	879	Leptotrichia_sp_oral_taxon_879	0	0	0	0	0	2.88214e-05	0	0	0	0.000101034	0	0	3.34409e-05	0	9.97875e-06	0	0	4.05544e-05	0	0	1.83597e-05	0	0	2.15647e-05	0	1.58175e-05	1.79956e-05	0	0.00134212	5.71723e-05	0	1.58786e-05	0	0
LE-22	222	Leptotrichia_wadei	1.95191e-05	5.56674e-05	0	0	0	0	4.80077e-05	0.000253178	0	0	0	0	0.02177	0	0	9.95282e-06	1.03455e-05	0	1.82369e-05	0	0	0	0	0	0	1.58175e-05	0.000107974	1.57911e-05	2.18231e-05	8.16747e-06	1.41291e-05	0	0	1
LE-23	210	Leptotrichiaceae[G-1]_sp_oral_taxon_210	0	0	0	0	0	0	0	0	0	0	0	0	0	0	0	0	0	0	0	0	0	0	0	0	0	0	0	0	0	0	0	0	0	0
LE-24	220	Leptotrichiaceae[G-1]_sp_oral_taxon_220	0	0	0	0	0	0	0	0	0	0	0	0	0	0	0	0	0	0	0	0	0	0	0	0	0	0	0	0	0	0	0	0	0	0
LY-01	614	Lysinibacillus_fusiformis	0	0	0	0	0	0	0	0	0	0	0	0	0	0	0	0	0	0	0	0	0	0	0	0	0	0	0	0	0	0	0	0	0	0
ME-01	122	Megasphaera_micronuciformis	0	0	0	0	0	7.20534e-05	2.40038e-05	0	0	0	0	0	0	0	0	0	0	0	0.00621877	0	0.00558136	0	0	0	2.10611e-05	0	0	1.57911e-05	2.18231e-05	0	0	0	0	0
ME-02	123	Megasphaera_sp_oral_taxon_123	0	0	0	0	0	0	0	0	0	0	0	0	0	0	0	0	0	0	0	0	0	0	0	0	0	0	0	0	0	0	0	0	0	0
ME-03	123	Megasphaera_sp_oral_taxon_123	0	0	0	0	0	0	0	0	0	0	0	0	0	0	0	0	0	0	0	0	0	0	0	0	0	0	0	0	0	0	0	0	0	0
ME-04	841	Megasphaera_sp_oral_taxon_841	0	0	0	0	0	0	0	0	0	0	0	0	0	0	0	0	0	0	0	0	0	0	0	0	0	0	0	0	0	0	0	0	0	0
MI-01	185	Microbacterium_sp_oral_taxon_185	0	0	0	0	0	0	0	0	0	0	0	0	0	0	0	0	0	0	0	0	0	0	0	0	0	0	0	0	0	0	0	0	0	0
MI-02	684	Mitsuokella_multacida	0	0	0	0	0	0	0	0	0	0	0	0	0	0	0	0	0	0	0	0	0	0	0	0	0	0	0	0	0	0	0	0	0	0
MI-03	131	Mitsuokella_sp_oral_taxon_131	0	0	0	0	0	0	0	0	0	0	0	0	0	0	0	0	0	0	0	0	0	0	0	0	0	0	0	0	0	0	0	0	0	0
MI-04	521	Mitsuokella_sp_oral_taxon_521	0	0	0	0	0	0	0	0	0	0	0	0	0	0	0	0	0	0	0	0	0	0	0	0	0	0	0	0	0	0	0	0	0	0
MI-05	521	Mitsuokella_sp_oral_taxon_521	0	0	0	0	0	0	0	0	0	0	0	0	0	0	0	0	0	0	0	9.57634e-06	0	0	0	0	0	0	0	0	0	0	1.41291e-05	0	0	0
MI-06	521	Mitsuokella_sp_oral_taxon_521	0	0	0	0	0	0	0	0	0	0	0	0	0	0	0	0	0	0	0	0	0	0	0	0	0	0	0	1.57911e-05	0	8.16747e-06	0	0	0	0
MO-01	830	Mobiluncus_mulieris	0	0	0	0	0	0	0	0	0	0	0	0	0	0	0	0	0	0	0	0	0	0	0	0	0	0	0	0	0	0	0	0	0	0
MO-02	593	Mogibacterium_diversum	0	0	0	0	0	0	0	0	0	0	0	0	0	0	0	0	0	0	0	0	0	0	0	0	0	0	0	0	0	0	0	0	0	0
MO-03	742	Mogibacterium_pumilum	0	0	0	0	0	0	0	0	0	0	0	0	0	0	0	0	0	0	0	0	0	0	0	0	0	0	0	0	0	0	0	0	0	0
MO-04	42	Mogibacterium_timidum	0	0	0	0	0	0	0	1.80842e-05	0	0	0	0	0	0	0	0	0	1.01386e-05	0	0	0	0	0	0	0	0	0	0	0	0	0	0	2.00208e-05	0
MO-05	504	Mollicutes[G-1]_sp_oral_taxon_504	0	0	0	0	0	1.44107e-05	0	0	0	0	0	0	0	0	0	0	0	0	0	0	0	0	0	0	0	0	0	0	0	0	0	0	0	0
MO-06	906	Mollicutes[G-2]_sp_oral_taxon_906	0	0	0	0	0	0	0	0	0	0	0	0	0	0	0	0	0	0	0	0	0	0	0	0	0	0	0	0	0	0	0	0	0	0
MO-07	833_*	Moraxella_catarrhalis_&_nonliquefaciens	0	0	0	0	0	0	0	0	0	0	0	0	0	0	0	0	0	0	0	0	0	0	0	0	0	0	0	0	0	0	0	0	0	0
MY-01	823	Mycobacterium_leprae	0	0	0	0	0	0	0	0	0	0	0	0	0	0	0	0	0	0	0	0	0	0	0	0	0	0	0	0	0	0	0	0	0	0
MY-02	561	Mycoplasma_buccale	0	0	0	0	0	0	0	0	0	0	0	0	0	0	0	0	0	0	0	0	0	0	0	0	0	0	0	0	0	0	0	0	0	0
MY-03	606	Mycoplasma_faucium	0	0	0	0	0	0	0	0	0	0	0	0	0	0	0	0	0	0	0	0	0	2.43191e-05	0	0	0	0	0	0	0	0	0	0	0	0
MY-04	607	Mycoplasma_fermentans	0	0	0	0	0	0	0	0	0	0	0	0	0	0	0	0	0	0	0	0	0	0	0	0	0	0	0	0	0	0	0	0	0	0
MY-05	616	Mycoplasma_genitalium	0	0	0	0	0	0	0	0	0	0	0	0	0	0	0	0	0	0	0	0	0	0	0	0	0	0	0	0	0	0	0	0	0	0
MY-06	632	Mycoplasma_hominis	0	0	0	0	0	0	0	0	0	0	0	0	0	0	0	0	0	0	0	0	0	0	0	0	0	0	0	0	0	0	0	0	0	0
MY-07	656	Mycoplasma_lipophilum	0	0	0	0	0	0	0	0	0	0	0	0	0	0	0	0	0	0	0	0	0	0	0	0	0	0	0	0	0	0	0	0	0	0
MY-08	704	Mycoplasma_orale	0	0	0	0	0	0	0	0	0	0	0	0	0	0	0	0	0	0	0	0	0	0	0	0	0	0	0	0	0	0	0	0	0	0
MY-09	732	Mycoplasma_pneumoniae	0	0	0	0	0	0	0	0	0	0	0	0	0	0	0	0	0	0	0	0	0	0	0	0	0	0	0	0	0	0	0	0	0	0
MY-10	754	Mycoplasma_salivarium	0	0	0	0	0	0	0	0	0	0	0	0	0	0	0	0	0	0	0	0	0	0	0	0	0	0	0	0	0	0	0	0	2.00208e-05	0
NE-01	13	Neisseria_bacilliformis	0	0	0	1.64217e-05	1.11019e-05	0	0.000216035	0	0	3.3678e-05	0	0	6.68818e-05	0	0	9.95282e-06	0	0	0	0	0	0	0	0.000474424	0	3.16351e-05	5.39869e-05	0	2.18231e-05	1.63349e-05	0	0	0	0
NE-02	598	Neisseria_elongata	0	0.0014288	3.09392e-05	3.28434e-05	0	0	0.0012722	3.61683e-05	2.70395e-05	0.0114168	2.35388e-05	1.83469e-05	0.00616985	0	0	5.97169e-05	1.03455e-05	0	5.47106e-05	0	0	0	0	0.00396791	0.000126366	0	0.000368911	1.57911e-05	0	3.26699e-05	2.82582e-05	0	2.00208e-05	1
NE-03	610	Neisseria_flavescens	0.000468457	0.00303387	0	1.64217e-05	0	0	0.000216035	0	0	0.00747651	0	0	0.00279232	0	9.97875e-06	3.98113e-05	0	0	0	9.57634e-06	0	0	0	0.000776331	0	0	3.59913e-05	0	1.09116e-05	0.000718737	0	0	2.00208e-05	0
NE-16	610	Neisseria_flavescens	0	0	0	0	0	0	0	0	0	0	0	0	0	0	0	0	0	0	1.82369e-05	9.57634e-06	0	0	0	0	0	0	0	0	0	0	0	0	0	0
NE-04	621	Neisseria_gonorrhoeae	0	0	0	0	0	0	0	0	0	0	0	0	0	0	0	0	0	0	0	0	0	0	0	0	0	0	0	0	0	0	0	0	0	0
NE-05	649	Neisseria_lactamica	0	0	0	0	0	0	0	0	0	0	0	0	0	0	0	0	0	0	0	0	0	0	0	0	0	0	0	0	0	0	0	0	0	0
NE-06	669	Neisseria_meningitidis	0	1.85558e-05	0	0	0	0	0.000144023	0	0	6.73559e-05	0	0	5.01614e-05	0	0	1.99056e-05	0	0	0	0	0	0	0	0.000323471	0	0	6.29848e-05	0	1.09116e-05	2.45024e-05	0	0	0	0
NE-07	014_016	Neisseria_oralis_&_sp_oral_taxon_016	0	0	0	1.64217e-05	0	0	0.000144023	0	0	6.73559e-05	0	0	3.34409e-05	0	0	9.95282e-06	0	1.01386e-05	3.64737e-05	0	0	0	0	0.000603813	0	0	0	0	0	8.98421e-05	0	0	0	0
NE-08	729	Neisseria_pharyngis	0	9.2779e-06	0	1.64217e-05	2.22037e-05	0	0.00218435	0	2.70395e-05	0.176809	2.35388e-05	0	0.0554116	0	9.97875e-06	9.95282e-06	0	0	0	0	0	0	0	0	2.10611e-05	0	8.99782e-06	1.57911e-05	0.00361172	0.000359368	0	0	2.00208e-05	2
NE-15	729	Neisseria_pharyngis	0	0	0	0	0	0	0	0	0	0	0	0	1.67205e-05	0	0	0	0	0	0	0	0	0	0	0	0	1.58175e-05	0	0	2.18231e-05	0.00741606	0	0	0	0
NE-09	764	Neisseria_sicca	0	9.2779e-06	0	0	0	0	9.60154e-05	0	0	0	0	0	5.01614e-05	0	0	9.95282e-06	0	0	0	0	0	0	0	0.000172518	0	0	8.99782e-06	0	0	0	0	0	0	0
NE-10	18	Neisseria_sp_oral_taxon_018	0	0	0	0	0	0	0	0	0	0	0	0	3.34409e-05	0	0	0	0	0	0	0	0	0	0	0	0	0	0	0	0	0	0	0	0	0
NE-11	20	Neisseria_sp_oral_taxon_020	0	0	0	0	0	0	0	0	0	0	0	0	0	0	0	0	0	0	0	0	0	0	0	2.15647e-05	0	0	0	0	0	0	0	0	0	0
NE-12	499	Neisseria_sp_oral_taxon_499	0	0	0	0	0	0	0	0	0	0	0	0	0	0	0	0	0	0	0	0	0	0	0	0	0	0	0	0	0	0	0	0	0	0
NE-13	523	Neisseria_sp_oral_taxon_523	0	0	0	0	0	0	0	0	0	0	0	0	0	0	0	0	0	0	0	0	0	0	0	0	0	0	0	0	0	0	0	0	0	0
NE-17	476	Neisseria_subflava	0	9.2779e-06	0	0	0	0	2.40038e-05	0	0	0	0	0	0	0	0	0	0	0	0	0	0	0	0	0.000733201	0	0	0	0	0	0	0	0	0	0
NE-14	92	Neisseria_weaveri	0	0	0	0	0	0	0	0	0	0	0	0	0	0	0	0	0	0	0	0	0	0	0	0	0	0	0	0	0	0	0	0	0	0
OL-01	806	Olsenella_profusa	0	0	0	0	0	0	0	0	0	0	0	0	0	0	0	0	0	0	0	0	0	0	0	0	0	0	0	0	0	0	0	0	0	0
OL-02	807	Olsenella_sp_oral_taxon_807	0	0	0	0	1.11019e-05	1.44107e-05	0	0	0	0	0	0	5.01614e-05	0	0	0	0	1.01386e-05	0	0	0	0	0	0	0	0	0	0	0	8.16747e-06	0	0	0	0
OL-03	809	Olsenella_sp_oral_taxon_809	0	0	0	0	0	0	0	0	0	0	0	0	0	0	0	0	0	0	0	0	0	0	0	0	0	0	0	0	0	0	0	0	0	0
OL-04	38	Olsenella_uli	0	0	0	0	0	0	0	0	0	0	0	0	1.67205e-05	0	0	0	0	0	0	0	0	0	0	0	2.10611e-05	0	0	0	0	0	0	0	0	0
OR-01	457	Oribacterium_sinus	0	0	0	0	0	0.000100875	0.000576092	0	2.70395e-05	0.000909305	2.35388e-05	0	0.00112027	0	0	0.00211	0	2.02772e-05	0.00107597	0	7.3439e-05	0	0.000126467	4.31295e-05	0	0	0.000197952	0	2.18231e-05	0.000138847	0	0.000825685	0	0
OR-02	078_372	Oribacterium_sp_oral_taxon_078_&_sp_oral_taxon_372	0	0	0	1.64217e-05	0	0	0	0	0	0	2.35388e-05	0	5.01614e-05	0	0	4.97641e-05	0	1.01386e-05	3.64737e-05	0	1.83597e-05	0	0	0	4.21221e-05	1.58175e-05	1.79956e-05	0	0	3.26699e-05	0	1.58786e-05	2.00208e-05	0
OR-03	102	Oribacterium_sp_oral_taxon_102	0	0	0	0	0	0	0	0	0	0	0	0	0	0	0	0	0	0	0	0	0	0	0	0	0	0	0	0	0	0	0	0	0	0
OR-04	108	Oribacterium_sp_oral_taxon_108	0	9.2779e-06	0	0	0	0	0	0	0	0	0	0	1.67205e-05	0	0	0	0	0	0.000893606	0	0.00167074	0	0	0	0	0	0	0	0	0	0	0	0	0
OR-05	108	Oribacterium_sp_oral_taxon_108	0	2.78337e-05	0	0	0	5.76427e-05	0.000144023	1.80842e-05	0	6.73559e-05	0	0	1.67205e-05	0	0	0	0	4.05544e-05	0.000437685	0	0.00332311	0	0	2.15647e-05	0	0	0	0	0	0	0	0	0	0
OR-06	108	Oribacterium_sp_oral_taxon_108	0	0	0	0	0	0	0	0	0	0	0	0	0	0	0	0	0	0	0.000674764	0	0	0	0	0	0	0	0	0	0	0	0	0	0	0
OT-01	894	Ottowia_sp_oral_taxon_894	0	0	0	1.64217e-05	0	0	0	0	0	3.3678e-05	0	0	0	0	0	0	1.03455e-05	0	0	0	0	0	0	0	0	0	0	0	0	0	0	0	0	0
OT-02	894	Ottowia_sp_oral_taxon_894	0	0	0	0	0	0	0	0	0	3.3678e-05	0	0	0	0	0	0	0	0	0	0	0	0	0	0	0	0	8.99782e-06	0	0	0	0	0	0	0
PA-01	786	Paenibacillus_sp_oral_taxon_786	0	0	0	0	0	0	0	0	0	0	0	0	0	0	0	0	0	0	0	0	0	0	0	0	0	0	0	0	0	0	0	0	0	0
PA-02	586	Parascardovia_denticolens	0	0	0	0	0	0	0	0	0	0	0	0	0	2.3779e-05	0	0.0005275	0	0	0	0	0	0	0	0	0	0	0	0	0	0	0	0	0	0
PA-03	111	Parvimonas_micra	0	2.78337e-05	3.09392e-05	0	0	2.88214e-05	4.80077e-05	3.61683e-05	2.70395e-05	3.3678e-05	0	0	1.67205e-05	0	0	0	1.03455e-05	0	0	0	0	2.43191e-05	0	2.15647e-05	2.10611e-05	0	8.99782e-06	0	0	0	0	4.76357e-05	8.00833e-05	0
PA-04	110	Parvimonas_sp_oral_taxon_110	0	0	0	0	0	0	0	0	0	0	0	0	0	0	0	0	0	0	0	0	0	0	0	0	0	0	0	0	0	0	0	0	0	0
PE-01	167	Peptococcus_sp_oral_taxon_167	0	0	0	0	0	0	0	0	0	0	0	0	0	0	0	0	0	0	0	0	0	0	0	0	0	0	0	0	0	0	0	0	0	0
PE-22	167	Peptococcus_sp_oral_taxon_167	0	0.000102057	0	0	0	0	0	0	0	0	0	0	0	0	0	1.99056e-05	0	0	0	0	0	0	0	0	0	0	0	0	0	0.000130679	0	1.58786e-05	2.00208e-05	0
PE-02	168	Peptococcus_sp_oral_taxon_168	0	0	0	0	0	0	0	0	0	0	0	0	0	0	0	0	0	0	0	0	0	0	0	0	0	0	0	0	0	1.63349e-05	0	0	0	0
PE-03	548	Peptoniphilus_asaccharolyticus	0	0	0	0	0	0	0	0	0	0	0	0	0	0	9.97875e-06	0	0	0	0	0	0	0	0	0	0	0	0	0	0	0	0	0	0	0
PE-04	840	Peptoniphilus_indolicus	0	0	0	0	0	0	0	0	0	0	0	0	0	0	0	0	0	0	0	0	0	0	0	0	0	0	0	0	0	0	0	0	0	0
PE-05	648	Peptoniphilus_lacrimalis	0	0	0	0	0	0	0	0	0	0	0	0	0	0	0	0	0	0	0	0	0	0	0	0	0	0	0	0	0	0	0	0	0	0
PE-06	375	Peptoniphilus_sp_oral_taxon_375	0	0	0	0	0	0	0	0	0	0	0	0	0	0	0	0	0	0	0	0	0	0	0	0	0	0	0	0	0	0	0	0	0	0
PE-07	386	Peptoniphilus_sp_oral_taxon_386	0	0	0	0	0	0	0	0	0	0	0	0	0	0	0	0	0	0	0	0	0	0	0	0	0	0	0	0	0	0	0	0	0	0
PE-08	836	Peptoniphilus_sp_oral_taxon_836	0	0	0	0	0	0	0	0	0	0	0	0	0	0	0	0	0	0	1.82369e-05	0	0	0	0	0	0	0	0	0	0	0	0	0	0	0
PE-09	383	Peptostreptococcaceae[11][G-1]_sp_oral_taxon_383	0	0	0	0	0	0	0	0	0	0	0	0	0	0	0	0	0	0	0	0	0	0	0	0	0	0	0	0	0	0	0	0	0	0
PE-10	91	Peptostreptococcaceae[11][G-2]_sp_oral_taxon_091	0	0	0	0	0	0	0	0	0	0	0	0	0	0	0	0	0	0	0	0	0	0	0	0	0	0	0	0	0	0	0	0	0	0
PE-23	91	Peptostreptococcaceae[11][G-2]_sp_oral_taxon_091	0	0	1.54696e-05	0	0	0	0	0	0	0	0	0	0	0	0	0	0	0	0	0	0	0	0	0	0	0	0	0	0	0	0	0	0	0
PE-24	91	Peptostreptococcaceae[11][G-2]_sp_oral_taxon_091	0	0	0	0	0	0	0	0	0	0	0	0	0	0	0	0	0	0	0	0	0	0	0	0	0	0	0	0	0	0	0	0	0	0
PE-11	382	Peptostreptococcaceae[11][G-3]_sp_oral_taxon_382	0	0	0	0	0	0	0	0	0	0	0	0	0	0	0	0	0	0	0	0	0	0	0	0	0	0	0	0	0	0	0	0	0	0
PE-12	495	Peptostreptococcaceae[11][G-3]_sp_oral_taxon_495	0	0	0	0	0	0	0	0	0	0	0	0	0	0	0	0	0	0	0	0	0	0	0	0	0	0	0	0	0	0	0	0	0	0
PE-13	103	Peptostreptococcaceae[11][G-4]_sp_oral_taxon_103	0	0	0	0	0	0	0	0	0	0	0	0	0	0	0	0	0	0	0	0	0	0	0	0	0	0	0	0	0	0	0	0	0	0
PE-14	369	Peptostreptococcaceae[11][G-4]_sp_oral_taxon_369	0	0	0	0	0	4.3232e-05	0	0	0	0	0	0	0	0	0	0	0	0	0	0	0	0	0	0	0	0	0	0	0	0	0	0	0	0
PE-15	493	Peptostreptococcaceae[11][G-5]_sp_oral_taxon_493	0	0	0	0	0	0	0	0	0	0	0	0	0	0	0	0	0	0	0	0	0	0	0	0	0	0	0	0	0	0	0	0	0	0
PE-16	81	Peptostreptococcaceae[11][G-7]_sp_oral_taxon_081	0	0	0	0	0	0	0	0	0	6.73559e-05	0	0	0	0	0	0	0	0	0	0	0	0	0	0	0	0	0	0	0	8.16747e-06	0	0	0	0
PE-17	106	Peptostreptococcaceae[11][G-7]_sp_oral_taxon_106	0	0	0	0	0	0	0	0	0	0	0	0	0	0	0	0	0	0	0	0	0	0	0	0	0	0	0	0	0	0	0	0	0	0
PE-18	113	Peptostreptococcaceae[13][G-1]_sp_oral_taxon_113	0	0	0	0	0	1.44107e-05	0	0	0	0	0	0	0	0	0	0	0	0	0	0	0	0	0	0	0	0	0	0	0	0	0	3.17571e-05	0	0
PE-19	790	Peptostreptococcaceae[13][G-2]_sp_oral_taxon_790	0	0	0	0	0	0	0	0	0	0	0	0	0	0	0	0	0	0	0	0	0	0	0	0	0	0	0	0	0	0	0	0	0	0
PE-20	542	Peptostreptococcus_anaerobius	0	0	0	0	0	0	0	0	0	0	0	0	0	0	0	0	0	1.01386e-05	0	0	0	0	0	0	0	0	0	0	0	0	0	0	0	0
PE-21	112	Peptostreptococcus_stomatis	1.95191e-05	6.49453e-05	0	3.28434e-05	1.11019e-05	0	0.000120019	0	0	6.73559e-05	0	7.33878e-05	0.000117043	0	9.97875e-06	0.000726556	0	0.686616	0.000948317	1.91527e-05	0	0	0	4.31295e-05	0	4.74526e-05	0.00188954	4.73732e-05	0	0.000873919	7.06454e-05	0	0	1
PO-01	547	Porphyromonas_asaccharolytica	0	0	0	0	0	0	0	0	0	0	0	0	0	0	0	0	0	0	0	0	0	0	0	0	0	0	0	0	0	0	0	0	0	0
PO-02	283	Porphyromonas_catoniae	0	9.2779e-06	0	0	0	0	0	0	0	0	0	0	0	0	0	0	0	0	0	0	0	0	0	2.15647e-05	0	0	0	0	0	0	0	0	0	0
PO-14	283	Porphyromonas_catoniae	0	0	0	0	0	0	0	0	0	0	0	0	0	0	0	0	0	0	0	0	0	0	0	0	0	0	0	0	0	0	0	0	0	0
PO-15	283	Porphyromonas_catoniae	0	0	0	0	0	0	0	0	0	0	0	0	0	0	0	0	0	0	0	0	0	0	0	0	0	0	0	0	0	0	0	0	0	0
PO-16	283	Porphyromonas_catoniae	0	0	0	0	0	0	0	0	0	0	0	3.66939e-05	1.67205e-05	0	0	0	0	0	0	0	0	0	0	6.46942e-05	0	0	0	0	0	0.000122512	0	0	0	0
PO-17	283	Porphyromonas_catoniae	0	0	0	0	0	0	0	0	0	0	0	1.83469e-05	5.01614e-05	0	0	0	1.03455e-05	0	0	0	0	0	0.000126467	0.000301906	0	0	0	0	2.18231e-05	0.000220522	0	0	0	0
PO-18	283	Porphyromonas_catoniae	0	0	0	0	0	0	0	0	0	0	0	0	0	0	0	0	0	0	0	0	0	0	0	2.15647e-05	0	0	0	0	0	0	0	0	0	0
PO-03	273	Porphyromonas_endodontalis	0	2.78337e-05	4.64087e-05	0	0	0	0	3.61683e-05	5.40789e-05	3.3678e-05	0	0	0	0	0	0.000119434	0	0	0	0	0	0	0.000101174	0.000129388	4.21221e-05	0	0	0	0	4.08373e-05	0	0	2.00208e-05	0
PO-05	619	Porphyromonas_gingivalis	0	0	0	0	0	0	0	0	0	0	0	0	0	0	0	0	0	0	1.82369e-05	0	0	0	0	0	0	0	2.69935e-05	0	0	8.16747e-06	0	0	0	0
PO-06	275	Porphyromonas_sp_oral_taxon_275	0	0	0	0	0	0	0	0	0.000162237	0.00313205	0	0	0	0	0	0	0	0	0	0	0	0	0	0	0	0	0	0	0	0.000661565	0	0	0	0
PO-19	275	Porphyromonas_sp_oral_taxon_275	0	9.2779e-06	0	0	0	0	0	0	0	0	0	0	0	0	0	0	0	0	0	0	0	0	0	0.000107824	0	0	0	0	0	0.000204187	0	0	0	0
PO-20	275	Porphyromonas_sp_oral_taxon_275	0	0	0	0	0	0	0	0	0	0	0	0	1.67205e-05	0	0	0	0	0	0	0	0	0	0	6.46942e-05	0	0	0	0	0	0	0	0	0	0
PO-21	277	Porphyromonas_sp_oral_taxon_277	0	0	0	0	0	0	2.40038e-05	0	0	0	0	0	0	0	0	0	0	0	0	0	0	0	0	0	0	0	0	0	0	0	0	0	0	0
PO-22	277	Porphyromonas_sp_oral_taxon_277	0	0	0	0	0	0	0	0	0	0	0	1.83469e-05	5.01614e-05	0	0	0	0	0	0	0	0	0	0	0	0	0	8.99782e-06	0	0	8.16747e-06	0	0	0	0
PO-23	278	Porphyromonas_sp_oral_taxon_278	0	0	0	0	0	0	0.000192031	0	0	0.000976661	0	0	0.000100323	0	0	0	0	0	5.47106e-05	0	0	0	2.52934e-05	0.00135858	0	0	0	0	0	0.000196019	0	0	0	0
PO-09	279	Porphyromonas_sp_oral_taxon_279	0	0.000677287	0	3.28434e-05	2.22037e-05	0.000331446	0.0332213	1.80842e-05	2.70395e-05	0.0126629	2.35388e-05	0.000311898	0.0380557	2.3779e-05	0.000309341	0.00115453	1.03455e-05	2.02772e-05	0.000455922	0	0	0	0.000429988	0.0175537	0	0	0.000872789	1.57911e-05	2.18231e-05	0.00557021	0	1.58786e-05	0	4
PO-24	279	Porphyromonas_sp_oral_taxon_279	0	0	0	0	0	0	7.20115e-05	0	0	0.000202068	0	0	0.000183925	0	0	0	0	0	7.29474e-05	0	0	0	2.52934e-05	0.000366601	0	0	0	0	0	0.000228689	0	1.58786e-05	0	0
PO-25	279	Porphyromonas_sp_oral_taxon_279	0	0	0	0	1.11019e-05	0	0.00031205	0	0	0.00033678	0	0	5.01614e-05	0	9.97875e-06	7.96226e-05	0	0	0	0	0	0	0	0	0	0	8.99782e-06	0	0	0.000988263	0	0	0	0
PO-10	284	Porphyromonas_sp_oral_taxon_284	0	0	0	0	0	0	0	0	0	0	0	0	0	0	0	0	0	0	0	0	0	0	0	0	0	0	0	0	0	8.16747e-06	0	0	0	0
PO-11	285	Porphyromonas_sp_oral_taxon_285	0	0	0	0	0	0	0	0	0	0	0	0	0	0	0	0	0	0	0	0	0	0	0	0	0	0	0	0	0	0	0	0	0	0
PO-12	395	Porphyromonas_sp_oral_taxon_395	0	0	0	0	0	0	0	0	0	6.73559e-05	0	0	0	0	0	0	0	0	0	0	0	0	0	0	0	0	0	0	0	0	0	1.58786e-05	0	0
PO-13	785	Porphyromonas_uenonis	0	0	0	0	0	0	0	0	0	0	0	0	0	0	0	0	0	0	0	0	0	0	0	0	0	0	0	0	0	0	0	0	0	0
PR-01	553	Prevotella_baroniae	0	9.2779e-06	0	0	0	0	0	0	0	0	0	0	0	0	0	0	0	0	0	0	0	0	0	0	0	0	8.99782e-06	0	0	0	0	0	0	0
PR-02	556	Prevotella_bivia	0	0	0	0	0	0	0	0	0	0	0	0	0	0	0	0	0	0	0	0	0	0	0	0	0	0	0	0	0	0	0	0	0	0
PR-03	560	Prevotella_buccae	0	0	0	0	0	0	0	0	0	0	0	0	0	0	0	0	0	0	0	0	0	0	0	0	0	0	1.79956e-05	0	0	0	0	0	0	0
PR-04	562	Prevotella_buccalis	0	0	0	0	0	0	0	0	0	0	0	0	0	0	0	0	0	0	0	0	0	0	0	0	0	0	0	0	0	0	0	0	0	0
PR-05	583	Prevotella_dentalis	0	0	0	0	0	0	0	0	0	0	0	0	0	0	0	0	0	0	0	0	0	0	0	2.15647e-05	0	0	0	0	0	0	0	0	0	0
PR-06	291	Prevotella_denticola	0	0	0	0	0	0	0	3.61683e-05	2.70395e-05	0	0	0	0	0	0	0	0	1.01386e-05	0.0775067	0	0	0	0	2.15647e-05	0	0	0	0	0	2.45024e-05	1.41291e-05	1.58786e-05	8.00833e-05	1
PR-07	600	Prevotella_enoeca	0	0	0	0	0	0	0	0	0	0	0	0	0	0	0	0	0	0	0	0	0	0	0	0	0	0	0	0	0	0	0	0	0	0
PR-61	600	Prevotella_enoeca	0	0	1.54696e-05	0	0	0	0	0	0	0	0	0	0	0	0	0	0	0	0	0	0	0	0	0	0	0	0	0	0	0	0	0	0	0
PR-08	782	Prevotella_fusca	0	0	0	0	0	0	0	0	0	0	0	0	0	0	0	0	0	0	0	0	0	0	0	6.46942e-05	0	0	0	0	0	0	0	0	0	0
PR-62	782	Prevotella_fusca	0	0	0	0	0	0	0	0	0	0	0	0	0	0	0	0	0	0	0	0	0	0	0	0	0	0	0	0	0	0	0	0	0	0
PR-63	782	Prevotella_fusca	0	0	0	0	0	0	0	0	0	0	0	0	0	0	0	0	0	0	0	0	0	0	0	0	0	0	0	0	0	0	0	0	0	0
PR-09	298	Prevotella_histicola	0	9.2779e-06	0	3.28434e-05	0	0	0	0	0	0.000101034	0	0	0	0	9.97875e-06	9.95282e-06	1.03455e-05	2.02772e-05	0.00149542	0	0	0	0	2.15647e-05	0	0	0	0	0	0.00054722	0	0	0	0
PR-10	643	Prevotella_intermedia	0	0	0	0	0	0	0	0	0	0	0	0	0	0	0	0	0	0	0	0	0	0	0	0	0	0	0	0	0	0	0	0	0	0
PR-64	643	Prevotella_intermedia	0	0	0	0	0	0	0	0	0	0	0	0	0	0	0	0	0	0	0	0	0	0	0	0	0	0	0	0	0	0	0	0	0	0
PR-65	643	Prevotella_intermedia	1.95191e-05	1.85558e-05	3.09392e-05	0	0	2.88214e-05	2.40038e-05	7.23367e-05	2.70395e-05	3.3678e-05	2.35388e-05	0	1.67205e-05	0	0	9.95282e-06	0	0	0	9.57634e-06	0	0	0	0.000107824	6.31832e-05	0	0	1.57911e-05	0	0	0	0	6.00625e-05	0
PR-11	658	Prevotella_loescheii	0	0	0	0	0	0	0	0	0	0	0	0	0	0	0	0	0	0	0	0	0	0	0	0	0	0	0	0	0	0	0	0	0	0
PR-66	658	Prevotella_loescheii	0	0	0	0	0	0	0	0	0	0	0	0	0	0	0	0	0	0	0	0	0	0	2.52934e-05	4.31295e-05	0	0	0	0	0	0	0	0	0	0
PR-67	658	Prevotella_loescheii	0	0	0	0	0	0	4.80077e-05	0	0	0	0	0	0	0	0	0	0	0	1.82369e-05	0	0	0	0	0	0	0	8.99782e-06	0	0	0	0	0	0	0
PR-12	289	Prevotella_maculosa	1.95191e-05	0	0	0	0	0	2.40038e-05	0	0	3.3678e-05	0	0	0	0	9.97875e-06	0	0	0	5.47106e-05	0	0	0	0	0	0	0	0	0	0	1.63349e-05	0	0	0	0
PR-13	665	Prevotella_marshii	0	0	0	0	0	0	0	0	0	0	0	0	0	0	0	0	0	0	0	0	0	0	0	0	0	0	0	0	0	0	0	0	0	0
PR-68	665	Prevotella_marshii	0	0	0	0	0	0	0	0	0	0	0	0	0	0	0	0	0	0	0	0	0	0	0	0	0	0	0	0	0	0	0	0	0	0
PR-14	469	Prevotella_melaninogenica	1.95191e-05	0.0266276	4.64087e-05	3.28434e-05	1.11019e-05	0.000331446	0.00391263	3.61683e-05	8.11184e-05	0.00101034	0	0.0392808	0.00118715	0.0175251	9.97875e-06	0.0077433	0	3.04158e-05	0.0138783	9.57634e-06	0.0193879	9.72763e-05	2.52934e-05	0.000129388	2.10611e-05	1.58175e-05	0.000980763	1.57911e-05	1.09116e-05	0.000971928	2.82582e-05	0	0.000100104	5
PR-15	378	Prevotella_micans	1.95191e-05	0	0	0	0	0	0	0	0	0	0	0	0	0	0	0	0	0	0	0	0	0	0	0	0	0	0	0	0	1.63349e-05	0	0	0	0
PR-69	378	Prevotella_micans	0	0	0	0	0	0	0	0	0	0	0	0	0	0	0	0	0	0	0	0	0	0	0	0	0	0	0	1.57911e-05	0	0	0	0	0	0
PR-16	685	Prevotella_multiformis	0	0	1.54696e-05	0	0	0	0	0	0	0	0	0	0	0	0	0	0	0	0	0	0	0	0	0	0	0	0	0	0	0	0	0	2.00208e-05	0
PR-17	794	Prevotella_multisaccharivorax	0	0	0	0	0	0	0	0	0	0	0	0	0	0	0	0	0	0	0	0	0	0	0	0	0	0	0	0	0	0	0	0	0	0
PR-32	*_299	Prevotella_nanceiensis_&_sp_oral_taxon_299	0	0.00017628	0	0	1.11019e-05	2.88214e-05	0.00196831	0	0.00830111	0.00488331	0	7.33878e-05	0.0013042	0	2.99362e-05	0.00123415	0	1.01386e-05	0.000218842	0	0	0	0	0.000776331	2.10611e-05	0	0.000332919	0	0	0.000849416	0	0	2.00208e-05	0
PR-18	693	Prevotella_nigrescens	1.95191e-05	0	3.09392e-05	0	0	1.44107e-05	0	7.23367e-05	0	0.000101034	0	0	0	0	0	3.98113e-05	1.03455e-05	1.01386e-05	1.82369e-05	9.57634e-06	1.83597e-05	2.43191e-05	0	0	2.10611e-05	1.58175e-05	0	0	0	0.000375703	0	3.17571e-05	0	0
PR-19	705	Prevotella_oralis	0	0	0	0	0	0	2.40038e-05	1.80842e-05	0	0	0	0	0	0	0	0	0	0	0	0	0	2.43191e-05	0	0	0	0	0	0	0	0	0	0	0	0
PR-20	311	Prevotella_oris	0	0	0	0	0	1.44107e-05	2.40038e-05	9.04208e-05	0	0.000101034	2.35388e-05	0	6.68818e-05	0	0	9.95282e-06	1.03455e-05	0	0	0	0	0	0	0	0	0	0	1.57911e-05	0	6.53397e-05	0	0	4.00416e-05	0
PR-21	288	Prevotella_oulorum	1.95191e-05	0	0	1.64217e-05	3.33056e-05	0	0	0	0	3.3678e-05	0	1.83469e-05	0	0	0	0	0	0	0.000127658	0	0	2.43191e-05	0	0	2.10611e-05	1.58175e-05	8.99782e-06	1.57911e-05	3.27347e-05	5.71723e-05	0	1.58786e-05	0	0
PR-22	714	Prevotella_pallens	0	0	0	0	0	0	0	0	0	0	2.35388e-05	0	0	0	0	0	0	0	0.00302732	0	0	0	0	0	0	0	1.79956e-05	0	0	5.71723e-05	0	0	0	0
PR-70	714	Prevotella_pallens	0	0	0	0	0	0	0	0	0	0	0	0	0	0	0	0	0	0	0.00196958	0	0	0	0	0	0	0	0	0	0	3.26699e-05	0	0	0	0
PR-23	303	Prevotella_pleuritidis	0	0	0	0	0	1.44107e-05	0	0	0	0	0	0	0	0	0	0	0	0	0	0	1.83597e-05	0	0	0	0	0	0	0	0	1.63349e-05	0	0	0	0
PR-24	781	Prevotella_saccharolytica	0	0	0	0	0	0	0	0	0	0	0	0	0	0	0	0	0	0	0	0	0	0	0	0	0	0	0	0	0	0	0	0	0	0
PR-71	781	Prevotella_saccharolytica	0	0	0	0	0	0	0	0	0	3.3678e-05	0	0	0	0	0	0	0	0	0	9.57634e-06	0	0	0	0	0	0	0	0	0	1.63349e-05	0	0	0	0
PR-72	781	Prevotella_saccharolytica	0	0	0	0	0	0	0	0	0	0	0	0	0	0	0	0	0	0	0	0	0	0	0	0	0	0	0	0	0	8.16747e-06	0	0	0	0
PR-25	307	Prevotella_salivae	0	9.2779e-06	0	3.28434e-05	1.11019e-05	0	4.80077e-05	0	0	3.3678e-05	0	0	0	0	2.99362e-05	9.95282e-06	0	6.08316e-05	0.0045045	1.91527e-05	0	2.43191e-05	0	2.15647e-05	0	0	0	0	1.09116e-05	2.45024e-05	0	0	0	0
PR-26	885	Prevotella_scopos	0	0	0	0	0	0	0	0	0	0	0	0	0	0	0	0	0	0	0	0	0	0	0	0	0	0	0	1.57911e-05	0	0	0	0	0	0
PR-27	795	Prevotella_shahii	0	0	0	0	0	0	0	0	0	0	0	0	0	0	0	0	0	0	0	0	0	0	0	0	0	0	8.99782e-06	0	0	1.63349e-05	0	0	0	0
PR-28	292	Prevotella_sp_oral_taxon_292	0	0	0	0	0	0	0	0	0	0	0	0	0	0	0	0	0	0	0	0	0	0	0	0	0	0	0	0	1.09116e-05	0	0	0	0	0
PR-29	292	Prevotella_sp_oral_taxon_292	0	0	0	0	0	0	0	0	0	0	0	0	0	0	0	0	0	0	0	0	0	0	0	0	0	0	0	0	0	0	0	0	0	0
PR-30	293	Prevotella_sp_oral_taxon_293	0	0	0	0	0	0	0	0	0	0	0	0	0	0	0	0	0	0	0	0	0	0	0	0	0	0	0	0	0	0	0	0	0	0
PR-31	296	Prevotella_sp_oral_taxon_296	0	0	0	0	0	0	0	0	0	0	0	0	0	0	0	0	0	0	0	0	0	0	0	0	0	0	0	0	0	0	0	0	0	0
PR-33	300	Prevotella_sp_oral_taxon_300	0	0	1.54696e-05	0	0	0	0	0	0	0	0	0	0	0	0	0	0	0	0.00621877	0	1.83597e-05	0	0	0	0	0	0	0	0	2.45024e-05	0	0	0	0
PR-34	300	Prevotella_sp_oral_taxon_300	0	0	0	0	0	0	0	0	0	0	0	0	0	0	0	0	0	0	0.000911843	0	0	0	0	0	0	0	0	0	0	0	0	0	0	0
PR-35	301	Prevotella_sp_oral_taxon_301	0	0	0	0	0	0	0	0	0	0	0	0	0	0	0	0	0	0	0	0	0	0	0	0	0	0	0	0	0	0	0	0	0	0
PR-36	304	Prevotella_sp_oral_taxon_304	0	0	0	0	0	1.44107e-05	0	0	0	0	0	0	0	0	0	0	0	0	0	0	0	0	0	0	0	0	0	0	0	0	0	0	0	0
PR-37	305	Prevotella_sp_oral_taxon_305	0	0	0	0	0	0	0	0	0	0	0	0	0	0	0	0	0	0	0.000620053	0	0	0	0	0	0	0	0	0	0	0	0	0	0	0
PR-38	306	Prevotella_sp_oral_taxon_306	0	0	0	0	0	0	0	0	0	0	0	0	0	0	0	0	0	0	0	0	0	0	0	0	0	0	0	0	0	0	0	0	0	0
PR-39	309	Prevotella_sp_oral_taxon_309	0	0	0	0	0	0	0	0	0	0	0	0	0	0	0	0	0	0	0.0282854	0	0	0	0	0	0	0	0	0	0	0	0	0	0	1
PR-40	310	Prevotella_sp_oral_taxon_310	0	0	0	0	0	0	0	0	0	0	0	0	0	0	0	0	0	0	0	0	0	0	0	0	0	0	0	0	0	0	0	0	0	0
PR-41	315	Prevotella_sp_oral_taxon_315	0	0	0	0	0	0	0	0	2.70395e-05	0	0	0	0	0	0	0	0	0	3.64737e-05	0	0	0	0	0	0	0	0	0	0	0	0	0	0	0
PR-42	317	Prevotella_sp_oral_taxon_317	0	0	0	1.64217e-05	0	0	0	0	2.70395e-05	6.73559e-05	0	0	0	0	0	0	0	0	0	0	0	0	0	4.31295e-05	0	0	0	0	0	2.45024e-05	0	0	0	0
PR-73	317	Prevotella_sp_oral_taxon_317	0	0	0	0	0	0	0	0	0	0	0	0	3.34409e-05	0	0	0	0	0	0	0	0	0	0	0	0	0	0	0	0	4.08373e-05	0	0	2.00208e-05	0
PR-74	317	Prevotella_sp_oral_taxon_317	0	1.85558e-05	0	0	0	0	0	0	0	0	0	0	0	0	0	0	0	0	0	0	0	0	0	0	0	0	0	0	0	8.16747e-06	0	0	0	0
PR-43	376	Prevotella_sp_oral_taxon_376	0	0	0	0	0	0	0	0	0	0	0	0	0	0	0	0	0	0	0	0	0	0	0	0	0	0	0	0	0	0	0	0	0	0
PR-44	396	Prevotella_sp_oral_taxon_396	0	0	0	0	0	0	0	0	0	0	0	0	0	0	0	0	0	0	7.29474e-05	0	0	0	0	0	0	0	0	0	0	0	0	0	0	0
PR-45	443	Prevotella_sp_oral_taxon_443	0	9.2779e-06	0	0	0	0	0	0	0	0	0	0	0	0	0	0	0	0	0	0	0	0	0	0	0	0	0	0	0	0	0	0	0	0
PR-46	472	Prevotella_sp_oral_taxon_472	1.95191e-05	1.85558e-05	0	0	0	0	0	0	0	3.3678e-05	0	0	0.000317689	0	0	0	0	0	0	0	0	0	0	0	0	0	0	0	0	0.000187852	0	1.58786e-05	0	0
PR-47	475	Prevotella_sp_oral_taxon_475	0	0	0	0	0	0	0	0	0	0	0	0	0	0	0	0	0	0	0	0	0	0	0	0	0	0	0	0	0	9.80096e-05	0	0	0	0
PR-48	515	Prevotella_sp_oral_taxon_515	0	0	0	0	0	0	0	0	0	0	0	0	0	0	0	0	0	0	0	0	0	0	0	0	0	0	0	0	0	0	0	0	0	0
PR-49	526	Prevotella_sp_oral_taxon_526	0	0	0	0	0	0	0	0	0	0	0	0	0	0	0	0	0	0	0	0	0	0	2.52934e-05	0	0	0	0	0	0	0	0	0	0	0
PR-50	820	Prevotella_sp_oral_taxon_820	0	0	0	0	0	0	0	0	0	0	0	0	0	0	0	0	0	0	0	0	0	0	0	0	0	0	0	0	0	0	0	0	0	0
PR-51	572	Prevotella_veroralis	0	0	0	0	0	0	0	0	0	0	0	0	1.67205e-05	0	0	0	0	0	0.00238903	0	0	0	0	0	0	1.58175e-05	1.79956e-05	0	0	0	0	0	0	0
PR-52	191	Propionibacterium_acidifaciens	0	0	0	0	0	0	0	0	0	0	0	0	0	0	0	0	0	0	0.00231608	0	0	0	0	0	0	0	0	0	0	8.16747e-06	0	0	0	0
PR-53	530	Propionibacterium_acnes	0	0	0	0	0	0	0	0	0	0	0	0	0	0	0	0	0	0	0	9.57634e-06	0	0	0	0	0	0	8.99782e-06	0	0	0	0	0	0	0
PR-54	552	Propionibacterium_avidum	0	0	0	0	0	0	0	0	0	0	0	0	0	0	0	0	0	0	0	0	0	0	0	0	0	0	0	0	0	0	0	0	0	0
PR-75	552	Propionibacterium_avidum	0	0	0	0	0	0	0	0	0	0	0	0	0	0	0	0	0	0	0	0	0	0	0	0	0	0	0	0	0	0	0	0	0	0
PR-55	739	Propionibacterium_propionicum	0	0	0	0	0	0	0	0	0	0	0	0	0	0	0	2.98585e-05	0	0	0	0	0	0	0	0	0	0	0	0	0	8.16747e-06	0	0	0	0
PR-56	192	Propionibacterium_sp_oral_taxon_192	0	0	0	0	0	0	0	0	0	0	0	0	0	0	0	0	0	0	0	0	0	0	0	0	0	0	0	0	0	0	0	0	0	0
PR-57	193	Propionibacterium_sp_oral_taxon_193	0	0	0	0	0	0	0	0	0	0	0	0	0	0	0	0	0	0	0	0	0	0	0	0	0	0	0	0	0	0	0	0	0	0
PR-58	194	Propionibacterium_sp_oral_taxon_194	0	0	0	0	0	0	0	0	0	0	0	0	0	0	0	0	0	0	0	0	0	0	0	0	0	0	0	0	0	0	0	0	0	0
PR-59	915	Propionibacterium_sp_oral_taxon_915	0	0	0	0	0	0	0	0	0	0	0	0	0	0	0	0	0	0	0	0	0	0	0	0	0	0	0	0	0	0	0	0	0	0
PR-60	676	Proteus_mirabilis	0	0	0	0	0	0	0	0	0	0	0	0	0	0	0	0	0	0	0	0	0	0	0	0	0	0	0	0	0	0	0	0	0	0
PS-01	536	Pseudomonas_aeruginosa	0	0	0	0	0	0	2.40038e-05	0	0	0	0	0	0	0	0	0	0	0	0	0	0	0	0	0	0	0	0	0	0	0	1.41291e-05	0	0	0
PS-02	612	Pseudomonas_fluorescens	0	0	0	0	0	0	0	0	0	0	0	0	0	0	0	0	0	0	0	0	0	0	0	0	0	0	0	0	0	0	0	0	0	0
PS-03	834	Pseudomonas_otitidis	0	0	0	0	0	0	0	0	0	0	0	0	0	0	0	0	0	0	0	0	0	0	0	0	0	0	0	0	0	0	0	0	0	0
PS-04	32	Pseudomonas_sp_oral_taxon_032	0	0	0	0	0	0	0	0	0	0	0	0	0	0	0	0	0	0	0	0	0	0	0	0	0	0	0	0	0	0	0	0	0	0
PS-06	538	Pseudoramibacter_alactolyticus	0	0	0	0	0	0	0	0	0	0	0	0	0	0	0	0	0	0	0	0	0	0	0	0	0	0	0	0	0	0	0	0	0	0
PY-01	357	Pyramidobacter_piscolens	0	0	0	0	0	0	0	0	0	0	0	0	0	0	0	0	0	0	0	0	0	0	0	0	0	0	0	0	0	0	0	0	0	0
RH-01	28	Rhodocyclus_sp_oral_taxon_028	0	0	0	0	0	0	0	0	0	0	0	0	0	0	0	0	0	0	0	0	0	0	0	0	0	0	0	0	0	0	0	0	0	0
RO-01	188	Rothia_aeria	0	0.00039895	1.54696e-05	3.28434e-05	0.000155426	2.88214e-05	0.0356697	7.23367e-05	0	0	4.70777e-05	1.83469e-05	0.0168542	0.000118895	1.99575e-05	0.244551	4.13822e-05	3.04158e-05	0.00134953	7.66107e-05	0	0	0.000252934	0.100082	6.31832e-05	6.32701e-05	0.129632	0.000110537	4.36462e-05	0.0360757	8.47745e-05	0	0.000260271	6
RO-02	587	Rothia_dentocariosa	0.000234229	0.00141952	0.0003558	0.000114952	0.00017763	0.000288214	0.0217475	0.000741451	0.000162237	0.000370458	0.000470777	0.000146776	0.00230742	0.000118895	7.983e-05	0.0245835	0.000103455	0.00014194	0.000127658	0.000143645	0.000165238	0.000218872	0.00121408	0.0130251	0.00058971	6.32701e-05	0.276197	0.000205284	0.000130939	0.120062	0.000240194	0.000539871	0.000620645	5
RO-03	681	Rothia_mucilaginosa	0.000448938	0.00309882	0.00103646	0.000262747	0.000288648	0.000331446	0.0110898	0.000470188	0.000567828	0.00117873	0.000353082	0.000311898	0.000434732	0.000190232	0.000309341	0.00747457	0.000134492	0.000162218	0.00218842	0.000134069	0.000385555	0.000680934	0.000505868	0.00530493	0.000652893	0.000316351	0.000755817	0.000615851	0.000109116	0.00310364	0.000409743	0.000285814	0.000520541	1
SC-01	642	Scardovia_inopinata	0	0	0	0	0	0	0	0	0	0	0	0	0	0	0	0.00038816	0	0	0	0	0	0	0	0	0	0	0	0	0	8.16747e-06	0	0	0	0
SC-02	195	Scardovia_wiggsiae	1.95191e-05	0	0	3.28434e-05	1.11019e-05	0	0.00360058	0	0	0	2.35388e-05	0	1.67205e-05	0	0	0	0	1.01386e-05	0.102546	9.57634e-06	1.83597e-05	0	0	0	0	0	1.79956e-05	1.57911e-05	1.09116e-05	0.000171517	0	0	0	1
SE-01	124	Selenomonas_artemidis	0	0	0	0	0	0	0.000360058	0	0	0.000134712	0	0	6.68818e-05	0	0	0	0	0	5.47106e-05	0	0	0	0	0	0	0	0	0	0	8.16747e-06	0	0	0	0
SE-21	124	Selenomonas_artemidis	0	0	0	0	0	0	0	1.80842e-05	0	0.000875627	0	0	0	0	0	0	0	0	7.29474e-05	0	1.83597e-05	0	0	0	0	0	0	0	0	3.26699e-05	0	0	0	0
SE-02	139	Selenomonas_dianae	0	0	0	1.64217e-05	0	0	0	0	0	0.000404136	0	0	0	0	0	0	0	0	0	0	0	0	0	0	0	0	0	0	0	2.45024e-05	0	0	0	0
SE-22	139	Selenomonas_dianae	0	2.78337e-05	0	0	0	0	2.40038e-05	0	0	0.00134712	0	0	0	0	0	0	0	0	1.82369e-05	0	0	0	0	0	0	0	0	0	0	2.45024e-05	0	0	0	0
SE-03	125	Selenomonas_flueggei	0	0	0	0	0	0	0	0	0	0	0	0	0	0	0	9.95282e-06	0	0	0	0	0	0	0	0	0	1.58175e-05	0	0	0	8.16747e-06	0	0	0	0
SE-04	130	Selenomonas_noxia	0	9.2779e-06	0	0	2.22037e-05	0	4.80077e-05	0	0	0.00980029	2.35388e-05	0	0.00270871	0	9.97875e-06	4.97641e-05	0	0	0.00441332	9.57634e-06	0	0	0	0	0	1.58175e-05	0	0	0	0	0	0	0	0
SE-05	130	Selenomonas_noxia	0	0	0	0	0	1.44107e-05	2.40038e-05	0	0	0.00340148	0	0	0	0	0	0	0	0	3.64737e-05	0	0	0	0	0	0	0	0	0	0	0	0	0	0	0
SE-23	130_140	Selenomonas_noxia_&_sp_oral_taxon_140	0	1.85558e-05	0	0	0	0	0	1.80842e-05	0	0.00282895	0	0	0.000852743	0	0	0	0	0	0.00550753	0	0	0	0	4.31295e-05	0	0	8.99782e-06	0	0	0.000212354	0	0	0	0
SE-06	133	Selenomonas_sp_oral_taxon_133	0	0	0	0	0	0	0	0	0	0	0	0	1.67205e-05	0	0	0	0	0	0	0	0	0	0	0	0	0	0	0	0	8.16747e-06	0	0	0	0
SE-24	133	Selenomonas_sp_oral_taxon_133	0	0	0	0	0	0	0	0	0	0	0	0	0	0	0	0	0	0	0	0	0	0	0	0	0	0	0	0	0	0	0	0	0	0
SE-07	134	Selenomonas_sp_oral_taxon_134	0	0	0	0	0	0	0	0	0	0	0	0	0	0	0	0	0	0	0	0	0	0	0	0	0	0	0	0	0	0	0	0	0	0
SE-25	134	Selenomonas_sp_oral_taxon_134	0	9.2779e-06	0	0	0	0	0	0	2.70395e-05	0	0	0	0	0	0	0	0	0	0	0	0	0	0	0	0	0	0	0	0	0	0	0	0	0
SE-26	134	Selenomonas_sp_oral_taxon_134	0	0	0	0	0	0	0	0	0	0	0	0	0	0	0	0	0	0	0	0	0	0	0	0	0	0	0	0	0	0	0	0	2.00208e-05	0
SE-08	136	Selenomonas_sp_oral_taxon_136	0	0	0	0	0	0	4.80077e-05	0	0	6.73559e-05	0	0	3.34409e-05	0	0	1.99056e-05	0	0	0.0167414	0	0	0	0	0	0	0	0	0	0	0	0	0	0	1
SE-27	136	Selenomonas_sp_oral_taxon_136	0	0	0	0	0	0	0	0	0	0	0	0	0	0	0	0	0	0	0	0	0	0	0	0	0	0	0	0	0	0	0	0	0	0
SE-09	137	Selenomonas_sp_oral_taxon_137	0	0	0	0	0	0	2.40038e-05	0	0	0	0	0	0	0	0	0	0	0	0.00029179	0	0	0	0	0	0	0	0	0	0	0	0	0	0	0
SE-28	137	Selenomonas_sp_oral_taxon_137	0	0	0	0	0	0	0	0	0	0.000134712	0	0	0	0	0	0	0	0	7.29474e-05	0	0	0	0	0	0	0	0	0	0	0	0	0	0	0
SE-29	137	Selenomonas_sp_oral_taxon_137	0	0	0	0	0	0	0	0	0	0	0	0	0	0	0	0	0	0	0	0	0	0	0	0	0	0	0	0	0	0	0	0	0	0
SE-10	138	Selenomonas_sp_oral_taxon_138	0	1.85558e-05	7.73479e-05	0	7.7713e-05	1.44107e-05	4.80077e-05	3.61683e-05	2.70395e-05	0	7.06165e-05	0	0	0	0	1.99056e-05	3.10366e-05	0	0	6.70344e-05	1.83597e-05	0	2.52934e-05	0	2.10611e-05	0	1.79956e-05	6.31642e-05	0	8.16747e-06	2.82582e-05	0	4.00416e-05	0
SE-11	143	Selenomonas_sp_oral_taxon_143	0	0	0	0	0	0	0	0	0	0	0	0	0	0	0	0	0	0	0	0	0	0	0	0	0	0	0	0	0	0	0	0	0	0
SE-12	146	Selenomonas_sp_oral_taxon_146	0	0	0	0	0	0	2.40038e-05	0	0	0.000437814	0	0	0	0	0	0	0	0	1.82369e-05	0	0	0	0	0	0	0	0	0	0	5.71723e-05	0	0	0	0
SE-13	149	Selenomonas_sp_oral_taxon_149	0	0	0	0	0	0	0	1.80842e-05	0	0.000269424	0	0	1.67205e-05	0	0	2.98585e-05	0	0	0.00474158	0	0	0	2.52934e-05	0	0	0	2.69935e-05	0	0	8.16747e-06	0	0	0	0
SE-14	388	Selenomonas_sp_oral_taxon_388	0	0	0	0	0	0	0	0	0	0	0	0	0	0	0	0	0	0	0	0	0	0	0	0	0	0	0	0	0	0	0	0	0	0
SE-15	442	Selenomonas_sp_oral_taxon_442	0	0	0	0	0	0	0	0	0	0	0	0	0	0	0	0	0	0	0	0	0	0	0	0	0	0	0	0	0	0	0	0	0	0
SE-16	478	Selenomonas_sp_oral_taxon_478	0	9.2779e-06	0	0	0	0	0	0	0	0	0	0	0	0	0	0	0	0	0	0	0	0	0	0	0	0	0	0	0	0	0	0	0	0
SE-30	478	Selenomonas_sp_oral_taxon_478	0	0	0	0	0	0	0	0	0	0	0	0	0	0	0	0	0	0	1.82369e-05	0	0	0	0	0	0	0	0	0	0	0	0	0	0	0
SE-17	501	Selenomonas_sp_oral_taxon_501	0	0	0	0	0	0	0	0	0	0	0	0	0	0	0	0	0	0	0	0	0	0	0	0	0	0	0	0	0	0	0	0	0	0
SE-18	151	Selenomonas_sputigena	0	0	0	0	0	0	0	0	0	0.00144815	0	0	0	0	9.97875e-06	0	0	0	0	0	0	0	0	0	0	0	0	0	0	3.26699e-05	0	0	0	0
SE-19	151	Selenomonas_sputigena	0	0	0	0	0	0	4.80077e-05	0	0	0.000101034	0	0	0	0	0	0	0	0	1.82369e-05	0	0	0	0	0	0	0	0	0	0	0	0	0	0	0
SE-31	151	Selenomonas_sputigena	0	0	0	0	0	0	0	0	0	0	0	0	0	0	0	0	0	0	0	0	0	0	0	0	0	0	0	0	0	0	0	0	0	0
SE-32	151	Selenomonas_sputigena	0	0	0	0	0	1.44107e-05	0	0	0	0	0	0	0	0	0	0	0	0	0	0	0	0	0	0	0	0	0	0	0	0	0	0	0	0
SE-33	151	Selenomonas_sputigena	0	0	0	0	0	0	0	0	0	0	0	0	0	0	0	9.95282e-06	0	0	0	0	0	0	0	0	0	0	0	0	0	0	0	0	0	0
SE-20	151_143	Selenomonas_sputigena_&_sp_oral_taxon_143	0	0	0	0	0	0	2.40038e-05	1.80842e-05	0	0	0	0	0	0	0	0	0	0	0	0	0	0	0	0	0	0	0	0	0	0	0	0	0	0
SH-01	95	Shuttleworthia_satelles	0	9.2779e-06	1.54696e-05	0	0	0	0	0	0	0	0	0	0	0	0	0	0	0	0	0	0	2.43191e-05	2.52934e-05	0	0	0	0	0	0	8.16747e-06	0	0	0	0
SI-01	683	Simonsiella_muelleri	0	0	0	0	0	0	0	0	0	0	0	0	0	0	0	0	0	0	0	0	0	0	0	0	0	0	0.000134967	0	0	0	0	0	0	0
SL-01	602	Slackia_exigua	0	0	0	0	0	0	0	0	0	0	0	0	0	0	0	0	0	0	0	0	0	0	0	0	0	0	0	0	0	8.16747e-06	0	0	0	0
SN-01	844	Sneathia_amnionii	0	0	0	0	0	0	0	0	0	0	0	0	0	0	0	0	0	0	0	0	0	0	0	0	0	0	0	0	0	0	0	0	0	0
SN-02	837	Sneathia_sanguinegens	0	0	0	0	0	0	0	0	0	0	0	0	0	0	0	0	0	0	0	0	0	0	0	0	0	0	0	0	0	0	0	0	0	0
SO-01	678	Solobacterium_moorei	3.90381e-05	9.2779e-06	0	3.28434e-05	1.11019e-05	0	7.20115e-05	0	0	0	2.35388e-05	3.66939e-05	5.01614e-05	0	9.97875e-06	0.000159245	0	0	0.00315498	1.91527e-05	0	0	2.52934e-05	2.15647e-05	0	0	6.29848e-05	1.57911e-05	1.09116e-05	0.000204187	0	1.58786e-05	4.00416e-05	0
SR-01	345	SR1[G-1]_sp_oral_taxon_345	0	0	0	0	0	0	0	0	0	0	0	0	0	0	0	0	0	0	0	0	0	0	0	0	0	0	0	0	0	0	0	0	0	0
SR-02	874	SR1[G-1]_sp_oral_taxon_874	0	3.71116e-05	0	0	0	0	0	0	0	0.000437814	0	0	6.68818e-05	0	0	0	0	0	0	0	0	0	0	0	0	0	8.99782e-06	0	0	8.98421e-05	0	0	0	0
SR-03	875	SR1[G-1]_sp_oral_taxon_875	0	0	0	0	0	0	0	0	0	0.00346883	0	0	8.36023e-05	0	0	0	0	0	0	0	0	0	0	2.15647e-05	0	0	0	0	0	0.000628895	0	0	0	0
ST-01	550_*	Staphylococcus_aureus_&_gallinarum	0	0	0	0	0.00170969	0.000144107	2.40038e-05	0.0166917	0	0	0	0	0	0	0	0	0	0	0	0	0	0	0	0	0	0	0	0	0	0	0	0	2.00208e-05	1
ST-02	*_076	Staphylococcus_pasteuri_&_warneri	0	0	0	0	0	0.000936694	0	0.0147928	0	0	0	3.66939e-05	1.67205e-05	2.3779e-05	9.97875e-06	9.95282e-06	0	0	0	9.57634e-06	0	0	0	0	0	0	8.99782e-06	0	5.45578e-05	0.000351201	0.00076297	0	0	1
ST-03	663	Stenotrophomonas_maltophilia	0	3.71116e-05	0	0	0	0	0	0	0	0	0	0	0	0	0	0	0	0	0	0	0	0	0	0	0	0	0	0	0	0	0	0	0	0
ST-29	663	Stenotrophomonas_maltophilia	0	0	0	0	0	1.44107e-05	0	0	0	0	0	0	0	0	0	0	0	0	0	0	0	0	0	0	0	1.58175e-05	0	0	0	0	0	0	0	0
ST-04	419	Stomatobaculum_longum	0	0.00298748	0	0	0	0.000317035	4.80077e-05	7.23367e-05	0	3.3678e-05	0	0.00372443	0.000317689	0.00340039	0	8.95754e-05	1.03455e-05	0.00138899	0.0109786	0	0.00190941	0.0631323	0	0	2.10611e-05	0	0.000431895	0	0	4.08373e-05	0	1.58786e-05	0	2
ST-05	97	Stomatobaculum_sp_oral_taxon_097	0	0.135532	9.28175e-05	1.64217e-05	2.22037e-05	0	2.40038e-05	0	0.00118974	0	0.0114399	0.217485	0.001555	0.0300328	1.99575e-05	4.97641e-05	0	0.00181481	9.11843e-05	0.000248985	0	2.43191e-05	0	4.31295e-05	0	0	0.000269935	6.31642e-05	0	3.26699e-05	0	0	0	4
ST-06	373	Stomatobaculum_sp_oral_taxon_373	0	0	0	0	0	0	0	0	0	0	0	0	0	0	0	0	0	0	0	0	0	0	0	0	0	0	0	0	0	0	0	0	0	0
ST-07	910	Stomatobaculum_sp_oral_taxon_910	0	0	0	0	0	0	0	0	0	0	0	0	0	0	0	0	0	0	0	0	0	2.43191e-05	0	0	0	0	0	0	0	0	0	0	0	0
ST-08	537	Streptococcus_agalactiae	0	0	0	0	0	0	0	0	0	0	0	0	0	0	0	0	0	0	0	0	0	0	0	0	0	0	0	0	0	0	0	0	0	0
ST-09	543	Streptococcus_anginosus	0	0	0	1.64217e-05	1.11019e-05	1.44107e-05	0	1.80842e-05	0	0.000101034	7.06165e-05	0	0	0	0	9.95282e-06	0	0	0	0	5.50792e-05	0.0237597	0	2.15647e-05	0	0	1.79956e-05	1.57911e-05	0	4.08373e-05	0	0	2.00208e-05	1
ST-10	576	Streptococcus_constellatus	0	0	1.54696e-05	0	0	0	0	0	0	3.3678e-05	0	0	0	0	0	0	0	0	0	0	0	0	2.52934e-05	0	4.21221e-05	0	0	0	0	2.45024e-05	0	0	0	0
ST-11	578	Streptococcus_cristatus	0	9.2779e-06	0	3.28434e-05	4.44074e-05	1.44107e-05	2.40038e-05	5.42525e-05	0	3.3678e-05	4.70777e-05	1.83469e-05	0	0	0	0	0	0	0	1.91527e-05	0	4.86381e-05	0	2.15647e-05	4.21221e-05	0	0	4.73732e-05	0	0	2.82582e-05	0	2.00208e-05	0
ST-12	594	Streptococcus_downei	1.95191e-05	0	0	0	0	0	0	0	0	3.3678e-05	0	0	0	0	0	0	0	0	0	0	0	0	2.52934e-05	0	2.10611e-05	0	0	0	0	0	0	0	0	0
ST-13	622_758	Streptococcus_gordonii_&_sanguinis	0.0235009	0.011551	0.169423	0.365794	0.155282	0.0371795	0.0103697	0.0293506	0.0087067	0.0134712	0.121225	0.0128062	0.0131088	0.0111523	0.0114556	0.00617075	0.0219325	0.0113755	0.00029179	0.00202061	0.00800485	0.00184825	0.138051	0.00884154	0.131105	0.00680154	0.0104555	0.045573	0.000185496	0.0141134	0.000904261	0.0297882	0.0998438	23
ST-14	644	Streptococcus_intermedius	0	0	0	0	2.22037e-05	0	2.40038e-05	1.80842e-05	0	0	2.35388e-05	5.50408e-05	0	0	0	1.99056e-05	0	1.01386e-05	0	1.91527e-05	1.83597e-05	9.72763e-05	2.52934e-05	0	0	0	0	0	1.09116e-05	9.80096e-05	0	1.58786e-05	2.00208e-05	0
ST-15	686	Streptococcus_mutans	0	0.000167002	0	1.64217e-05	0.00106578	0	0.000432069	0	0	0	0	0	0.000150484	9.51158e-05	9.97875e-06	0.0515954	0.000155183	1.01386e-05	0.00488748	4.78817e-05	0	2.43191e-05	0	0	0	0	0.000314924	0	0	0.0180011	2.82582e-05	0	4.00416e-05	2
ST-16	411	Streptococcus_parasanguinis_II	1.95191e-05	0.000139169	0.000479557	0.000213482	0.00065501	0.000115285	0.000384061	0.00112122	0	3.3678e-05	0.000517854	0.000165122	0.000133764	0.00023779	0	0.000159245	0.000372439	4.05544e-05	3.64737e-05	0.000670344	1.83597e-05	0.000972763	0.000202347	0.000301906	0.000231672	0	0.000296928	0.000757971	0	0.000236857	0.000579292	0	0.000300312	0
ST-17	734_*	Streptococcus_pneumoniae_&_pseudopneumoniae	0	0	0	0	2.22037e-05	1.44107e-05	7.20115e-05	7.23367e-05	0	0.000404136	7.06165e-05	0	0	4.75579e-05	0	0	1.03455e-05	6.08316e-05	0	2.8729e-05	0	9.72763e-05	0	0	0	0	9.8976e-05	0	0	1.63349e-05	1.41291e-05	0	4.00416e-05	0
ST-18	745	Streptococcus_pyogenes	0	0	0	0	0	0	0	0	0	0	0	0	0	0	0	0	0	0	0	0	0	0	0	0	0	0	0	0	0	0	0	0	0	0
ST-19	755_021	Streptococcus_salivarius_&_vestibularis	9.75953e-05	0.000677287	0.00615689	0.000738977	0.021149	1.44107e-05	0.0012722	0.00345408	2.70395e-05	6.73559e-05	0.0288586	0.000110082	0.000351129	0.03077	2.99362e-05	0.00147302	0.000393131	9.12474e-05	0.00488748	0.111526	7.3439e-05	0.166999	5.05868e-05	4.31295e-05	0.000442282	0.000110723	0.00399503	0.00590585	1.09116e-05	0.00201736	0.114191	3.17571e-05	0.00856891	6
ST-20	758	Streptococcus_sanguinis	0.000683167	0.000603064	0.000262983	0.000197061	0.000788232	0.00733503	0.000744119	0.00211585	0.00121678	0.00141447	0.00181249	0.000917347	0.00857759	0.000713369	4.98937e-05	0.00328443	0.000982826	0.0107064	0.000273553	0.00113001	0.00651771	0.00109436	0.00164407	0.00422669	0.00058971	9.49052e-05	0.00215948	0.000663224	0	0.00859217	0.000367356	0.00223888	0.00140146	1
ST-21	768	Streptococcus_sobrinus	1.95191e-05	2.78337e-05	6.18783e-05	0	0	2.88214e-05	4.80077e-05	7.23367e-05	0	6.73559e-05	7.06165e-05	0	0	0	0	0	0	0	0	0	0	7.29572e-05	5.05868e-05	4.31295e-05	0.000105305	0	0	0	0	0	0	1.58786e-05	0	0
ST-22	64	Streptococcus_sp_oral_taxon_064	3.90381e-05	0.000250503	0.000541435	0.000229904	0.0012101	0.000230571	0.000384061	0.00153715	0	0.00016839	0.000447238	0.000256857	6.68818e-05	0.000285347	9.97875e-06	0.000189104	0.000724188	4.05544e-05	3.64737e-05	0.000871447	0	0.000753891	0.000278227	0.000172518	0.000463343	0	0.000530872	0.00090009	2.18231e-05	0.000334866	0.000974907	1.58786e-05	0.000540562	0
ST-23	66	Streptococcus_sp_oral_taxon_066	1.95191e-05	0.000139169	0.000309392	0.000246326	0.000643908	0.000158517	0.000192031	0.000940377	0	0.000269424	0.000329544	3.66939e-05	6.68818e-05	0.000285347	0	0.000129387	0.000393131	6.08316e-05	1.82369e-05	0.000660768	5.50792e-05	0.000729572	0.000227641	8.62589e-05	0.00018955	1.58175e-05	0.000251939	0.000426358	0	0.000571723	0.000480389	0	0.000180187	0
ST-24	68	Streptococcus_sp_oral_taxon_068	0	0	3.09392e-05	4.92651e-05	0.000155426	0	0	1.80842e-05	0	0	0.000141233	0	0	0	0	1.99056e-05	0	0	0	0.000191527	0	4.86381e-05	0	0	4.21221e-05	0	1.79956e-05	0	0	8.16747e-06	4.23872e-05	1.58786e-05	0	0
ST-25	69	Streptococcus_sp_oral_taxon_069	0	0	0	0	0	0	0	0	0	0	0	0	0	0	0	0	0	0	0	0	0	0	0	0	0	0	0	0	0	0	0	0	0	0
ST-26	431	Streptococcus_sp_oral_taxon_431	1.95191e-05	8.35011e-05	0.000170165	8.21085e-05	0.000111019	0.000129696	0.000288046	0.000307431	2.70395e-05	0.000101034	0.000211849	0.000183469	0.000217366	0.000285347	0	0.000179151	0.000382785	7.09702e-05	3.64737e-05	0.000248985	1.83597e-05	0.00026751	0.00015176	0.000129388	8.42442e-05	0	0.000179956	0.000205284	1.09116e-05	0.000196019	0.000565163	0	6.00625e-05	0
ST-27	486	Streptococcus_sp_oral_taxon_486	0	1.85558e-05	0.000278452	6.56868e-05	0.00017763	5.76427e-05	4.80077e-05	0.000271262	0	6.73559e-05	0.000117694	9.17347e-05	0.000117043	0.000142674	0	4.97641e-05	0.000144838	3.04158e-05	1.82369e-05	0.000191527	0	0.000243191	7.58802e-05	4.31295e-05	4.21221e-05	0	0.00012597	0.000236866	0	7.35072e-05	0.00015542	0	4.00416e-05	0
ST-28	487	Streptococcus_sp_oral_taxon_487	1.95191e-05	0	0.000139226	8.21085e-05	5.55093e-05	7.20534e-05	2.40038e-05	0	0	0	2.35388e-05	0	0	0	9.97875e-06	0	0	1.01386e-05	0	3.83054e-05	1.83597e-05	0	0.00015176	0	2.10611e-05	0	8.99782e-06	1.57911e-05	0	8.16747e-06	2.82582e-05	6.35142e-05	0	0
SY-01	435	Syntrophomonadaceae[8][G-1]_sp_oral_taxon_435	0	0	0	0	0	0	0	0	0	0	0	0	0	0	0	0	0	0	0	0	0	0	0	0	0	0	0	0	0	0	0	0	0	0
TA-01	613	Tannerella_forsythia	1.95191e-05	0	0	0	0	2.88214e-05	2.40038e-05	0	0	0	0	0	0	0	0	0	0	0	0	0	0	0	5.05868e-05	0	0	0	0	0	0	0	0	1.58786e-05	2.00208e-05	0
TA-02	286	Tannerella_sp_oral_taxon_286	0	0.000231948	0	0	0	0	0	0	0	0.00033678	0	0	0	0	1.99575e-05	0	0	0	1.82369e-05	0	0	0	0	0	0	0	0	1.57911e-05	0	0.000138847	0	0	0	0
TA-03	808	Tannerella_sp_oral_taxon_808	0	0	0	0	0	0	0	0	0	0	0	0	1.67205e-05	0	0	0	0	0	0	0	0	2.43191e-05	0	0	0	0	8.99782e-06	0	0	0	0	0	2.00208e-05	0
TA-04	916	Tannerella_sp_oral_taxon_916	0	0	0	0	0	0	0	0	0	0	0	0	0	0	0	0	0	0	0	0	0	0	0	0	0	0	0	0	0	0	0	0	0	0
TA-05	916	Tannerella_sp_oral_taxon_916	0	0	0	0	0	0	0	0	0	0	0	0	0	0	0	0	0	0	0	0	0	0	0	0	0	0	0	0	0	0	0	0	0	0
TA-06	916	Tannerella_sp_oral_taxon_916	0	0	0	0	0	0	0	0	0	0	0	0	0	0	0	0	0	0	0	0	0	0	0	0	0	0	0	0	0	0	0	0	0	0
TA-07	916	Tannerella_sp_oral_taxon_916	0	0	0	0	0	0	0	0	0	0	0	0	0	0	0	0	0	0	0	0	0	0	0	0	0	0	0	0	0	0	0	0	0	0
TM-01	346	TM7[G-1]_sp_oral_taxon_346	0	0	1.54696e-05	0	0	1.44107e-05	0	0	0	0	0	0	0	0	0	9.95282e-06	0	0	0	0	0	0	2.52934e-05	0	0	0	0	0	0	8.16747e-06	0	0	0	0
TM-02	347	TM7[G-1]_sp_oral_taxon_347	0	0.00141952	0	0	0	0	4.80077e-05	0	0	3.3678e-05	0	0	0	0	0	4.97641e-05	0	3.04158e-05	1.82369e-05	0	0	0	0	0	0	0	0.00012597	0	1.09116e-05	9.80096e-05	0	0	0	0
TM-03	348	TM7[G-1]_sp_oral_taxon_348	0	0	0	0	0	0	0	0	0	0.000606203	0	0	0	0	0	0	0	0	0	0	0	0	0	0	0	0	0	0	0	0	0	0	0	0
TM-13	348	TM7[G-1]_sp_oral_taxon_348	0	7.42232e-05	0	0	0	0	0	0	0	0	0	0	0	0	0	0	0	0	0	0	1.83597e-05	0	0	0	0	0	0	0	0	7.35072e-05	0	0	0	0
TM-04	349	TM7[G-1]_sp_oral_taxon_349	0	0	0	0	0	0	0	0	0	0	0	0	0	0	0	9.95282e-06	0	0	0	0	0	0	0	0	0	0	0	0	0	0	0	0	0	0
TM-05	352	TM7[G-1]_sp_oral_taxon_352	0	9.2779e-06	1.54696e-05	1.64217e-05	0	0	0	0	0	0	0	0	0	0	0	0	0	0	0.00145895	0	0	0	0	0	0	0	0	0	1.09116e-05	2.45024e-05	0	1.58786e-05	0	0
TM-06	353	TM7[G-1]_sp_oral_taxon_353	0	0	0	0	0	0	0	1.80842e-05	0	0.000471492	0	0	0	0	0	0	0	0	0	0	0	0	0	0.000107824	0	0	0.000116972	0	0	3.26699e-05	0	0	0	0
TM-07	488	TM7[G-1]_sp_oral_taxon_488	0	0	0	0	0	0	0	0	0	0	0	0	0	0	0	0	0	0	0	0	0	0	0	0	0	0	0	0	0	0	0	0	0	0
TM-08	350	TM7[G-2]_sp_oral_taxon_350	0	0	0	0	0	0	0	0	0	3.3678e-05	0	0	0	0	0	0	0	0	0	0	0	0	0	0	0	0	0	0	0	1.63349e-05	0	0	0	0
TM-09	351	TM7[G-3]_sp_oral_taxon_351	0	0	0	0	0	0	0	0	0	3.3678e-05	0	0	0	0	0	9.95282e-06	0	0	1.82369e-05	0	0	0	0	0	0	0	0	0	0	0	0	0	0	0
TM-10	355	TM7[G-4]_sp_oral_taxon_355	0	0	0	0	0	0	0	0	0	0	0	0	0	0	0	0	0	0	0	0	0	0	0	0	0	0	0	0	0	0	0	0	0	0
TM-11	356	TM7[G-5]_sp_oral_taxon_356	0	0	0	0	0	0	0	0	0	0	0	0	0	0	0	0	0	0	0	0	0	0	0	0	0	0	0	0	0	0	0	0	0	0
TM-12	437	TM7[G-5]_sp_oral_taxon_437	0	9.2779e-06	0	0	0	0	0	0	0	0	0	0	1.67205e-05	0	0	0	1.03455e-05	0	0	0	5.50792e-05	0	0	0	0	0	0	1.57911e-05	0	8.16747e-06	0	0	0	0
TR-01	541	Treponema_amylovorum	0	0	0	0	0	0	0	0	0	3.3678e-05	0	0	0	0	0	0	0	0	0	0	0	0	0	0	0	0	0	0	0	0	0	0	0	0
TR-02	584	Treponema_denticola	0	9.2779e-06	0	0	0	5.76427e-05	2.40038e-05	0	0	3.3678e-05	0	0	0	0	0	0	0	0	0	0	1.83597e-05	0	7.58802e-05	2.15647e-05	2.10611e-05	0	0	0	0	0	0	0	0	0
TR-03	584	Treponema_denticola	0	0	0	0	0	1.44107e-05	0	0	0	0	0	0	0	0	0	0	0	0	0	0	0	0	0	0	0	0	0	0	0	0	0	0	0	0
TR-04	653	Treponema_lecithinolyticum	0	0	0	0	0	1.44107e-05	0	0	0	3.3678e-05	0	0	0	0	0	0	0	0	0	0	0	2.43191e-05	0	0	0	0	0	0	0	0	0	0	0	0
TR-05	664	Treponema_maltophilum	0	0	0	0	0	0	0	0	0	0	0	0	0	0	0	0	0	0	0	0	0	0	0	0	0	0	0	0	0	0	0	0	0	0
TR-06	805	Treponema_pallidum	0	0	0	0	0	0	0	0	0	0	0	0	0	0	0	0	0	0	0	0	0	0	0	0	0	0	0	0	0	0	0	0	0	0
TR-07	724	Treponema_parvum	0	0	0	0	0	0	0	0	0	0	0	0	0	0	0	0	0	0	0	0	0	0	0	0	0	0	0	0	0	0	0	0	0	0
TR-08	725	Treponema_pectinovorum	0	0	0	0	0	0	0	0	0	0	0	0	0	0	0	0	0	0	0	0	0	0	0	0	0	0	0	0	0	0	0	0	0	0
TR-09	743	Treponema_putidum	0	0	0	0	0	0	0	0	0	0	0	0	1.67205e-05	0	0	0	0	0	0	0	0	0	0	0	0	0	0	0	0	0	0	0	0	0
TR-10	769	Treponema_socranskii	0	0	0	0	0	0	0	0	0	0	0	0	0	0	0	0	0	0	0	0	0	0	0	0	0	0	0	0	0	0	0	0	0	0
TR-11	769	Treponema_socranskii	0	0	0	0	0	0	0	0	0	0	0	0	0	0	0	0	0	0	0	0	0	0	0	0	0	0	8.99782e-06	0	0	0	0	0	0	0
TR-50	769	Treponema_socranskii	0	0	0	0	0	2.88214e-05	2.40038e-05	1.80842e-05	0	0	2.35388e-05	0	0	0	0	0	0	0	0	0	1.83597e-05	0	0	0	0	0	0	0	0	1.63349e-05	0	0	0	0
TR-51	769	Treponema_socranskii	0	0	0	0	0	0	0	0	0	0	0	0	0	0	0	0	0	0	0	0	0	0	0	0	0	0	0	0	0	0	0	0	0	0
TR-12	226	Treponema_sp_oral_taxon_226	0	0	0	0	0	0	0	0	0	0	0	0	0	0	0	0	0	0	0	0	0	0	0	2.15647e-05	0	0	0	0	0	0	0	0	0	0
TR-13	227	Treponema_sp_oral_taxon_227	0	0	0	0	0	0	0	0	0	0	0	0	0	0	0	0	0	0	0	0	0	0	0	0	0	0	0	0	0	0	0	0	0	0
TR-14	228	Treponema_sp_oral_taxon_228	0	0	0	0	0	0	0	0	0	0	0	0	0	0	0	0	0	0	0	0	0	0	0	0	0	0	0	0	0	0	0	0	0	0
TR-52	228	Treponema_sp_oral_taxon_228	0	0	0	0	0	0	0	0	0	0	0	0	0	0	0	0	0	0	0	0	0	0	0	0	0	0	0	0	0	0	0	0	0	0
TR-15	230	Treponema_sp_oral_taxon_230	0	0	0	0	0	0	0	0	0	0	0	0	0	0	0	0	0	0	0	0	0	0	0	0	0	0	0	0	0	0	0	0	0	0
TR-16	231_237	Treponema_sp_oral_taxon_231_&_sp_oral_taxon_237	0	0	0	0	0	0	0	0	0	0	0	0	0	0	0	0	0	0	0	0	0	0	0	0	0	0	8.99782e-06	0	0	0	0	0	4.00416e-05	0
TR-17	232	Treponema_sp_oral_taxon_232	0	0	0	0	0	0	0	0	0	0	0	0	0	0	0	0	0	0	0	0	0	0	0	0	0	0	0	0	0	0	0	0	0	0
TR-18	234	Treponema_sp_oral_taxon_234	0	0	0	0	0	0	0	0	0	0	0	0	0	0	0	0	0	0	0	0	0	0	0	2.15647e-05	0	0	0	0	0	0	0	0	0	0
TR-19	235	Treponema_sp_oral_taxon_235	0	0	0	0	0	0	0	0	0	0	0	0	0	0	0	0	0	0	0	0	0	0	0	0	0	0	0	0	0	0	0	0	0	0
TR-20	236	Treponema_sp_oral_taxon_236	0	0	0	0	0	0	0	0	0	0	0	0	0	0	0	0	0	0	0	0	0	0	0	0	0	0	0	0	0	0	0	0	0	0
TR-21	238	Treponema_sp_oral_taxon_238	0	0	0	0	0	0	0	0	0	0	0	0	0	0	0	0	0	0	0	0	0	0	0	0	0	0	0	0	0	0	0	0	0	0
TR-22	239	Treponema_sp_oral_taxon_239	0	0	0	0	0	0	0	0	0	0	0	0	0	0	0	0	0	0	0	0	0	0	0	0	0	0	0	0	0	0	0	0	0	0
TR-23	242	Treponema_sp_oral_taxon_242	0	0	0	0	0	0	0	0	0	0	0	0	0	0	0	0	0	0	0	0	0	0	0	0	0	0	0	0	0	0	0	0	0	0
TR-24	246	Treponema_sp_oral_taxon_246	0	0	0	0	0	0	0	0	0	0	0	0	0	0	0	0	0	0	0	0	0	0	0	0	0	0	0	0	0	0	0	0	0	0
TR-25	247	Treponema_sp_oral_taxon_247	0	0	0	0	0	0	0	0	0	0	0	0	0	0	0	0	0	0	0	0	0	0	0	2.15647e-05	0	0	0	0	0	0	0	0	0	0
TR-26	249	Treponema_sp_oral_taxon_249	0	0	0	0	0	0	0	0	0	0	0	0	0	0	0	0	0	0	0	0	0	0	0	0	0	0	0	0	0	0	0	0	0	0
TR-27	250	Treponema_sp_oral_taxon_250	0	0	0	0	0	0	0	0	0	0	0	0	0	0	0	0	0	0	0	0	0	0	0	0	0	0	0	0	0	0	0	0	0	0
TR-28	252	Treponema_sp_oral_taxon_252	0	0	0	0	0	0	0	0	0	0	0	0	0	0	0	0	0	0	0	0	0	0	0	0	0	0	0	0	0	0	0	0	0	0
TR-29	253	Treponema_sp_oral_taxon_253	0	0	0	0	0	0	0	0	0	0	0	0	0	0	0	0	0	0	0	0	0	0	0	0	0	0	0	0	0	0	0	0	0	0
TR-30	254	Treponema_sp_oral_taxon_254	0	0	0	0	0	0	0	0	0	0	0	0	0	0	0	0	0	0	0	0	0	0	0	0	0	0	0	0	0	0	0	0	0	0
TR-31	255	Treponema_sp_oral_taxon_255	0	0	0	0	0	0	0	0	0	0	0	0	0	0	0	0	0	0	0	0	0	0	0	0	0	0	0	0	0	0	0	0	0	0
TR-32	256	Treponema_sp_oral_taxon_256	0	0	0	0	0	0	0	0	0	0	0	0	0	0	0	0	0	0	0	0	0	0	0	0	0	0	0	0	0	8.16747e-06	0	0	0	0
TR-33	257	Treponema_sp_oral_taxon_257	3.90381e-05	0	0	0	0	0	0	0	0	3.3678e-05	0	0	0	0	0	0	0	0	0	0	0	0	0	0	0	0	0	0	0	0	0	0	0	0
TR-34	258	Treponema_sp_oral_taxon_258	0	0	0	0	0	0	0	0	0	3.3678e-05	0	0	0	0	0	0	0	0	0	0	0	0	0	0	0	0	0	0	0	0	0	0	2.00208e-05	0
TR-35	260	Treponema_sp_oral_taxon_260	0	0	0	0	0	0	0	0	0	0	0	0	0	0	0	0	0	0	0	0	0	0	0	0	0	0	0	0	0	0	0	0	0	0
TR-36	262	Treponema_sp_oral_taxon_262	0	0	0	0	0	0	0	0	0	0	0	0	0	0	0	0	0	0	0	0	0	0	0	0	0	0	0	0	0	0	0	0	0	0
TR-53	262	Treponema_sp_oral_taxon_262	0	0	0	0	0	0	0	0	0	3.3678e-05	0	0	0	0	0	0	0	0	0	0	0	0	0	0	0	0	0	1.57911e-05	0	0	0	0	0	0
TR-37	263	Treponema_sp_oral_taxon_263	0	0	0	0	0	0	0	0	0	0	0	0	0	0	0	0	0	0	0	0	0	0	0	0	0	0	0	0	0	0	0	0	0	0
TR-38	264	Treponema_sp_oral_taxon_264	0	0	0	0	0	0	0	0	0	0	0	0	0	0	0	0	0	0	0	0	0	0	0	0	0	0	0	0	0	0	0	0	0	0
TR-39	265	Treponema_sp_oral_taxon_265	0	0	0	0	0	0	0	0	0	0	0	0	0	0	0	0	0	0	0	0	0	0	0	0	0	0	0	0	0	0	0	0	0	0
TR-40	268	Treponema_sp_oral_taxon_268	0	0	0	0	0	0	0	0	0	0	0	0	0	0	0	0	0	0	0	9.57634e-06	0	0	0	0	0	0	0	0	0	0	0	0	0	0
TR-41	268	Treponema_sp_oral_taxon_268	0	0	0	0	0	0	0	0	0	0	0	0	0	0	0	0	0	0	0	0	0	0	0	0	0	0	0	0	0	0	0	0	0	0
TR-42	269	Treponema_sp_oral_taxon_269	0	0	0	0	0	0	0	0	0	0	0	0	0	0	0	0	0	0	0	0	0	0	0	0	0	0	0	0	0	0	0	0	0	0
TR-43	270	Treponema_sp_oral_taxon_270	0	0	0	0	0	0	0	0	0	0	0	0	1.67205e-05	0	0	0	0	0	0	0	0	0	0	0	0	0	0	0	0	0	0	0	0	0
TR-44	271	Treponema_sp_oral_taxon_271	0	0	0	0	0	0	0	0	0	0	0	0	0	0	0	0	0	0	0	0	0	0	0	0	0	0	0	0	0	0	0	0	0	0
TR-45	490	Treponema_sp_oral_taxon_490	0	0	0	0	0	0	0	0	0	0	0	0	0	0	0	0	0	0	0	0	0	0	0	0	0	0	0	0	0	0	0	0	0	0
TR-46	508	Treponema_sp_oral_taxon_508	0	0	0	0	0	0	0	0	0	0	0	0	0	0	0	0	0	0	0	0	0	0	0	0	0	0	0	0	0	0	0	0	0	0
TR-54	508	Treponema_sp_oral_taxon_508	0	0	0	0	0	1.44107e-05	0	0	0	0	0	0	0	0	0	0	0	0	0	0	0	0	0	0	0	0	0	0	0	0	0	0	0	0
TR-47	517	Treponema_sp_oral_taxon_517	0	0	0	0	0	0	0	0	0	0	0	0	0	0	0	0	0	0	0	0	0	0	0	0	0	0	0	0	0	0	0	0	0	0
TR-48	518	Treponema_sp_oral_taxon_518	0	0	0	0	0	0	0	0	0	0	0	0	0	0	0	0	0	0	0	0	0	0	0	0	0	0	0	0	0	0	0	0	0	0
TR-49	29	Treponema_vincentii	0	0	0	0	0	0	0	0	0	0	0	0	0	0	0	0	0	0	0	0	0	0	0	0	0	0	0	0	0	0	0	0	0	0
TU-01	832	Turicella_otitidis	0	0	0	1.64217e-05	0	0	0	0	0	0	0	1.83469e-05	0	2.3779e-05	0	2.98585e-05	0	0	0	0	0	0	0	0	0	1.58175e-05	0	0	0	2.45024e-05	1.41291e-05	0	0	0
VA-01	717	Variovorax_paradoxus	0	0	0	0	0	0	0	0	0	0	0	0	0	0	0	0	0	0	0	0	0	0	0	0	0	0	0	0	0	0	0	0	0	0
VE-01	524	Veillonella_atypica	1.95191e-05	2.78337e-05	3.09392e-05	3.28434e-05	0	5.76427e-05	0.00256841	0.063385	5.40789e-05	0.000942983	0.0149472	0.000146776	1.67205e-05	0.00204499	9.97875e-06	0.000567311	0	1.01386e-05	0.00397564	0.00885812	0.00121174	0.0286722	2.52934e-05	0.000194083	0.0109939	0.000585249	0.00203351	0.0339666	0	0.000955593	0.00428111	3.17571e-05	0.0981821	6
VE-04	524_160	Veillonella_atypica_&_dispar	0.000722205	0.000732954	0.00491933	0	0	0.000129696	0.00398464	0.0606543	0.000730065	0.000572526	0.0853989	0.000293551	0.00148812	0.0037333	0.000848193	0.000547405	9.31099e-05	0	0.0109239	0.00312189	0.00987754	0.145306	0	2.15647e-05	0.00435964	0.00192974	0.00106174	0.0377722	0.00014185	0.000604392	0.00835029	0.00492235	0.0720149	6
VE-02	887	Veillonella_denticariosi	1.95191e-05	4.63895e-05	0.000603314	0	0	2.88214e-05	0.00266443	0.00021701	0	0	2.35388e-05	0	1.67205e-05	4.75579e-05	1.99575e-05	5.97169e-05	0.000155183	0	0	0	0	0	0	0	0	0.00387529	0.000395904	0.0207179	0	1.63349e-05	2.82582e-05	0	2.00208e-05	1
VE-18	887	Veillonella_denticariosi	0	0	0	0	0	1.44107e-05	0	0	0	0	0	0	1.67205e-05	0	1.99575e-05	0	4.13822e-05	0	0	0	0	0	0	2.15647e-05	0	0	0	0	1.09116e-05	8.16747e-06	0	0	0	0
VE-03	160	Veillonella_dispar	0.104212	0.0205042	0.0140464	4.92651e-05	5.55093e-05	0.00289655	0.155473	0.0165651	0.0511857	0.00744283	0.115081	0.000899	0.0825489	0.0556903	0.0373804	0.0552581	0.233188	0.000557623	0.0231608	0.00150349	0.000973066	0.00800097	0.00220053	0.000733201	0.0518523	0.0613562	0.00443593	0.0773288	0.0290138	0.0208025	0.0584661	0.0375052	0.13472	21
VE-05	161	Veillonella_parvula	0.00298641	0.000538118	0	0	0	0	9.60154e-05	0	0	0	0	1.83469e-05	1.67205e-05	4.75579e-05	9.97875e-06	8.95754e-05	0.000124146	2.02772e-05	0.000145895	4.78817e-05	0.000183597	0.00184825	0	0	0.000105305	0.00589994	0.000107974	0.000173702	4.36462e-05	0.000996431	1.41291e-05	0	0	0
VE-06	161	Veillonella_parvula	0.0122189	0.00337716	0.000912705	4.92651e-05	0	5.76427e-05	0.00340855	0.000198926	0	0	7.06165e-05	0.000403633	0.0879329	0.0130784	0.000738427	0.00138344	0.00360025	1.01386e-05	0.00193311	2.8729e-05	0.000312116	0.0016537	5.05868e-05	0	0.000231672	0.000395438	0.000215948	0.00164227	0.00990769	0.00369986	0.00512886	0.00182603	0.0013414	3
VE-07	158	Veillonella_rogosae	0.0170792	0.0038225	0	1.64217e-05	1.11019e-05	0.000144107	7.20115e-05	5.42525e-05	0.00118974	0.000134712	2.35388e-05	5.50408e-05	0.000401291	0.0019261	0.00162654	0.000567311	0.000155183	0	9.11843e-05	0	3.67195e-05	2.43191e-05	0	4.31295e-05	0	0.000142358	0.00012597	0	0	0.000669732	2.82582e-05	1.58786e-05	0	1
VE-08	780	Veillonella_sp_oral_taxon_780	0	9.2779e-05	0	0	0	1.44107e-05	0.000816131	0	0.000162237	3.3678e-05	0	0	0.000100323	0	0	0	0	0	0	0	0	0	0	0.000129388	0	0	0.000188954	0	0	0.000490048	0	0	0	0
VE-09	917	Veillonella_sp_oral_taxon_917	0	0	0	0	0	0	0	0	0	0	0	0	0	0	0	0	0	0	0	0	0	0	0	0	0	0	0	0	0	0	0	0	0	0
VE-10	129	Veillonellaceae[G-1]_sp_oral_taxon_129	0	0	0	0	0	0	0	0	0	0	0	0	0	0	0	0	0	0	0	0	0	0	0	0	0	0	0	0	0	0	0	0	0	0
VE-11	132_150	Veillonellaceae[G-1]_sp_oral_taxon_132_&_sp_oral_taxon_150	0	0	0	0	0	0	0	0	0	0	0	0	0	0	0	0	0	0	0	0	0	0	0	0	0	0	0	0	0	0	0	0	0	0
VE-12	135	Veillonellaceae[G-1]_sp_oral_taxon_135	0	0	0	0	0	0	0	0	0	0	0	0	0	0	0	0	0	0	0	0	0	0	0	0	0	0	0	0	0	0	0	0	0	0
VE-13	145	Veillonellaceae[G-1]_sp_oral_taxon_145	0	0	0	0	0	0	0	0	0	0	0	0	0	0	0	0	0	0	0	0	0	0	0	0	0	0	0	0	0	0	0	0	0	0
VE-14	148	Veillonellaceae[G-1]_sp_oral_taxon_148	0	0	0	0	0	0	0	0	0	0	0	0	0	0	0	0	0	0	0	0	0	0	0	0	0	0	0	0	0	0	0	0	0	0
VE-15	155	Veillonellaceae[G-1]_sp_oral_taxon_155	0	0	0	0	0	0	0	0	0	0	0	0	0	0	0	0	0	0	0	0	0	0	0	0	0	0	0	0	0	0	0	0	0	0
VE-19	155	Veillonellaceae[G-1]_sp_oral_taxon_155	0	0	0	0	0	0	0	0	0	0	0	0	0	0	0	0	0	0	0	0	0	0	0	0	0	0	0	0	0	0	0	0	0	0
VE-16	483	Veillonellaceae[G-1]_sp_oral_taxon_483	0	0	0	1.64217e-05	0	0	0	0	0	0	0	0	0	0	0	0	0	0	0	0	0	0	0	0	0	0	0	0	0	0	0	0	0	0
VE-17	918	Veillonellaceae[G-1]_sp_oral_taxon_918	0	0	0	0	0	0	0	0	0	0	0	0	0	0	0	0	0	0	0	0	0	0	0	0	0	0	0	0	0	0	0	0	0	0
GP-001		Achromobacter_Genus_probe	0	0	0	0	0	0	0	0	0	0	0	0	0	0	0	0	0	0	0	0	0	0	0	0	0	0	0	0	0	0	0	0	0	0
GP-002		Acinetobacter_Genus_probe	0	0.00275554	0	0	0	0	0.000984157	0	0	3.3678e-05	0	0	0.000100323	0	0	0	0	0	7.29474e-05	0	0	0	0	0.000215647	0	0	0.000971765	1.57911e-05	0	2.45024e-05	0	0	2.00208e-05	0
GP-003		Actinomyces_Genus_probe_1	5.85572e-05	0.00128035	0	0.000147795	3.33056e-05	0.00881933	0.0453913	0.000108505	5.40789e-05	0.00104402	2.35388e-05	5.50408e-05	0.00518334	0	0.000129724	0.0252105	7.24188e-05	3.04158e-05	0.0151913	3.83054e-05	0.000146878	9.72763e-05	0.000126467	0.00118606	0.000147427	3.16351e-05	0.00679336	6.31642e-05	6.54693e-05	0.0135417	5.65163e-05	6.35142e-05	6.00625e-05	4
GP-004		Actinomyces_Genus_probe_2	0.000117114	0.00126179	4.64087e-05	0.00192134	1.11019e-05	0.0101883	0.000720115	0.00645605	0.000946381	0.000235746	0.000941553	0.000752225	0.000902904	0.00068959	0.000199575	0.00130382	0.000289675	1.01386e-05	0.0115986	0.000402206	0.000238677	2.43191e-05	0.000278227	0.00375226	0.00501253	0.000727606	0.00148464	0.0100905	0	0.00322615	0.000268453	4.76357e-05	0.000260271	3
GP-005		Alloprevotella_Genus_probe	0	0.000732954	1.54696e-05	0	0	5.76427e-05	0.000408065	0	0.00143309	0.000370458	0	0.000183469	0.00195629	0	2.99362e-05	9.95282e-06	0	0	0.014553	0	9.17987e-05	2.43191e-05	0.000404694	0.000474424	0	0	2.69935e-05	0	0	0.00182951	0	0	0	1
GP-006		Anaerococcus_Genus_probe	0	0	0	0	0	0	0	0	0	0	0	0	0	0	0	0	0	0	0	0	0	0	0	0	0	0	0	0	0	8.16747e-06	0	0	0	0
GP-007		Aquamicrobium_Genus_probe	0	0	0	0	0	0	0	0	0	0	0	0	0	0	0	0	0	0	0	0	0	0	0	0	0	0	0	0	0	0	0	0	0	0
GP-008		Arcanobacterium_Genus_probe	0	0	0	0	0	0	0	0	0	0	0	0	0	0	0	0	0	0	0	0	0	0	0	0	0	0	0	0	0	0	0	0	0	0
GP-009		Atopobium_Genus_probe	0	9.2779e-06	0	0	0	0	0	0	0	0	2.35388e-05	0	0	0	0	0.00031849	0	0	0.00122187	0	0	0	0	2.15647e-05	0	0	8.99782e-06	0	2.18231e-05	4.90048e-05	0	0	0	0
GP-010		Bacteroides_Genus_probe	0	0	0	0	0	0	0	0	0	0	0	0	0	0	0	0	0	0	0	0	0	0	0	0	0	0	0	0	0	0	0	0	0	0
GP-011		Bacteroidetes[G-3]_Genus_probe	0	0	0	0	1.11019e-05	0	0	0	0	0	0	0	0	0	0	0	0	0	0	0	0	0	0	0	0	0	0	0	0	0	0	0	0	0
GP-012		Bacteroidetes[G-5]_Genus_probe	0	0	0	0	0	0	0	0	0	0	0	0	0	0	0	0	0	0	0	0	0	0	0	4.31295e-05	0	0	0	0	0	2.45024e-05	0	0	0	0
GP-013		Bartonella_Genus_probe	0	0	0	0	0	0	0	0	0	0	0	0	0	0	0	0	0	0	0	0	0	0	0	0	0	0	0	0	0	0	0	0	0	0
GP-014		Bifidobacterium_Genus_probe_1	0	0	0	0	0	0	0	0	0	0	0	0	0	0	0	0	0	0	0	0	0	0	0	0	0	0	0	0	0	0	0	0	0	0
GP-015		Bifidobacterium_Genus_probe_2	0	0	0	0	0	0	0	0	0	0	0	0	0	0	0	0	0	0	0	0	0	0	0	0	0	0	0	0	0	0	0	0	0	0
GP-016		Bordetella_Genus_probe	0	0	0	0	0	0	0	0	0	0	0	0	0	0	0	0	0	0	0	0	0	0	0	0	0	0	0	0	0	0	0	0	0	0
GP-017		Brevundimonas_Genus_probe	0	0	0	0	0	0	0	0	0	0	0	0	0	0	0	0	0	0	0	0	0	0	0	0	0	0	0	0	0	0	0	0	0	0
GP-018		Burkholderia_Genus_probe	0	0	0	0	0	0	0	0	0	0	0	0	0	0	0	0	0	0	0	0	0	0	0	0	0	0	0	0	0	0	0	0	0	0
GP-019		Campylobacter_Genus_probe	5.85572e-05	0.000139169	6.18783e-05	0	0	4.3232e-05	0.000600096	0	5.40789e-05	0.00114505	2.35388e-05	7.33878e-05	0.00133764	0	0.00023949	0.000189104	0	0.000172356	0.000218842	1.91527e-05	1.83597e-05	4.86381e-05	2.52934e-05	0.000172518	2.10611e-05	0	8.99782e-05	3.15821e-05	1.09116e-05	0.000147014	0	0.000365207	0	0
GP-020		Capnocytophaga_Genus_probe_1	0	0.000454617	0	0	0	1.44107e-05	4.80077e-05	0	0	0.00232378	0	1.83469e-05	0.000484893	0	3.9915e-05	0	0	0	7.29474e-05	0	0	0	0.000252934	0.000905719	0	1.58175e-05	1.79956e-05	0	0.000120027	0.000163349	0	6.35142e-05	2.00208e-05	0
GP-021		Capnocytophaga_Genus_probe_2	0	1.85558e-05	0	0	1.11019e-05	0	0	0	0	0.00683663	0	0	0.000100323	0	9.97875e-06	0.00013934	1.03455e-05	0	0.000200605	0	0	0	0	0.000129388	0	1.58175e-05	1.79956e-05	0	2.18231e-05	1.63349e-05	0	0	0	0
GP-022		Cardiobacterium_Genus_probe	0	3.71116e-05	0	0	0	0	2.40038e-05	0	0	0.00289631	0	0	0.000167205	0	0	0	0	0	0	0	0	0	0	4.31295e-05	0	0	0	0	0	2.45024e-05	0	0	0	0
GP-023		Catonella_Genus_probe	0	0	0	0	0	0	0	0	0.000108158	3.3678e-05	0	0	1.67205e-05	0	0	0	0	0	0	0	1.83597e-05	0	0	4.31295e-05	0	0	0	0	0	0.000179684	0	0	0	0
GP-024		Chlamydophila_Genus_probe	0	0	0	0	0	0	0	0	0	0	0	0	0	0	0	0	0	0	0	0	0	0	0	0	0	0	0	0	0	0	0	0	0	0
GP-025		Corynebacterium_Genus_probe	0	0	0	1.64217e-05	0	0	0.000672108	3.61683e-05	0	0.00309837	0	0	0.00257495	0	1.99575e-05	0.00623047	1.03455e-05	0	0.000747711	1.91527e-05	0	0	2.52934e-05	0.00127232	0	1.58175e-05	0.00189854	1.57911e-05	1.09116e-05	0.000800412	1.41291e-05	0	0	0
GP-026		Desulfobulbus_Genus_probe	0	0	0	0	0	1.44107e-05	0	0	0	0	0	0	0	0	0	0	0	0	0	0	0	0	0	0	0	0	0	0	0	0	0	0	0	0
GP-093		Dialister_Genus_probe_1	0	0	0	0	0	0	2.40038e-05	0	0	0	0	0	0	0	0	0	0	0	0	0	0	0	0	0	0	0	0	0	0	0	0	0	0	0
GP-094		Dialister_Genus_probe_2	0	0	0	0	0	0	2.40038e-05	0	0	0	0	0	0	0	0	0	0	0	0	0	0	0	0	0	0	0	0	0	0	0	0	0	0	0
GP-028		Dietzia_Genus_probe	0	0	0	0	0	0	0	0	0	0	0	0	0	0	0	0	0	0	0	0	0	0	0	0	0	0	0	0	0	0	0	0	0	0
GP-029		Eggerthella_Genus_probe	0	0	0	0	0	0	0	0	0	0	0	0	0	0	0	0	0	0	0	0	0	0	0	0	0	0	0	0	0	0	0	0	0	0
GP-030		Enterococcus_Genus_probe	0	0	0	0	0	0	0	0	0	0	0	0	0	0	0	0	0	0	0	0	0	0	0	0	0	0	0	0	0	0	0	0	0	0
GP-031		Erysipelothrichaceae_Genus_probe	0	0	0	0	0	0	0	0	0	0	0	0	0	0	0	0	0	0	0	0	0	0	0	0	0	0	0	0	0	0	0	0	0	0
GP-032		Erysipelothrix_Genus_probe	0	0	0	0	0	0	0	0	0	0	0	0	0	0	0	0	0	0	0	0	0	0	0	0	0	0	0	0	0	0	0	0	0	0
GP-033		Escherichia_Genus_probe	0	0	0	0	0	0	0	0	0	0	0	0	0	0	0	0	0	0	0	0	0	0	0	0	0	0	0	0	0	0	0	0	0	0
GP-034		Eubacterium_Genus_probe_1	0	0	1.54696e-05	0	0	0	0	0	0	0	0	0	0	0	0	0	0	2.02772e-05	5.47106e-05	0	0	0	0	0	0	0	0	0	0	0	0	0	0	0
GP-035		Eubacterium_Genus_probe_2	0	0	0	0	0	0	0	0	0	0	0	0	0	0	0	0	0	0	0	0	0	0	0	0	0	0	0	0	0	0	0	0	0	0
GP-036		Filifactor_Genus_probe	0	0	0	0	0	0	2.40038e-05	0	0	0	0	0	0	0	0	0	0	0	0	0	0	0	0	0	0	0	0	0	0	0	0	0	0	0
GP-037		Fretibacterium_Genus_probe	0	0	0	0	0	0	0	0	0	0	0	0	0	0	0	0	0	0	0	0	0	2.43191e-05	0	2.15647e-05	2.10611e-05	0	0	0	0	0	0	0	0	0
GP-038		Fusobacterium_Genus_probe	0.584557	0.294675	0.000556905	0.000246326	0.000321954	0.321358	0.0018963	0.000723367	0.570965	0.132893	0.00110632	0.253316	0.0288093	0.0773529	0.509155	0.00070665	0.000155183	0.0405645	0.0118904	0.000277714	0.0952136	0.000656615	0.0685957	0.0380402	0.132706	0.390772	0.00132268	0.000110537	0.407252	0.0214559	0.00046626	0.474372	0.00104108	19
GP-039		Gemella_Genus_probe	0.00062461	0.0270451	3.09392e-05	0.00101815	2.22037e-05	0.00115285	0.00340855	1.80842e-05	0.00124381	0.00208803	0.0016948	0.0260893	0.00959754	0.00454178	0.00015966	0.000328443	0	3.04158e-05	0.000255316	9.57634e-06	0.000312116	0.000243191	0.00379401	0.00403261	0.000610771	0	0.00624449	4.73732e-05	0.000294612	0.00307913	2.82582e-05	6.35142e-05	2.00208e-05	2
GP-040		Haemophilus_Genus_probe	3.90381e-05	0.000296893	0	0	0	0.000158517	0.00237638	0	0.000135197	0.000202068	2.35388e-05	0	0.000150484	0	0	2.98585e-05	0	0	0	0	1.83597e-05	0	0	0.00159579	0	0	0.000944771	0	0	0.00339767	0	0	0	0
GP-041		Helicobacter_Genus_probe	0	0	0	0	0	0	0	0	0	0	0	0	0	0	1.99575e-05	0	0	0	0	0	0	0	0	0	0	0	0	0	0	0	0	0	0	0
GP-042		Johnsonella_Genus_probe	0	6.49453e-05	0	0	0	0	0	0	0.000162237	0	0	0.000128429	0	0	0	0	0	0	0	0	0	0	0	0	0	0	0	0	0	0	0	0	0	0
GP-043		Kytococcus_Genus_probe	0	0	0	0	0	0	0	0	0	0	0	0	0	0	0	0	0	0	0	0	0	0	0	0	0	0	0	0	0	0	0	0	0	0
GP-044		Lachnoanaerobaculum_Genus_probe	0	6.49453e-05	0	0	0	0.000158517	0	0	8.11184e-05	0.00033678	0	0.000128429	0.000300968	7.13369e-05	0	9.95282e-06	0	0.000111525	0.000182369	0	0.00675638	0.00077821	0	0	0	0	0	0	1.09116e-05	0	0	0.000603385	0	0
GP-045		Lactobacillus_Genus_probe_1	0	0	0	0	0	0	0	0	0	0	0	0	0	0	0	0	0	0	0	9.57634e-06	0	0	0	0	0	0	0	0	0	0	0	0	0	0
GP-046		Lactobacillus_Genus_probe_2	7.80762e-05	2.78337e-05	0.000556905	0.000459808	0.000166528	0.000201749	7.20115e-05	1.80842e-05	8.11184e-05	0	0	0	3.34409e-05	2.3779e-05	2.99362e-05	0.000119434	6.20732e-05	8.11088e-05	0	0.000306443	5.50792e-05	0	0.000328814	4.31295e-05	2.10611e-05	7.90876e-05	5.39869e-05	7.89553e-05	2.18231e-05	9.80096e-05	0.000127162	7.93928e-05	0.000120125	0
GP-047		Lactobacillus_Genus_probe_3	0	0	0	0	0	0	0	0	0	0	0	0	0	0	0	0	0	0	0	0	0	0	0	0	0	0	0	0	0	0	0	0	0	0
GP-048		Lactobacillus_Genus_probe_4	0	0	0	0	0	0	0	0	0	0	0	0	0	0	0	0	0	0	0	0	0	0	0	0	0	0	0	0	0	0	0	0	0	0
GP-049		Leptotrichia_Genus_probe_1	0	4.63895e-05	0	0	0	1.44107e-05	4.80077e-05	0	0	0.00111137	0	0	0.0178742	0	9.97875e-06	4.97641e-05	0	0	0.00299085	0	0	0	0	0	0	0	7.19826e-05	0	0	0.000563555	0	0	0	1
GP-050		Leptotrichia_Genus_probe_2	0	0.000454617	0	1.64217e-05	2.22037e-05	0.000158517	2.40038e-05	1.80842e-05	0.00359625	0.0533796	0	0	0.00215694	0	7.983e-05	1.99056e-05	0	0.000780672	0.0082613	0	0.000569152	0	0.00209935	0.00386009	4.21221e-05	0.000363803	5.39869e-05	0	0.00098204	0.000922924	4.23872e-05	0.000365207	0	1
GP-051		Leptotrichiaceae_Genus_probe	0	0	0	0	0	0	0	0	2.70395e-05	0	0	0	0	0	0	0	0	0	0	0	0	0	0	0	0	0	0	0	0	0	0	0	0	0
GP-052		Listeria_Genus_probe	0	0	0	0	0	0	0	0	0	0	0	0	0	0	0	0	0	0	0	0	0	0	0	0	0	0	0	0	0	0	0	0	0	0
GP-053		Lysinibacillus_Genus_probe	0	0	0	0	0	0	2.40038e-05	0	0	0	0	0	0	0	0	1.99056e-05	0	0	3.64737e-05	0	0	0	0	0	0	0.00322678	0.000665839	0.0665751	0	2.45024e-05	0	0	0	1
GP-054		Mitsuokella_Genus_probe	0	0	0	0	0	0	0	0	0	0	0	0	0	0	0	0	0	0	0	0	0	0	0	0	0	0	0	0	0	0	0	0	0	0
GP-055		Mobiluncus_Genus_probe	0	0	0	0	0	0	0	0	0	0	0	0	0	0	0	0	0	0	0	0	0	0	0	0	0	0	0	0	0	0	0	0	0	0
GP-056		Mogibacterium_Genus_probe	0	9.2779e-06	3.09392e-05	0	0	4.3232e-05	0	3.61683e-05	0	0	2.35388e-05	0	0	0	0	8.95754e-05	0	0.000172356	0.00209724	0	0	0	0	0	0	0	3.59913e-05	0	4.36462e-05	2.45024e-05	0	0	6.00625e-05	0
GP-057		Moraxella_Genus_probe	0	0	0	0	0	0	0	0	0	0.000101034	0	0	0	0	0	0	0	0	0	0	0	0	0	0.000107824	0	0	0	0	0	0	0	0	0	0
GP-058		Mycobacterium_Genus_probe	0	0	0	0	0	0	0	0	0	0	0	0	0	0	0	0	0	0	0	0	0	0	0	0	0	0	0	0	0	0	0	0	0	0
GP-059		Mycoplasma_Genus_probe	0	0	0	0	0	0	0	0	0	0	0	0	0	0	0	0	0	0	0	0	0	0	0	0	0	0	0	0	0	0	0	0	0	0
GP-060		Neisseria_Genus_probe	7.80762e-05	0.0113933	4.64087e-05	1.64217e-05	3.33056e-05	2.88214e-05	0.145967	5.42525e-05	2.70395e-05	0.0155255	4.70777e-05	5.50408e-05	0.0890197	0	0.000109766	0.0209507	1.03455e-05	3.04158e-05	0.00320969	2.8729e-05	1.83597e-05	4.86381e-05	2.52934e-05	0.287523	4.21221e-05	0.000205628	0.0344167	4.73732e-05	0.0119263	0.0124309	4.23872e-05	7.93928e-05	0.000100104	9
GP-061		Olsenella_Genus_probe	0	0	0	0	0	0	0	0	0	0	0	0	0	0	0	0	0	0	0	0	0	0	0	0	0	0	0	0	0	0	0	0	0	0
GP-062		Paenibacillus_Genus_probe	0.00435275	0.00300604	0.000479557	0.00367846	0.00017763	4.3232e-05	9.60154e-05	0	5.40789e-05	0	7.06165e-05	0	5.01614e-05	0.00104627	0.000808278	1.99056e-05	0	0	0	0	0.0041493	2.43191e-05	0.000177054	4.31295e-05	0.0104252	0.002167	0.000116972	0.000426358	0.000403727	0.000147014	0	0.00169901	0.00118123	1
GP-063		Parvimonas_Genus_probe	1.95191e-05	0.00114118	1.54696e-05	1.64217e-05	1.11019e-05	4.3232e-05	7.20115e-05	5.42525e-05	0.000108158	6.73559e-05	4.70777e-05	0.00214659	0.000133764	2.3779e-05	0.0385379	4.97641e-05	1.03455e-05	0	1.82369e-05	2.8729e-05	0	4.86381e-05	5.05868e-05	0	6.31832e-05	0	0	0	8.72924e-05	0.000294029	4.23872e-05	1.58786e-05	0.000120125	1
GP-064		Peptoniphilus_Genus_probe	0	0	0	0	0	0	2.40038e-05	0	0	0	0	0	0	0	0	0	0	0	0	0	0	0	0	0	0	0	0	0	0	0	0	0	0	0
GP-065		Peptostreptococcus_Genus_probe	0	0	0	0	0	0	0	0	0	0	0	0	0	0	0	9.95282e-06	0	0.0207638	5.47106e-05	0	0	0	0	0	0	0	5.39869e-05	1.57911e-05	0	1.63349e-05	0	0	0	1
GP-066		Porphyromonas_Genus_probe_1	0	1.85558e-05	1.54696e-05	0	0	0	2.40038e-05	1.80842e-05	0	3.3678e-05	2.35388e-05	0	0	0	0	0	0	0	0	0	1.83597e-05	0	0	4.31295e-05	0	0	3.59913e-05	0	0	1.63349e-05	0	0	0	0
GP-067		Porphyromonas_Genus_probe_2	0	0.000380394	0	0	0	0	0	0	0.000378552	0.00791432	0	1.83469e-05	0.000401291	0	9.97875e-06	0	0	0	0	0	7.3439e-05	0	0.000101174	0.000560683	0	0	8.99782e-06	1.57911e-05	1.09116e-05	0.0160572	0	0	0	1
GP-068		Porphyromonas_Genus_probe_3	0	0	0	0	0	0	0	0	0	0	0	0	0	0	0	0	0	0	0	0	0	0	0	0	0	0	0	0	0	0	0	0	0	0
GP-069		Prevotella_Genus_probe	3.90381e-05	4.63895e-05	3.09392e-05	0	0	0	4.80077e-05	1.80842e-05	0.000135197	3.3678e-05	4.70777e-05	0	3.34409e-05	0	9.97875e-06	0	0	0	0.0131123	9.57634e-06	0	4.86381e-05	0	0	6.31832e-05	0	8.99782e-06	1.57911e-05	0	3.26699e-05	1.41291e-05	1.58786e-05	2.00208e-05	1
GP-070		Propionibacterium_Genus_probe	0	0	0	0	0	0	0	0	0	0	0	0	0	0	0	0	0	0	9.11843e-05	0	0	0	0	0	0	0	0	0	0	0	0	0	0	0
GP-071		Proteus_Genus_probe	0	0	0	0	0	0	0	0	0	0	0	0	0	0	0	0	0	0	0	0	0	0	0	0	0	0	0	0	0	0	0	0	0	0
GP-072		Pseudomonas_Genus_probe	0.000234229	0.00124324	0.00037127	4.92651e-05	5.55093e-05	0.000389088	0.000456073	0.000614862	0.000324473	0.000437814	0.000423699	5.50408e-05	1.67205e-05	9.51158e-05	7.983e-05	4.97641e-05	8.27643e-05	4.05544e-05	1.82369e-05	5.74581e-05	0.000128518	0.00026751	0.000758802	0.000625377	0.000315916	7.90876e-05	8.99782e-05	0.000110537	9.8204e-05	4.08373e-05	7.06454e-05	0.000539871	0.00132137	0
GP-073		Rothia_Genus_probe	0.000527014	0.0129798	0.0003558	0.000394121	0.00029975	0.000273803	0.0100336	0.000307431	0.000351513	0.00127976	0.000470777	7.33878e-05	0.0044142	0.000142674	0.000109766	0.0213488	0.000196565	3.04158e-05	0.000474158	0.000153221	0.000183597	0.000291829	0.000404694	0.0142112	0.000379099	0.000268898	0.0235473	0.000252657	8.72924e-05	0.136568	0.000197807	0.000285814	0.000340354	6
GP-074		Sanguibacter_Genus_probe	0	0	0	0	0	0	0	0	0	0	0	0	0	0	0	0	0	0	0	0	0	0	0	0	0	0	0	0	0	0	0	0	0	0
GP-075		Scardovia_Genus_probe	0	0	0	0	0	0	0.000264042	0	0	0	0	0	0	0	0	1.99056e-05	0	0	0.00382974	0	0	0	0	0	0	0	0	0	0	0.000147014	0	0	0	0
GP-076		Selenomonas_&_Centipeda_Genus_probe	0	1.85558e-05	0	0	0	0	4.80077e-05	0	0	0.00939615	0	0	0.000785861	0	0	0	0	0	0.00122187	0	0	0	0	0	0	0	0	0	0	0.000465546	0	0	0	0
GP-077		Slackia_Genus_probe	0	0	0	0	0	0	0	0	0	0	0	1.83469e-05	0	0	0	0	0	0	0	0	0	0	0	0	0	0	0	0	0	0	0	0	0	0
GP-078		Sphingomonas_Genus_probe	0	0	0	0	0	0	0	0	0	0	0	0	0	0	0	0	0	0	0	0	0	0	0	0	0	0	0	0	0	0	0	0	0	0
GP-079		SR1_Genus_probe	0	0	0	0	0	0	0	0	0	0.00016839	0	0	0	0	0	0	0	0	0	0	0	2.43191e-05	0	0	0	0	0	0	0	5.71723e-05	0	1.58786e-05	0	0
GP-080		Staphylococcus_Genus_probe	0	9.2779e-06	0	1.64217e-05	8.88149e-05	4.3232e-05	4.80077e-05	0.00189884	0	0	0.00143587	0	3.34409e-05	0	1.99575e-05	2.98585e-05	3.10366e-05	1.01386e-05	0	2.8729e-05	0	0	0	0	0	1.58175e-05	8.99782e-06	0	2.18231e-05	6.53397e-05	0.00483215	0.00106386	0.000220229	0
GP-081		Streptococcus_Genus_probe	0.0237156	0.102549	0.333106	0.211347	0.621193	0.103598	0.2018	0.718592	0.0098694	0.0821406	0.393004	0.125823	0.0910763	0.249869	0.00384182	0.13285	0.406673	0.0238764	0.0313856	0.648548	0.0287146	0.507952	0.122142	0.157056	0.200017	0.0136663	0.248052	0.563141	0.00163673	0.216405	0.596996	0.00558925	0.261632	29
GP-082		Tannerella_Genus_probe	0	0	0	1.64217e-05	0	0	0	0	0	0	0	0	0	0	0	9.95282e-06	0	0	0	0	0	0	0	0	0	0	8.99782e-06	0	0	0	0	0	0	0
GP-083		TM7_Genus_probe	1.95191e-05	0.000111335	0	0	1.11019e-05	0.0240802	0.000360058	3.61683e-05	0.00359625	0.0010777	0	1.83469e-05	6.68818e-05	0	0	9.95282e-06	0	0.000111525	0.000145895	0	0	2.43191e-05	0.0290621	0.000215647	0	0.00128122	8.09804e-05	0	0.000174585	0.000702402	1.41291e-05	0	0	2
GP-084		Treponema_Genus_probe_1	0	0	0	0	0	1.44107e-05	2.40038e-05	0	0	0	0	0	1.67205e-05	0	0	0	0	0	0	0	0	0	0	0	0	0	0	0	0	8.16747e-06	0	0	0	0
GP-085		Treponema_Genus_probe_2	0	0	0	0	0	0	0	1.80842e-05	0	0	0	0	0	2.3779e-05	0	0	0	0	0	0	0	0	0	4.31295e-05	2.10611e-05	0	0	0	0	0	0	1.58786e-05	0	0
GP-086		Treponema_Genus_probe_3	0	0	0	0	0	0	0	0	0	0	0	0	0	0	0	9.95282e-06	0	0	0	0	0	0	0	0	0	0	0	0	0	0	0	0	4.00416e-05	0
GP-087		Treponema_Genus_probe_4	0	0	1.54696e-05	0	0	0	0	0	0	0	0	0	0	0	0	0	0	0	0	0	0	0	0	0	0	0	0	0	0	0	0	0	0	0
GP-088		Treponema_Genus_probe_5	1.95191e-05	0	0	1.64217e-05	0	0	2.40038e-05	0	0	0	0	0	0	2.3779e-05	0	0	0	0	0	0	0	2.43191e-05	2.52934e-05	0	2.10611e-05	0	0	0	0	0	0	0	0	0
GP-089		Veillonella_Genus_probe	0.0605481	0.0130633	0.00286187	8.21085e-05	0.000210935	0.00190221	0.0698992	0.0155524	0.00654355	0.0022901	0.0373797	0.00188973	0.0558129	0.0548343	0.0297766	0.0649223	0.298055	0.000395405	0.0129846	0.00114916	0.00183597	0.0150778	0.000961149	0.00174674	0.181631	0.034846	0.00297828	0.0381354	0.0516225	0.0200675	0.0482226	0.0170536	0.0726756	20
GP-090		Veillonellaceae_probe_1	0	0	0	0	0	0	0	0	0	0	0	0	0	0	0	0	0	0	0	0	0	0	0	0	0	0	0	0	0	0	0	0	0	0
GP-091		Veillonellaceae_probe_2	0	0	0	0	0	0	0	0	0	0	0	0	0	0	0	0	0	0	0	0	0	0	0	0	0	0	0	0	0	0	0	0	0	0
GP-092		Yersinia_Genus_probe	0	0	0	0	0	0	0	0	0	0	0	0	0	0	0	0	0	0	0	0	0	0	0	0	0	0	0	0	0	0	0	0	0	0

## Sheet: Column Chart
Probe ID	HOT	Organism Name	730NS	730P	730WS	733NS	733WS	734NS	734P	734WS	737NS	737P	737WS	760NS	760P	760WS	769NS	769P	769WS	781NS	781P	781WS	795NS	795WS	852NS	852P	852WS	861NS	861P	861WS	866NS	866P	866WS	867NS	867WS
GP-081		Streptococcus_Genus_probe	0.0237156	0.102549	0.333106	0.211347	0.621193	0.103598	0.2018	0.718592	0.0098694	0.0821406	0.393004	0.125823	0.0910763	0.249869	0.00384182	0.13285	0.406673	0.0238764	0.0313856	0.648548	0.0287146	0.507952	0.122142	0.157056	0.200017	0.0136663	0.248052	0.563141	0.00163673	0.216405	0.596996	0.00558925	0.261632
PE-21	112	Peptostreptococcus_stomatis	1.95191e-05	6.49453e-05	0	3.28434e-05	1.11019e-05	0	0.000120019	0	0	6.73559e-05	0	7.33878e-05	0.000117043	0	9.97875e-06	0.000726556	0	0.686616	0.000948317	1.91527e-05	0	0	0	4.31295e-05	0	4.74526e-05	0.00188954	4.73732e-05	0	0.000873919	7.06454e-05	0	0
GP-038		Fusobacterium_Genus_probe	0.584557	0.294675	0.000556905	0.000246326	0.000321954	0.321358	0.0018963	0.000723367	0.570965	0.132893	0.00110632	0.253316	0.0288093	0.0773529	0.509155	0.00070665	0.000155183	0.0405645	0.0118904	0.000277714	0.0952136	0.000656615	0.0685957	0.0380402	0.132706	0.390772	0.00132268	0.000110537	0.407252	0.0214559	0.00046626	0.474372	0.00104108
FU-10	201	Fusobacterium_periodonticum	0.000117114	0.0688606	0	1.64217e-05	3.33056e-05	0.0840286	0.000528084	1.80842e-05	0.0306087	0.00249217	2.35388e-05	0.120338	0.00336081	0.187354	0.200862	0.0012441	3.10366e-05	0.0517271	0.0260605	9.57634e-06	0.498357	2.43191e-05	0.130185	0.0118606	0.198079	0.187991	0.00355414	3.15821e-05	0.372008	0.0184748	7.06454e-05	0.0594017	0.000140146
GR-01	534	Granulicatella_adiacens_&_paradiacens	0.0608409	0.0343746	0.460406	0.381049	0.19224	0.18891	0.0474556	0.0395139	0.0756564	0.00878995	0.0650613	0.00897165	0.00836023	0.0227089	0.0355842	0.114378	0.0298158	0.0640252	0.00264434	0.216052	0.0725944	0.00707685	0.417619	0.0328431	0.0452391	0.0506161	0.0551477	0.088872	0.024431	0.0554244	0.150136	0.100273	0.0541964
ST-13	622_758	Streptococcus_gordonii_&_sanguinis	0.0235009	0.011551	0.169423	0.365794	0.155282	0.0371795	0.0103697	0.0293506	0.0087067	0.0134712	0.121225	0.0128062	0.0131088	0.0111523	0.0114556	0.00617075	0.0219325	0.0113755	0.00029179	0.00202061	0.00800485	0.00184825	0.138051	0.00884154	0.131105	0.00680154	0.0104555	0.045573	0.000185496	0.0141134	0.000904261	0.0297882	0.0998438
GP-089		Veillonella_Genus_probe	0.0605481	0.0130633	0.00286187	8.21085e-05	0.000210935	0.00190221	0.0698992	0.0155524	0.00654355	0.0022901	0.0373797	0.00188973	0.0558129	0.0548343	0.0297766	0.0649223	0.298055	0.000395405	0.0129846	0.00114916	0.00183597	0.0150778	0.000961149	0.00174674	0.181631	0.034846	0.00297828	0.0381354	0.0516225	0.0200675	0.0482226	0.0170536	0.0726756
GP-060		Neisseria_Genus_probe	7.80762e-05	0.0113933	4.64087e-05	1.64217e-05	3.33056e-05	2.88214e-05	0.145967	5.42525e-05	2.70395e-05	0.0155255	4.70777e-05	5.50408e-05	0.0890197	0	0.000109766	0.0209507	1.03455e-05	3.04158e-05	0.00320969	2.8729e-05	1.83597e-05	4.86381e-05	2.52934e-05	0.287523	4.21221e-05	0.000205628	0.0344167	4.73732e-05	0.0119263	0.0124309	4.23872e-05	7.93928e-05	0.000100104
RO-02	587	Rothia_dentocariosa	0.000234229	0.00141952	0.0003558	0.000114952	0.00017763	0.000288214	0.0217475	0.000741451	0.000162237	0.000370458	0.000470777	0.000146776	0.00230742	0.000118895	7.983e-05	0.0245835	0.000103455	0.00014194	0.000127658	0.000143645	0.000165238	0.000218872	0.00121408	0.0130251	0.00058971	6.32701e-05	0.276197	0.000205284	0.000130939	0.120062	0.000240194	0.000539871	0.000620645
RO-01	188	Rothia_aeria	0	0.00039895	1.54696e-05	3.28434e-05	0.000155426	2.88214e-05	0.0356697	7.23367e-05	0	0	4.70777e-05	1.83469e-05	0.0168542	0.000118895	1.99575e-05	0.244551	4.13822e-05	3.04158e-05	0.00134953	7.66107e-05	0	0	0.000252934	0.100082	6.31832e-05	6.32701e-05	0.129632	0.000110537	4.36462e-05	0.0360757	8.47745e-05	0	0.000260271
VE-03	160	Veillonella_dispar	0.104212	0.0205042	0.0140464	4.92651e-05	5.55093e-05	0.00289655	0.155473	0.0165651	0.0511857	0.00744283	0.115081	0.000899	0.0825489	0.0556903	0.0373804	0.0552581	0.233188	0.000557623	0.0231608	0.00150349	0.000973066	0.00800097	0.00220053	0.000733201	0.0518523	0.0613562	0.00443593	0.0773288	0.0290138	0.0208025	0.0584661	0.0375052	0.13472
LE-11	218	Leptotrichia_sp_oral_taxon_218	0	0	0	0	0	0	0	0	0	0.000202068	0	0	1.67205e-05	0	9.97875e-06	0	2.06911e-05	0	0.231061	9.57634e-06	0	0	0	0	0	0	0	0	1.09116e-05	8.16747e-06	0	0	0
HA-05	718	Haemophilus_parainfluenzae	0.0573079	0.0903482	9.28175e-05	0.000328434	8.88149e-05	0.0343695	0.0678829	9.04208e-05	0.0674094	0.000774593	0.0533625	0.134556	0.0626181	0.215366	0.10811	0.00799212	0.000600041	0.000557623	0.00124011	0.000114916	0.047258	0.00282101	5.05868e-05	0.0370482	0.000294855	0.218551	0.0131098	0.00331612	0.0621849	0.0293375	0.00137052	0.146877	0.179867
ST-05	97	Stomatobaculum_sp_oral_taxon_097	0	0.135532	9.28175e-05	1.64217e-05	2.22037e-05	0	2.40038e-05	0	0.00118974	0	0.0114399	0.217485	0.001555	0.0300328	1.99575e-05	4.97641e-05	0	0.00181481	9.11843e-05	0.000248985	0	2.43191e-05	0	4.31295e-05	0	0	0.000269935	6.31642e-05	0	3.26699e-05	0	0	0
NE-08	729	Neisseria_pharyngis	0	9.2779e-06	0	1.64217e-05	2.22037e-05	0	0.00218435	0	2.70395e-05	0.176809	2.35388e-05	0	0.0554116	0	9.97875e-06	9.95282e-06	0	0	0	0	0	0	0	0	2.10611e-05	0	8.99782e-06	1.57911e-05	0.00361172	0.000359368	0	0	2.00208e-05
ST-19	755_021	Streptococcus_salivarius_&_vestibularis	9.75953e-05	0.000677287	0.00615689	0.000738977	0.021149	1.44107e-05	0.0012722	0.00345408	2.70395e-05	6.73559e-05	0.0288586	0.000110082	0.000351129	0.03077	2.99362e-05	0.00147302	0.000393131	9.12474e-05	0.00488748	0.111526	7.3439e-05	0.166999	5.05868e-05	4.31295e-05	0.000442282	0.000110723	0.00399503	0.00590585	1.09116e-05	0.00201736	0.114191	3.17571e-05	0.00856891
LA-01	82	Lachnoanaerobaculum_orale	0	0	3.09392e-05	0	0	0.00383324	4.80077e-05	0	0.00148717	0	0	0	1.67205e-05	0	0	3.98113e-05	0	0.00218994	0.00510632	0	0.157123	0.0133512	0	0	0	0	3.59913e-05	0	0	6.53397e-05	0	0.0130045	0
VE-04	524_160	Veillonella_atypica_&_dispar	0.000722205	0.000732954	0.00491933	0	0	0.000129696	0.00398464	0.0606543	0.000730065	0.000572526	0.0853989	0.000293551	0.00148812	0.0037333	0.000848193	0.000547405	9.31099e-05	0	0.0109239	0.00312189	0.00987754	0.145306	0	2.15647e-05	0.00435964	0.00192974	0.00106174	0.0377722	0.00014185	0.000604392	0.00835029	0.00492235	0.0720149
GP-073		Rothia_Genus_probe	0.000527014	0.0129798	0.0003558	0.000394121	0.00029975	0.000273803	0.0100336	0.000307431	0.000351513	0.00127976	0.000470777	7.33878e-05	0.0044142	0.000142674	0.000109766	0.0213488	0.000196565	3.04158e-05	0.000474158	0.000153221	0.000183597	0.000291829	0.000404694	0.0142112	0.000379099	0.000268898	0.0235473	0.000252657	8.72924e-05	0.136568	0.000197807	0.000285814	0.000340354
LE-06	213	Leptotrichia_hongkongensis	0	0.00195764	0	4.92651e-05	0	0	9.60154e-05	1.80842e-05	0	0.000101034	0	0	0.00530038	0	9.97875e-06	9.95282e-06	1.03455e-05	2.02772e-05	0.135226	0	1.83597e-05	0	0	0.00122919	0	0	0.000422898	1.57911e-05	9.8204e-05	0.000351201	1.41291e-05	1.58786e-05	2.00208e-05
LA-06	107	Lachnoanaerobaculum_umeaense	0	0.000269059	0	0	1.11019e-05	0.126756	0.000456073	0	0.0113025	0.00878995	0	0.000348592	0.000551775	0.000142674	0	0.000209009	0	0.0547484	0.00246198	9.57634e-06	0	0	2.52934e-05	0	0.00185337	0	0.00020695	0	0	0.000571723	0	0.00257233	2.00208e-05
SC-02	195	Scardovia_wiggsiae	1.95191e-05	0	0	3.28434e-05	1.11019e-05	0	0.00360058	0	0	0	2.35388e-05	0	1.67205e-05	0	0	0	0	1.01386e-05	0.102546	9.57634e-06	1.83597e-05	0	0	0	0	0	1.79956e-05	1.57911e-05	1.09116e-05	0.000171517	0	0	0
AL-06	912	Alloprevotella_sp_oral_taxon_912	1.95191e-05	4.63895e-05	0	0	0	0	2.40038e-05	1.80842e-05	0.0995863	0.000134712	0	7.33878e-05	3.34409e-05	0	0	0	0	0	1.82369e-05	0	0	0	5.05868e-05	0.000107824	0	0	0	0	0	0.00144564	0	0	0
VE-01	524	Veillonella_atypica	1.95191e-05	2.78337e-05	3.09392e-05	3.28434e-05	0	5.76427e-05	0.00256841	0.063385	5.40789e-05	0.000942983	0.0149472	0.000146776	1.67205e-05	0.00204499	9.97875e-06	0.000567311	0	1.01386e-05	0.00397564	0.00885812	0.00121174	0.0286722	2.52934e-05	0.000194083	0.0109939	0.000585249	0.00203351	0.0339666	0	0.000955593	0.00428111	3.17571e-05	0.0981821
VE-06	161	Veillonella_parvula	0.0122189	0.00337716	0.000912705	4.92651e-05	0	5.76427e-05	0.00340855	0.000198926	0	0	7.06165e-05	0.000403633	0.0879329	0.0130784	0.000738427	0.00138344	0.00360025	1.01386e-05	0.00193311	2.8729e-05	0.000312116	0.0016537	5.05868e-05	0	0.000231672	0.000395438	0.000215948	0.00164227	0.00990769	0.00369986	0.00512886	0.00182603	0.0013414
LA-29	22	Lautropia_mirabilis	0	0.00809961	0	1.64217e-05	0	0	0.0037206	0	0	0.00104402	0	1.83469e-05	0.0229906	4.75579e-05	0	0.0326851	0	2.02772e-05	0.00100303	9.57634e-06	0	0	5.05868e-05	0.0734926	0	1.58175e-05	0.0211899	3.15821e-05	1.09116e-05	0.0865506	1.41291e-05	1.58786e-05	6.00625e-05
LE-16	417	Leptotrichia_sp_oral_taxon_417	0	0.000324727	0	0	3.33056e-05	0	7.20115e-05	0	0	0.0016839	0	1.83469e-05	0.0842878	0	1.99575e-05	0.00038816	1.03455e-05	2.02772e-05	0.0140241	3.83054e-05	0	0	0	0	0	3.16351e-05	0.000575861	1.57911e-05	3.27347e-05	0.000449211	1.41291e-05	0	0
GE-02	626	Gemella_haemolysans	0.0111454	0.0217567	6.18783e-05	0.00743903	6.66112e-05	0.0175954	0.0258761	7.23367e-05	0.00662467	0.000909305	0.000541393	0.00108247	0.000668818	0.000309126	0.000219532	0.00119434	5.17277e-05	1.01386e-05	0.000255316	1.91527e-05	9.17987e-05	0.000389105	0.0118879	0.0108039	0.00143215	0.000158175	0.078632	4.73732e-05	0.000250966	0.0110506	1.41291e-05	0.000206421	8.00833e-05
FU-08	202	Fusobacterium_nucleatum_subsp_polymorphum	0.000448938	0.000194836	0	0	0	0.000187339	7.20115e-05	1.80842e-05	0.00373144	0.00255953	0	0.000165122	3.34409e-05	2.3779e-05	0.000139702	0	0	2.02772e-05	0	0	0.000110158	0	7.58802e-05	2.15647e-05	0.000105305	0.000284716	0	0	0.000272789	8.16747e-06	0	0.0785512	0
PR-06	291	Prevotella_denticola	0	0	0	0	0	0	0	3.61683e-05	2.70395e-05	0	0	0	0	0	0	0	0	1.01386e-05	0.0775067	0	0	0	0	2.15647e-05	0	0	0	0	0	2.45024e-05	1.41291e-05	1.58786e-05	8.00833e-05
AG-04	762_512	Aggregatibacter_segnis_&_sp_oral_taxon_512	0	0	0	0	0	0	0	0	0.00827407	0.0701512	0	0	0.000401291	0	0	0	0	6.08316e-05	1.82369e-05	0	0.00624231	0	0	4.31295e-05	0	1.58175e-05	0	1.57911e-05	0	0.000392038	0	0	0
GP-053		Lysinibacillus_Genus_probe	0	0	0	0	0	0	2.40038e-05	0	0	0	0	0	0	0	0	1.99056e-05	0	0	3.64737e-05	0	0	0	0	0	0	0.00322678	0.000665839	0.0665751	0	2.45024e-05	0	0	0
ST-04	419	Stomatobaculum_longum	0	0.00298748	0	0	0	0.000317035	4.80077e-05	7.23367e-05	0	3.3678e-05	0	0.00372443	0.000317689	0.00340039	0	8.95754e-05	1.03455e-05	0.00138899	0.0109786	0	0.00190941	0.0631323	0	0	2.10611e-05	0	0.000431895	0	0	4.08373e-05	0	1.58786e-05	0
LE-03	563_225	Leptotrichia_buccalis_&_sp_oral_taxon_225	0	0.000250503	0	0	2.22037e-05	1.44107e-05	7.20115e-05	0	0	0.0608561	0	0	0.000919625	2.3779e-05	9.97875e-06	2.98585e-05	0	3.04158e-05	0	9.57634e-06	1.83597e-05	0	0	0.000150953	0	3.16351e-05	9.8976e-05	6.31642e-05	6.54693e-05	0.00281778	0	0	0
CO-02	595	Corynebacterium_durum	0	0.000454617	0	8.21085e-05	4.44074e-05	0	0.00172828	0	2.70395e-05	0.000875627	0	3.66939e-05	0.00471517	4.75579e-05	9.97875e-06	0.060553	3.10366e-05	2.02772e-05	0.015319	4.78817e-05	0	0	0	0.0155913	0	9.49052e-05	0.0282442	6.31642e-05	0	0.015657	4.23872e-05	0	0
GE-04	757	Gemella_sanguinis	5.85572e-05	0.0010484	0	0.000312012	1.11019e-05	0.000115285	0.00225636	0.000415936	0.00121678	0.000606203	0.0548925	0.000458674	0.000133764	0.000166453	0.000548831	0.00188108	0	2.02772e-05	0.000765948	1.91527e-05	0.00244185	0	0.030175	0.00166048	0.0135423	6.32701e-05	0.00130468	0	2.18231e-05	0.00144564	0	3.17571e-05	0
GP-050		Leptotrichia_Genus_probe_2	0	0.000454617	0	1.64217e-05	2.22037e-05	0.000158517	2.40038e-05	1.80842e-05	0.00359625	0.0533796	0	0	0.00215694	0	7.983e-05	1.99056e-05	0	0.000780672	0.0082613	0	0.000569152	0	0.00209935	0.00386009	4.21221e-05	0.000363803	5.39869e-05	0	0.00098204	0.000922924	4.23872e-05	0.000365207	0
ST-15	686	Streptococcus_mutans	0	0.000167002	0	1.64217e-05	0.00106578	0	0.000432069	0	0	0	0	0	0.000150484	9.51158e-05	9.97875e-06	0.0515954	0.000155183	1.01386e-05	0.00488748	4.78817e-05	0	2.43191e-05	0	0	0	0	0.000314924	0	0	0.0180011	2.82582e-05	0	4.00416e-05
AB-01	389	Abiotrophia_defectiva	0.00201046	0.00371116	0.000108287	0.0153707	0	0.000489963	0.0043927	0.000162757	0.000216316	0.00218907	0.00150648	0.00233006	0.0109017	0.000475579	0.000588746	0.0284054	9.31099e-05	0.00222035	0.000656527	0	0.00117502	2.43191e-05	0.0023017	0.0469464	0.000210611	9.49052e-05	0.0106534	7.89553e-05	0.00117845	0.0115488	5.65163e-05	0.000936835	0.000200208
GE-03	46	Gemella_morbillorum	0	0.0209773	1.54696e-05	1.64217e-05	3.33056e-05	1.44107e-05	0.000984157	0	0.00646243	0.0221938	0	0.0226034	0.000484893	0.00387597	0.00167643	6.96698e-05	1.03455e-05	0	0	0	3.67195e-05	2.43191e-05	0.000177054	0.0465798	0.000294855	1.58175e-05	0.00132268	0	0.00313162	0.00687701	0	0	0
GP-003		Actinomyces_Genus_probe_1	5.85572e-05	0.00128035	0	0.000147795	3.33056e-05	0.00881933	0.0453913	0.000108505	5.40789e-05	0.00104402	2.35388e-05	5.50408e-05	0.00518334	0	0.000129724	0.0252105	7.24188e-05	3.04158e-05	0.0151913	3.83054e-05	0.000146878	9.72763e-05	0.000126467	0.00118606	0.000147427	3.16351e-05	0.00679336	6.31642e-05	6.54693e-05	0.0135417	5.65163e-05	6.35142e-05	6.00625e-05
PR-14	469	Prevotella_melaninogenica	1.95191e-05	0.0266276	4.64087e-05	3.28434e-05	1.11019e-05	0.000331446	0.00391263	3.61683e-05	8.11184e-05	0.00101034	0	0.0392808	0.00118715	0.0175251	9.97875e-06	0.0077433	0	3.04158e-05	0.0138783	9.57634e-06	0.0193879	9.72763e-05	2.52934e-05	0.000129388	2.10611e-05	1.58175e-05	0.000980763	1.57911e-05	1.09116e-05	0.000971928	2.82582e-05	0	0.000100104
CO-03	666	Corynebacterium_matruchotii	3.90381e-05	0.000185558	1.54696e-05	6.56868e-05	9.99167e-05	2.88214e-05	0.00108017	0.000108505	2.70395e-05	0.0333075	2.35388e-05	9.17347e-05	0.0392596	9.51158e-05	0.000109766	2.98585e-05	8.27643e-05	1.01386e-05	0.00058358	0.000124492	3.67195e-05	0	7.58802e-05	0.000841025	2.10611e-05	7.90876e-05	8.09804e-05	0.000142119	2.18231e-05	0.00048188	9.89036e-05	0	8.00833e-05
GP-063		Parvimonas_Genus_probe	1.95191e-05	0.00114118	1.54696e-05	1.64217e-05	1.11019e-05	4.3232e-05	7.20115e-05	5.42525e-05	0.000108158	6.73559e-05	4.70777e-05	0.00214659	0.000133764	2.3779e-05	0.0385379	4.97641e-05	1.03455e-05	0	1.82369e-05	2.8729e-05	0	4.86381e-05	5.05868e-05	0	6.31832e-05	0	0	0	8.72924e-05	0.000294029	4.23872e-05	1.58786e-05	0.000120125
AG-06	513	Aggregatibacter_sp_oral_taxon_513	0	0.00128035	0	0	0	0	0.000192031	0	0.00200092	0.0381235	0.000235388	0.000642143	0.000836023	2.3779e-05	0	0	0	0	0	0	0	2.43191e-05	0	0.000690072	0	0	0	0	0	0.00057989	0	0	0
PO-09	279	Porphyromonas_sp_oral_taxon_279	0	0.000677287	0	3.28434e-05	2.22037e-05	0.000331446	0.0332213	1.80842e-05	2.70395e-05	0.0126629	2.35388e-05	0.000311898	0.0380557	2.3779e-05	0.000309341	0.00115453	1.03455e-05	2.02772e-05	0.000455922	0	0	0	0.000429988	0.0175537	0	0	0.000872789	1.57911e-05	2.18231e-05	0.00557021	0	1.58786e-05	0
CL-08	75	Clostridiales[F-2][G-1]_sp_oral_taxon_075	0	0.000111335	0	0	1.11019e-05	0	2.40038e-05	0	0	0.00525376	0	1.83469e-05	5.01614e-05	0	0	0	3.10366e-05	4.05544e-05	0.0324251	0	0	0	0	4.31295e-05	0	1.58175e-05	1.79956e-05	0	2.18231e-05	0.000906589	0	0	0
GP-083		TM7_Genus_probe	1.95191e-05	0.000111335	0	0	1.11019e-05	0.0240802	0.000360058	3.61683e-05	0.00359625	0.0010777	0	1.83469e-05	6.68818e-05	0	0	9.95282e-06	0	0.000111525	0.000145895	0	0	2.43191e-05	0.0290621	0.000215647	0	0.00128122	8.09804e-05	0	0.000174585	0.000702402	1.41291e-05	0	0
PR-39	309	Prevotella_sp_oral_taxon_309	0	0	0	0	0	0	0	0	0	0	0	0	0	0	0	0	0	0	0.0282854	0	0	0	0	0	0	0	0	0	0	0	0	0	0
GP-039		Gemella_Genus_probe	0.00062461	0.0270451	3.09392e-05	0.00101815	2.22037e-05	0.00115285	0.00340855	1.80842e-05	0.00124381	0.00208803	0.0016948	0.0260893	0.00959754	0.00454178	0.00015966	0.000328443	0	3.04158e-05	0.000255316	9.57634e-06	0.000312116	0.000243191	0.00379401	0.00403261	0.000610771	0	0.00624449	4.73732e-05	0.000294612	0.00307913	2.82582e-05	6.35142e-05	2.00208e-05
ST-09	543	Streptococcus_anginosus	0	0	0	1.64217e-05	1.11019e-05	1.44107e-05	0	1.80842e-05	0	0.000101034	7.06165e-05	0	0	0	0	9.95282e-06	0	0	0	0	5.50792e-05	0.0237597	0	2.15647e-05	0	0	1.79956e-05	1.57911e-05	0	4.08373e-05	0	0	2.00208e-05
AC-36	176	Actinomyces_naeslundii	0	8.35011e-05	1.54696e-05	0	4.44074e-05	0	0.00398464	0	0	0.000471492	0	1.83469e-05	0.00640393	2.3779e-05	9.97875e-06	0.0223839	2.06911e-05	1.01386e-05	0.00581756	1.91527e-05	0	0	0.000227641	0.00120763	0	0	0.000242941	3.15821e-05	1.09116e-05	0.0100378	2.82582e-05	0	2.00208e-05
LE-22	222	Leptotrichia_wadei	1.95191e-05	5.56674e-05	0	0	0	0	4.80077e-05	0.000253178	0	0	0	0	0.02177	0	0	9.95282e-06	1.03455e-05	0	1.82369e-05	0	0	0	0	0	0	1.58175e-05	0.000107974	1.57911e-05	2.18231e-05	8.16747e-06	1.41291e-05	0	0
GP-065		Peptostreptococcus_Genus_probe	0	0	0	0	0	0	0	0	0	0	0	0	0	0	0	9.95282e-06	0	0.0207638	5.47106e-05	0	0	0	0	0	0	0	5.39869e-05	1.57911e-05	0	1.63349e-05	0	0	0
VE-02	887	Veillonella_denticariosi	1.95191e-05	4.63895e-05	0.000603314	0	0	2.88214e-05	0.00266443	0.00021701	0	0	2.35388e-05	0	1.67205e-05	4.75579e-05	1.99575e-05	5.97169e-05	0.000155183	0	0	0	0	0	0	0	0	0.00387529	0.000395904	0.0207179	0	1.63349e-05	2.82582e-05	0	2.00208e-05
EN-02	604	Enterococcus_faecalis	0	0	0	0	0	0	0	0	0	0	0	0	0	0	0	0	0	0	0	0	0	0	0.0201841	6.46942e-05	0.00282218	0	0	0	0	0	0	0	0
GR-02	596	Granulicatella_elegans	0.0118285	0.0101964	3.09392e-05	3.28434e-05	0	0.00991454	0.0200672	5.42525e-05	0	0.000976661	7.06165e-05	0	0.00120387	0	9.97875e-06	0.000288632	1.03455e-05	2.02772e-05	0.0003465	9.57634e-06	3.67195e-05	0	0	0.00112137	2.10611e-05	0	0.00664039	0	2.18231e-05	0.00457378	1.41291e-05	0	0
AL-04	473	Alloprevotella_sp_oral_taxon_473	0	0.000167002	0	0	0	0.000547606	0.0184349	0	0.000270395	0.00255953	0	0	0.00478205	0	0	0	0	0	3.64737e-05	0	0	0	0.000328814	0.00114293	0	0	0.000440893	0	0	0.00226239	0	0	0
AG-02	545_458	Aggregatibacter_aphrophilus_&_sp_oral_taxon_458	0	0.000334004	0	0	0	0	7.20115e-05	0	2.70395e-05	0.0127976	2.35388e-05	0.000128429	0.00702259	0	0	1.99056e-05	0	0	1.82369e-05	1.91527e-05	0	0	0	0.0179634	0	6.32701e-05	4.49891e-05	1.57911e-05	1.09116e-05	0.00370803	0	1.58786e-05	6.00625e-05
GP-049		Leptotrichia_Genus_probe_1	0	4.63895e-05	0	0	0	1.44107e-05	4.80077e-05	0	0	0.00111137	0	0	0.0178742	0	9.97875e-06	4.97641e-05	0	0	0.00299085	0	0	0	0	0	0	0	7.19826e-05	0	0	0.000563555	0	0	0
VE-07	158	Veillonella_rogosae	0.0170792	0.0038225	0	1.64217e-05	1.11019e-05	0.000144107	7.20115e-05	5.42525e-05	0.00118974	0.000134712	2.35388e-05	5.50408e-05	0.000401291	0.0019261	0.00162654	0.000567311	0.000155183	0	9.11843e-05	0	3.67195e-05	2.43191e-05	0	4.31295e-05	0	0.000142358	0.00012597	0	0	0.000669732	2.82582e-05	1.58786e-05	0
SE-08	136	Selenomonas_sp_oral_taxon_136	0	0	0	0	0	0	4.80077e-05	0	0	6.73559e-05	0	0	3.34409e-05	0	0	1.99056e-05	0	0	0.0167414	0	0	0	0	0	0	0	0	0	0	0	0	0	0
ST-01	550_*	Staphylococcus_aureus_&_gallinarum	0	0	0	0	0.00170969	0.000144107	2.40038e-05	0.0166917	0	0	0	0	0	0	0	0	0	0	0	0	0	0	0	0	0	0	0	0	0	0	0	0	2.00208e-05
CA-12	329	Capnocytophaga_leadbetteri	0	0.000167002	0	0	0	8.64641e-05	2.40038e-05	0	2.70395e-05	0.0166032	0	7.33878e-05	0.000401291	0	0.000658597	0	0	0	0.00029179	0	0	0	0.0038446	0.00168205	0	4.74526e-05	0	0	0.00077472	0.000106177	0	0.000968592	0
GP-067		Porphyromonas_Genus_probe_2	0	0.000380394	0	0	0	0	0	0	0.000378552	0.00791432	0	1.83469e-05	0.000401291	0	9.97875e-06	0	0	0	0	0	7.3439e-05	0	0.000101174	0.000560683	0	0	8.99782e-06	1.57911e-05	1.09116e-05	0.0160572	0	0	0
KI-01	582_012	Kingella_denitrificans_&_sp_oral_taxon_012	0.0157324	0.00408228	0	0	0	0	0.00146423	0	0	0.000471492	2.35388e-05	0	0.00309328	0	0	0	0	0	0	9.57634e-06	0.000752749	2.43191e-05	0	0.00235056	0	0	0	0	1.09116e-05	0.000432876	0	0	0
LE-26	215	Leptotrichia_sp_oral_taxon_215	0	0	0	0.000640447	0	0.00466906	2.40038e-05	0	5.40789e-05	0.000101034	0	0	3.34409e-05	0	0.00195583	7.96226e-05	1.03455e-05	0.0157047	0.00224313	9.57634e-06	0.00780289	0	0.00118879	0.000258777	4.21221e-05	0.00781386	8.99782e-05	0	0.00823822	0.000383871	0	0.00960653	0
ST-02	*_076	Staphylococcus_pasteuri_&_warneri	0	0	0	0	0	0.000936694	0	0.0147928	0	0	0	3.66939e-05	1.67205e-05	2.3779e-05	9.97875e-06	9.95282e-06	0	0	0	9.57634e-06	0	0	0	0	0	0	8.99782e-06	0	5.45578e-05	0.000351201	0.00076297	0	0
LE-07	214	Leptotrichia_shahii	0	0.00115046	0	1.64217e-05	1.11019e-05	0	0.000120019	0	0	0.0147846	0	0	0.00540071	0	9.97875e-06	0	0	0	0	0	0	0	0	2.15647e-05	0	0	0	0	1.09116e-05	0.000228689	0	1.58786e-05	2.00208e-05
GP-005		Alloprevotella_Genus_probe	0	0.000732954	1.54696e-05	0	0	5.76427e-05	0.000408065	0	0.00143309	0.000370458	0	0.000183469	0.00195629	0	2.99362e-05	9.95282e-06	0	0	0.014553	0	9.17987e-05	2.43191e-05	0.000404694	0.000474424	0	0	2.69935e-05	0	0	0.00182951	0	0	0
CA-10	325	Capnocytophaga_granulosa	0	3.71116e-05	0	0	0	0	0	0	0	0.0141784	0	0	0.000518334	2.3779e-05	0	0	0	2.02772e-05	0.00134953	0	0	0	0	6.46942e-05	0	0	8.99782e-06	0	0	4.90048e-05	0	0	0
GP-069		Prevotella_Genus_probe	3.90381e-05	4.63895e-05	3.09392e-05	0	0	0	4.80077e-05	1.80842e-05	0.000135197	3.3678e-05	4.70777e-05	0	3.34409e-05	0	9.97875e-06	0	0	0	0.0131123	9.57634e-06	0	4.86381e-05	0	0	6.31832e-05	0	8.99782e-06	1.57911e-05	0	3.26699e-05	1.41291e-05	1.58786e-05	2.00208e-05
LE-05	224_909	Leptotrichia_hofstadii_&_sp_oral_taxon_909	0	0.000825733	0	0	1.11019e-05	0	0	0	0	0.000774593	0	0	0.012858	4.75579e-05	9.97875e-06	0	0	1.01386e-05	3.64737e-05	1.91527e-05	0	0	0	0.000107824	2.10611e-05	4.74526e-05	0.00012597	1.57911e-05	1.09116e-05	0.000816747	2.82582e-05	0	0
LA-02	494	Lachnoanaerobaculum_saburreum	0	0.00161435	0	1.64217e-05	0	0	0.000144023	0	0.000459671	0.0117536	4.70777e-05	0.00451335	0.00931329	0.00111761	9.97875e-06	0	0	1.01386e-05	0.000401211	0	1.83597e-05	2.43191e-05	0	0	0	0	8.99782e-06	1.57911e-05	0	6.53397e-05	0	0	0
GP-004		Actinomyces_Genus_probe_2	0.000117114	0.00126179	4.64087e-05	0.00192134	1.11019e-05	0.0101883	0.000720115	0.00645605	0.000946381	0.000235746	0.000941553	0.000752225	0.000902904	0.00068959	0.000199575	0.00130382	0.000289675	1.01386e-05	0.0115986	0.000402206	0.000238677	2.43191e-05	0.000278227	0.00375226	0.00501253	0.000727606	0.00148464	0.0100905	0	0.00322615	0.000268453	4.76357e-05	0.000260271
NE-02	598	Neisseria_elongata	0	0.0014288	3.09392e-05	3.28434e-05	0	0	0.0012722	3.61683e-05	2.70395e-05	0.0114168	2.35388e-05	1.83469e-05	0.00616985	0	0	5.97169e-05	1.03455e-05	0	5.47106e-05	0	0	0	0	0.00396791	0.000126366	0	0.000368911	1.57911e-05	0	3.26699e-05	2.82582e-05	0	2.00208e-05
RO-03	681	Rothia_mucilaginosa	0.000448938	0.00309882	0.00103646	0.000262747	0.000288648	0.000331446	0.0110898	0.000470188	0.000567828	0.00117873	0.000353082	0.000311898	0.000434732	0.000190232	0.000309341	0.00747457	0.000134492	0.000162218	0.00218842	0.000134069	0.000385555	0.000680934	0.000505868	0.00530493	0.000652893	0.000316351	0.000755817	0.000615851	0.000109116	0.00310364	0.000409743	0.000285814	0.000520541
ST-20	758	Streptococcus_sanguinis	0.000683167	0.000603064	0.000262983	0.000197061	0.000788232	0.00733503	0.000744119	0.00211585	0.00121678	0.00141447	0.00181249	0.000917347	0.00857759	0.000713369	4.98937e-05	0.00328443	0.000982826	0.0107064	0.000273553	0.00113001	0.00651771	0.00109436	0.00164407	0.00422669	0.00058971	9.49052e-05	0.00215948	0.000663224	0	0.00859217	0.000367356	0.00223888	0.00140146
KI-03	706	Kingella_oralis	0	3.71116e-05	0	0	2.22037e-05	0	0.000600096	0	0	0.0106422	0	0	0.00327721	0	0	0.0100026	2.06911e-05	0	0.00140424	0	0	2.43191e-05	0	0.000107824	0	1.58175e-05	0.000179956	1.57911e-05	2.18231e-05	0.000236857	1.41291e-05	0	0
GP-062		Paenibacillus_Genus_probe	0.00435275	0.00300604	0.000479557	0.00367846	0.00017763	4.3232e-05	9.60154e-05	0	5.40789e-05	0	7.06165e-05	0	5.01614e-05	0.00104627	0.000808278	1.99056e-05	0	0	0	0	0.0041493	2.43191e-05	0.000177054	4.31295e-05	0.0104252	0.002167	0.000116972	0.000426358	0.000403727	0.000147014	0	0.00169901	0.00118123
LA-08	96	Lachnospiraceae[G-2]_sp_oral_taxon_096	0	0	0	0	0	0	0	0	0	0	0	0	1.67205e-05	0	0	5.97169e-05	0	0	0.0103768	0	0	0	0	0	0	0	0	0	0	0.000106177	0	0	0
AL-11	914	Alloprevotella_sp_oral_taxon_914	0	0.00992735	0	0	0	0.000489963	2.40038e-05	0	0.000216316	0.000572526	0	0.00627465	0.000200645	2.3779e-05	0.000339277	0.000238868	0	1.01386e-05	0.000164132	0	0.00313952	0	0.00371813	0.000172518	0	0	0.000224946	0	0	0.00160082	0	0	0
SE-04	130	Selenomonas_noxia	0	9.2779e-06	0	0	2.22037e-05	0	4.80077e-05	0	0	0.00980029	2.35388e-05	0	0.00270871	0	9.97875e-06	4.97641e-05	0	0	0.00441332	9.57634e-06	0	0	0	0	0	1.58175e-05	0	0	0	0	0	0	0
GP-076		Selenomonas_&_Centipeda_Genus_probe	0	1.85558e-05	0	0	0	0	4.80077e-05	0	0	0.00939615	0	0	0.000785861	0	0	0	0	0	0.00122187	0	0	0	0	0	0	0	0	0	0	0.000465546	0	0	0
PR-32	*_299	Prevotella_nanceiensis_&_sp_oral_taxon_299	0	0.00017628	0	0	1.11019e-05	2.88214e-05	0.00196831	0	0.00830111	0.00488331	0	7.33878e-05	0.0013042	0	2.99362e-05	0.00123415	0	1.01386e-05	0.000218842	0	0	0	0	0.000776331	2.10611e-05	0	0.000332919	0	0	0.000849416	0	0	2.00208e-05
AC-37	701	Actinomyces_odontolyticus	0	0.00367405	0	0.00244683	0	2.88214e-05	9.60154e-05	7.23367e-05	2.70395e-05	0.000235746	0.00393098	0.00333914	0.00764125	0.00501736	0	1.99056e-05	0	0	7.29474e-05	9.57634e-06	0.00212973	0.00133755	0	2.15647e-05	2.10611e-05	0	2.69935e-05	1.57911e-05	0	8.16747e-06	0	0.000142907	0.00546568
NE-03	610	Neisseria_flavescens	0.000468457	0.00303387	0	1.64217e-05	0	0	0.000216035	0	0	0.00747651	0	0	0.00279232	0	9.97875e-06	3.98113e-05	0	0	0	9.57634e-06	0	0	0	0.000776331	0	0	3.59913e-05	0	1.09116e-05	0.000718737	0	0	2.00208e-05
NE-15	729	Neisseria_pharyngis	0	0	0	0	0	0	0	0	0	0	0	0	1.67205e-05	0	0	0	0	0	0	0	0	0	0	0	0	1.58175e-05	0	0	2.18231e-05	0.00741606	0	0	0
CA-01	575	Campylobacter_concisus	0	0.000825733	0	0	0	0.000100875	0.000456073	0	0	0.000808271	0	0.00023851	0.00702259	0	0	0	0	0	0	0	0	0	0	0.000107824	0	0	0.000395904	0	0	0.000441043	0	0.00473181	0
CA-05	748_763	Campylobacter_rectus_&_showae	0	0.00250503	0	0	1.11019e-05	5.76427e-05	0.000168027	0	0.00275802	0.000976661	7.06165e-05	0.00154114	0.000133764	0	0.00546835	1.99056e-05	1.03455e-05	0.00687397	0.00151366	9.57634e-06	0	0	0	0.000625377	2.10611e-05	0	0.000116972	0	0	0.000800412	0	0	2.00208e-05
GP-021		Capnocytophaga_Genus_probe_2	0	1.85558e-05	0	0	1.11019e-05	0	0	0	0	0.00683663	0	0	0.000100323	0	9.97875e-06	0.00013934	1.03455e-05	0	0.000200605	0	0	0	0	0.000129388	0	1.58175e-05	1.79956e-05	0	2.18231e-05	1.63349e-05	0	0	0
GP-044		Lachnoanaerobaculum_Genus_probe	0	6.49453e-05	0	0	0	0.000158517	0	0	8.11184e-05	0.00033678	0	0.000128429	0.000300968	7.13369e-05	0	9.95282e-06	0	0.000111525	0.000182369	0	0.00675638	0.00077821	0	0	0	0	0	0	1.09116e-05	0	0	0.000603385	0
CA-16	*_326	Capnocytophaga_infantium_&_sp_oral_taxon_326	0	0	0	0	0	0	0	0	5.40789e-05	0.00663456	0	0	0	0	0	0	0	0	0	0	0	0	0	0	0	0	0	0	0	8.16747e-06	0	0	0
AT-02	723	Atopobium_parvulum	1.95191e-05	0	0	0	2.22037e-05	1.44107e-05	7.20115e-05	0	0	0	0	0	8.36023e-05	0	0	0.00630014	0	0	0	0	0	0	0	0	0	0	1.79956e-05	0	0	1.63349e-05	1.41291e-05	0	0
GP-025		Corynebacterium_Genus_probe	0	0	0	1.64217e-05	0	0	0.000672108	3.61683e-05	0	0.00309837	0	0	0.00257495	0	1.99575e-05	0.00623047	1.03455e-05	0	0.000747711	1.91527e-05	0	0	2.52934e-05	0.00127232	0	1.58175e-05	0.00189854	1.57911e-05	1.09116e-05	0.000800412	1.41291e-05	0	0
PR-33	300	Prevotella_sp_oral_taxon_300	0	0	1.54696e-05	0	0	0	0	0	0	0	0	0	0	0	0	0	0	0	0.00621877	0	1.83597e-05	0	0	0	0	0	0	0	0	2.45024e-05	0	0	0
ME-01	122	Megasphaera_micronuciformis	0	0	0	0	0	7.20534e-05	2.40038e-05	0	0	0	0	0	0	0	0	0	0	0	0.00621877	0	0.00558136	0	0	0	2.10611e-05	0	0	1.57911e-05	2.18231e-05	0	0	0	0
AC-13	176	Actinomyces_naeslundii	0	9.2779e-06	1.54696e-05	0	0	0	0	0	0	0	0	0	0.00101995	0	0	0.00607122	3.10366e-05	1.01386e-05	1.82369e-05	0	0	0	0	0	2.10611e-05	0	8.99782e-06	0	0	0.000114345	0	0	0
AC-42	893_175	Actinomyces_oris_&_sp_oral_taxon_175	0	0.000120613	1.54696e-05	0	2.22037e-05	2.88214e-05	0.00031205	0	0	0	0	0	0.00036785	0	0.000199575	0.00597169	1.03455e-05	0	0.000182369	0	1.83597e-05	0	0	0.000366601	0	1.58175e-05	0.00143065	0	3.27347e-05	0.000490048	1.41291e-05	1.58786e-05	0
VE-05	161	Veillonella_parvula	0.00298641	0.000538118	0	0	0	0	9.60154e-05	0	0	0	0	1.83469e-05	1.67205e-05	4.75579e-05	9.97875e-06	8.95754e-05	0.000124146	2.02772e-05	0.000145895	4.78817e-05	0.000183597	0.00184825	0	0	0.000105305	0.00589994	0.000107974	0.000173702	4.36462e-05	0.000996431	1.41291e-05	0	0
SE-23	130_140	Selenomonas_noxia_&_sp_oral_taxon_140	0	1.85558e-05	0	0	0	0	0	1.80842e-05	0	0.00282895	0	0	0.000852743	0	0	0	0	0	0.00550753	0	0	0	0	4.31295e-05	0	0	8.99782e-06	0	0	0.000212354	0	0	0
GP-080		Staphylococcus_Genus_probe	0	9.2779e-06	0	1.64217e-05	8.88149e-05	4.3232e-05	4.80077e-05	0.00189884	0	0	0.00143587	0	3.34409e-05	0	1.99575e-05	2.98585e-05	3.10366e-05	1.01386e-05	0	2.8729e-05	0	0	0	0	0	1.58175e-05	8.99782e-06	0	2.18231e-05	6.53397e-05	0.00483215	0.00106386	0.000220229
SE-13	149	Selenomonas_sp_oral_taxon_149	0	0	0	0	0	0	0	1.80842e-05	0	0.000269424	0	0	1.67205e-05	0	0	2.98585e-05	0	0	0.00474158	0	0	0	2.52934e-05	0	0	0	2.69935e-05	0	0	8.16747e-06	0	0	0
BE-02	322	Bergeyella_sp_oral_taxon_322	0.000741724	0.00116902	0	0	0	0	0.000384061	0	0.000135197	0.00188597	0	7.33878e-05	0.00172221	0	2.99362e-05	0.00367259	2.06911e-05	1.01386e-05	0.000565343	1.91527e-05	7.3439e-05	0	0.000202347	0.00461485	4.21221e-05	0	0.00233943	0	0.00042555	0.00224605	0	6.35142e-05	4.00416e-05
CA-02	575	Campylobacter_concisus	0	1.85558e-05	0	0	0	1.44107e-05	0.00458473	0	0	0.00154919	0	0	0.00175565	0	0.00166645	0.00295599	0	0	0.00218842	0	0	2.43191e-05	0	2.15647e-05	0	0	0.00115172	0	0	0.000996431	0	0.000142907	0
PR-25	307	Prevotella_salivae	0	9.2779e-06	0	3.28434e-05	1.11019e-05	0	4.80077e-05	0	0	3.3678e-05	0	0	0	0	2.99362e-05	9.95282e-06	0	6.08316e-05	0.0045045	1.91527e-05	0	2.43191e-05	0	2.15647e-05	0	0	0	0	1.09116e-05	2.45024e-05	0	0	0
HA-04	*	Haemophilus_parahaemolyticus	0	0.00229164	0	1.64217e-05	1.11019e-05	0	4.80077e-05	0	5.40789e-05	0.00121241	2.35388e-05	0	1.67205e-05	0	0	7.96226e-05	0	3.04158e-05	0	0	0	0	0	0	0	4.74526e-05	0.000458889	3.15821e-05	2.18231e-05	0.00443493	0	0	0
EI-01	577	Eikenella_corrodens	0	0.000890678	0	0	1.11019e-05	5.76427e-05	2.40038e-05	0	0.00154125	0.00387297	0.000753242	0.000311898	0.000902904	0.00178342	0.00332292	1.99056e-05	2.06911e-05	1.01386e-05	0	0	5.50792e-05	0	0.000101174	0.00185457	0.000610771	0.00322678	0.000107974	0	0.00439736	0.000637062	0	0.000174664	0
GP-075		Scardovia_Genus_probe	0	0	0	0	0	0	0.000264042	0	0	0	0	0	0	0	0	1.99056e-05	0	0	0.00382974	0	0	0	0	0	0	0	0	0	0	0.000147014	0	0	0
AC-24	181	Actinomyces_sp_oral_taxon_181	0	1.85558e-05	0	0.00361278	4.44074e-05	0.000158517	0.000840134	0.000289347	0	3.3678e-05	0	0	0	2.3779e-05	0	0.000179151	0	0	1.82369e-05	1.91527e-05	9.17987e-05	0.000680934	0	4.31295e-05	0	0	4.49891e-05	0	0	8.16747e-05	0	0	0
CA-31	633	Cardiobacterium_hominis	0	0.00209681	0	1.64217e-05	1.11019e-05	0	0	1.80842e-05	0	0.00360354	0	0	0.000902904	0	1.99575e-05	1.99056e-05	0	0	0.000109421	0	0	0	0	0.000431295	0	1.58175e-05	8.99782e-06	0	0	0.000294029	1.41291e-05	0	0
SR-03	875	SR1[G-1]_sp_oral_taxon_875	0	0	0	0	0	0	0	0	0	0.00346883	0	0	8.36023e-05	0	0	0	0	0	0	0	0	0	0	2.15647e-05	0	0	0	0	0	0.000628895	0	0	0
SE-05	130	Selenomonas_noxia	0	0	0	0	0	1.44107e-05	2.40038e-05	0	0	0.00340148	0	0	0	0	0	0	0	0	3.64737e-05	0	0	0	0	0	0	0	0	0	0	0	0	0	0
GP-040		Haemophilus_Genus_probe	3.90381e-05	0.000296893	0	0	0	0.000158517	0.00237638	0	0.000135197	0.000202068	2.35388e-05	0	0.000150484	0	0	2.98585e-05	0	0	0	0	1.83597e-05	0	0	0.00159579	0	0	0.000944771	0	0	0.00339767	0	0	0
OR-05	108	Oribacterium_sp_oral_taxon_108	0	2.78337e-05	0	0	0	5.76427e-05	0.000144023	1.80842e-05	0	6.73559e-05	0	0	1.67205e-05	0	0	0	0	4.05544e-05	0.000437685	0	0.00332311	0	0	2.15647e-05	0	0	0	0	0	0	0	0	0
CA-28	902	Capnocytophaga_sp_oral_taxon_902	0	0	0	0	0	0	0	0	0	0.00316573	0	0	3.34409e-05	0	0	0	0	0	0	0	0	0	0	0	0	0	0	0	0	1.63349e-05	0	0	0
SO-01	678	Solobacterium_moorei	3.90381e-05	9.2779e-06	0	3.28434e-05	1.11019e-05	0	7.20115e-05	0	0	0	2.35388e-05	3.66939e-05	5.01614e-05	0	9.97875e-06	0.000159245	0	0	0.00315498	1.91527e-05	0	0	2.52934e-05	2.15647e-05	0	0	6.29848e-05	1.57911e-05	1.09116e-05	0.000204187	0	1.58786e-05	4.00416e-05
PO-06	275	Porphyromonas_sp_oral_taxon_275	0	0	0	0	0	0	0	0	0.000162237	0.00313205	0	0	0	0	0	0	0	0	0	0	0	0	0	0	0	0	0	0	0	0.000661565	0	0	0
PR-22	714	Prevotella_pallens	0	0	0	0	0	0	0	0	0	0	2.35388e-05	0	0	0	0	0	0	0	0.00302732	0	0	0	0	0	0	0	1.79956e-05	0	0	5.71723e-05	0	0	0
GP-022		Cardiobacterium_Genus_probe	0	3.71116e-05	0	0	0	0	2.40038e-05	0	0	0.00289631	0	0	0.000167205	0	0	0	0	0	0	0	0	0	0	4.31295e-05	0	0	0	0	0	2.45024e-05	0	0	0
GP-002		Acinetobacter_Genus_probe	0	0.00275554	0	0	0	0	0.000984157	0	0	3.3678e-05	0	0	0.000100323	0	0	0	0	0	7.29474e-05	0	0	0	0	0.000215647	0	0	0.000971765	1.57911e-05	0	2.45024e-05	0	0	2.00208e-05
CA-33	165_164	Catonella_morbi_&_sp_oral_taxon_164	0	0	0	0	0	0	0.000216035	0	0.00151421	0.00269424	0	0	0.000451452	0	0	0.000427971	0	0	0.000528869	0	0.000183597	0	0	0.000948848	0	0	6.29848e-05	0	0	0.000571723	0	0	0
AC-25	414	Actinomyces_sp_oral_taxon_414	0	0	0	1.64217e-05	0	0	0	0	0	0	0	0	0.00269199	0	0	0	0	0	0	0	0	0	0	0	0	0	0	0	0	0	0	0	0
PR-51	572	Prevotella_veroralis	0	0	0	0	0	0	0	0	0	0	0	0	1.67205e-05	0	0	0	0	0	0.00238903	0	0	0	0	0	0	1.58175e-05	1.79956e-05	0	0	0	0	0	0
CA-09	337	Capnocytophaga_gingivalis	0	1.85558e-05	0	0	0	0	4.80077e-05	0	0	0.00235746	0	0	0.000150484	0	0	0.0012441	0	0	0.000547106	9.57634e-06	0	0	0	0.000366601	0	0	1.79956e-05	0	0	8.98421e-05	0	0	2.00208e-05
GP-020		Capnocytophaga_Genus_probe_1	0	0.000454617	0	0	0	1.44107e-05	4.80077e-05	0	0	0.00232378	0	1.83469e-05	0.000484893	0	3.9915e-05	0	0	0	7.29474e-05	0	0	0	0.000252934	0.000905719	0	1.58175e-05	1.79956e-05	0	0.000120027	0.000163349	0	6.35142e-05	2.00208e-05
PR-52	191	Propionibacterium_acidifaciens	0	0	0	0	0	0	0	0	0	0	0	0	0	0	0	0	0	0	0.00231608	0	0	0	0	0	0	0	0	0	0	8.16747e-06	0	0	0
HA-03	851_036	Haemophilus_haemolyticus_&_sp_oral_taxon_036	0	1.85558e-05	1.54696e-05	1.64217e-05	4.44074e-05	2.88214e-05	0.000168027	0	5.40789e-05	6.73559e-05	2.35388e-05	0	8.36023e-05	0	0	5.97169e-05	0	1.01386e-05	3.64737e-05	9.57634e-06	0	0	0	0.000280342	2.10611e-05	3.16351e-05	0.000224946	0	0	0.00214804	1.41291e-05	0	0
LE-08	212	Leptotrichia_sp_oral_taxon_212	0	0.000992735	0	0	0	0	9.60154e-05	0	0	0.000538848	0	0	0.0021235	0	1.99575e-05	9.95282e-06	0	2.02772e-05	0.00147719	9.57634e-06	5.50792e-05	0	0	0.000150953	0	0	9.8976e-05	0	0.000523754	0.000359368	0	0	4.00416e-05
OR-01	457	Oribacterium_sinus	0	0	0	0	0	0.000100875	0.000576092	0	2.70395e-05	0.000909305	2.35388e-05	0	0.00112027	0	0	0.00211	0	2.02772e-05	0.00107597	0	7.3439e-05	0	0.000126467	4.31295e-05	0	0	0.000197952	0	2.18231e-05	0.000138847	0	0.000825685	0
GP-056		Mogibacterium_Genus_probe	0	9.2779e-06	3.09392e-05	0	0	4.3232e-05	0	3.61683e-05	0	0	2.35388e-05	0	0	0	0	8.95754e-05	0	0.000172356	0.00209724	0	0	0	0	0	0	0	3.59913e-05	0	4.36462e-05	2.45024e-05	0	0	6.00625e-05
BE-04	907	Bergeyella_sp_oral_taxon_907	0	3.71116e-05	0	0	0	0	0	0	0	0.00205436	0	0	0.00075242	0	0	0	0	0	0	0	0	0	0	0	0	0	0	0	0	4.08373e-05	0	0	0
PR-70	714	Prevotella_pallens	0	0	0	0	0	0	0	0	0	0	0	0	0	0	0	0	0	0	0.00196958	0	0	0	0	0	0	0	0	0	0	3.26699e-05	0	0	0
CL-04	85	Clostridiales[F-2][G-2]_sp_oral_taxon_085	0	0	0	0	0	0	0	0	0.000270395	0.00185229	0	0	0	0	0	1.99056e-05	0	0	0.00140424	0	0	0	0	0	0	0	0	0	0	0.000171517	0	0	0
CA-24	863	Capnocytophaga_sp_oral_taxon_863	0	0	0	0	0	0	0	0	0	0.00178493	0	0	0	0	0	0	0	0	0	0	0	0	0	0	0	0	0	0	0	0	0	0	0
AC-11	852	Actinomyces_massiliensis	0	9.2779e-06	0	0	1.11019e-05	1.44107e-05	0.000744119	0	0	0	4.70777e-05	1.83469e-05	0.00172221	0	0	5.97169e-05	0	0	1.82369e-05	9.57634e-06	0	0	0	8.62589e-05	0	1.58175e-05	8.99782e-06	0	0	0.000187852	0	0	0
LA-09	100	Lachnospiraceae[G-3]_sp_oral_taxon_100	0	0.000111335	0	0	0	0	0	0	8.11184e-05	0.00171758	0	0	0.000133764	0	0	0	0	0	0	0	0	0	0	0	0	0	5.39869e-05	0	0	3.26699e-05	0	1.58786e-05	0
AG-08	458	Aggregatibacter_sp_oral_taxon_458	0	0.000315449	0	1.64217e-05	0	0	0.000144023	0	8.11184e-05	0.00101034	0	0	0.00168877	0	0	0	0	1.01386e-05	3.64737e-05	9.57634e-06	0	0	0	0.000646942	0	1.58175e-05	0	0	1.09116e-05	4.08373e-05	0	0	0
OR-04	108	Oribacterium_sp_oral_taxon_108	0	9.2779e-06	0	0	0	0	0	0	0	0	0	0	1.67205e-05	0	0	0	0	0	0.000893606	0	0.00167074	0	0	0	0	0	0	0	0	0	0	0	0
GE-05	46	Gemella_morbillorum	0	9.2779e-05	1.54696e-05	0	2.22037e-05	0	0	0	0.00121678	0.00114505	0	7.33878e-05	5.01614e-05	2.3779e-05	0.000488959	2.98585e-05	0	2.02772e-05	0.000237079	2.8729e-05	0	0	0.000556455	0.00155266	2.10611e-05	0	1.79956e-05	0	1.09116e-05	0.000359368	0	3.17571e-05	0
ST-22	64	Streptococcus_sp_oral_taxon_064	3.90381e-05	0.000250503	0.000541435	0.000229904	0.0012101	0.000230571	0.000384061	0.00153715	0	0.00016839	0.000447238	0.000256857	6.68818e-05	0.000285347	9.97875e-06	0.000189104	0.000724188	4.05544e-05	3.64737e-05	0.000871447	0	0.000753891	0.000278227	0.000172518	0.000463343	0	0.000530872	0.00090009	2.18231e-05	0.000334866	0.000974907	1.58786e-05	0.000540562
PR-09	298	Prevotella_histicola	0	9.2779e-06	0	3.28434e-05	0	0	0	0	0	0.000101034	0	0	0	0	9.97875e-06	9.95282e-06	1.03455e-05	2.02772e-05	0.00149542	0	0	0	0	2.15647e-05	0	0	0	0	0	0.00054722	0	0	0
TM-05	352	TM7[G-1]_sp_oral_taxon_352	0	9.2779e-06	1.54696e-05	1.64217e-05	0	0	0	0	0	0	0	0	0	0	0	0	0	0	0.00145895	0	0	0	0	0	0	0	0	0	1.09116e-05	2.45024e-05	0	1.58786e-05	0
SE-18	151	Selenomonas_sputigena	0	0	0	0	0	0	0	0	0	0.00144815	0	0	0	0	9.97875e-06	0	0	0	0	0	0	0	0	0	0	0	0	0	0	3.26699e-05	0	0	0
TM-02	347	TM7[G-1]_sp_oral_taxon_347	0	0.00141952	0	0	0	0	4.80077e-05	0	0	3.3678e-05	0	0	0	0	0	4.97641e-05	0	3.04158e-05	1.82369e-05	0	0	0	0	0	0	0	0.00012597	0	1.09116e-05	9.80096e-05	0	0	0
PO-23	278	Porphyromonas_sp_oral_taxon_278	0	0	0	0	0	0	0.000192031	0	0	0.000976661	0	0	0.000100323	0	0	0	0	0	5.47106e-05	0	0	0	2.52934e-05	0.00135858	0	0	0	0	0	0.000196019	0	0	0
SE-22	139	Selenomonas_dianae	0	2.78337e-05	0	0	0	0	2.40038e-05	0	0	0.00134712	0	0	0	0	0	0	0	0	1.82369e-05	0	0	0	0	0	0	0	0	0	0	2.45024e-05	0	0	0
LE-21	879	Leptotrichia_sp_oral_taxon_879	0	0	0	0	0	2.88214e-05	0	0	0	0.000101034	0	0	3.34409e-05	0	9.97875e-06	0	0	4.05544e-05	0	0	1.83597e-05	0	0	2.15647e-05	0	1.58175e-05	1.79956e-05	0	0.00134212	5.71723e-05	0	1.58786e-05	0
GP-019		Campylobacter_Genus_probe	5.85572e-05	0.000139169	6.18783e-05	0	0	4.3232e-05	0.000600096	0	5.40789e-05	0.00114505	2.35388e-05	7.33878e-05	0.00133764	0	0.00023949	0.000189104	0	0.000172356	0.000218842	1.91527e-05	1.83597e-05	4.86381e-05	2.52934e-05	0.000172518	2.10611e-05	0	8.99782e-05	3.15821e-05	1.09116e-05	0.000147014	0	0.000365207	0
GP-072		Pseudomonas_Genus_probe	0.000234229	0.00124324	0.00037127	4.92651e-05	5.55093e-05	0.000389088	0.000456073	0.000614862	0.000324473	0.000437814	0.000423699	5.50408e-05	1.67205e-05	9.51158e-05	7.983e-05	4.97641e-05	8.27643e-05	4.05544e-05	1.82369e-05	5.74581e-05	0.000128518	0.00026751	0.000758802	0.000625377	0.000315916	7.90876e-05	8.99782e-05	0.000110537	9.8204e-05	4.08373e-05	7.06454e-05	0.000539871	0.00132137
LE-19	498	Leptotrichia_sp_oral_taxon_498	0	9.2779e-06	1.54696e-05	0	0	0	2.40038e-05	0	2.70395e-05	0.000909305	2.35388e-05	0	0.00128747	0	0	0	0	0	0.000437685	9.57634e-06	0	0	0	0	0	3.16351e-05	8.99782e-06	1.57911e-05	0	9.80096e-05	0	0	2.00208e-05
GP-009		Atopobium_Genus_probe	0	9.2779e-06	0	0	0	0	0	0	0	0	2.35388e-05	0	0	0	0	0.00031849	0	0	0.00122187	0	0	0	0	2.15647e-05	0	0	8.99782e-06	0	2.18231e-05	4.90048e-05	0	0	0
AC-19	171	Actinomyces_sp_oral_taxon_171	0	9.2779e-06	0	0	0	2.88214e-05	0.000144023	0	0	0	0	0	8.36023e-05	0	0	0.000129387	0	0	0	0	0	0	0	0	0	0	8.99782e-06	0	0	0.00114345	0	0	0
ST-16	411	Streptococcus_parasanguinis_II	1.95191e-05	0.000139169	0.000479557	0.000213482	0.00065501	0.000115285	0.000384061	0.00112122	0	3.3678e-05	0.000517854	0.000165122	0.000133764	0.00023779	0	0.000159245	0.000372439	4.05544e-05	3.64737e-05	0.000670344	1.83597e-05	0.000972763	0.000202347	0.000301906	0.000231672	0	0.000296928	0.000757971	0	0.000236857	0.000579292	0	0.000300312
LA-18	608	Lactobacillus_fermentum	0	0	0	0	0	0	0	0	0	0	0	0	0	0	0	0	1.03455e-05	0	0	0	0	0.00111868	0	0	0	0	0	0	0	0	0	0	0
LE-15	392	Leptotrichia_sp_oral_taxon_392	0	0.00110407	0	0	0	0	0	0	0	0.000370458	0	0	1.67205e-05	0	9.97875e-06	0	0	1.01386e-05	0	0	0	0	0	0.000215647	0	0	8.99782e-06	1.57911e-05	0.000600135	0.000318531	0	9.52714e-05	0
AT-09	750	Atopobium_rimae	0	0	1.54696e-05	1.64217e-05	0	0	2.40038e-05	3.61683e-05	0	3.3678e-05	4.70777e-05	0	0	2.3779e-05	0	0.000109481	0	1.01386e-05	0.00109421	0	1.83597e-05	0	0	2.15647e-05	0	0	2.69935e-05	1.57911e-05	1.09116e-05	2.45024e-05	0	1.58786e-05	0
AG-03	720	Aggregatibacter_paraphrophilus	0	0.00107624	0	0	0	0	0	0	0	0	0	0.000862306	5.01614e-05	0	0	0	0	0	0	0	0	0	0	0	0	0	0	0	0	0	0	0	0
LE-18	463	Leptotrichia_sp_oral_taxon_463	0	0	1.54696e-05	0	0	0	0	0	0	0.00016839	0	0	5.01614e-05	0	0	0	0	0	0	0	0	0	0	0	0	0	0	0	0	0.00106177	0	0	0
AC-27	448	Actinomyces_sp_oral_taxon_448	3.90381e-05	9.2779e-06	0	6.56868e-05	6.66112e-05	1.44107e-05	2.40038e-05	1.80842e-05	2.70395e-05	0.000101034	4.70777e-05	1.83469e-05	1.67205e-05	0	2.99362e-05	1.99056e-05	2.06911e-05	1.01386e-05	0	0	3.67195e-05	2.43191e-05	0	8.62589e-05	0	0	0	3.15821e-05	0	0.0010536	0	3.17571e-05	0.000100104
AC-21	175	Actinomyces_sp_oral_taxon_175	0	3.71116e-05	0	0	1.11019e-05	0	0	0	0	0	0	0	0.000234086	0	0	0.000826084	0	0	0	0	0	0	0	0	0	0	2.69935e-05	0	0	0.00103727	0	0	0
LE-12	219	Leptotrichia_sp_oral_taxon_219	0	0	0	0	0	0	0	0	0	0.00101034	0	0	0	0	9.97875e-06	0	0	1.01386e-05	0	0	0	0	0	2.15647e-05	0	0	8.99782e-06	0	2.18231e-05	2.45024e-05	0	0	0
CE-01	726	Centipeda_periodontii	0	0	0	0	0	0	0	0	0	0.00101034	0	0	0	0	0	0	0	0	0	0	0	0	0	0	0	0	0	0	0	0	0	0	0
EU-03	467	Eubacterium[11][G-1]_sulci	0	0	0	0	0	0	0	0	0	0	0	0	0	0	0	9.95282e-06	0	0.00021291	0.00100303	0	0	0	0	0	0	0	1.79956e-05	0	0	8.16747e-06	0	0	0
PO-25	279	Porphyromonas_sp_oral_taxon_279	0	0	0	0	1.11019e-05	0	0.00031205	0	0	0.00033678	0	0	5.01614e-05	0	9.97875e-06	7.96226e-05	0	0	0	0	0	0	0	0	0	0	8.99782e-06	0	0	0.000988263	0	0	0
CA-04	623	Campylobacter_gracilis	3.90381e-05	0	0	0	0	4.3232e-05	0	1.80842e-05	0	0.000976661	0	0	0	0	1.99575e-05	9.95282e-06	0	0	5.47106e-05	0	0	2.43191e-05	0	0	0	0	8.99782e-06	3.15821e-05	1.09116e-05	4.90048e-05	0	1.58786e-05	0
AG-09	720	Aggregatibacter_paraphrophilus	0	0.000946346	0	0	0	0	0	0	0	0	0	0.000733878	0.000117043	0	0	1.99056e-05	0	0	3.64737e-05	1.91527e-05	0	0	0	0	0	0	0	0	0	0	0	0	0
ST-23	66	Streptococcus_sp_oral_taxon_066	1.95191e-05	0.000139169	0.000309392	0.000246326	0.000643908	0.000158517	0.000192031	0.000940377	0	0.000269424	0.000329544	3.66939e-05	6.68818e-05	0.000285347	0	0.000129387	0.000393131	6.08316e-05	1.82369e-05	0.000660768	5.50792e-05	0.000729572	0.000227641	8.62589e-05	0.00018955	1.58175e-05	0.000251939	0.000426358	0	0.000571723	0.000480389	0	0.000180187
PR-34	300	Prevotella_sp_oral_taxon_300	0	0	0	0	0	0	0	0	0	0	0	0	0	0	0	0	0	0	0.000911843	0	0	0	0	0	0	0	0	0	0	0	0	0	0
SE-21	124	Selenomonas_artemidis	0	0	0	0	0	0	0	1.80842e-05	0	0.000875627	0	0	0	0	0	0	0	0	7.29474e-05	0	1.83597e-05	0	0	0	0	0	0	0	0	3.26699e-05	0	0	0
AL-03	308	Alloprevotella_sp_oral_taxon_308	0	0	0	0	0	0.00085023	7.20115e-05	0	8.11184e-05	0	0	0	0	0	0	0	0	4.05544e-05	9.11843e-05	0	0.00069767	0	0	0	0	0	0	0	0	8.16747e-06	0	0	0
CA-30	775	Capnocytophaga_sputigena	1.95191e-05	0.000825733	0	0	0	0.000115285	0.000288046	0	0	0	0	0	0.000501614	0	9.97875e-06	0.000268726	0	0	0.000273553	2.8729e-05	0	0	0	2.15647e-05	0	0	8.99782e-06	0	0	0.000171517	0	0	4.00416e-05
VE-08	780	Veillonella_sp_oral_taxon_780	0	9.2779e-05	0	0	0	1.44107e-05	0.000816131	0	0.000162237	3.3678e-05	0	0	0.000100323	0	0	0	0	0	0	0	0	0	0	0.000129388	0	0	0.000188954	0	0	0.000490048	0	0	0
NE-17	476	Neisseria_subflava	0	9.2779e-06	0	0	0	0	2.40038e-05	0	0	0	0	0	0	0	0	0	0	0	0	0	0	0	0	0.000733201	0	0	0	0	0	0	0	0	0
OR-06	108	Oribacterium_sp_oral_taxon_108	0	0	0	0	0	0	0	0	0	0	0	0	0	0	0	0	0	0	0.000674764	0	0	0	0	0	0	0	0	0	0	0	0	0	0
BE-03	900	Bergeyella_sp_oral_taxon_900	0	2.78337e-05	0	0	0	0	0	0	0	0.000673559	0	0	0.000100323	0	0	0	0	0	0	0	0	0	0	0	0	0	0	0	0	0	0	0	0
GN-02	872	GN02[G-1]_sp_oral_taxon_872	0	0	0	0	0	0	0	0	0	0.000673559	0	0	0	0	0	0	0	0	0	0	0	0	0	0	0	0	0	0	0	4.90048e-05	0	0	0
PR-37	305	Prevotella_sp_oral_taxon_305	0	0	0	0	0	0	0	0	0	0	0	0	0	0	0	0	0	0	0.000620053	0	0	0	0	0	0	0	0	0	0	0	0	0	0
TM-03	348	TM7[G-1]_sp_oral_taxon_348	0	0	0	0	0	0	0	0	0	0.000606203	0	0	0	0	0	0	0	0	0	0	0	0	0	0	0	0	0	0	0	0	0	0	0
NE-07	014_016	Neisseria_oralis_&_sp_oral_taxon_016	0	0	0	1.64217e-05	0	0	0.000144023	0	0	6.73559e-05	0	0	3.34409e-05	0	0	9.95282e-06	0	1.01386e-05	3.64737e-05	0	0	0	0	0.000603813	0	0	0	0	0	8.98421e-05	0	0	0
ST-26	431	Streptococcus_sp_oral_taxon_431	1.95191e-05	8.35011e-05	0.000170165	8.21085e-05	0.000111019	0.000129696	0.000288046	0.000307431	2.70395e-05	0.000101034	0.000211849	0.000183469	0.000217366	0.000285347	0	0.000179151	0.000382785	7.09702e-05	3.64737e-05	0.000248985	1.83597e-05	0.00026751	0.00015176	0.000129388	8.42442e-05	0	0.000179956	0.000205284	1.09116e-05	0.000196019	0.000565163	0	6.00625e-05
GP-046		Lactobacillus_Genus_probe_2	7.80762e-05	2.78337e-05	0.000556905	0.000459808	0.000166528	0.000201749	7.20115e-05	1.80842e-05	8.11184e-05	0	0	0	3.34409e-05	2.3779e-05	2.99362e-05	0.000119434	6.20732e-05	8.11088e-05	0	0.000306443	5.50792e-05	0	0.000328814	4.31295e-05	2.10611e-05	7.90876e-05	5.39869e-05	7.89553e-05	2.18231e-05	9.80096e-05	0.000127162	7.93928e-05	0.000120125
HA-06	35	Haemophilus_sp_oral_taxon_035	0	0.000463895	0	0	0	0	0.000528084	0	0	0	0	0	0	0	0	0	0	0	0	0	0	0	0	0	0	0	4.49891e-05	0	0	0.000236857	0	0	0
PA-02	586	Parascardovia_denticolens	0	0	0	0	0	0	0	0	0	0	0	0	0	2.3779e-05	0	0.0005275	0	0	0	0	0	0	0	0	0	0	0	0	0	0	0	0	0
LE-13	221	Leptotrichia_sp_oral_taxon_221	0	0	0	0	0	0	0	0	0	0.00050517	0	0	0	0	0	0	0	0	0	0	0	0	0	0	0	0	0	0	0	0	0	0	0
LA-31	100	Lachnospiraceae[G-3]_sp_oral_taxon_100	0	0	0	0	0	0	0	0	0	0.00050517	0	0	0	0	0	0	0	0	0	0	0	0	0	0	0	0	0	0	0	3.26699e-05	0	0	0
CA-32	540	Cardiobacterium_valvarum	0	0.000111335	0	0	0	0	0	0	0	0.00050517	0	0	1.67205e-05	0	0	0	0	0	0	0	0	0	0	0	0	0	0	0	0	3.26699e-05	0	0	0
FU-09	200	Fusobacterium_nucleatum_subsp_vincentii	0.000273267	0.000269059	0	0	0	0.000302624	0	0	0.000405592	0.000235746	0	0.000403633	5.01614e-05	9.51158e-05	0.000409129	9.95282e-06	0	7.09702e-05	0	0	0.000110158	0	0.000480575	2.15647e-05	0.000273794	0.000347986	0	0	0.000272789	1.63349e-05	0	0.000365207	0
NE-01	13	Neisseria_bacilliformis	0	0	0	1.64217e-05	1.11019e-05	0	0.000216035	0	0	3.3678e-05	0	0	6.68818e-05	0	0	9.95282e-06	0	0	0	0	0	0	0	0.000474424	0	3.16351e-05	5.39869e-05	0	2.18231e-05	1.63349e-05	0	0	0
TM-06	353	TM7[G-1]_sp_oral_taxon_353	0	0	0	0	0	0	0	1.80842e-05	0	0.000471492	0	0	0	0	0	0	0	0	0	0	0	0	0	0.000107824	0	0	0.000116972	0	0	3.26699e-05	0	0	0
SE-12	146	Selenomonas_sp_oral_taxon_146	0	0	0	0	0	0	2.40038e-05	0	0	0.000437814	0	0	0	0	0	0	0	0	1.82369e-05	0	0	0	0	0	0	0	0	0	0	5.71723e-05	0	0	0
SR-02	874	SR1[G-1]_sp_oral_taxon_874	0	3.71116e-05	0	0	0	0	0	0	0	0.000437814	0	0	6.68818e-05	0	0	0	0	0	0	0	0	0	0	0	0	0	8.99782e-06	0	0	8.98421e-05	0	0	0
FU-03	689_*	Fusobacterium_naviforme_&_nucleatum_subsp_fusiforme	0.000312305	0.000241225	7.73479e-05	0	0	0.000201749	4.80077e-05	0.000108505	0.000405592	0.000269424	2.35388e-05	0	5.01614e-05	0	4.98937e-05	9.95282e-06	0	0	0	0	0.000165238	7.29572e-05	0.000126467	0.000172518	8.42442e-05	1.58175e-05	0	1.57911e-05	0.000109116	0.000432876	1.41291e-05	0.000206421	0.000420437
AC-12	671	Actinomyces_meyeri	0	9.2779e-06	0	0	0	5.76427e-05	0.000408065	3.61683e-05	0	0	0	0	0.000167205	0	0	0.000358302	0	0	0.000127658	0	0	0	0	2.15647e-05	0	0	7.19826e-05	0	0	0.000277694	0	0	2.00208e-05
ST-17	734_*	Streptococcus_pneumoniae_&_pseudopneumoniae	0	0	0	0	2.22037e-05	1.44107e-05	7.20115e-05	7.23367e-05	0	0.000404136	7.06165e-05	0	0	4.75579e-05	0	0	1.03455e-05	6.08316e-05	0	2.8729e-05	0	9.72763e-05	0	0	0	0	9.8976e-05	0	0	1.63349e-05	1.41291e-05	0	4.00416e-05
SE-02	139	Selenomonas_dianae	0	0	0	1.64217e-05	0	0	0	0	0	0.000404136	0	0	0	0	0	0	0	0	0	0	0	0	0	0	0	0	0	0	0	2.45024e-05	0	0	0
SC-01	642	Scardovia_inopinata	0	0	0	0	0	0	0	0	0	0	0	0	0	0	0	0.00038816	0	0	0	0	0	0	0	0	0	0	0	0	0	8.16747e-06	0	0	0
PR-18	693	Prevotella_nigrescens	1.95191e-05	0	3.09392e-05	0	0	1.44107e-05	0	7.23367e-05	0	0.000101034	0	0	0	0	0	3.98113e-05	1.03455e-05	1.01386e-05	1.82369e-05	9.57634e-06	1.83597e-05	2.43191e-05	0	0	2.10611e-05	1.58175e-05	0	0	0	0.000375703	0	3.17571e-05	0
PO-24	279	Porphyromonas_sp_oral_taxon_279	0	0	0	0	0	0	7.20115e-05	0	0	0.000202068	0	0	0.000183925	0	0	0	0	0	7.29474e-05	0	0	0	2.52934e-05	0.000366601	0	0	0	0	0	0.000228689	0	1.58786e-05	0
SE-01	124	Selenomonas_artemidis	0	0	0	0	0	0	0.000360058	0	0	0.000134712	0	0	6.68818e-05	0	0	0	0	0	5.47106e-05	0	0	0	0	0	0	0	0	0	0	8.16747e-06	0	0	0
TA-02	286	Tannerella_sp_oral_taxon_286	0	0.000231948	0	0	0	0	0	0	0	0.00033678	0	0	0	0	1.99575e-05	0	0	0	1.82369e-05	0	0	0	0	0	0	0	0	1.57911e-05	0	0.000138847	0	0	0
NE-06	669	Neisseria_meningitidis	0	1.85558e-05	0	0	0	0	0.000144023	0	0	6.73559e-05	0	0	5.01614e-05	0	0	1.99056e-05	0	0	0	0	0	0	0	0.000323471	0	0	6.29848e-05	0	1.09116e-05	2.45024e-05	0	0	0
PR-46	472	Prevotella_sp_oral_taxon_472	1.95191e-05	1.85558e-05	0	0	0	0	0	0	0	3.3678e-05	0	0	0.000317689	0	0	0	0	0	0	0	0	0	0	0	0	0	0	0	0	0.000187852	0	1.58786e-05	0
AC-29	848	Actinomyces_sp_oral_taxon_848	0	0	0	0	0	0	0	0	0	3.3678e-05	0	0	0.000317689	0	0	0	0	0	0.000145895	0	0	0	0	0	0	0	0	0	0	0	0	0	0
FU-05	420	Fusobacterium_nucleatum_subsp_animalis	0.000253748	0.000139169	0	0	0	0.000158517	0	0	0.000189276	0	0	0.000128429	0.000100323	4.75579e-05	0.000299362	0	0	4.05544e-05	1.82369e-05	0	5.50792e-05	0	5.05868e-05	4.31295e-05	8.42442e-05	0.000221445	0	0	0.000305523	3.26699e-05	0	0.000142907	0
LA-07	88	Lachnospiraceae[G-2]_sp_oral_taxon_088	0	9.2779e-06	0	0	0	0	0	0	0.000270395	0.000303102	2.35388e-05	1.83469e-05	0	0	0	0	0	0	3.64737e-05	0	0	0	0	0	0	0	0	0	0	2.45024e-05	0	0	0
PO-17	283	Porphyromonas_catoniae	0	0	0	0	0	0	0	0	0	0	0	1.83469e-05	5.01614e-05	0	0	0	1.03455e-05	0	0	0	0	0	0.000126467	0.000301906	0	0	0	0	2.18231e-05	0.000220522	0	0	0
SE-09	137	Selenomonas_sp_oral_taxon_137	0	0	0	0	0	0	2.40038e-05	0	0	0	0	0	0	0	0	0	0	0	0.00029179	0	0	0	0	0	0	0	0	0	0	0	0	0	0
ST-27	486	Streptococcus_sp_oral_taxon_486	0	1.85558e-05	0.000278452	6.56868e-05	0.00017763	5.76427e-05	4.80077e-05	0.000271262	0	6.73559e-05	0.000117694	9.17347e-05	0.000117043	0.000142674	0	4.97641e-05	0.000144838	3.04158e-05	1.82369e-05	0.000191527	0	0.000243191	7.58802e-05	4.31295e-05	4.21221e-05	0	0.00012597	0.000236866	0	7.35072e-05	0.00015542	0	4.00416e-05
AC-22	178	Actinomyces_sp_oral_taxon_178	0	3.71116e-05	0	0	0	0	0	0	0	0.000269424	0	0	0.000267527	0	0	0	0	0	3.64737e-05	0	0	0	0	0	0	1.58175e-05	0	0	0	8.16747e-06	0	0	0
LA-03	83	Lachnoanaerobaculum_sp_oral_taxon_083	0	0	0	0	0	0.000259392	0	0	0	0	0	0	0	0	0	0	0	7.09702e-05	0	0	0	0	0	0	0	0	3.59913e-05	0	0	6.53397e-05	0	1.58786e-05	0
FU-06	420	Fusobacterium_nucleatum_subsp_animalis	0.000234229	0.000167002	0	0	0	0.000158517	0	0	0.000243355	0.000101034	0	0.000183469	3.34409e-05	0	0.000249469	0	0	3.04158e-05	3.64737e-05	0	0.000110158	0	5.05868e-05	2.15647e-05	0.000210611	0.000110723	0	0	0.000250966	0	0	0.000190543	0
LE-25	223	Leptotrichia_sp_oral_taxon_223	0	9.2779e-06	0	0	0	1.44107e-05	0	0	0	0.000202068	0	0	0.000217366	0	9.97875e-06	0	0	0	7.29474e-05	0	0	2.43191e-05	0	0	0	1.58175e-05	0	0	0	0	0	0	0
AC-03	183	Actinobaculum_sp_oral_taxon_183	0	0	0	3.28434e-05	7.7713e-05	0	9.60154e-05	0	0	0	2.35388e-05	1.83469e-05	3.34409e-05	7.13369e-05	4.98937e-05	4.97641e-05	2.06911e-05	3.04158e-05	9.11843e-05	2.8729e-05	0	0	0	0	4.21221e-05	1.58175e-05	5.39869e-05	4.73732e-05	3.27347e-05	0.000204187	9.89036e-05	0	0
PO-19	275	Porphyromonas_sp_oral_taxon_275	0	9.2779e-06	0	0	0	0	0	0	0	0	0	0	0	0	0	0	0	0	0	0	0	0	0	0.000107824	0	0	0	0	0	0.000204187	0	0	0
ST-24	68	Streptococcus_sp_oral_taxon_068	0	0	3.09392e-05	4.92651e-05	0.000155426	0	0	1.80842e-05	0	0	0.000141233	0	0	0	0	1.99056e-05	0	0	0	0.000191527	0	4.86381e-05	0	0	4.21221e-05	0	1.79956e-05	0	0	8.16747e-06	4.23872e-05	1.58786e-05	0
AL-07	913	Alloprevotella_sp_oral_taxon_913	0	0	0	0	0	0	0	0	0.000189276	0	0	0	0	0	0	0	0	0	0	0	0	0	0	0	0	0	0	0	0	0	0	0	0
GP-023		Catonella_Genus_probe	0	0	0	0	0	0	0	0	0.000108158	3.3678e-05	0	0	1.67205e-05	0	0	0	0	0	0	0	1.83597e-05	0	0	4.31295e-05	0	0	0	0	0	0.000179684	0	0	0
BR-01	590	Brevundimonas_diminuta	0	0.00017628	0	0	0	0	0	0	0	0	0	0	0	0	0	0	0	0	0	0	0	0	0	2.15647e-05	0	0	0	0	0	0	0	0	0
NE-09	764	Neisseria_sicca	0	9.2779e-06	0	0	0	0	9.60154e-05	0	0	0	0	0	5.01614e-05	0	0	9.95282e-06	0	0	0	0	0	0	0	0.000172518	0	0	8.99782e-06	0	0	0	0	0	0
GP-079		SR1_Genus_probe	0	0	0	0	0	0	0	0	0	0.00016839	0	0	0	0	0	0	0	0	0	0	0	2.43191e-05	0	0	0	0	0	0	0	5.71723e-05	0	1.58786e-05	0
GP-042		Johnsonella_Genus_probe	0	6.49453e-05	0	0	0	0	0	0	0.000162237	0	0	0.000128429	0	0	0	0	0	0	0	0	0	0	0	0	0	0	0	0	0	0	0	0	0
AC-10	849	Actinomyces_johnsonii	0	0	0	0	0	0	0	0	0	6.73559e-05	0	1.83469e-05	5.01614e-05	0	0	0.000159245	0	0	0	0	0	0	0	2.15647e-05	0	0	1.79956e-05	1.57911e-05	0	0	0	0	2.00208e-05
AL-08	914	Alloprevotella_sp_oral_taxon_914	0	9.2779e-06	0	0	0	0	0	0	0	0	0	0	1.67205e-05	0	0	0	0	0	0	0	0	0	2.52934e-05	0	0	0	5.39869e-05	0	0	0.000155182	0	0	0
FU-11	205	Fusobacterium_sp_oral_taxon_205	5.85572e-05	4.63895e-05	0	0	0	5.76427e-05	0	0	2.70395e-05	0.000134712	0	0.000128429	0	4.75579e-05	0.000109766	0	0	1.01386e-05	5.47106e-05	0	5.50792e-05	0	2.52934e-05	2.15647e-05	0	6.32701e-05	8.99782e-06	0	0.000152762	0	0	7.93928e-05	0
ST-28	487	Streptococcus_sp_oral_taxon_487	1.95191e-05	0	0.000139226	8.21085e-05	5.55093e-05	7.20534e-05	2.40038e-05	0	0	0	2.35388e-05	0	0	0	9.97875e-06	0	0	1.01386e-05	0	3.83054e-05	1.83597e-05	0	0.00015176	0	2.10611e-05	0	8.99782e-06	1.57911e-05	0	8.16747e-06	2.82582e-05	6.35142e-05	0
SI-01	683	Simonsiella_muelleri	0	0	0	0	0	0	0	0	0	0	0	0	0	0	0	0	0	0	0	0	0	0	0	0	0	0	0.000134967	0	0	0	0	0	0
SE-28	137	Selenomonas_sp_oral_taxon_137	0	0	0	0	0	0	0	0	0	0.000134712	0	0	0	0	0	0	0	0	7.29474e-05	0	0	0	0	0	0	0	0	0	0	0	0	0	0
CO-08	591	Corynebacterium_diphtheriae	0	0	0	0	0	0	0	0	0	0	0	0	0.000133764	0	0	0	0	0	0	0	0	0	0	6.46942e-05	0	0	0	0	0	0	0	0	0
PE-22	167	Peptococcus_sp_oral_taxon_167	0	0.000102057	0	0	0	0	0	0	0	0	0	0	0	0	0	1.99056e-05	0	0	0	0	0	0	0	0	0	0	0	0	0	0.000130679	0	1.58786e-05	2.00208e-05
PO-03	273	Porphyromonas_endodontalis	0	2.78337e-05	4.64087e-05	0	0	0	0	3.61683e-05	5.40789e-05	3.3678e-05	0	0	0	0	0	0.000119434	0	0	0	0	0	0	0.000101174	0.000129388	4.21221e-05	0	0	0	0	4.08373e-05	0	0	2.00208e-05
PR-21	288	Prevotella_oulorum	1.95191e-05	0	0	1.64217e-05	3.33056e-05	0	0	0	0	3.3678e-05	0	1.83469e-05	0	0	0	0	0	0	0.000127658	0	0	2.43191e-05	0	0	2.10611e-05	1.58175e-05	8.99782e-06	1.57911e-05	3.27347e-05	5.71723e-05	0	1.58786e-05	0
PO-16	283	Porphyromonas_catoniae	0	0	0	0	0	0	0	0	0	0	0	3.66939e-05	1.67205e-05	0	0	0	0	0	0	0	0	0	0	6.46942e-05	0	0	0	0	0	0.000122512	0	0	0
LA-11	455	Lachnospiraceae[G-5]_sp_oral_taxon_455	0	0	0	0	0	0	0	0	0	0	0	0	0	0	0	0	0	0	0.000109421	0	0	0	0	0	0	0	1.79956e-05	0	0	0	0	0	0
PR-65	643	Prevotella_intermedia	1.95191e-05	1.85558e-05	3.09392e-05	0	0	2.88214e-05	2.40038e-05	7.23367e-05	2.70395e-05	3.3678e-05	2.35388e-05	0	1.67205e-05	0	0	9.95282e-06	0	0	0	9.57634e-06	0	0	0	0.000107824	6.31832e-05	0	0	1.57911e-05	0	0	0	0	6.00625e-05
GP-057		Moraxella_Genus_probe	0	0	0	0	0	0	0	0	0	0.000101034	0	0	0	0	0	0	0	0	0	0	0	0	0	0.000107824	0	0	0	0	0	0	0	0	0
CO-07	591	Corynebacterium_diphtheriae	0	0	0	0	0	0	0	0	0	0	0	0	0	0	0	0	0	0	0	0	0	0	0	0.000107824	0	0	0	0	0	0	0	0	0
CA-17	332	Capnocytophaga_sp_oral_taxon_332	0	0	0	0	0	0	0	0	0	0	0	0	1.67205e-05	0	0	0	0	0	0	0	0	0	0	0.000107824	0	0	2.69935e-05	0	1.09116e-05	9.80096e-05	0	0	0
ST-21	768	Streptococcus_sobrinus	1.95191e-05	2.78337e-05	6.18783e-05	0	0	2.88214e-05	4.80077e-05	7.23367e-05	0	6.73559e-05	7.06165e-05	0	0	0	0	0	0	0	0	0	0	7.29572e-05	5.05868e-05	4.31295e-05	0.000105305	0	0	0	0	0	0	1.58786e-05	0
PR-20	311	Prevotella_oris	0	0	0	0	0	1.44107e-05	2.40038e-05	9.04208e-05	0	0.000101034	2.35388e-05	0	6.68818e-05	0	0	9.95282e-06	1.03455e-05	0	0	0	0	0	0	0	0	0	0	1.57911e-05	0	6.53397e-05	0	0	4.00416e-05
SE-19	151	Selenomonas_sputigena	0	0	0	0	0	0	4.80077e-05	0	0	0.000101034	0	0	0	0	0	0	0	0	1.82369e-05	0	0	0	0	0	0	0	0	0	0	0	0	0	0
LA-32	100	Lachnospiraceae[G-3]_sp_oral_taxon_100	0	0	0	0	0	0	0	0	0	0.000101034	0	0	0	0	0	0	0	0	0	0	0	0	0	0	0	0	0	0	0	0	0	0	0
ST-14	644	Streptococcus_intermedius	0	0	0	0	2.22037e-05	0	2.40038e-05	1.80842e-05	0	0	2.35388e-05	5.50408e-05	0	0	0	1.99056e-05	0	1.01386e-05	0	1.91527e-05	1.83597e-05	9.72763e-05	2.52934e-05	0	0	0	0	0	1.09116e-05	9.80096e-05	0	1.58786e-05	2.00208e-05
AL-09	466	Alloprevotella_tannerae	1.95191e-05	9.2779e-06	1.54696e-05	0	0	1.44107e-05	2.40038e-05	0	2.70395e-05	6.73559e-05	2.35388e-05	0	0	0	0	0	0	0	0	0	0	4.86381e-05	0	0	0	0	0	0	0	9.80096e-05	0	1.58786e-05	0
PR-47	475	Prevotella_sp_oral_taxon_475	0	0	0	0	0	0	0	0	0	0	0	0	0	0	0	0	0	0	0	0	0	0	0	0	0	0	0	0	0	9.80096e-05	0	0	0
GP-070		Propionibacterium_Genus_probe	0	0	0	0	0	0	0	0	0	0	0	0	0	0	0	0	0	0	9.11843e-05	0	0	0	0	0	0	0	0	0	0	0	0	0	0
AC-08	866	Actinomyces_graevenitzii	0	0	0	0	0	0	0	0	0	0	0	0	0	0	0	0	0	0	9.11843e-05	0	0	0	0	0	0	0	0	0	0	0	0	0	0
AC-18	170	Actinomyces_sp_oral_taxon_170	0	0	0	0	0	0	2.40038e-05	0	0	3.3678e-05	0	0	6.68818e-05	4.75579e-05	0	0	0	0	5.47106e-05	0	0	0	0	8.62589e-05	0	0	0	1.57911e-05	0	0	0	0	2.00208e-05
DI-01	118	Dialister_invisus	0	1.85558e-05	1.54696e-05	0	0	2.88214e-05	2.40038e-05	0	2.70395e-05	0	0	0	0	0	0	0	1.03455e-05	0	0	0	0	2.43191e-05	2.52934e-05	2.15647e-05	8.42442e-05	0	8.99782e-06	0	0	7.35072e-05	0	3.17571e-05	4.00416e-05
EU-04	557	Eubacterium[11][G-3]_brachy	0	0	1.54696e-05	0	0	0	2.40038e-05	1.80842e-05	8.11184e-05	6.73559e-05	4.70777e-05	1.83469e-05	0	0	0	0	0	0	0	9.57634e-06	5.50792e-05	2.43191e-05	2.52934e-05	2.15647e-05	2.10611e-05	0	0	0	0	8.16747e-06	0	4.76357e-05	2.00208e-05
PA-03	111	Parvimonas_micra	0	2.78337e-05	3.09392e-05	0	0	2.88214e-05	4.80077e-05	3.61683e-05	2.70395e-05	3.3678e-05	0	0	1.67205e-05	0	0	0	1.03455e-05	0	0	0	0	2.43191e-05	0	2.15647e-05	2.10611e-05	0	8.99782e-06	0	0	0	0	4.76357e-05	8.00833e-05
SE-10	138	Selenomonas_sp_oral_taxon_138	0	1.85558e-05	7.73479e-05	0	7.7713e-05	1.44107e-05	4.80077e-05	3.61683e-05	2.70395e-05	0	7.06165e-05	0	0	0	0	1.99056e-05	3.10366e-05	0	0	6.70344e-05	1.83597e-05	0	2.52934e-05	0	2.10611e-05	0	1.79956e-05	6.31642e-05	0	8.16747e-06	2.82582e-05	0	4.00416e-05
TR-02	584	Treponema_denticola	0	9.2779e-06	0	0	0	5.76427e-05	2.40038e-05	0	0	3.3678e-05	0	0	0	0	0	0	0	0	0	0	1.83597e-05	0	7.58802e-05	2.15647e-05	2.10611e-05	0	0	0	0	0	0	0	0
TM-13	348	TM7[G-1]_sp_oral_taxon_348	0	7.42232e-05	0	0	0	0	0	0	0	0	0	0	0	0	0	0	0	0	0	0	1.83597e-05	0	0	0	0	0	0	0	0	7.35072e-05	0	0	0
DE-01	23	Delftia_acidovorans	3.90381e-05	7.42232e-05	0	0	0	1.44107e-05	2.40038e-05	0	0	0	0	0	0	2.3779e-05	0	0	0	0	0	0	0	0	0	2.15647e-05	0	0	0	0	0	0	0	0	0
FU-07	698	Fusobacterium_nucleatum_subsp_nucleatum	0	1.85558e-05	0	0	1.11019e-05	1.44107e-05	0	1.80842e-05	2.70395e-05	0	0	3.66939e-05	1.67205e-05	0	9.97875e-06	0	0	0	0	0	7.3439e-05	0	5.05868e-05	2.15647e-05	2.10611e-05	3.16351e-05	0	0	4.36462e-05	0	0	3.17571e-05	0
PR-44	396	Prevotella_sp_oral_taxon_396	0	0	0	0	0	0	0	0	0	0	0	0	0	0	0	0	0	0	7.29474e-05	0	0	0	0	0	0	0	0	0	0	0	0	0	0
AC-09	645	Actinomyces_israelii	1.95191e-05	9.2779e-06	0	0	0	0	7.20115e-05	0	0	0	0	0	3.34409e-05	0	0	0	0	0	0	0	0	0	0	0	0	0	0	0	0	8.16747e-06	0	0	0
LA-28	804	Lactococcus_lactis	0	0	0	3.28434e-05	3.33056e-05	0	2.40038e-05	0	2.70395e-05	0	0	1.83469e-05	1.67205e-05	7.13369e-05	9.97875e-06	2.98585e-05	1.03455e-05	2.02772e-05	0	1.91527e-05	0	0	0	0	0	0	1.79956e-05	0	0	2.45024e-05	5.65163e-05	0	0
AC-34	688	Actinomyces_viscosus	0	9.2779e-06	0	0	0	0	0	0	0	0	0	0	1.67205e-05	0	0	6.96698e-05	1.03455e-05	0	1.82369e-05	0	0	0	0	2.15647e-05	0	0	0	0	0	3.26699e-05	0	0	0
GN-01	871	GN02[G-1]_sp_oral_taxon_871	0	0	0	0	0	0	0	0	0	6.73559e-05	0	0	0	0	0	0	0	0	0	0	0	0	0	0	0	0	0	0	0	0	0	0	0
LA-30	88	Lachnospiraceae[G-2]_sp_oral_taxon_088	0	0	0	0	0	0	0	0	0	6.73559e-05	0	0	1.67205e-05	0	0	0	0	0	0	0	0	0	0	0	0	0	0	0	0	0	0	0	0
PO-12	395	Porphyromonas_sp_oral_taxon_395	0	0	0	0	0	0	0	0	0	6.73559e-05	0	0	0	0	0	0	0	0	0	0	0	0	0	0	0	0	0	0	0	0	0	1.58786e-05	0
PR-42	317	Prevotella_sp_oral_taxon_317	0	0	0	1.64217e-05	0	0	0	0	2.70395e-05	6.73559e-05	0	0	0	0	0	0	0	0	0	0	0	0	0	4.31295e-05	0	0	0	0	0	2.45024e-05	0	0	0
PE-16	81	Peptostreptococcaceae[11][G-7]_sp_oral_taxon_081	0	0	0	0	0	0	0	0	0	6.73559e-05	0	0	0	0	0	0	0	0	0	0	0	0	0	0	0	0	0	0	0	8.16747e-06	0	0	0
AC-05	888_449	Actinomyces_dentalis_&_sp_oral_taxon_449	0	0	0	0	0	0	0	0	0	0	0	0	6.68818e-05	0	0	0	0	0	0	0	0	0	0	0	0	0	0	0	0	0	0	0	0
LE-04	845	Leptotrichia_goodfellowii	0	0	0	0	1.11019e-05	0	2.40038e-05	0	0	0	0	0	6.68818e-05	0	0	0	0	0	0	0	0	0	0	2.15647e-05	0	0	0	0	0	0	0	0	0
AC-35	866	Actinomyces_graevenitzii	0	9.2779e-06	1.54696e-05	0	0	0	0	3.61683e-05	0	0	0	1.83469e-05	1.67205e-05	0	0	0	0	0	3.64737e-05	0	1.83597e-05	0	0	0	0	0	5.39869e-05	0	1.09116e-05	6.53397e-05	0	0	0
CA-21	338	Capnocytophaga_sp_oral_taxon_338	0	0	0	0	0	0	0	0	0	3.3678e-05	0	0	1.67205e-05	0	0	0	0	0	0	0	0	0	0	6.46942e-05	0	0	0	0	0	4.08373e-05	0	0	0
PR-08	782	Prevotella_fusca	0	0	0	0	0	0	0	0	0	0	0	0	0	0	0	0	0	0	0	0	0	0	0	6.46942e-05	0	0	0	0	0	0	0	0	0
PO-20	275	Porphyromonas_sp_oral_taxon_275	0	0	0	0	0	0	0	0	0	0	0	0	1.67205e-05	0	0	0	0	0	0	0	0	0	0	6.46942e-05	0	0	0	0	0	0	0	0	0
AC-20	172	Actinomyces_sp_oral_taxon_172	5.85572e-05	9.2779e-06	0	0	0	0	4.80077e-05	3.61683e-05	0	3.3678e-05	0	1.83469e-05	0	0	0	2.98585e-05	0	0	1.82369e-05	0	1.83597e-05	2.43191e-05	0	2.15647e-05	2.10611e-05	0	1.79956e-05	3.15821e-05	0	4.90048e-05	0	0	0
TM-12	437	TM7[G-5]_sp_oral_taxon_437	0	9.2779e-06	0	0	0	0	0	0	0	0	0	0	1.67205e-05	0	0	0	1.03455e-05	0	0	0	5.50792e-05	0	0	0	0	0	0	1.57911e-05	0	8.16747e-06	0	0	0
PR-12	289	Prevotella_maculosa	1.95191e-05	0	0	0	0	0	2.40038e-05	0	0	3.3678e-05	0	0	0	0	9.97875e-06	0	0	0	5.47106e-05	0	0	0	0	0	0	0	0	0	0	1.63349e-05	0	0	0
GP-034		Eubacterium_Genus_probe_1	0	0	1.54696e-05	0	0	0	0	0	0	0	0	0	0	0	0	0	0	2.02772e-05	5.47106e-05	0	0	0	0	0	0	0	0	0	0	0	0	0	0
ST-11	578	Streptococcus_cristatus	0	9.2779e-06	0	3.28434e-05	4.44074e-05	1.44107e-05	2.40038e-05	5.42525e-05	0	3.3678e-05	4.70777e-05	1.83469e-05	0	0	0	0	0	0	0	1.91527e-05	0	4.86381e-05	0	2.15647e-05	4.21221e-05	0	0	4.73732e-05	0	0	2.82582e-05	0	2.00208e-05
GE-01	555	Gemella_bergeri	0	0	0	0	0	0	0	0	0	0	2.35388e-05	0	0	0	0	0	0	0	0	0	0	0	5.05868e-05	0	0	0	0	0	0	0	0	0	0
TA-01	613	Tannerella_forsythia	1.95191e-05	0	0	0	0	2.88214e-05	2.40038e-05	0	0	0	0	0	0	0	0	0	0	0	0	0	0	0	5.05868e-05	0	0	0	0	0	0	0	0	1.58786e-05	2.00208e-05
OR-02	078_372	Oribacterium_sp_oral_taxon_078_&_sp_oral_taxon_372	0	0	0	1.64217e-05	0	0	0	0	0	0	2.35388e-05	0	5.01614e-05	0	0	4.97641e-05	0	1.01386e-05	3.64737e-05	0	1.83597e-05	0	0	0	4.21221e-05	1.58175e-05	1.79956e-05	0	0	3.26699e-05	0	1.58786e-05	2.00208e-05
PO-22	277	Porphyromonas_sp_oral_taxon_277	0	0	0	0	0	0	0	0	0	0	0	1.83469e-05	5.01614e-05	0	0	0	0	0	0	0	0	0	0	0	0	0	8.99782e-06	0	0	8.16747e-06	0	0	0
OL-02	807	Olsenella_sp_oral_taxon_807	0	0	0	0	1.11019e-05	1.44107e-05	0	0	0	0	0	0	5.01614e-05	0	0	0	0	1.01386e-05	0	0	0	0	0	0	0	0	0	0	0	8.16747e-06	0	0	0
JO-01	635	Johnsonella_ignava	1.95191e-05	0	0	0	0	0	0	0	0	0	0	0	1.67205e-05	0	0	0	0	0	1.82369e-05	0	0	0	0	0	0	0	0	0	0	4.90048e-05	0	0	0
DI-03	736	Dialister_pneumosintes	0	0	0	0	0	0	0	0	0	0	0	0	3.34409e-05	0	0	0	0	0	0	0	0	0	0	0	0	0	0	0	0	4.90048e-05	0	0	0
PR-67	658	Prevotella_loescheii	0	0	0	0	0	0	4.80077e-05	0	0	0	0	0	0	0	0	0	0	0	1.82369e-05	0	0	0	0	0	0	0	8.99782e-06	0	0	0	0	0	0
AC-02	408	Acinetobacter_sp_oral_taxon_408	0	0	0	0	0	0	0	0	0	0	0	0	0	0	0	0	0	0	0	0	0	0	0	0	0	0	4.49891e-05	0	0	0	0	0	0
PE-14	369	Peptostreptococcaceae[11][G-4]_sp_oral_taxon_369	0	0	0	0	0	4.3232e-05	0	0	0	0	0	0	0	0	0	0	0	0	0	0	0	0	0	0	0	0	0	0	0	0	0	0	0
BA-12	503	Bacteroidetes[G-3]_sp_oral_taxon_503	0	0	0	0	0	4.3232e-05	0	0	0	0	0	0	0	0	0	0	0	0	0	0	0	0	0	0	0	0	0	0	0	0	0	0	0
GP-066		Porphyromonas_Genus_probe_1	0	1.85558e-05	1.54696e-05	0	0	0	2.40038e-05	1.80842e-05	0	3.3678e-05	2.35388e-05	0	0	0	0	0	0	0	0	0	1.83597e-05	0	0	4.31295e-05	0	0	3.59913e-05	0	0	1.63349e-05	0	0	0
PR-66	658	Prevotella_loescheii	0	0	0	0	0	0	0	0	0	0	0	0	0	0	0	0	0	0	0	0	0	0	2.52934e-05	4.31295e-05	0	0	0	0	0	0	0	0	0
GP-085		Treponema_Genus_probe_2	0	0	0	0	0	0	0	1.80842e-05	0	0	0	0	0	2.3779e-05	0	0	0	0	0	0	0	0	0	4.31295e-05	2.10611e-05	0	0	0	0	0	0	1.58786e-05	0
GP-012		Bacteroidetes[G-5]_Genus_probe	0	0	0	0	0	0	0	0	0	0	0	0	0	0	0	0	0	0	0	0	0	0	0	4.31295e-05	0	0	0	0	0	2.45024e-05	0	0	0
ST-10	576	Streptococcus_constellatus	0	0	1.54696e-05	0	0	0	0	0	0	3.3678e-05	0	0	0	0	0	0	0	0	0	0	0	0	2.52934e-05	0	4.21221e-05	0	0	0	0	2.45024e-05	0	0	0
VE-18	887	Veillonella_denticariosi	0	0	0	0	0	1.44107e-05	0	0	0	0	0	0	1.67205e-05	0	1.99575e-05	0	4.13822e-05	0	0	0	0	0	0	2.15647e-05	0	0	0	0	1.09116e-05	8.16747e-06	0	0	0
PR-73	317	Prevotella_sp_oral_taxon_317	0	0	0	0	0	0	0	0	0	0	0	0	3.34409e-05	0	0	0	0	0	0	0	0	0	0	0	0	0	0	0	0	4.08373e-05	0	0	2.00208e-05
GP-086		Treponema_Genus_probe_3	0	0	0	0	0	0	0	0	0	0	0	0	0	0	0	9.95282e-06	0	0	0	0	0	0	0	0	0	0	0	0	0	0	0	0	4.00416e-05
AN-03	121	Anaeroglobus_geminatus	0	0	0	0	0	0	0	0	0	0	0	0	1.67205e-05	0	0	0	0	0	0	0	0	0	0	0	0	0	0	0	0	0	0	0	4.00416e-05
TR-16	231_237	Treponema_sp_oral_taxon_231_&_sp_oral_taxon_237	0	0	0	0	0	0	0	0	0	0	0	0	0	0	0	0	0	0	0	0	0	0	0	0	0	0	8.99782e-06	0	0	0	0	0	4.00416e-05
BU-01	603	Bulleidia_extructa	3.90381e-05	0	3.09392e-05	0	0	0	2.40038e-05	0	2.70395e-05	0	0	0	0	0	0	0	0	0	0	0	0	0	0	0	2.10611e-05	0	0	0	0	0	0	1.58786e-05	0
TR-33	257	Treponema_sp_oral_taxon_257	3.90381e-05	0	0	0	0	0	0	0	0	3.3678e-05	0	0	0	0	0	0	0	0	0	0	0	0	0	0	0	0	0	0	0	0	0	0	0
ST-03	663	Stenotrophomonas_maltophilia	0	3.71116e-05	0	0	0	0	0	0	0	0	0	0	0	0	0	0	0	0	0	0	0	0	0	0	0	0	0	0	0	0	0	0	0
LE-09	215	Leptotrichia_sp_oral_taxon_215	0	0	0	0	0	0	0	0	0	0	0	0	0	0	0	0	0	0	0	0	3.67195e-05	0	0	2.15647e-05	0	0	0	0	1.09116e-05	0	0	0	0
AC-14	701	Actinomyces_odontolyticus	0	0	0	0	0	0	0	0	0	0	0	3.66939e-05	3.34409e-05	0	0	0	0	1.01386e-05	0	0	0	0	0	0	0	1.58175e-05	0	0	0	2.45024e-05	0	0	0
AT-03	750	Atopobium_rimae	0	9.2779e-06	0	0	0	0	0	1.80842e-05	0	0	0	0	0	0	0	9.95282e-06	0	0	3.64737e-05	0	0	0	0	0	0	0	8.99782e-06	0	0	0	0	0	0
PR-41	315	Prevotella_sp_oral_taxon_315	0	0	0	0	0	0	0	0	2.70395e-05	0	0	0	0	0	0	0	0	0	3.64737e-05	0	0	0	0	0	0	0	0	0	0	0	0	0	0
BI-06	862	Bifidobacterium_longum	0	0	0	0	0	0	0	0	0	0	0	0	0	0	0	0	0	0	3.64737e-05	0	0	0	0	0	0	0	0	0	0	0	0	0	0
PR-71	781	Prevotella_saccharolytica	0	0	0	0	0	0	0	0	0	3.3678e-05	0	0	0	0	0	0	0	0	0	9.57634e-06	0	0	0	0	0	0	0	0	0	1.63349e-05	0	0	0
BA-03	274	Bacteroidales[G-2]_sp_oral_taxon_274	0	9.2779e-06	1.54696e-05	0	0	0	0	0	2.70395e-05	3.3678e-05	2.35388e-05	0	0	2.3779e-05	0	9.95282e-06	0	0	0	9.57634e-06	0	0	0	0	2.10611e-05	0	0	0	0	0	0	0	2.00208e-05
TM-08	350	TM7[G-2]_sp_oral_taxon_350	0	0	0	0	0	0	0	0	0	3.3678e-05	0	0	0	0	0	0	0	0	0	0	0	0	0	0	0	0	0	0	0	1.63349e-05	0	0	0
TR-01	541	Treponema_amylovorum	0	0	0	0	0	0	0	0	0	3.3678e-05	0	0	0	0	0	0	0	0	0	0	0	0	0	0	0	0	0	0	0	0	0	0	0
OT-01	894	Ottowia_sp_oral_taxon_894	0	0	0	1.64217e-05	0	0	0	0	0	3.3678e-05	0	0	0	0	0	0	1.03455e-05	0	0	0	0	0	0	0	0	0	0	0	0	0	0	0	0
ST-12	594	Streptococcus_downei	1.95191e-05	0	0	0	0	0	0	0	0	3.3678e-05	0	0	0	0	0	0	0	0	0	0	0	0	2.52934e-05	0	2.10611e-05	0	0	0	0	0	0	0	0
FI-01	539	Filifactor_alocis	1.95191e-05	0	0	0	0	1.44107e-05	0	0	0	3.3678e-05	2.35388e-05	0	0	0	0	0	0	0	0	0	0	0	0	0	2.10611e-05	0	0	0	0	0	0	0	0
CA-20	336	Capnocytophaga_sp_oral_taxon_336	0	0	0	0	0	0	0	0	0	3.3678e-05	0	0	0	0	0	0	0	0	0	0	0	0	0	0	0	0	0	0	0	0	0	0	0
TR-53	262	Treponema_sp_oral_taxon_262	0	0	0	0	0	0	0	0	0	3.3678e-05	0	0	0	0	0	0	0	0	0	0	0	0	0	0	0	0	0	1.57911e-05	0	0	0	0	0
TR-34	258	Treponema_sp_oral_taxon_258	0	0	0	0	0	0	0	0	0	3.3678e-05	0	0	0	0	0	0	0	0	0	0	0	0	0	0	0	0	0	0	0	0	0	0	2.00208e-05
TM-09	351	TM7[G-3]_sp_oral_taxon_351	0	0	0	0	0	0	0	0	0	3.3678e-05	0	0	0	0	0	9.95282e-06	0	0	1.82369e-05	0	0	0	0	0	0	0	0	0	0	0	0	0	0
CA-22	380	Capnocytophaga_sp_oral_taxon_380	0	0	0	0	0	0	0	0	0	3.3678e-05	0	0	0	0	0	0	0	0	0	0	0	0	0	0	0	0	0	0	0	0	0	0	0
OT-02	894	Ottowia_sp_oral_taxon_894	0	0	0	0	0	0	0	0	0	3.3678e-05	0	0	0	0	0	0	0	0	0	0	0	0	0	0	0	0	8.99782e-06	0	0	0	0	0	0
TR-04	653	Treponema_lecithinolyticum	0	0	0	0	0	1.44107e-05	0	0	0	3.3678e-05	0	0	0	0	0	0	0	0	0	0	0	2.43191e-05	0	0	0	0	0	0	0	0	0	0	0
NE-10	18	Neisseria_sp_oral_taxon_018	0	0	0	0	0	0	0	0	0	0	0	0	3.34409e-05	0	0	0	0	0	0	0	0	0	0	0	0	0	0	0	0	0	0	0	0
AC-07	618	Actinomyces_gerencseriae	0	0	0	0	0	0	0	0	0	0	0	0	0	0	0	9.95282e-06	0	1.01386e-05	0	0	0	0	0	0	0	0	0	0	0	3.26699e-05	0	0	0
PE-18	113	Peptostreptococcaceae[13][G-1]_sp_oral_taxon_113	0	0	0	0	0	1.44107e-05	0	0	0	0	0	0	0	0	0	0	0	0	0	0	0	0	0	0	0	0	0	0	0	0	0	3.17571e-05	0
TU-01	832	Turicella_otitidis	0	0	0	1.64217e-05	0	0	0	0	0	0	0	1.83469e-05	0	2.3779e-05	0	2.98585e-05	0	0	0	0	0	0	0	0	0	1.58175e-05	0	0	0	2.45024e-05	1.41291e-05	0	0
PR-55	739	Propionibacterium_propionicum	0	0	0	0	0	0	0	0	0	0	0	0	0	0	0	2.98585e-05	0	0	0	0	0	0	0	0	0	0	0	0	0	8.16747e-06	0	0	0
AC-41	179	Actinomyces_timonensis	0	0	0	0	0	1.44107e-05	0	0	0	0	0	0	0	0	0	2.98585e-05	0	0	0	0	0	0	0	0	0	0	0	0	1.09116e-05	2.45024e-05	1.41291e-05	0	0
FR-03	359_452	Fretibacterium_sp_oral_taxon_359_&_sp_oral_taxon_452	1.95191e-05	0	0	0	0	2.88214e-05	0	0	0	0	0	0	0	0	0	0	0	0	0	0	0	0	0	0	0	0	0	0	0	0	0	0	2.00208e-05
TR-50	769	Treponema_socranskii	0	0	0	0	0	2.88214e-05	2.40038e-05	1.80842e-05	0	0	2.35388e-05	0	0	0	0	0	0	0	0	0	1.83597e-05	0	0	0	0	0	0	0	0	1.63349e-05	0	0	0
EU-05	759	Eubacterium[11][G-5]_saphenum	0	2.78337e-05	0	0	0	1.44107e-05	0	0	0	0	0	0	0	0	0	0	0	0	0	0	0	0	0	0	0	0	0	0	0	0	0	0	0
GP-051		Leptotrichiaceae_Genus_probe	0	0	0	0	0	0	0	0	2.70395e-05	0	0	0	0	0	0	0	0	0	0	0	0	0	0	0	0	0	0	0	0	0	0	0	0
BA-08	280	Bacteroidetes[G-3]_sp_oral_taxon_280	0	1.85558e-05	0	0	0	0	0	0	2.70395e-05	0	0	0	0	0	0	0	0	0	0	0	0	0	0	0	0	0	0	0	0	0	0	0	0
SE-25	134	Selenomonas_sp_oral_taxon_134	0	9.2779e-06	0	0	0	0	0	0	2.70395e-05	0	0	0	0	0	0	0	0	0	0	0	0	0	0	0	0	0	0	0	0	0	0	0	0
PO-05	619	Porphyromonas_gingivalis	0	0	0	0	0	0	0	0	0	0	0	0	0	0	0	0	0	0	1.82369e-05	0	0	0	0	0	0	0	2.69935e-05	0	0	8.16747e-06	0	0	0
KI-05	582_012	Kingella_denitrificans_&_sp_oral_taxon_012	0	0	0	0	0	0	0	0	0	0	0	0	0	0	0	0	0	0	0	0	0	0	0	2.15647e-05	0	0	2.69935e-05	0	0	0	0	0	0
PR-49	526	Prevotella_sp_oral_taxon_526	0	0	0	0	0	0	0	0	0	0	0	0	0	0	0	0	0	0	0	0	0	0	2.52934e-05	0	0	0	0	0	0	0	0	0	0
SH-01	95	Shuttleworthia_satelles	0	9.2779e-06	1.54696e-05	0	0	0	0	0	0	0	0	0	0	0	0	0	0	0	0	0	0	2.43191e-05	2.52934e-05	0	0	0	0	0	0	8.16747e-06	0	0	0
TM-01	346	TM7[G-1]_sp_oral_taxon_346	0	0	1.54696e-05	0	0	1.44107e-05	0	0	0	0	0	0	0	0	0	9.95282e-06	0	0	0	0	0	0	2.52934e-05	0	0	0	0	0	0	8.16747e-06	0	0	0
BA-19	511	Bacteroidetes[G-5]_sp_oral_taxon_511	0	0	0	0	0	0	2.40038e-05	0	0	0	0	0	0	0	0	0	0	0	0	0	0	0	2.52934e-05	0	0	0	0	0	0	0	0	0	2.00208e-05
GP-088		Treponema_Genus_probe_5	1.95191e-05	0	0	1.64217e-05	0	0	2.40038e-05	0	0	0	0	0	0	2.3779e-05	0	0	0	0	0	0	0	2.43191e-05	2.52934e-05	0	2.10611e-05	0	0	0	0	0	0	0	0
FR-04	360	Fretibacterium_sp_oral_taxon_360	0	0	0	0	0	0	0	0	0	0	0	0	0	0	0	0	0	0	0	0	0	0	2.52934e-05	0	0	0	0	0	0	0	0	0	0
CA-26	878	Capnocytophaga_sp_oral_taxon_878	0	0	0	0	0	0	0	0	0	0	0	0	0	0	0	0	0	0	0	0	0	0	0	0	0	0	0	0	0	2.45024e-05	0	0	0
TA-03	808	Tannerella_sp_oral_taxon_808	0	0	0	0	0	0	0	0	0	0	0	0	1.67205e-05	0	0	0	0	0	0	0	0	2.43191e-05	0	0	0	0	8.99782e-06	0	0	0	0	0	2.00208e-05
AR-02	190	Arsenicicoccus_sp_oral_taxon_190	0	0	0	0	0	0	0	0	0	0	0	0	0	0	0	0	0	0	0	0	0	2.43191e-05	0	0	0	0	0	0	0	0	0	0	0
GP-037		Fretibacterium_Genus_probe	0	0	0	0	0	0	0	0	0	0	0	0	0	0	0	0	0	0	0	0	0	2.43191e-05	0	2.15647e-05	2.10611e-05	0	0	0	0	0	0	0	0
MY-03	606	Mycoplasma_faucium	0	0	0	0	0	0	0	0	0	0	0	0	0	0	0	0	0	0	0	0	0	2.43191e-05	0	0	0	0	0	0	0	0	0	0	0
PR-19	705	Prevotella_oralis	0	0	0	0	0	0	2.40038e-05	1.80842e-05	0	0	0	0	0	0	0	0	0	0	0	0	0	2.43191e-05	0	0	0	0	0	0	0	0	0	0	0
ST-07	910	Stomatobaculum_sp_oral_taxon_910	0	0	0	0	0	0	0	0	0	0	0	0	0	0	0	0	0	0	0	0	0	2.43191e-05	0	0	0	0	0	0	0	0	0	0	0
CA-34	451	Catonella_sp_oral_taxon_451	0	0	0	0	0	0	0	0	0	0	0	0	0	0	0	0	0	0	0	0	0	2.43191e-05	0	0	0	0	0	0	0	0	0	0	0
JO-02	166	Johnsonella_sp_oral_taxon_166	0	0	0	0	0	0	0	0	0	0	0	0	0	0	0	0	0	0	0	0	0	2.43191e-05	0	0	0	0	0	0	0	0	0	0	0
PO-21	277	Porphyromonas_sp_oral_taxon_277	0	0	0	0	0	0	2.40038e-05	0	0	0	0	0	0	0	0	0	0	0	0	0	0	0	0	0	0	0	0	0	0	0	0	0	0
AC-04	850	Actinomyces_cardiffensis	0	1.85558e-05	0	0	0	0	2.40038e-05	0	0	0	0	0	0	0	0	0	0	0	0	0	0	0	0	0	0	0	0	0	0	0	0	0	0
LA-04	89	Lachnoanaerobaculum_sp_oral_taxon_089	0	0	0	0	0	0	2.40038e-05	0	0	0	0	0	0	0	0	0	0	0	0	0	0	0	0	0	0	0	0	0	0	0	0	0	0
AC-17	169	Actinomyces_sp_oral_taxon_169	0	0	0	0	0	1.44107e-05	2.40038e-05	0	0	0	0	0	0	0	0	1.99056e-05	0	0	0	0	0	0	0	0	0	0	1.79956e-05	0	0	0	0	0	0
GP-036		Filifactor_Genus_probe	0	0	0	0	0	0	2.40038e-05	0	0	0	0	0	0	0	0	0	0	0	0	0	0	0	0	0	0	0	0	0	0	0	0	0	0
GP-084		Treponema_Genus_probe_1	0	0	0	0	0	1.44107e-05	2.40038e-05	0	0	0	0	0	1.67205e-05	0	0	0	0	0	0	0	0	0	0	0	0	0	0	0	0	8.16747e-06	0	0	0
PS-01	536	Pseudomonas_aeruginosa	0	0	0	0	0	0	2.40038e-05	0	0	0	0	0	0	0	0	0	0	0	0	0	0	0	0	0	0	0	0	0	0	0	1.41291e-05	0	0
SE-20	151_143	Selenomonas_sputigena_&_sp_oral_taxon_143	0	0	0	0	0	0	2.40038e-05	1.80842e-05	0	0	0	0	0	0	0	0	0	0	0	0	0	0	0	0	0	0	0	0	0	0	0	0	0
GP-093		Dialister_Genus_probe_1	0	0	0	0	0	0	2.40038e-05	0	0	0	0	0	0	0	0	0	0	0	0	0	0	0	0	0	0	0	0	0	0	0	0	0	0
GP-094		Dialister_Genus_probe_2	0	0	0	0	0	0	2.40038e-05	0	0	0	0	0	0	0	0	0	0	0	0	0	0	0	0	0	0	0	0	0	0	0	0	0	0
GP-064		Peptoniphilus_Genus_probe	0	0	0	0	0	0	2.40038e-05	0	0	0	0	0	0	0	0	0	0	0	0	0	0	0	0	0	0	0	0	0	0	0	0	0	0
AG-07	485	Agrobacterium_tumefaciens	0	0	0	0	0	0	2.40038e-05	0	0	0	0	0	0	0	0	0	0	0	0	0	0	0	0	0	0	0	0	0	0	0	0	0	0
EU-07	694	Eubacterium[11][G-6]_nodatum	0	0	0	0	0	0	0	0	0	0	2.35388e-05	0	0	0	0	0	0	0	0	0	0	0	0	0	0	0	0	0	0	0	0	0	0
TR-25	247	Treponema_sp_oral_taxon_247	0	0	0	0	0	0	0	0	0	0	0	0	0	0	0	0	0	0	0	0	0	0	0	2.15647e-05	0	0	0	0	0	0	0	0	0
PO-18	283	Porphyromonas_catoniae	0	0	0	0	0	0	0	0	0	0	0	0	0	0	0	0	0	0	0	0	0	0	0	2.15647e-05	0	0	0	0	0	0	0	0	0
PR-05	583	Prevotella_dentalis	0	0	0	0	0	0	0	0	0	0	0	0	0	0	0	0	0	0	0	0	0	0	0	2.15647e-05	0	0	0	0	0	0	0	0	0
NE-11	20	Neisseria_sp_oral_taxon_020	0	0	0	0	0	0	0	0	0	0	0	0	0	0	0	0	0	0	0	0	0	0	0	2.15647e-05	0	0	0	0	0	0	0	0	0
PO-02	283	Porphyromonas_catoniae	0	9.2779e-06	0	0	0	0	0	0	0	0	0	0	0	0	0	0	0	0	0	0	0	0	0	2.15647e-05	0	0	0	0	0	0	0	0	0
TR-12	226	Treponema_sp_oral_taxon_226	0	0	0	0	0	0	0	0	0	0	0	0	0	0	0	0	0	0	0	0	0	0	0	2.15647e-05	0	0	0	0	0	0	0	0	0
CA-11	627	Capnocytophaga_haemolytica	0	0	0	0	0	0	0	0	0	0	0	0	0	0	0	0	0	0	0	0	0	0	0	2.15647e-05	0	0	0	0	0	0	0	0	0
TR-18	234	Treponema_sp_oral_taxon_234	0	0	0	0	0	0	0	0	0	0	0	0	0	0	0	0	0	0	0	0	0	0	0	2.15647e-05	0	0	0	0	0	0	0	0	0
EU-02	105	Eubacterium[11][G-1]_infirmum	0	0	0	0	0	0	0	1.80842e-05	0	0	0	0	1.67205e-05	0	0	0	0	0	0	0	0	0	0	0	2.10611e-05	0	0	0	0	0	0	0	0
OL-04	38	Olsenella_uli	0	0	0	0	0	0	0	0	0	0	0	0	1.67205e-05	0	0	0	0	0	0	0	0	0	0	0	2.10611e-05	0	0	0	0	0	0	0	0
LA-19	615_819	Lactobacillus_gasseri_&_johnsonii	0	0	0	0	0	0	0	0	0	0	0	1.83469e-05	0	0	9.97875e-06	0	0	2.02772e-05	1.82369e-05	9.57634e-06	0	0	0	0	0	0	1.79956e-05	0	0	0	0	0	0
SE-26	134	Selenomonas_sp_oral_taxon_134	0	0	0	0	0	0	0	0	0	0	0	0	0	0	0	0	0	0	0	0	0	0	0	0	0	0	0	0	0	0	0	0	2.00208e-05
BA-06	787	Bacteroides_tectus	0	0	0	0	0	0	0	0	0	0	0	0	0	0	0	0	0	0	0	0	0	0	0	0	0	0	0	0	0	0	0	0	2.00208e-05
PR-16	685	Prevotella_multiformis	0	0	1.54696e-05	0	0	0	0	0	0	0	0	0	0	0	0	0	0	0	0	0	0	0	0	0	0	0	0	0	0	0	0	0	2.00208e-05
MO-04	42	Mogibacterium_timidum	0	0	0	0	0	0	0	1.80842e-05	0	0	0	0	0	0	0	0	0	1.01386e-05	0	0	0	0	0	0	0	0	0	0	0	0	0	0	2.00208e-05
BA-17	511	Bacteroidetes[G-5]_sp_oral_taxon_511	0	0	0	0	0	0	0	0	0	0	0	0	0	0	0	0	0	0	0	0	0	0	0	0	0	0	0	0	0	0	0	0	2.00208e-05
MY-10	754	Mycoplasma_salivarium	0	0	0	0	0	0	0	0	0	0	0	0	0	0	0	0	0	0	0	0	0	0	0	0	0	0	0	0	0	0	0	0	2.00208e-05
GP-041		Helicobacter_Genus_probe	0	0	0	0	0	0	0	0	0	0	0	0	0	0	1.99575e-05	0	0	0	0	0	0	0	0	0	0	0	0	0	0	0	0	0	0
BI-05	588	Bifidobacterium_dentium	0	0	0	0	0	0	0	0	0	0	0	0	0	0	0	1.99056e-05	0	0	0	0	0	0	0	0	0	0	0	0	0	0	0	0	0
PR-15	378	Prevotella_micans	1.95191e-05	0	0	0	0	0	0	0	0	0	0	0	0	0	0	0	0	0	0	0	0	0	0	0	0	0	0	0	0	1.63349e-05	0	0	0
PR-74	317	Prevotella_sp_oral_taxon_317	0	1.85558e-05	0	0	0	0	0	0	0	0	0	0	0	0	0	0	0	0	0	0	0	0	0	0	0	0	0	0	0	8.16747e-06	0	0	0
PR-23	303	Prevotella_pleuritidis	0	0	0	0	0	1.44107e-05	0	0	0	0	0	0	0	0	0	0	0	0	0	0	1.83597e-05	0	0	0	0	0	0	0	0	1.63349e-05	0	0	0
AG-01	531	Aggregatibacter_actinomycetemcomitans	0	0	0	0	0	0	0	0	0	0	0	1.83469e-05	0	0	0	0	1.03455e-05	0	1.82369e-05	0	0	0	0	0	0	0	0	0	0	0	0	0	0
CO-06	853	Corynebacterium_urealyticum	0	0	0	0	0	0	0	0	0	0	0	1.83469e-05	0	0	0	0	0	0	0	0	0	0	0	0	0	0	0	0	0	0	0	0	0
GP-077		Slackia_Genus_probe	0	0	0	0	0	0	0	0	0	0	0	1.83469e-05	0	0	0	0	0	0	0	0	0	0	0	0	0	0	0	0	0	0	0	0	0
PE-08	836	Peptoniphilus_sp_oral_taxon_836	0	0	0	0	0	0	0	0	0	0	0	0	0	0	0	0	0	0	1.82369e-05	0	0	0	0	0	0	0	0	0	0	0	0	0	0
SE-30	478	Selenomonas_sp_oral_taxon_478	0	0	0	0	0	0	0	0	0	0	0	0	0	0	0	0	0	0	1.82369e-05	0	0	0	0	0	0	0	0	0	0	0	0	0	0
AL-02	302	Alloprevotella_rava	0	0	0	0	0	0	0	0	0	0	0	0	0	0	0	0	0	0	1.82369e-05	0	0	0	0	0	0	0	0	0	0	0	0	0	0
CA-35	2	Caulobacter_sp_oral_taxon_002	0	0	0	0	0	0	0	0	0	0	0	0	0	0	0	0	0	0	1.82369e-05	0	0	0	0	0	0	0	8.99782e-06	0	0	0	0	0	0
NE-16	610	Neisseria_flavescens	0	0	0	0	0	0	0	0	0	0	0	0	0	0	0	0	0	0	1.82369e-05	9.57634e-06	0	0	0	0	0	0	0	0	0	0	0	0	0
CA-19	335	Capnocytophaga_sp_oral_taxon_335	0	0	0	0	0	0	0	0	0	0	0	0	0	0	0	0	0	0	1.82369e-05	9.57634e-06	0	0	0	0	0	0	0	0	0	0	0	0	0
LA-25	756	Lactobacillus_salivarius	0	0	0	0	1.11019e-05	0	0	1.80842e-05	0	0	0	0	0	0	0	0	0	0	0	0	0	0	0	0	0	0	8.99782e-06	1.57911e-05	0	8.16747e-06	1.41291e-05	0	0
FR-01	363	Fretibacterium_fastidiosum	0	0	0	0	0	0	0	1.80842e-05	0	0	0	0	0	0	0	9.95282e-06	0	0	0	0	0	0	0	0	0	0	0	0	0	0	0	0	0
PR-03	560	Prevotella_buccae	0	0	0	0	0	0	0	0	0	0	0	0	0	0	0	0	0	0	0	0	0	0	0	0	0	0	1.79956e-05	0	0	0	0	0	0
SE-06	133	Selenomonas_sp_oral_taxon_133	0	0	0	0	0	0	0	0	0	0	0	0	1.67205e-05	0	0	0	0	0	0	0	0	0	0	0	0	0	0	0	0	8.16747e-06	0	0	0
TR-09	743	Treponema_putidum	0	0	0	0	0	0	0	0	0	0	0	0	1.67205e-05	0	0	0	0	0	0	0	0	0	0	0	0	0	0	0	0	0	0	0	0
TR-43	270	Treponema_sp_oral_taxon_270	0	0	0	0	0	0	0	0	0	0	0	0	1.67205e-05	0	0	0	0	0	0	0	0	0	0	0	0	0	0	0	0	0	0	0	0
VE-16	483	Veillonellaceae[G-1]_sp_oral_taxon_483	0	0	0	1.64217e-05	0	0	0	0	0	0	0	0	0	0	0	0	0	0	0	0	0	0	0	0	0	0	0	0	0	0	0	0	0
GP-082		Tannerella_Genus_probe	0	0	0	1.64217e-05	0	0	0	0	0	0	0	0	0	0	0	9.95282e-06	0	0	0	0	0	0	0	0	0	0	8.99782e-06	0	0	0	0	0	0
PE-02	168	Peptococcus_sp_oral_taxon_168	0	0	0	0	0	0	0	0	0	0	0	0	0	0	0	0	0	0	0	0	0	0	0	0	0	0	0	0	0	1.63349e-05	0	0	0
PR-27	795	Prevotella_shahii	0	0	0	0	0	0	0	0	0	0	0	0	0	0	0	0	0	0	0	0	0	0	0	0	0	0	8.99782e-06	0	0	1.63349e-05	0	0	0
DE-02	41	Desulfobulbus_sp_oral_taxon_041	0	0	0	0	0	1.44107e-05	0	0	0	0	0	0	0	0	0	0	0	0	0	0	0	0	0	0	0	0	0	0	0	0	0	1.58786e-05	0
CA-13	700	Capnocytophaga_ochracea	0	0	0	0	0	0	0	0	0	0	0	0	0	0	0	0	0	0	0	0	0	0	0	0	0	0	0	0	0	0	0	1.58786e-05	0
ST-29	663	Stenotrophomonas_maltophilia	0	0	0	0	0	1.44107e-05	0	0	0	0	0	0	0	0	0	0	0	0	0	0	0	0	0	0	0	1.58175e-05	0	0	0	0	0	0	0
SE-03	125	Selenomonas_flueggei	0	0	0	0	0	0	0	0	0	0	0	0	0	0	0	9.95282e-06	0	0	0	0	0	0	0	0	0	1.58175e-05	0	0	0	8.16747e-06	0	0	0
PR-26	885	Prevotella_scopos	0	0	0	0	0	0	0	0	0	0	0	0	0	0	0	0	0	0	0	0	0	0	0	0	0	0	0	1.57911e-05	0	0	0	0	0
PR-69	378	Prevotella_micans	0	0	0	0	0	0	0	0	0	0	0	0	0	0	0	0	0	0	0	0	0	0	0	0	0	0	0	1.57911e-05	0	0	0	0	0
MI-06	521	Mitsuokella_sp_oral_taxon_521	0	0	0	0	0	0	0	0	0	0	0	0	0	0	0	0	0	0	0	0	0	0	0	0	0	0	0	1.57911e-05	0	8.16747e-06	0	0	0
GP-087		Treponema_Genus_probe_4	0	0	1.54696e-05	0	0	0	0	0	0	0	0	0	0	0	0	0	0	0	0	0	0	0	0	0	0	0	0	0	0	0	0	0	0
AT-06	810	Atopobium_sp_oral_taxon_810	0	0	1.54696e-05	0	0	0	0	0	0	0	0	0	0	0	0	0	0	0	0	0	0	0	0	0	0	0	0	0	0	0	0	0	0
PE-23	91	Peptostreptococcaceae[11][G-2]_sp_oral_taxon_091	0	0	1.54696e-05	0	0	0	0	0	0	0	0	0	0	0	0	0	0	0	0	0	0	0	0	0	0	0	0	0	0	0	0	0	0
AC-30	877	Actinomyces_sp_oral_taxon_877	0	0	1.54696e-05	0	0	0	0	0	0	0	0	0	0	0	0	0	0	0	0	0	0	0	0	0	0	0	0	0	0	0	0	0	0
PR-61	600	Prevotella_enoeca	0	0	1.54696e-05	0	0	0	0	0	0	0	0	0	0	0	0	0	0	0	0	0	0	0	0	0	0	0	0	0	0	0	0	0	0
GP-026		Desulfobulbus_Genus_probe	0	0	0	0	0	1.44107e-05	0	0	0	0	0	0	0	0	0	0	0	0	0	0	0	0	0	0	0	0	0	0	0	0	0	0	0
TR-03	584	Treponema_denticola	0	0	0	0	0	1.44107e-05	0	0	0	0	0	0	0	0	0	0	0	0	0	0	0	0	0	0	0	0	0	0	0	0	0	0	0
PR-36	304	Prevotella_sp_oral_taxon_304	0	0	0	0	0	1.44107e-05	0	0	0	0	0	0	0	0	0	0	0	0	0	0	0	0	0	0	0	0	0	0	0	0	0	0	0
LA-15	500	Lachnospiraceae[G-8]_sp_oral_taxon_500	0	0	0	0	0	1.44107e-05	0	0	0	0	0	0	0	0	0	0	0	0	0	0	0	0	0	0	0	0	0	0	0	8.16747e-06	0	0	0
SE-32	151	Selenomonas_sputigena	0	0	0	0	0	1.44107e-05	0	0	0	0	0	0	0	0	0	0	0	0	0	0	0	0	0	0	0	0	0	0	0	0	0	0	0
BA-02	272	Bacteroidaceae[G-1]_sp_oral_taxon_272	0	0	0	0	0	1.44107e-05	0	0	0	0	0	0	0	0	0	0	0	0	0	0	0	0	0	0	0	0	0	0	0	0	0	0	0
TR-54	508	Treponema_sp_oral_taxon_508	0	0	0	0	0	1.44107e-05	0	0	0	0	0	0	0	0	0	0	0	0	0	0	0	0	0	0	0	0	0	0	0	0	0	0	0
MO-05	504	Mollicutes[G-1]_sp_oral_taxon_504	0	0	0	0	0	1.44107e-05	0	0	0	0	0	0	0	0	0	0	0	0	0	0	0	0	0	0	0	0	0	0	0	0	0	0	0
MI-05	521	Mitsuokella_sp_oral_taxon_521	0	0	0	0	0	0	0	0	0	0	0	0	0	0	0	0	0	0	0	9.57634e-06	0	0	0	0	0	0	0	0	0	0	1.41291e-05	0	0
AL-01	831	Alloiococcus_otitis	0	0	0	0	0	0	0	0	0	0	0	0	0	0	0	0	1.03455e-05	0	0	9.57634e-06	0	0	0	0	0	0	0	0	0	0	1.41291e-05	0	0
EU-08	377	Eubacterium[11][G-7]_yurii	0	0	0	0	1.11019e-05	0	0	0	0	0	0	0	0	0	0	0	0	0	0	0	0	0	0	0	0	0	0	0	0	0	0	0	0
GP-011		Bacteroidetes[G-3]_Genus_probe	0	0	0	0	1.11019e-05	0	0	0	0	0	0	0	0	0	0	0	0	0	0	0	0	0	0	0	0	0	0	0	0	0	0	0	0
KI-04	459	Kingella_sp_oral_taxon_459	0	0	0	0	0	0	0	0	0	0	0	0	0	0	0	0	0	1.01386e-05	0	0	0	0	0	0	0	0	0	0	1.09116e-05	0	0	0	0
PR-28	292	Prevotella_sp_oral_taxon_292	0	0	0	0	0	0	0	0	0	0	0	0	0	0	0	0	0	0	0	0	0	0	0	0	0	0	0	0	1.09116e-05	0	0	0	0
CO-04	835	Corynebacterium_mucifaciens	0	0	0	0	0	0	0	0	0	0	0	0	0	0	0	0	1.03455e-05	0	0	0	0	0	0	0	0	0	0	0	0	0	0	0	0
AC-40	525	Actinomyces_sp_oral_taxon_525	0	0	0	0	0	0	0	0	0	0	0	0	0	0	0	0	1.03455e-05	0	0	0	0	0	0	0	0	0	0	0	0	0	0	0	0
LA-13	86	Lachnospiraceae[G-7]_sp_oral_taxon_086	0	0	0	0	0	0	0	0	0	0	0	0	0	0	0	0	0	1.01386e-05	0	0	0	0	0	0	0	0	0	0	0	0	0	0	0
PE-20	542	Peptostreptococcus_anaerobius	0	0	0	0	0	0	0	0	0	0	0	0	0	0	0	0	0	1.01386e-05	0	0	0	0	0	0	0	0	0	0	0	0	0	0	0
PE-03	548	Peptoniphilus_asaccharolyticus	0	0	0	0	0	0	0	0	0	0	0	0	0	0	9.97875e-06	0	0	0	0	0	0	0	0	0	0	0	0	0	0	0	0	0	0
CR-01	579	Cryptobacterium_curtum	0	0	0	0	0	0	0	0	0	0	0	0	0	0	0	9.95282e-06	0	0	0	9.57634e-06	0	0	0	0	0	0	0	0	0	8.16747e-06	0	0	0
TM-04	349	TM7[G-1]_sp_oral_taxon_349	0	0	0	0	0	0	0	0	0	0	0	0	0	0	0	9.95282e-06	0	0	0	0	0	0	0	0	0	0	0	0	0	0	0	0	0
SE-33	151	Selenomonas_sputigena	0	0	0	0	0	0	0	0	0	0	0	0	0	0	0	9.95282e-06	0	0	0	0	0	0	0	0	0	0	0	0	0	0	0	0	0
BA-15	505	Bacteroidetes[G-5]_sp_oral_taxon_505	0	0	0	0	0	0	0	0	0	0	0	0	0	0	0	9.95282e-06	0	0	0	0	0	0	0	0	0	0	0	0	0	0	0	0	0
AT-04	199	Atopobium_sp_oral_taxon_199	0	0	0	0	0	0	0	0	0	0	0	0	0	0	0	9.95282e-06	0	0	0	0	0	0	0	0	0	0	0	0	0	0	0	0	0
TR-40	268	Treponema_sp_oral_taxon_268	0	0	0	0	0	0	0	0	0	0	0	0	0	0	0	0	0	0	0	9.57634e-06	0	0	0	0	0	0	0	0	0	0	0	0	0
GP-045		Lactobacillus_Genus_probe_1	0	0	0	0	0	0	0	0	0	0	0	0	0	0	0	0	0	0	0	9.57634e-06	0	0	0	0	0	0	0	0	0	0	0	0	0
PR-53	530	Propionibacterium_acnes	0	0	0	0	0	0	0	0	0	0	0	0	0	0	0	0	0	0	0	9.57634e-06	0	0	0	0	0	0	8.99782e-06	0	0	0	0	0	0
SE-16	478	Selenomonas_sp_oral_taxon_478	0	9.2779e-06	0	0	0	0	0	0	0	0	0	0	0	0	0	0	0	0	0	0	0	0	0	0	0	0	0	0	0	0	0	0	0
PR-01	553	Prevotella_baroniae	0	9.2779e-06	0	0	0	0	0	0	0	0	0	0	0	0	0	0	0	0	0	0	0	0	0	0	0	0	8.99782e-06	0	0	0	0	0	0
PR-45	443	Prevotella_sp_oral_taxon_443	0	9.2779e-06	0	0	0	0	0	0	0	0	0	0	0	0	0	0	0	0	0	0	0	0	0	0	0	0	0	0	0	0	0	0	0
AC-31	896	Actinomyces_sp_oral_taxon_896	0	0	0	0	0	0	0	0	0	0	0	0	0	0	0	0	0	0	0	0	0	0	0	0	0	0	8.99782e-06	0	0	0	0	0	0
TR-11	769	Treponema_socranskii	0	0	0	0	0	0	0	0	0	0	0	0	0	0	0	0	0	0	0	0	0	0	0	0	0	0	8.99782e-06	0	0	0	0	0	0
ER-02	905	Erysipelothrichaceae[G-1]_sp_oral_taxon_905	0	0	0	0	0	0	0	0	0	0	0	0	0	0	0	0	0	0	0	0	0	0	0	0	0	0	0	0	0	8.16747e-06	0	0	0
PO-10	284	Porphyromonas_sp_oral_taxon_284	0	0	0	0	0	0	0	0	0	0	0	0	0	0	0	0	0	0	0	0	0	0	0	0	0	0	0	0	0	8.16747e-06	0	0	0
SL-01	602	Slackia_exigua	0	0	0	0	0	0	0	0	0	0	0	0	0	0	0	0	0	0	0	0	0	0	0	0	0	0	0	0	0	8.16747e-06	0	0	0
TR-32	256	Treponema_sp_oral_taxon_256	0	0	0	0	0	0	0	0	0	0	0	0	0	0	0	0	0	0	0	0	0	0	0	0	0	0	0	0	0	8.16747e-06	0	0	0
PR-72	781	Prevotella_saccharolytica	0	0	0	0	0	0	0	0	0	0	0	0	0	0	0	0	0	0	0	0	0	0	0	0	0	0	0	0	0	8.16747e-06	0	0	0
GP-006		Anaerococcus_Genus_probe	0	0	0	0	0	0	0	0	0	0	0	0	0	0	0	0	0	0	0	0	0	0	0	0	0	0	0	0	0	8.16747e-06	0	0	0
CA-03	580	Campylobacter_curvus	0	0	0	0	0	0	0	0	0	0	0	0	0	0	0	0	0	0	0	0	0	0	0	0	0	0	0	0	0	8.16747e-06	0	0	0
AC-33	179	Actinomyces_timonensis	0	0	0	0	0	0	0	0	0	0	0	0	0	0	0	0	0	0	0	0	0	0	0	0	0	0	0	0	0	0	0	0	0
VE-17	918	Veillonellaceae[G-1]_sp_oral_taxon_918	0	0	0	0	0	0	0	0	0	0	0	0	0	0	0	0	0	0	0	0	0	0	0	0	0	0	0	0	0	0	0	0	0
MO-06	906	Mollicutes[G-2]_sp_oral_taxon_906	0	0	0	0	0	0	0	0	0	0	0	0	0	0	0	0	0	0	0	0	0	0	0	0	0	0	0	0	0	0	0	0	0
TR-31	255	Treponema_sp_oral_taxon_255	0	0	0	0	0	0	0	0	0	0	0	0	0	0	0	0	0	0	0	0	0	0	0	0	0	0	0	0	0	0	0	0	0
PR-04	562	Prevotella_buccalis	0	0	0	0	0	0	0	0	0	0	0	0	0	0	0	0	0	0	0	0	0	0	0	0	0	0	0	0	0	0	0	0	0
BA-14	509	Bacteroidetes[G-4]_sp_oral_taxon_509	0	0	0	0	0	0	0	0	0	0	0	0	0	0	0	0	0	0	0	0	0	0	0	0	0	0	0	0	0	0	0	0	0
PR-50	820	Prevotella_sp_oral_taxon_820	0	0	0	0	0	0	0	0	0	0	0	0	0	0	0	0	0	0	0	0	0	0	0	0	0	0	0	0	0	0	0	0	0
EU-01	655	Eubacterium_limosum	0	0	0	0	0	0	0	0	0	0	0	0	0	0	0	0	0	0	0	0	0	0	0	0	0	0	0	0	0	0	0	0	0
TA-04	916	Tannerella_sp_oral_taxon_916	0	0	0	0	0	0	0	0	0	0	0	0	0	0	0	0	0	0	0	0	0	0	0	0	0	0	0	0	0	0	0	0	0
TR-44	271	Treponema_sp_oral_taxon_271	0	0	0	0	0	0	0	0	0	0	0	0	0	0	0	0	0	0	0	0	0	0	0	0	0	0	0	0	0	0	0	0	0
CL-03	75	Clostridiales[F-2][G-1]_sp_oral_taxon_075	0	0	0	0	0	0	0	0	0	0	0	0	0	0	0	0	0	0	0	0	0	0	0	0	0	0	0	0	0	0	0	0	0
AC-26	446	Actinomyces_sp_oral_taxon_446	0	0	0	0	0	0	0	0	0	0	0	0	0	0	0	0	0	0	0	0	0	0	0	0	0	0	0	0	0	0	0	0	0
PR-11	658	Prevotella_loescheii	0	0	0	0	0	0	0	0	0	0	0	0	0	0	0	0	0	0	0	0	0	0	0	0	0	0	0	0	0	0	0	0	0
GP-071		Proteus_Genus_probe	0	0	0	0	0	0	0	0	0	0	0	0	0	0	0	0	0	0	0	0	0	0	0	0	0	0	0	0	0	0	0	0	0
GN-03	873	GN02[G-2]_sp_oral_taxon_873	0	0	0	0	0	0	0	0	0	0	0	0	0	0	0	0	0	0	0	0	0	0	0	0	0	0	0	0	0	0	0	0	0
GP-090		Veillonellaceae_probe_1	0	0	0	0	0	0	0	0	0	0	0	0	0	0	0	0	0	0	0	0	0	0	0	0	0	0	0	0	0	0	0	0	0
FU-04	690	Fusobacterium_necrophorum	0	0	0	0	0	0	0	0	0	0	0	0	0	0	0	0	0	0	0	0	0	0	0	0	0	0	0	0	0	0	0	0	0
SE-27	136	Selenomonas_sp_oral_taxon_136	0	0	0	0	0	0	0	0	0	0	0	0	0	0	0	0	0	0	0	0	0	0	0	0	0	0	0	0	0	0	0	0	0
SN-01	844	Sneathia_amnionii	0	0	0	0	0	0	0	0	0	0	0	0	0	0	0	0	0	0	0	0	0	0	0	0	0	0	0	0	0	0	0	0	0
TR-29	253	Treponema_sp_oral_taxon_253	0	0	0	0	0	0	0	0	0	0	0	0	0	0	0	0	0	0	0	0	0	0	0	0	0	0	0	0	0	0	0	0	0
GP-078		Sphingomonas_Genus_probe	0	0	0	0	0	0	0	0	0	0	0	0	0	0	0	0	0	0	0	0	0	0	0	0	0	0	0	0	0	0	0	0	0
CH-01	733	Chlamydophila_pneumoniae	0	0	0	0	0	0	0	0	0	0	0	0	0	0	0	0	0	0	0	0	0	0	0	0	0	0	0	0	0	0	0	0	0
PR-68	665	Prevotella_marshii	0	0	0	0	0	0	0	0	0	0	0	0	0	0	0	0	0	0	0	0	0	0	0	0	0	0	0	0	0	0	0	0	0
DI-09	502	Dialister_sp_oral_taxon_502	0	0	0	0	0	0	0	0	0	0	0	0	0	0	0	0	0	0	0	0	0	0	0	0	0	0	0	0	0	0	0	0	0
AC-32	897	Actinomyces_sp_oral_taxon_897	0	0	0	0	0	0	0	0	0	0	0	0	0	0	0	0	0	0	0	0	0	0	0	0	0	0	0	0	0	0	0	0	0
CA-14	323	Capnocytophaga_sp_oral_taxon_323	0	0	0	0	0	0	0	0	0	0	0	0	0	0	0	0	0	0	0	0	0	0	0	0	0	0	0	0	0	0	0	0	0
LA-16	558	Lactobacillus_brevis	0	0	0	0	0	0	0	0	0	0	0	0	0	0	0	0	0	0	0	0	0	0	0	0	0	0	0	0	0	0	0	0	0
DE-03	703	Desulfomicrobium_orale	0	0	0	0	0	0	0	0	0	0	0	0	0	0	0	0	0	0	0	0	0	0	0	0	0	0	0	0	0	0	0	0	0
TR-46	508	Treponema_sp_oral_taxon_508	0	0	0	0	0	0	0	0	0	0	0	0	0	0	0	0	0	0	0	0	0	0	0	0	0	0	0	0	0	0	0	0	0
PE-13	103	Peptostreptococcaceae[11][G-4]_sp_oral_taxon_103	0	0	0	0	0	0	0	0	0	0	0	0	0	0	0	0	0	0	0	0	0	0	0	0	0	0	0	0	0	0	0	0	0
GP-058		Mycobacterium_Genus_probe	0	0	0	0	0	0	0	0	0	0	0	0	0	0	0	0	0	0	0	0	0	0	0	0	0	0	0	0	0	0	0	0	0
LA-27	51	Lactobacillus_vaginalis	0	0	0	0	0	0	0	0	0	0	0	0	0	0	0	0	0	0	0	0	0	0	0	0	0	0	0	0	0	0	0	0	0
OR-03	102	Oribacterium_sp_oral_taxon_102	0	0	0	0	0	0	0	0	0	0	0	0	0	0	0	0	0	0	0	0	0	0	0	0	0	0	0	0	0	0	0	0	0
DI-02	843	Dialister_micraerophilus	0	0	0	0	0	0	0	0	0	0	0	0	0	0	0	0	0	0	0	0	0	0	0	0	0	0	0	0	0	0	0	0	0
BI-02	895	Bifidobacterium_animalis_subsp_animalis	0	0	0	0	0	0	0	0	0	0	0	0	0	0	0	0	0	0	0	0	0	0	0	0	0	0	0	0	0	0	0	0	0
EN-01	880_*	Enterococcus_durans_&_faecium	0	0	0	0	0	0	0	0	0	0	0	0	0	0	0	0	0	0	0	0	0	0	0	0	0	0	0	0	0	0	0	0	0
MY-06	632	Mycoplasma_hominis	0	0	0	0	0	0	0	0	0	0	0	0	0	0	0	0	0	0	0	0	0	0	0	0	0	0	0	0	0	0	0	0	0
EU-11	655	Eubacterium_limosum	0	0	0	0	0	0	0	0	0	0	0	0	0	0	0	0	0	0	0	0	0	0	0	0	0	0	0	0	0	0	0	0	0
BI-01	407	Bifidobacteriaceae[G-2]_sp_oral_taxon_407	0	0	0	0	0	0	0	0	0	0	0	0	0	0	0	0	0	0	0	0	0	0	0	0	0	0	0	0	0	0	0	0	0
ER-03	484	Erysipelothrix_tonsillarum	0	0	0	0	0	0	0	0	0	0	0	0	0	0	0	0	0	0	0	0	0	0	0	0	0	0	0	0	0	0	0	0	0
VE-10	129	Veillonellaceae[G-1]_sp_oral_taxon_129	0	0	0	0	0	0	0	0	0	0	0	0	0	0	0	0	0	0	0	0	0	0	0	0	0	0	0	0	0	0	0	0	0
AC-06	617	Actinomyces_georgiae	0	0	0	0	0	0	0	0	0	0	0	0	0	0	0	0	0	0	0	0	0	0	0	0	0	0	0	0	0	0	0	0	0
PS-04	32	Pseudomonas_sp_oral_taxon_032	0	0	0	0	0	0	0	0	0	0	0	0	0	0	0	0	0	0	0	0	0	0	0	0	0	0	0	0	0	0	0	0	0
ER-01	904	Erysipelothrichaceae[G-1]_sp_oral_taxon_904	0	0	0	0	0	0	0	0	0	0	0	0	0	0	0	0	0	0	0	0	0	0	0	0	0	0	0	0	0	0	0	0	0
PR-57	193	Propionibacterium_sp_oral_taxon_193	0	0	0	0	0	0	0	0	0	0	0	0	0	0	0	0	0	0	0	0	0	0	0	0	0	0	0	0	0	0	0	0	0
GP-059		Mycoplasma_Genus_probe	0	0	0	0	0	0	0	0	0	0	0	0	0	0	0	0	0	0	0	0	0	0	0	0	0	0	0	0	0	0	0	0	0
CA-08	842	Campylobacter_ureolyticus	0	0	0	0	0	0	0	0	0	0	0	0	0	0	0	0	0	0	0	0	0	0	0	0	0	0	0	0	0	0	0	0	0
AL-05	474	Alloprevotella_sp_oral_taxon_474	0	0	0	0	0	0	0	0	0	0	0	0	0	0	0	0	0	0	0	0	0	0	0	0	0	0	0	0	0	0	0	0	0
SE-17	501	Selenomonas_sp_oral_taxon_501	0	0	0	0	0	0	0	0	0	0	0	0	0	0	0	0	0	0	0	0	0	0	0	0	0	0	0	0	0	0	0	0	0
AC-16	746	Actinomyces_radicidentis	0	0	0	0	0	0	0	0	0	0	0	0	0	0	0	0	0	0	0	0	0	0	0	0	0	0	0	0	0	0	0	0	0
TR-45	490	Treponema_sp_oral_taxon_490	0	0	0	0	0	0	0	0	0	0	0	0	0	0	0	0	0	0	0	0	0	0	0	0	0	0	0	0	0	0	0	0	0
MO-07	833_*	Moraxella_catarrhalis_&_nonliquefaciens	0	0	0	0	0	0	0	0	0	0	0	0	0	0	0	0	0	0	0	0	0	0	0	0	0	0	0	0	0	0	0	0	0
PR-60	676	Proteus_mirabilis	0	0	0	0	0	0	0	0	0	0	0	0	0	0	0	0	0	0	0	0	0	0	0	0	0	0	0	0	0	0	0	0	0
GP-018		Burkholderia_Genus_probe	0	0	0	0	0	0	0	0	0	0	0	0	0	0	0	0	0	0	0	0	0	0	0	0	0	0	0	0	0	0	0	0	0
MO-02	593	Mogibacterium_diversum	0	0	0	0	0	0	0	0	0	0	0	0	0	0	0	0	0	0	0	0	0	0	0	0	0	0	0	0	0	0	0	0	0
PR-56	192	Propionibacterium_sp_oral_taxon_192	0	0	0	0	0	0	0	0	0	0	0	0	0	0	0	0	0	0	0	0	0	0	0	0	0	0	0	0	0	0	0	0	0
TR-37	263	Treponema_sp_oral_taxon_263	0	0	0	0	0	0	0	0	0	0	0	0	0	0	0	0	0	0	0	0	0	0	0	0	0	0	0	0	0	0	0	0	0
TR-05	664	Treponema_maltophilum	0	0	0	0	0	0	0	0	0	0	0	0	0	0	0	0	0	0	0	0	0	0	0	0	0	0	0	0	0	0	0	0	0
GP-048		Lactobacillus_Genus_probe_4	0	0	0	0	0	0	0	0	0	0	0	0	0	0	0	0	0	0	0	0	0	0	0	0	0	0	0	0	0	0	0	0	0
PR-10	643	Prevotella_intermedia	0	0	0	0	0	0	0	0	0	0	0	0	0	0	0	0	0	0	0	0	0	0	0	0	0	0	0	0	0	0	0	0	0
LE-20	847	Leptotrichia_sp_oral_taxon_847	0	0	0	0	0	0	0	0	0	0	0	0	0	0	0	0	0	0	0	0	0	0	0	0	0	0	0	0	0	0	0	0	0
PE-11	382	Peptostreptococcaceae[11][G-3]_sp_oral_taxon_382	0	0	0	0	0	0	0	0	0	0	0	0	0	0	0	0	0	0	0	0	0	0	0	0	0	0	0	0	0	0	0	0	0
CL-02	402	Clostridiales[F-1][G-2]_sp_oral_taxon_402	0	0	0	0	0	0	0	0	0	0	0	0	0	0	0	0	0	0	0	0	0	0	0	0	0	0	0	0	0	0	0	0	0
PE-06	375	Peptoniphilus_sp_oral_taxon_375	0	0	0	0	0	0	0	0	0	0	0	0	0	0	0	0	0	0	0	0	0	0	0	0	0	0	0	0	0	0	0	0	0
LA-20	838	Lactobacillus_iners	0	0	0	0	0	0	0	0	0	0	0	0	0	0	0	0	0	0	0	0	0	0	0	0	0	0	0	0	0	0	0	0	0
ME-03	123	Megasphaera_sp_oral_taxon_123	0	0	0	0	0	0	0	0	0	0	0	0	0	0	0	0	0	0	0	0	0	0	0	0	0	0	0	0	0	0	0	0	0
LA-26	52	Lactobacillus_sp_oral_taxon_052	0	0	0	0	0	0	0	0	0	0	0	0	0	0	0	0	0	0	0	0	0	0	0	0	0	0	0	0	0	0	0	0	0
SE-31	151	Selenomonas_sputigena	0	0	0	0	0	0	0	0	0	0	0	0	0	0	0	0	0	0	0	0	0	0	0	0	0	0	0	0	0	0	0	0	0
BA-13	899	Bacteroidetes[G-3]_sp_oral_taxon_899	0	0	0	0	0	0	0	0	0	0	0	0	0	0	0	0	0	0	0	0	0	0	0	0	0	0	0	0	0	0	0	0	0
BA-04	911	Bacteroidales[G-3]_sp_oral_taxon_911	0	0	0	0	0	0	0	0	0	0	0	0	0	0	0	0	0	0	0	0	0	0	0	0	0	0	0	0	0	0	0	0	0
MI-04	521	Mitsuokella_sp_oral_taxon_521	0	0	0	0	0	0	0	0	0	0	0	0	0	0	0	0	0	0	0	0	0	0	0	0	0	0	0	0	0	0	0	0	0
MY-05	616	Mycoplasma_genitalium	0	0	0	0	0	0	0	0	0	0	0	0	0	0	0	0	0	0	0	0	0	0	0	0	0	0	0	0	0	0	0	0	0
TR-15	230	Treponema_sp_oral_taxon_230	0	0	0	0	0	0	0	0	0	0	0	0	0	0	0	0	0	0	0	0	0	0	0	0	0	0	0	0	0	0	0	0	0
TR-10	769	Treponema_socranskii	0	0	0	0	0	0	0	0	0	0	0	0	0	0	0	0	0	0	0	0	0	0	0	0	0	0	0	0	0	0	0	0	0
PR-48	515	Prevotella_sp_oral_taxon_515	0	0	0	0	0	0	0	0	0	0	0	0	0	0	0	0	0	0	0	0	0	0	0	0	0	0	0	0	0	0	0	0	0
TR-30	254	Treponema_sp_oral_taxon_254	0	0	0	0	0	0	0	0	0	0	0	0	0	0	0	0	0	0	0	0	0	0	0	0	0	0	0	0	0	0	0	0	0
MY-09	732	Mycoplasma_pneumoniae	0	0	0	0	0	0	0	0	0	0	0	0	0	0	0	0	0	0	0	0	0	0	0	0	0	0	0	0	0	0	0	0	0
BI-03	895	Bifidobacterium_animalis_subsp_lactis	0	0	0	0	0	0	0	0	0	0	0	0	0	0	0	0	0	0	0	0	0	0	0	0	0	0	0	0	0	0	0	0	0
LY-01	614	Lysinibacillus_fusiformis	0	0	0	0	0	0	0	0	0	0	0	0	0	0	0	0	0	0	0	0	0	0	0	0	0	0	0	0	0	0	0	0	0
LA-21	839	Lactobacillus_jensenii	0	0	0	0	0	0	0	0	0	0	0	0	0	0	0	0	0	0	0	0	0	0	0	0	0	0	0	0	0	0	0	0	0
CO-01	591	Corynebacterium_diphtheriae	0	0	0	0	0	0	0	0	0	0	0	0	0	0	0	0	0	0	0	0	0	0	0	0	0	0	0	0	0	0	0	0	0
ER-04	747	Erythromicrobium_ramosum	0	0	0	0	0	0	0	0	0	0	0	0	0	0	0	0	0	0	0	0	0	0	0	0	0	0	0	0	0	0	0	0	0
BU-02	94	Butyrivibrio_sp_oral_taxon_094	0	0	0	0	0	0	0	0	0	0	0	0	0	0	0	0	0	0	0	0	0	0	0	0	0	0	0	0	0	0	0	0	0
FL-03	320	Flavobacteriales[G-2]_sp_oral_taxon_320	0	0	0	0	0	0	0	0	0	0	0	0	0	0	0	0	0	0	0	0	0	0	0	0	0	0	0	0	0	0	0	0	0
DO-01	813	Dolosigranulum_pigrum	0	0	0	0	0	0	0	0	0	0	0	0	0	0	0	0	0	0	0	0	0	0	0	0	0	0	0	0	0	0	0	0	0
ST-25	69	Streptococcus_sp_oral_taxon_069	0	0	0	0	0	0	0	0	0	0	0	0	0	0	0	0	0	0	0	0	0	0	0	0	0	0	0	0	0	0	0	0	0
MO-01	830	Mobiluncus_mulieris	0	0	0	0	0	0	0	0	0	0	0	0	0	0	0	0	0	0	0	0	0	0	0	0	0	0	0	0	0	0	0	0	0
TR-20	236	Treponema_sp_oral_taxon_236	0	0	0	0	0	0	0	0	0	0	0	0	0	0	0	0	0	0	0	0	0	0	0	0	0	0	0	0	0	0	0	0	0
SE-07	134	Selenomonas_sp_oral_taxon_134	0	0	0	0	0	0	0	0	0	0	0	0	0	0	0	0	0	0	0	0	0	0	0	0	0	0	0	0	0	0	0	0	0
LE-01	24	Leptothrix_sp_oral_taxon_024	0	0	0	0	0	0	0	0	0	0	0	0	0	0	0	0	0	0	0	0	0	0	0	0	0	0	0	0	0	0	0	0	0
SE-29	137	Selenomonas_sp_oral_taxon_137	0	0	0	0	0	0	0	0	0	0	0	0	0	0	0	0	0	0	0	0	0	0	0	0	0	0	0	0	0	0	0	0	0
CA-07	776	Campylobacter_sputorum	0	0	0	0	0	0	0	0	0	0	0	0	0	0	0	0	0	0	0	0	0	0	0	0	0	0	0	0	0	0	0	0	0
PR-58	194	Propionibacterium_sp_oral_taxon_194	0	0	0	0	0	0	0	0	0	0	0	0	0	0	0	0	0	0	0	0	0	0	0	0	0	0	0	0	0	0	0	0	0
PR-64	643	Prevotella_intermedia	0	0	0	0	0	0	0	0	0	0	0	0	0	0	0	0	0	0	0	0	0	0	0	0	0	0	0	0	0	0	0	0	0
VE-14	148	Veillonellaceae[G-1]_sp_oral_taxon_148	0	0	0	0	0	0	0	0	0	0	0	0	0	0	0	0	0	0	0	0	0	0	0	0	0	0	0	0	0	0	0	0	0
PR-30	293	Prevotella_sp_oral_taxon_293	0	0	0	0	0	0	0	0	0	0	0	0	0	0	0	0	0	0	0	0	0	0	0	0	0	0	0	0	0	0	0	0	0
VE-19	155	Veillonellaceae[G-1]_sp_oral_taxon_155	0	0	0	0	0	0	0	0	0	0	0	0	0	0	0	0	0	0	0	0	0	0	0	0	0	0	0	0	0	0	0	0	0
PE-24	91	Peptostreptococcaceae[11][G-2]_sp_oral_taxon_091	0	0	0	0	0	0	0	0	0	0	0	0	0	0	0	0	0	0	0	0	0	0	0	0	0	0	0	0	0	0	0	0	0
PE-15	493	Peptostreptococcaceae[11][G-5]_sp_oral_taxon_493	0	0	0	0	0	0	0	0	0	0	0	0	0	0	0	0	0	0	0	0	0	0	0	0	0	0	0	0	0	0	0	0	0
PS-03	834	Pseudomonas_otitidis	0	0	0	0	0	0	0	0	0	0	0	0	0	0	0	0	0	0	0	0	0	0	0	0	0	0	0	0	0	0	0	0	0
GP-054		Mitsuokella_Genus_probe	0	0	0	0	0	0	0	0	0	0	0	0	0	0	0	0	0	0	0	0	0	0	0	0	0	0	0	0	0	0	0	0	0
GP-008		Arcanobacterium_Genus_probe	0	0	0	0	0	0	0	0	0	0	0	0	0	0	0	0	0	0	0	0	0	0	0	0	0	0	0	0	0	0	0	0	0
TR-28	252	Treponema_sp_oral_taxon_252	0	0	0	0	0	0	0	0	0	0	0	0	0	0	0	0	0	0	0	0	0	0	0	0	0	0	0	0	0	0	0	0	0
CL-01	93	Clostridiales[F-1][G-1]_sp_oral_taxon_093	0	0	0	0	0	0	0	0	0	0	0	0	0	0	0	0	0	0	0	0	0	0	0	0	0	0	0	0	0	0	0	0	0
TA-05	916	Tannerella_sp_oral_taxon_916	0	0	0	0	0	0	0	0	0	0	0	0	0	0	0	0	0	0	0	0	0	0	0	0	0	0	0	0	0	0	0	0	0
PA-04	110	Parvimonas_sp_oral_taxon_110	0	0	0	0	0	0	0	0	0	0	0	0	0	0	0	0	0	0	0	0	0	0	0	0	0	0	0	0	0	0	0	0	0
BA-09	281	Bacteroidetes[G-3]_sp_oral_taxon_281	0	0	0	0	0	0	0	0	0	0	0	0	0	0	0	0	0	0	0	0	0	0	0	0	0	0	0	0	0	0	0	0	0
GP-029		Eggerthella_Genus_probe	0	0	0	0	0	0	0	0	0	0	0	0	0	0	0	0	0	0	0	0	0	0	0	0	0	0	0	0	0	0	0	0	0
DE-05	40	Desulfovibrio_sp_oral_taxon_040	0	0	0	0	0	0	0	0	0	0	0	0	0	0	0	0	0	0	0	0	0	0	0	0	0	0	0	0	0	0	0	0	0
KI-02	646	Kingella_kingae	0	0	0	0	0	0	0	0	0	0	0	0	0	0	0	0	0	0	0	0	0	0	0	0	0	0	0	0	0	0	0	0	0
TR-14	228	Treponema_sp_oral_taxon_228	0	0	0	0	0	0	0	0	0	0	0	0	0	0	0	0	0	0	0	0	0	0	0	0	0	0	0	0	0	0	0	0	0
GP-001		Achromobacter_Genus_probe	0	0	0	0	0	0	0	0	0	0	0	0	0	0	0	0	0	0	0	0	0	0	0	0	0	0	0	0	0	0	0	0	0
PR-35	301	Prevotella_sp_oral_taxon_301	0	0	0	0	0	0	0	0	0	0	0	0	0	0	0	0	0	0	0	0	0	0	0	0	0	0	0	0	0	0	0	0	0
MY-08	704	Mycoplasma_orale	0	0	0	0	0	0	0	0	0	0	0	0	0	0	0	0	0	0	0	0	0	0	0	0	0	0	0	0	0	0	0	0	0
GP-055		Mobiluncus_Genus_probe	0	0	0	0	0	0	0	0	0	0	0	0	0	0	0	0	0	0	0	0	0	0	0	0	0	0	0	0	0	0	0	0	0
TM-11	356	TM7[G-5]_sp_oral_taxon_356	0	0	0	0	0	0	0	0	0	0	0	0	0	0	0	0	0	0	0	0	0	0	0	0	0	0	0	0	0	0	0	0	0
GP-068		Porphyromonas_Genus_probe_3	0	0	0	0	0	0	0	0	0	0	0	0	0	0	0	0	0	0	0	0	0	0	0	0	0	0	0	0	0	0	0	0	0
GP-031		Erysipelothrichaceae_Genus_probe	0	0	0	0	0	0	0	0	0	0	0	0	0	0	0	0	0	0	0	0	0	0	0	0	0	0	0	0	0	0	0	0	0
PO-01	547	Porphyromonas_asaccharolytica	0	0	0	0	0	0	0	0	0	0	0	0	0	0	0	0	0	0	0	0	0	0	0	0	0	0	0	0	0	0	0	0	0
LE-02	25	Leptothrix_sp_oral_taxon_025	0	0	0	0	0	0	0	0	0	0	0	0	0	0	0	0	0	0	0	0	0	0	0	0	0	0	0	0	0	0	0	0	0
AR-01	811	Arcanobacterium_haemolyticum	0	0	0	0	0	0	0	0	0	0	0	0	0	0	0	0	0	0	0	0	0	0	0	0	0	0	0	0	0	0	0	0	0
AC-01	554	Acinetobacter_baumannii	0	0	0	0	0	0	0	0	0	0	0	0	0	0	0	0	0	0	0	0	0	0	0	0	0	0	0	0	0	0	0	0	0
AQ-01	660	Aquamicrobium_lusatiense	0	0	0	0	0	0	0	0	0	0	0	0	0	0	0	0	0	0	0	0	0	0	0	0	0	0	0	0	0	0	0	0	0
VE-12	135	Veillonellaceae[G-1]_sp_oral_taxon_135	0	0	0	0	0	0	0	0	0	0	0	0	0	0	0	0	0	0	0	0	0	0	0	0	0	0	0	0	0	0	0	0	0
SE-11	143	Selenomonas_sp_oral_taxon_143	0	0	0	0	0	0	0	0	0	0	0	0	0	0	0	0	0	0	0	0	0	0	0	0	0	0	0	0	0	0	0	0	0
LE-17	462	Leptotrichia_sp_oral_taxon_462	0	0	0	0	0	0	0	0	0	0	0	0	0	0	0	0	0	0	0	0	0	0	0	0	0	0	0	0	0	0	0	0	0
TR-36	262	Treponema_sp_oral_taxon_262	0	0	0	0	0	0	0	0	0	0	0	0	0	0	0	0	0	0	0	0	0	0	0	0	0	0	0	0	0	0	0	0	0
GP-091		Veillonellaceae_probe_2	0	0	0	0	0	0	0	0	0	0	0	0	0	0	0	0	0	0	0	0	0	0	0	0	0	0	0	0	0	0	0	0	0
FL-02	321	Flavobacteriales[G-1]_sp_oral_taxon_321	0	0	0	0	0	0	0	0	0	0	0	0	0	0	0	0	0	0	0	0	0	0	0	0	0	0	0	0	0	0	0	0	0
FL-01	318	Flavobacteriales[G-1]_sp_oral_taxon_318	0	0	0	0	0	0	0	0	0	0	0	0	0	0	0	0	0	0	0	0	0	0	0	0	0	0	0	0	0	0	0	0	0
PR-54	552	Propionibacterium_avidum	0	0	0	0	0	0	0	0	0	0	0	0	0	0	0	0	0	0	0	0	0	0	0	0	0	0	0	0	0	0	0	0	0
PA-01	786	Paenibacillus_sp_oral_taxon_786	0	0	0	0	0	0	0	0	0	0	0	0	0	0	0	0	0	0	0	0	0	0	0	0	0	0	0	0	0	0	0	0	0
TR-41	268	Treponema_sp_oral_taxon_268	0	0	0	0	0	0	0	0	0	0	0	0	0	0	0	0	0	0	0	0	0	0	0	0	0	0	0	0	0	0	0	0	0
OL-01	806	Olsenella_profusa	0	0	0	0	0	0	0	0	0	0	0	0	0	0	0	0	0	0	0	0	0	0	0	0	0	0	0	0	0	0	0	0	0
GP-016		Bordetella_Genus_probe	0	0	0	0	0	0	0	0	0	0	0	0	0	0	0	0	0	0	0	0	0	0	0	0	0	0	0	0	0	0	0	0	0
TR-27	250	Treponema_sp_oral_taxon_250	0	0	0	0	0	0	0	0	0	0	0	0	0	0	0	0	0	0	0	0	0	0	0	0	0	0	0	0	0	0	0	0	0
VE-11	132_150	Veillonellaceae[G-1]_sp_oral_taxon_132_&_sp_oral_taxon_150	0	0	0	0	0	0	0	0	0	0	0	0	0	0	0	0	0	0	0	0	0	0	0	0	0	0	0	0	0	0	0	0	0
PR-38	306	Prevotella_sp_oral_taxon_306	0	0	0	0	0	0	0	0	0	0	0	0	0	0	0	0	0	0	0	0	0	0	0	0	0	0	0	0	0	0	0	0	0
CA-15	324	Capnocytophaga_sp_oral_taxon_324	0	0	0	0	0	0	0	0	0	0	0	0	0	0	0	0	0	0	0	0	0	0	0	0	0	0	0	0	0	0	0	0	0
PR-63	782	Prevotella_fusca	0	0	0	0	0	0	0	0	0	0	0	0	0	0	0	0	0	0	0	0	0	0	0	0	0	0	0	0	0	0	0	0	0
GP-074		Sanguibacter_Genus_probe	0	0	0	0	0	0	0	0	0	0	0	0	0	0	0	0	0	0	0	0	0	0	0	0	0	0	0	0	0	0	0	0	0
GP-043		Kytococcus_Genus_probe	0	0	0	0	0	0	0	0	0	0	0	0	0	0	0	0	0	0	0	0	0	0	0	0	0	0	0	0	0	0	0	0	0
EU-10	377	Eubacterium[11][G-7]_yurii	0	0	0	0	0	0	0	0	0	0	0	0	0	0	0	0	0	0	0	0	0	0	0	0	0	0	0	0	0	0	0	0	0
TR-39	265	Treponema_sp_oral_taxon_265	0	0	0	0	0	0	0	0	0	0	0	0	0	0	0	0	0	0	0	0	0	0	0	0	0	0	0	0	0	0	0	0	0
ST-06	373	Stomatobaculum_sp_oral_taxon_373	0	0	0	0	0	0	0	0	0	0	0	0	0	0	0	0	0	0	0	0	0	0	0	0	0	0	0	0	0	0	0	0	0
LE-10	217	Leptotrichia_sp_oral_taxon_217	0	0	0	0	0	0	0	0	0	0	0	0	0	0	0	0	0	0	0	0	0	0	0	0	0	0	0	0	0	0	0	0	0
BA-05	630	Bacteroides_heparinolyticus	0	0	0	0	0	0	0	0	0	0	0	0	0	0	0	0	0	0	0	0	0	0	0	0	0	0	0	0	0	0	0	0	0
VE-13	145	Veillonellaceae[G-1]_sp_oral_taxon_145	0	0	0	0	0	0	0	0	0	0	0	0	0	0	0	0	0	0	0	0	0	0	0	0	0	0	0	0	0	0	0	0	0
AT-01	674	Atopobium_minutum	0	0	0	0	0	0	0	0	0	0	0	0	0	0	0	0	0	0	0	0	0	0	0	0	0	0	0	0	0	0	0	0	0
CA-27	901	Capnocytophaga_sp_oral_taxon_901	0	0	0	0	0	0	0	0	0	0	0	0	0	0	0	0	0	0	0	0	0	0	0	0	0	0	0	0	0	0	0	0	0
PE-09	383	Peptostreptococcaceae[11][G-1]_sp_oral_taxon_383	0	0	0	0	0	0	0	0	0	0	0	0	0	0	0	0	0	0	0	0	0	0	0	0	0	0	0	0	0	0	0	0	0
PR-59	915	Propionibacterium_sp_oral_taxon_915	0	0	0	0	0	0	0	0	0	0	0	0	0	0	0	0	0	0	0	0	0	0	0	0	0	0	0	0	0	0	0	0	0
MY-04	607	Mycoplasma_fermentans	0	0	0	0	0	0	0	0	0	0	0	0	0	0	0	0	0	0	0	0	0	0	0	0	0	0	0	0	0	0	0	0	0
MY-07	656	Mycoplasma_lipophilum	0	0	0	0	0	0	0	0	0	0	0	0	0	0	0	0	0	0	0	0	0	0	0	0	0	0	0	0	0	0	0	0	0
GP-028		Dietzia_Genus_probe	0	0	0	0	0	0	0	0	0	0	0	0	0	0	0	0	0	0	0	0	0	0	0	0	0	0	0	0	0	0	0	0	0
VE-09	917	Veillonella_sp_oral_taxon_917	0	0	0	0	0	0	0	0	0	0	0	0	0	0	0	0	0	0	0	0	0	0	0	0	0	0	0	0	0	0	0	0	0
GP-030		Enterococcus_Genus_probe	0	0	0	0	0	0	0	0	0	0	0	0	0	0	0	0	0	0	0	0	0	0	0	0	0	0	0	0	0	0	0	0	0
TR-13	227	Treponema_sp_oral_taxon_227	0	0	0	0	0	0	0	0	0	0	0	0	0	0	0	0	0	0	0	0	0	0	0	0	0	0	0	0	0	0	0	0	0
NE-12	499	Neisseria_sp_oral_taxon_499	0	0	0	0	0	0	0	0	0	0	0	0	0	0	0	0	0	0	0	0	0	0	0	0	0	0	0	0	0	0	0	0	0
PR-17	794	Prevotella_multisaccharivorax	0	0	0	0	0	0	0	0	0	0	0	0	0	0	0	0	0	0	0	0	0	0	0	0	0	0	0	0	0	0	0	0	0
LA-24	818	Lactobacillus_reuteri	0	0	0	0	0	0	0	0	0	0	0	0	0	0	0	0	0	0	0	0	0	0	0	0	0	0	0	0	0	0	0	0	0
PE-12	495	Peptostreptococcaceae[11][G-3]_sp_oral_taxon_495	0	0	0	0	0	0	0	0	0	0	0	0	0	0	0	0	0	0	0	0	0	0	0	0	0	0	0	0	0	0	0	0	0
TR-21	238	Treponema_sp_oral_taxon_238	0	0	0	0	0	0	0	0	0	0	0	0	0	0	0	0	0	0	0	0	0	0	0	0	0	0	0	0	0	0	0	0	0
TR-08	725	Treponema_pectinovorum	0	0	0	0	0	0	0	0	0	0	0	0	0	0	0	0	0	0	0	0	0	0	0	0	0	0	0	0	0	0	0	0	0
CA-06	44	Campylobacter_sp_oral_taxon_044	0	0	0	0	0	0	0	0	0	0	0	0	0	0	0	0	0	0	0	0	0	0	0	0	0	0	0	0	0	0	0	0	0
PR-07	600	Prevotella_enoeca	0	0	0	0	0	0	0	0	0	0	0	0	0	0	0	0	0	0	0	0	0	0	0	0	0	0	0	0	0	0	0	0	0
TR-47	517	Treponema_sp_oral_taxon_517	0	0	0	0	0	0	0	0	0	0	0	0	0	0	0	0	0	0	0	0	0	0	0	0	0	0	0	0	0	0	0	0	0
GP-017		Brevundimonas_Genus_probe	0	0	0	0	0	0	0	0	0	0	0	0	0	0	0	0	0	0	0	0	0	0	0	0	0	0	0	0	0	0	0	0	0
PR-02	556	Prevotella_bivia	0	0	0	0	0	0	0	0	0	0	0	0	0	0	0	0	0	0	0	0	0	0	0	0	0	0	0	0	0	0	0	0	0
DI-04	119	Dialister_sp_oral_taxon_119	0	0	0	0	0	0	0	0	0	0	0	0	0	0	0	0	0	0	0	0	0	0	0	0	0	0	0	0	0	0	0	0	0
LE-23	210	Leptotrichiaceae[G-1]_sp_oral_taxon_210	0	0	0	0	0	0	0	0	0	0	0	0	0	0	0	0	0	0	0	0	0	0	0	0	0	0	0	0	0	0	0	0	0
AT-05	416	Atopobium_sp_oral_taxon_416	0	0	0	0	0	0	0	0	0	0	0	0	0	0	0	0	0	0	0	0	0	0	0	0	0	0	0	0	0	0	0	0	0
PO-13	785	Porphyromonas_uenonis	0	0	0	0	0	0	0	0	0	0	0	0	0	0	0	0	0	0	0	0	0	0	0	0	0	0	0	0	0	0	0	0	0
GP-032		Erysipelothrix_Genus_probe	0	0	0	0	0	0	0	0	0	0	0	0	0	0	0	0	0	0	0	0	0	0	0	0	0	0	0	0	0	0	0	0	0
PE-17	106	Peptostreptococcaceae[11][G-7]_sp_oral_taxon_106	0	0	0	0	0	0	0	0	0	0	0	0	0	0	0	0	0	0	0	0	0	0	0	0	0	0	0	0	0	0	0	0	0
PE-04	840	Peptoniphilus_indolicus	0	0	0	0	0	0	0	0	0	0	0	0	0	0	0	0	0	0	0	0	0	0	0	0	0	0	0	0	0	0	0	0	0
BA-01	45	Bacillus_clausii	0	0	0	0	0	0	0	0	0	0	0	0	0	0	0	0	0	0	0	0	0	0	0	0	0	0	0	0	0	0	0	0	0
GP-052		Listeria_Genus_probe	0	0	0	0	0	0	0	0	0	0	0	0	0	0	0	0	0	0	0	0	0	0	0	0	0	0	0	0	0	0	0	0	0
TA-07	916	Tannerella_sp_oral_taxon_916	0	0	0	0	0	0	0	0	0	0	0	0	0	0	0	0	0	0	0	0	0	0	0	0	0	0	0	0	0	0	0	0	0
TR-26	249	Treponema_sp_oral_taxon_249	0	0	0	0	0	0	0	0	0	0	0	0	0	0	0	0	0	0	0	0	0	0	0	0	0	0	0	0	0	0	0	0	0
NE-13	523	Neisseria_sp_oral_taxon_523	0	0	0	0	0	0	0	0	0	0	0	0	0	0	0	0	0	0	0	0	0	0	0	0	0	0	0	0	0	0	0	0	0
TR-49	29	Treponema_vincentii	0	0	0	0	0	0	0	0	0	0	0	0	0	0	0	0	0	0	0	0	0	0	0	0	0	0	0	0	0	0	0	0	0
PO-11	285	Porphyromonas_sp_oral_taxon_285	0	0	0	0	0	0	0	0	0	0	0	0	0	0	0	0	0	0	0	0	0	0	0	0	0	0	0	0	0	0	0	0	0
SY-01	435	Syntrophomonadaceae[8][G-1]_sp_oral_taxon_435	0	0	0	0	0	0	0	0	0	0	0	0	0	0	0	0	0	0	0	0	0	0	0	0	0	0	0	0	0	0	0	0	0
MO-03	742	Mogibacterium_pumilum	0	0	0	0	0	0	0	0	0	0	0	0	0	0	0	0	0	0	0	0	0	0	0	0	0	0	0	0	0	0	0	0	0
ST-08	537	Streptococcus_agalactiae	0	0	0	0	0	0	0	0	0	0	0	0	0	0	0	0	0	0	0	0	0	0	0	0	0	0	0	0	0	0	0	0	0
GP-024		Chlamydophila_Genus_probe	0	0	0	0	0	0	0	0	0	0	0	0	0	0	0	0	0	0	0	0	0	0	0	0	0	0	0	0	0	0	0	0	0
MI-02	684	Mitsuokella_multacida	0	0	0	0	0	0	0	0	0	0	0	0	0	0	0	0	0	0	0	0	0	0	0	0	0	0	0	0	0	0	0	0	0
FR-02	358_453	Fretibacterium_sp_oral_taxon_358_&_sp_oral_taxon_453	0	0	0	0	0	0	0	0	0	0	0	0	0	0	0	0	0	0	0	0	0	0	0	0	0	0	0	0	0	0	0	0	0
MY-02	561	Mycoplasma_buccale	0	0	0	0	0	0	0	0	0	0	0	0	0	0	0	0	0	0	0	0	0	0	0	0	0	0	0	0	0	0	0	0	0
LA-23	418	Lactobacillus_parafarraginis	0	0	0	0	0	0	0	0	0	0	0	0	0	0	0	0	0	0	0	0	0	0	0	0	0	0	0	0	0	0	0	0	0
PS-02	612	Pseudomonas_fluorescens	0	0	0	0	0	0	0	0	0	0	0	0	0	0	0	0	0	0	0	0	0	0	0	0	0	0	0	0	0	0	0	0	0
BD-01	39	Bdellovibrio_sp_oral_taxon_039	0	0	0	0	0	0	0	0	0	0	0	0	0	0	0	0	0	0	0	0	0	0	0	0	0	0	0	0	0	0	0	0	0
TM-07	488	TM7[G-1]_sp_oral_taxon_488	0	0	0	0	0	0	0	0	0	0	0	0	0	0	0	0	0	0	0	0	0	0	0	0	0	0	0	0	0	0	0	0	0
DI-05	502	Dialister_sp_oral_taxon_502	0	0	0	0	0	0	0	0	0	0	0	0	0	0	0	0	0	0	0	0	0	0	0	0	0	0	0	0	0	0	0	0	0
LA-17	816	Lactobacillus_coleohominis	0	0	0	0	0	0	0	0	0	0	0	0	0	0	0	0	0	0	0	0	0	0	0	0	0	0	0	0	0	0	0	0	0
CA-18	334	Capnocytophaga_sp_oral_taxon_334	0	0	0	0	0	0	0	0	0	0	0	0	0	0	0	0	0	0	0	0	0	0	0	0	0	0	0	0	0	0	0	0	0
HA-02	821	Haemophilus_ducreyi	0	0	0	0	0	0	0	0	0	0	0	0	0	0	0	0	0	0	0	0	0	0	0	0	0	0	0	0	0	0	0	0	0
TR-19	235	Treponema_sp_oral_taxon_235	0	0	0	0	0	0	0	0	0	0	0	0	0	0	0	0	0	0	0	0	0	0	0	0	0	0	0	0	0	0	0	0	0
BA-16	507	Bacteroidetes[G-5]_sp_oral_taxon_507	0	0	0	0	0	0	0	0	0	0	0	0	0	0	0	0	0	0	0	0	0	0	0	0	0	0	0	0	0	0	0	0	0
TR-22	239	Treponema_sp_oral_taxon_239	0	0	0	0	0	0	0	0	0	0	0	0	0	0	0	0	0	0	0	0	0	0	0	0	0	0	0	0	0	0	0	0	0
GP-092		Yersinia_Genus_probe	0	0	0	0	0	0	0	0	0	0	0	0	0	0	0	0	0	0	0	0	0	0	0	0	0	0	0	0	0	0	0	0	0
PR-43	376	Prevotella_sp_oral_taxon_376	0	0	0	0	0	0	0	0	0	0	0	0	0	0	0	0	0	0	0	0	0	0	0	0	0	0	0	0	0	0	0	0	0
LA-12	90	Lachnospiraceae[G-6]_sp_oral_taxon_090	0	0	0	0	0	0	0	0	0	0	0	0	0	0	0	0	0	0	0	0	0	0	0	0	0	0	0	0	0	0	0	0	0
PY-01	357	Pyramidobacter_piscolens	0	0	0	0	0	0	0	0	0	0	0	0	0	0	0	0	0	0	0	0	0	0	0	0	0	0	0	0	0	0	0	0	0
CL-07	876	Clostridiales[F-3][G-1]_sp_oral_taxon_876	0	0	0	0	0	0	0	0	0	0	0	0	0	0	0	0	0	0	0	0	0	0	0	0	0	0	0	0	0	0	0	0	0
GP-013		Bartonella_Genus_probe	0	0	0	0	0	0	0	0	0	0	0	0	0	0	0	0	0	0	0	0	0	0	0	0	0	0	0	0	0	0	0	0	0
CA-23	412	Capnocytophaga_sp_oral_taxon_412	0	0	0	0	0	0	0	0	0	0	0	0	0	0	0	0	0	0	0	0	0	0	0	0	0	0	0	0	0	0	0	0	0
CH-02	439	Chloroflexi[G-1]_sp_oral_taxon_439	0	0	0	0	0	0	0	0	0	0	0	0	0	0	0	0	0	0	0	0	0	0	0	0	0	0	0	0	0	0	0	0	0
TR-07	724	Treponema_parvum	0	0	0	0	0	0	0	0	0	0	0	0	0	0	0	0	0	0	0	0	0	0	0	0	0	0	0	0	0	0	0	0	0
BI-07	891	Bifidobacterium_scardovii	0	0	0	0	0	0	0	0	0	0	0	0	0	0	0	0	0	0	0	0	0	0	0	0	0	0	0	0	0	0	0	0	0
TR-51	769	Treponema_socranskii	0	0	0	0	0	0	0	0	0	0	0	0	0	0	0	0	0	0	0	0	0	0	0	0	0	0	0	0	0	0	0	0	0
TR-48	518	Treponema_sp_oral_taxon_518	0	0	0	0	0	0	0	0	0	0	0	0	0	0	0	0	0	0	0	0	0	0	0	0	0	0	0	0	0	0	0	0	0
TA-06	916	Tannerella_sp_oral_taxon_916	0	0	0	0	0	0	0	0	0	0	0	0	0	0	0	0	0	0	0	0	0	0	0	0	0	0	0	0	0	0	0	0	0
VA-01	717	Variovorax_paradoxus	0	0	0	0	0	0	0	0	0	0	0	0	0	0	0	0	0	0	0	0	0	0	0	0	0	0	0	0	0	0	0	0	0
NE-05	649	Neisseria_lactamica	0	0	0	0	0	0	0	0	0	0	0	0	0	0	0	0	0	0	0	0	0	0	0	0	0	0	0	0	0	0	0	0	0
SN-02	837	Sneathia_sanguinegens	0	0	0	0	0	0	0	0	0	0	0	0	0	0	0	0	0	0	0	0	0	0	0	0	0	0	0	0	0	0	0	0	0
AC-23	180	Actinomyces_sp_oral_taxon_180	0	0	0	0	0	0	0	0	0	0	0	0	0	0	0	0	0	0	0	0	0	0	0	0	0	0	0	0	0	0	0	0	0
GP-033		Escherichia_Genus_probe	0	0	0	0	0	0	0	0	0	0	0	0	0	0	0	0	0	0	0	0	0	0	0	0	0	0	0	0	0	0	0	0	0
TR-35	260	Treponema_sp_oral_taxon_260	0	0	0	0	0	0	0	0	0	0	0	0	0	0	0	0	0	0	0	0	0	0	0	0	0	0	0	0	0	0	0	0	0
LA-14	163	Lachnospiraceae[G-7]_sp_oral_taxon_163	0	0	0	0	0	0	0	0	0	0	0	0	0	0	0	0	0	0	0	0	0	0	0	0	0	0	0	0	0	0	0	0	0
OL-03	809	Olsenella_sp_oral_taxon_809	0	0	0	0	0	0	0	0	0	0	0	0	0	0	0	0	0	0	0	0	0	0	0	0	0	0	0	0	0	0	0	0	0
GA-01	829	Gardnerella_vaginalis	0	0	0	0	0	0	0	0	0	0	0	0	0	0	0	0	0	0	0	0	0	0	0	0	0	0	0	0	0	0	0	0	0
AG-05	512	Aggregatibacter_sp_oral_taxon_512	0	0	0	0	0	0	0	0	0	0	0	0	0	0	0	0	0	0	0	0	0	0	0	0	0	0	0	0	0	0	0	0	0
NE-04	621	Neisseria_gonorrhoeae	0	0	0	0	0	0	0	0	0	0	0	0	0	0	0	0	0	0	0	0	0	0	0	0	0	0	0	0	0	0	0	0	0
BA-07	465	Bacteroides_zoogleoformans	0	0	0	0	0	0	0	0	0	0	0	0	0	0	0	0	0	0	0	0	0	0	0	0	0	0	0	0	0	0	0	0	0
NE-14	92	Neisseria_weaveri	0	0	0	0	0	0	0	0	0	0	0	0	0	0	0	0	0	0	0	0	0	0	0	0	0	0	0	0	0	0	0	0	0
CA-29	903	Capnocytophaga_sp_oral_taxon_903	0	0	0	0	0	0	0	0	0	0	0	0	0	0	0	0	0	0	0	0	0	0	0	0	0	0	0	0	0	0	0	0	0
MI-03	131	Mitsuokella_sp_oral_taxon_131	0	0	0	0	0	0	0	0	0	0	0	0	0	0	0	0	0	0	0	0	0	0	0	0	0	0	0	0	0	0	0	0	0
PR-13	665	Prevotella_marshii	0	0	0	0	0	0	0	0	0	0	0	0	0	0	0	0	0	0	0	0	0	0	0	0	0	0	0	0	0	0	0	0	0
FU-01	860	Fusobacterium_gonidiaformans	0	0	0	0	0	0	0	0	0	0	0	0	0	0	0	0	0	0	0	0	0	0	0	0	0	0	0	0	0	0	0	0	0
TR-38	264	Treponema_sp_oral_taxon_264	0	0	0	0	0	0	0	0	0	0	0	0	0	0	0	0	0	0	0	0	0	0	0	0	0	0	0	0	0	0	0	0	0
DI-06	368	Dietzia_sp_oral_taxon_368	0	0	0	0	0	0	0	0	0	0	0	0	0	0	0	0	0	0	0	0	0	0	0	0	0	0	0	0	0	0	0	0	0
BE-01	319	Bergeyella_sp_oral_taxon_319	0	0	0	0	0	0	0	0	0	0	0	0	0	0	0	0	0	0	0	0	0	0	0	0	0	0	0	0	0	0	0	0	0
TR-23	242	Treponema_sp_oral_taxon_242	0	0	0	0	0	0	0	0	0	0	0	0	0	0	0	0	0	0	0	0	0	0	0	0	0	0	0	0	0	0	0	0	0
CH-03	439	Chloroflexi[G-1]_sp_oral_taxon_439	0	0	0	0	0	0	0	0	0	0	0	0	0	0	0	0	0	0	0	0	0	0	0	0	0	0	0	0	0	0	0	0	0
PR-29	292	Prevotella_sp_oral_taxon_292	0	0	0	0	0	0	0	0	0	0	0	0	0	0	0	0	0	0	0	0	0	0	0	0	0	0	0	0	0	0	0	0	0
GP-061		Olsenella_Genus_probe	0	0	0	0	0	0	0	0	0	0	0	0	0	0	0	0	0	0	0	0	0	0	0	0	0	0	0	0	0	0	0	0	0
LE-24	220	Leptotrichiaceae[G-1]_sp_oral_taxon_220	0	0	0	0	0	0	0	0	0	0	0	0	0	0	0	0	0	0	0	0	0	0	0	0	0	0	0	0	0	0	0	0	0
AC-28	525	Actinomyces_sp_oral_taxon_525	0	0	0	0	0	0	0	0	0	0	0	0	0	0	0	0	0	0	0	0	0	0	0	0	0	0	0	0	0	0	0	0	0
GP-007		Aquamicrobium_Genus_probe	0	0	0	0	0	0	0	0	0	0	0	0	0	0	0	0	0	0	0	0	0	0	0	0	0	0	0	0	0	0	0	0	0
TR-06	805	Treponema_pallidum	0	0	0	0	0	0	0	0	0	0	0	0	0	0	0	0	0	0	0	0	0	0	0	0	0	0	0	0	0	0	0	0	0
TR-52	228	Treponema_sp_oral_taxon_228	0	0	0	0	0	0	0	0	0	0	0	0	0	0	0	0	0	0	0	0	0	0	0	0	0	0	0	0	0	0	0	0	0
FU-02	860	Fusobacterium_gonidiaformans	0	0	0	0	0	0	0	0	0	0	0	0	0	0	0	0	0	0	0	0	0	0	0	0	0	0	0	0	0	0	0	0	0
GP-015		Bifidobacterium_Genus_probe_2	0	0	0	0	0	0	0	0	0	0	0	0	0	0	0	0	0	0	0	0	0	0	0	0	0	0	0	0	0	0	0	0	0
JO-03	777	Jonquetella_anthropi	0	0	0	0	0	0	0	0	0	0	0	0	0	0	0	0	0	0	0	0	0	0	0	0	0	0	0	0	0	0	0	0	0
AN-02	738_788	Anaerococcus_prevotii_&_tetradius	0	0	0	0	0	0	0	0	0	0	0	0	0	0	0	0	0	0	0	0	0	0	0	0	0	0	0	0	0	0	0	0	0
EI-02	11	Eikenella_sp_oral_taxon_011	0	0	0	0	0	0	0	0	0	0	0	0	0	0	0	0	0	0	0	0	0	0	0	0	0	0	0	0	0	0	0	0	0
AT-07	814	Atopobium_vaginae	0	0	0	0	0	0	0	0	0	0	0	0	0	0	0	0	0	0	0	0	0	0	0	0	0	0	0	0	0	0	0	0	0
AC-15	708	Actinomyces_oricola	0	0	0	0	0	0	0	0	0	0	0	0	0	0	0	0	0	0	0	0	0	0	0	0	0	0	0	0	0	0	0	0	0
PE-19	790	Peptostreptococcaceae[13][G-2]_sp_oral_taxon_790	0	0	0	0	0	0	0	0	0	0	0	0	0	0	0	0	0	0	0	0	0	0	0	0	0	0	0	0	0	0	0	0	0
LA-10	80	Lachnospiraceae[G-5]_sp_oral_taxon_080	0	0	0	0	0	0	0	0	0	0	0	0	0	0	0	0	0	0	0	0	0	0	0	0	0	0	0	0	0	0	0	0	0
GP-047		Lactobacillus_Genus_probe_3	0	0	0	0	0	0	0	0	0	0	0	0	0	0	0	0	0	0	0	0	0	0	0	0	0	0	0	0	0	0	0	0	0
DI-08	502	Dialister_sp_oral_taxon_502	0	0	0	0	0	0	0	0	0	0	0	0	0	0	0	0	0	0	0	0	0	0	0	0	0	0	0	0	0	0	0	0	0
ME-04	841	Megasphaera_sp_oral_taxon_841	0	0	0	0	0	0	0	0	0	0	0	0	0	0	0	0	0	0	0	0	0	0	0	0	0	0	0	0	0	0	0	0	0
HA-01	535_641	Haemophilus_aegyptius_&_influenzae	0	0	0	0	0	0	0	0	0	0	0	0	0	0	0	0	0	0	0	0	0	0	0	0	0	0	0	0	0	0	0	0	0
LE-14	223	Leptotrichia_sp_oral_taxon_223	0	0	0	0	0	0	0	0	0	0	0	0	0	0	0	0	0	0	0	0	0	0	0	0	0	0	0	0	0	0	0	0	0
EU-06	673	Eubacterium[11][G-6]_minutum	0	0	0	0	0	0	0	0	0	0	0	0	0	0	0	0	0	0	0	0	0	0	0	0	0	0	0	0	0	0	0	0	0
BA-10	365	Bacteroidetes[G-3]_sp_oral_taxon_365	0	0	0	0	0	0	0	0	0	0	0	0	0	0	0	0	0	0	0	0	0	0	0	0	0	0	0	0	0	0	0	0	0
SE-14	388	Selenomonas_sp_oral_taxon_388	0	0	0	0	0	0	0	0	0	0	0	0	0	0	0	0	0	0	0	0	0	0	0	0	0	0	0	0	0	0	0	0	0
PS-06	538	Pseudoramibacter_alactolyticus	0	0	0	0	0	0	0	0	0	0	0	0	0	0	0	0	0	0	0	0	0	0	0	0	0	0	0	0	0	0	0	0	0
EU-09	694	Eubacterium[11][G-6]_nodatum	0	0	0	0	0	0	0	0	0	0	0	0	0	0	0	0	0	0	0	0	0	0	0	0	0	0	0	0	0	0	0	0	0
AN-01	859	Anaerococcus_lactolyticus	0	0	0	0	0	0	0	0	0	0	0	0	0	0	0	0	0	0	0	0	0	0	0	0	0	0	0	0	0	0	0	0	0
PR-31	296	Prevotella_sp_oral_taxon_296	0	0	0	0	0	0	0	0	0	0	0	0	0	0	0	0	0	0	0	0	0	0	0	0	0	0	0	0	0	0	0	0	0
PO-15	283	Porphyromonas_catoniae	0	0	0	0	0	0	0	0	0	0	0	0	0	0	0	0	0	0	0	0	0	0	0	0	0	0	0	0	0	0	0	0	0
MY-01	823	Mycobacterium_leprae	0	0	0	0	0	0	0	0	0	0	0	0	0	0	0	0	0	0	0	0	0	0	0	0	0	0	0	0	0	0	0	0	0
PE-10	91	Peptostreptococcaceae[11][G-2]_sp_oral_taxon_091	0	0	0	0	0	0	0	0	0	0	0	0	0	0	0	0	0	0	0	0	0	0	0	0	0	0	0	0	0	0	0	0	0
BI-04	889	Bifidobacterium_breve	0	0	0	0	0	0	0	0	0	0	0	0	0	0	0	0	0	0	0	0	0	0	0	0	0	0	0	0	0	0	0	0	0
SE-24	133	Selenomonas_sp_oral_taxon_133	0	0	0	0	0	0	0	0	0	0	0	0	0	0	0	0	0	0	0	0	0	0	0	0	0	0	0	0	0	0	0	0	0
ME-02	123	Megasphaera_sp_oral_taxon_123	0	0	0	0	0	0	0	0	0	0	0	0	0	0	0	0	0	0	0	0	0	0	0	0	0	0	0	0	0	0	0	0	0
AC-38	701	Actinomyces_odontolyticus	0	0	0	0	0	0	0	0	0	0	0	0	0	0	0	0	0	0	0	0	0	0	0	0	0	0	0	0	0	0	0	0	0
LA-05	496	Lachnoanaerobaculum_sp_oral_taxon_496	0	0	0	0	0	0	0	0	0	0	0	0	0	0	0	0	0	0	0	0	0	0	0	0	0	0	0	0	0	0	0	0	0
PO-14	283	Porphyromonas_catoniae	0	0	0	0	0	0	0	0	0	0	0	0	0	0	0	0	0	0	0	0	0	0	0	0	0	0	0	0	0	0	0	0	0
BA-18	516	Bacteroidetes[G-6]_sp_oral_taxon_516	0	0	0	0	0	0	0	0	0	0	0	0	0	0	0	0	0	0	0	0	0	0	0	0	0	0	0	0	0	0	0	0	0
ST-18	745	Streptococcus_pyogenes	0	0	0	0	0	0	0	0	0	0	0	0	0	0	0	0	0	0	0	0	0	0	0	0	0	0	0	0	0	0	0	0	0
PE-01	167	Peptococcus_sp_oral_taxon_167	0	0	0	0	0	0	0	0	0	0	0	0	0	0	0	0	0	0	0	0	0	0	0	0	0	0	0	0	0	0	0	0	0
CO-05	184	Corynebacterium_sp_oral_taxon_184	0	0	0	0	0	0	0	0	0	0	0	0	0	0	0	0	0	0	0	0	0	0	0	0	0	0	0	0	0	0	0	0	0
VE-15	155	Veillonellaceae[G-1]_sp_oral_taxon_155	0	0	0	0	0	0	0	0	0	0	0	0	0	0	0	0	0	0	0	0	0	0	0	0	0	0	0	0	0	0	0	0	0
CL-05	366	Clostridiales[F-2][G-3]_sp_oral_taxon_366	0	0	0	0	0	0	0	0	0	0	0	0	0	0	0	0	0	0	0	0	0	0	0	0	0	0	0	0	0	0	0	0	0
TM-10	355	TM7[G-4]_sp_oral_taxon_355	0	0	0	0	0	0	0	0	0	0	0	0	0	0	0	0	0	0	0	0	0	0	0	0	0	0	0	0	0	0	0	0	0
PE-05	648	Peptoniphilus_lacrimalis	0	0	0	0	0	0	0	0	0	0	0	0	0	0	0	0	0	0	0	0	0	0	0	0	0	0	0	0	0	0	0	0	0
GP-035		Eubacterium_Genus_probe_2	0	0	0	0	0	0	0	0	0	0	0	0	0	0	0	0	0	0	0	0	0	0	0	0	0	0	0	0	0	0	0	0	0
HE-01	812	Helicobacter_pylori	0	0	0	0	0	0	0	0	0	0	0	0	0	0	0	0	0	0	0	0	0	0	0	0	0	0	0	0	0	0	0	0	0
MI-01	185	Microbacterium_sp_oral_taxon_185	0	0	0	0	0	0	0	0	0	0	0	0	0	0	0	0	0	0	0	0	0	0	0	0	0	0	0	0	0	0	0	0	0
PE-07	386	Peptoniphilus_sp_oral_taxon_386	0	0	0	0	0	0	0	0	0	0	0	0	0	0	0	0	0	0	0	0	0	0	0	0	0	0	0	0	0	0	0	0	0
TR-24	246	Treponema_sp_oral_taxon_246	0	0	0	0	0	0	0	0	0	0	0	0	0	0	0	0	0	0	0	0	0	0	0	0	0	0	0	0	0	0	0	0	0
DE-04	605	Desulfovibrio_fairfieldensis	0	0	0	0	0	0	0	0	0	0	0	0	0	0	0	0	0	0	0	0	0	0	0	0	0	0	0	0	0	0	0	0	0
LA-22	424	Lactobacillus_kisonensis	0	0	0	0	0	0	0	0	0	0	0	0	0	0	0	0	0	0	0	0	0	0	0	0	0	0	0	0	0	0	0	0	0
CL-06	381	Clostridiales[F-2][G-3]_sp_oral_taxon_381	0	0	0	0	0	0	0	0	0	0	0	0	0	0	0	0	0	0	0	0	0	0	0	0	0	0	0	0	0	0	0	0	0
SE-15	442	Selenomonas_sp_oral_taxon_442	0	0	0	0	0	0	0	0	0	0	0	0	0	0	0	0	0	0	0	0	0	0	0	0	0	0	0	0	0	0	0	0	0
AC-39	746	Actinomyces_radicidentis	0	0	0	0	0	0	0	0	0	0	0	0	0	0	0	0	0	0	0	0	0	0	0	0	0	0	0	0	0	0	0	0	0
PR-75	552	Propionibacterium_avidum	0	0	0	0	0	0	0	0	0	0	0	0	0	0	0	0	0	0	0	0	0	0	0	0	0	0	0	0	0	0	0	0	0
EN-03	803_802	Enterococcus_italicus_&_saccharolyticus	0	0	0	0	0	0	0	0	0	0	0	0	0	0	0	0	0	0	0	0	0	0	0	0	0	0	0	0	0	0	0	0	0
TR-17	232	Treponema_sp_oral_taxon_232	0	0	0	0	0	0	0	0	0	0	0	0	0	0	0	0	0	0	0	0	0	0	0	0	0	0	0	0	0	0	0	0	0
SR-01	345	SR1[G-1]_sp_oral_taxon_345	0	0	0	0	0	0	0	0	0	0	0	0	0	0	0	0	0	0	0	0	0	0	0	0	0	0	0	0	0	0	0	0	0
FR-06	362	Fretibacterium_sp_oral_taxon_362	0	0	0	0	0	0	0	0	0	0	0	0	0	0	0	0	0	0	0	0	0	0	0	0	0	0	0	0	0	0	0	0	0
DI-07	502	Dialister_sp_oral_taxon_502	0	0	0	0	0	0	0	0	0	0	0	0	0	0	0	0	0	0	0	0	0	0	0	0	0	0	0	0	0	0	0	0	0
TR-42	269	Treponema_sp_oral_taxon_269	0	0	0	0	0	0	0	0	0	0	0	0	0	0	0	0	0	0	0	0	0	0	0	0	0	0	0	0	0	0	0	0	0
EG-02	569	Eggerthia_catenaformis	0	0	0	0	0	0	0	0	0	0	0	0	0	0	0	0	0	0	0	0	0	0	0	0	0	0	0	0	0	0	0	0	0
PR-40	310	Prevotella_sp_oral_taxon_310	0	0	0	0	0	0	0	0	0	0	0	0	0	0	0	0	0	0	0	0	0	0	0	0	0	0	0	0	0	0	0	0	0
GP-010		Bacteroides_Genus_probe	0	0	0	0	0	0	0	0	0	0	0	0	0	0	0	0	0	0	0	0	0	0	0	0	0	0	0	0	0	0	0	0	0
PR-62	782	Prevotella_fusca	0	0	0	0	0	0	0	0	0	0	0	0	0	0	0	0	0	0	0	0	0	0	0	0	0	0	0	0	0	0	0	0	0
PR-24	781	Prevotella_saccharolytica	0	0	0	0	0	0	0	0	0	0	0	0	0	0	0	0	0	0	0	0	0	0	0	0	0	0	0	0	0	0	0	0	0
AL-10	198	Alloscardovia_omnicolens	0	0	0	0	0	0	0	0	0	0	0	0	0	0	0	0	0	0	0	0	0	0	0	0	0	0	0	0	0	0	0	0	0
GP-014		Bifidobacterium_Genus_probe_1	0	0	0	0	0	0	0	0	0	0	0	0	0	0	0	0	0	0	0	0	0	0	0	0	0	0	0	0	0	0	0	0	0
EG-01	654	Eggerthella_lenta	0	0	0	0	0	0	0	0	0	0	0	0	0	0	0	0	0	0	0	0	0	0	0	0	0	0	0	0	0	0	0	0	0
FI-02	662	Finegoldia_magna	0	0	0	0	0	0	0	0	0	0	0	0	0	0	0	0	0	0	0	0	0	0	0	0	0	0	0	0	0	0	0	0	0
BA-11	436	Bacteroidetes[G-3]_sp_oral_taxon_436	0	0	0	0	0	0	0	0	0	0	0	0	0	0	0	0	0	0	0	0	0	0	0	0	0	0	0	0	0	0	0	0	0
FR-05	361	Fretibacterium_sp_oral_taxon_361	0	0	0	0	0	0	0	0	0	0	0	0	0	0	0	0	0	0	0	0	0	0	0	0	0	0	0	0	0	0	0	0	0
CA-25	864	Capnocytophaga_sp_oral_taxon_864	0	0	0	0	0	0	0	0	0	0	0	0	0	0	0	0	0	0	0	0	0	0	0	0	0	0	0	0	0	0	0	0	0
RH-01	28	Rhodocyclus_sp_oral_taxon_028	0	0	0	0	0	0	0	0	0	0	0	0	0	0	0	0	0	0	0	0	0	0	0	0	0	0	0	0	0	0	0	0	0
