# Supplementary material for: Protein relative abundance patterns associated with sucrose-induced dysbiosis are conserved across taxonomically diverse oral microcosm biofilm models of dental caries
Source: Microbiome. 2015 Dec 19;3:69. doi: 10.1186/s40168-015-0136-z (PMC4684605; doi:10.1186/s40168-015-0136-z)
Supplement: Additional file 3: — Complete edgeR results for HOMINGS taxon probes, comparing Plaque vs. NS pairs. Each row summarizes the results for a HOMINGS taxon probe that was detected in at least one plaque or NS sample. The rows were first sorted into two groups (using column G), those with an adjusted p value ≤0.05 (shown in blue) and those in which the adjusted p value exceeded that threshold. Within each group, the rows then were sorted according to the number of plaque samples in which reads for a probe were ≥1 % (as a percent of total reads), in descending order (using column H). The taxon probe names in the FDR ≤ 5 % group were shaded red when the log fold change value was positive (P > NS), and green when the log fold change value was negative (NS > P). [file 40168_2015_136_MOESM3_ESM.xlsx]

## Sheet: edgeR HOMINGS P vs. NS pairs
HOMINGS taxon probe	log Fold Change P:NS	log Counts Per Million	Likelihood Ratio	P Value	Adjusted P Value	False Discovery Rate < 5%	# Samples with Relative Abundance >1%
Rothia_Genus_probe	4.87079	13.0084	21.5607	3.42797e-06	0.000163685	Yes	6
Lautropia_mirabilis	9.82054	13.1185	24.0035	9.61601e-07	5.24759e-05	Yes	5
Abiotrophia_defectiva	2.2823	12.8059	15.4939	8.27707e-05	0.0028744	Yes	5
Corynebacterium_durum	7.96796	12.7095	103.171	3.07452e-24	7.82979e-22	Yes	5
Neisseria_elongata	8.15596	9.48046	13.4936	0.000239377	0.007034	Yes	1
Leptotrichia_Genus_probe_1	5.41669	9.41324	9.87944	0.00167136	0.0440316	Yes	1
Leptotrichia_shahii	7.51301	9.17638	396.758	2.79685e-88	2.1368e-85	Yes	1
Selenomonas_sp_oral_taxon_136	6.9529	9.0762	33.7779	6.1776e-09	5.24409e-07	Yes	1
Campylobacter_concisus	5.10561	9.33211	17.8059	2.44624e-05	0.000983647	Yes	0
Actinomyces_oris_&_sp_oral_taxon_175	3.78506	9.13177	176.654	2.60598e-40	9.95486e-38	Yes	0
Veillonella_atypica	2.87925	9.11401	25.0743	5.51621e-07	3.24183e-05	Yes	0
Fusobacterium_nucleatum_subsp_animalis	-3.99458	7.11989	25.5064	4.40921e-07	2.8072e-05	Yes	0
Capnocytophaga_sputigena	3.80183	7.116	17.9984	2.21092e-05	0.000938414	Yes	0
Actinomyces_sp_oral_taxon_175	5.8122	7.11416	46.7879	7.91017e-12	1.51084e-09	Yes	0
SR1[G-1]_sp_oral_taxon_875	6.27455	7.03604	37.7362	8.09863e-10	8.83908e-08	Yes	0
Fusobacterium_nucleatum_subsp_animalis	-3.873	7.02892	25.847	3.69581e-07	2.5669e-05	Yes	0
Prevotella_pallens	4.7245	7.00965	17.687	2.60395e-05	0.000994707	Yes	0
Porphyromonas_sp_oral_taxon_275	3.26542	6.99214	41.6094	1.11458e-10	1.70307e-08	Yes	0
Clostridiales[F-2][G-2]_sp_oral_taxon_085	2.31918	6.98563	22.1711	2.49399e-06	0.000127027	Yes	0
Actinomyces_massiliensis	4.4189	6.92715	39.517	3.25208e-10	4.14099e-08	Yes	0
Actinomyces_sp_oral_taxon_414	5.37455	6.86227	14.1341	0.00017023	0.00541897	Yes	0
Leptotrichia_sp_oral_taxon_498	3.30868	6.78915	10.4648	0.0012167	0.0337208	Yes	0
Porphyromonas_sp_oral_taxon_278	5.28735	6.74802	19.4212	1.04838e-05	0.000471155	Yes	0
Veillonella_sp_oral_taxon_780	4.22124	6.71342	13.5488	0.000232441	0.007034	Yes	0
Bergeyella_sp_oral_taxon_907	6.04357	6.59137	36.4449	1.57042e-09	1.49975e-07	Yes	0
Cardiobacterium_Genus_probe	5.42691	6.56103	15.5711	7.94603e-05	0.0028744	Yes	0
Actinomyces_meyeri	4.19013	6.511	14.9012	0.000113292	0.00376327	Yes	0
Porphyromonas_sp_oral_taxon_279	3.91686	6.03291	27.9448	1.24825e-07	9.53665e-06	Yes	0
Neisseria_meningitidis	3.57977	5.66561	10.436	0.00123584	0.0337208	Yes	0
Streptococcus_Genus_probe	1.63941	16.4941	0.00654467	0.935522	1	No	9
Neisseria_Genus_probe	7.79823	14.4164	0.485859	0.48578	1	No	8
Fusobacterium_Genus_probe	-5.43929	18.3831	0.0237661	0.877482	1	No	6
Granulicatella_adiacens_&_paradiacens	-2.06654	16.8135	0.00995413	0.920527	1	No	6
Haemophilus_parainfluenzae	-2.45914	16.3127	0.0124987	0.910984	1	No	6
Streptococcus_gordonii_&_sanguinis	-1.35412	15.5524	0.00858739	0.926167	1	No	6
Veillonella_dispar	-0.962915	15.0981	0.00506857	0.943243	1	No	6
Veillonella_Genus_probe	-0.345857	14.946	0.00078216	0.977688	1	No	6
Rothia_aeria	7.96631	14.7118	0.447603	0.503475	1	No	6
Rothia_dentocariosa	4.17686	14.7066	0.126565	0.72202	1	No	5
Gemella_haemolysans	0.633639	13.3466	0.0550599	0.814482	1	No	5
Fusobacterium_periodonticum	-5.60894	17.6137	0.0371952	0.847068	1	No	4
Actinomyces_Genus_probe_1	4.69212	12.0188	1.3673	0.242276	1	No	4
Porphyromonas_sp_oral_taxon_279	5.67838	11.5368	0.693907	0.404838	1	No	4
Gemella_morbillorum	2.60161	12.4978	0.726676	0.393963	1	No	3
Neisseria_pharyngis	5.41385	12.5776	5.80515	0.0159793	0.234772	No	2
Prevotella_melaninogenica	4.18246	12.3178	1.99496	0.157823	1	No	2
Streptococcus_mutans	6.44186	11.6997	1.81516	0.17789	1	No	2
Leptotrichia_sp_oral_taxon_417	4.89591	11.4064	0.66584	0.414506	1	No	2
Granulicatella_elegans	4.90218	11.1282	0.360343	0.548316	1	No	2
Actinomyces_naeslundii	6.86529	10.9573	0.958793	0.327491	1	No	2
Corynebacterium_matruchotii	2.99874	10.9	0.161836	0.687472	1	No	2
Aggregatibacter_aphrophilus_&_sp_oral_taxon_458	5.17659	10.2328	0.944461	0.331133	1	No	2
Kingella_oralis	7.1142	9.92262	2.49775	0.114009	0.957175	No	2
Stomatobaculum_sp_oral_taxon_097	1.62587	14.2701	0.0667476	0.796133	1	No	1
Leptotrichia_sp_oral_taxon_218	0.745979	12.604	0.224966	0.635282	1	No	1
Veillonella_parvula	0.248619	12.4634	0.00837209	0.927096	1	No	1
Gemella_Genus_probe	0.537396	12.0673	0.0200953	0.887271	1	No	1
Leptotrichia_hongkongensis	7.00629	11.9787	2.00645	0.156631	1	No	1
Scardovia_wiggsiae	1.9314	11.5213	0.309957	0.577707	1	No	1
Leptotrichia_Genus_probe_2	-0.167547	11.1811	0.000621163	0.980116	1	No	1
Prevotella_denticola	0.875253	11.097	0.158296	0.69073	1	No	1
Aggregatibacter_segnis_&_sp_oral_taxon_512	1.19017	11.0215	0.075941	0.782875	1	No	1
Veillonella_atypica_&_dispar	0.918996	10.6009	0.022664	0.880334	1	No	1
Leptotrichia_buccalis_&_sp_oral_taxon_225	3.57434	10.5585	0.222635	0.637039	1	No	1
Rothia_mucilaginosa	1.87841	10.5291	0.0905271	0.763508	1	No	1
Actinomyces_Genus_probe_2	1.84072	10.4953	0.0547241	0.815038	1	No	1
Clostridiales[F-2][G-1]_sp_oral_taxon_075	3.22066	10.144	0.546763	0.459643	1	No	1
Aggregatibacter_sp_oral_taxon_513	3.75942	10.0985	0.775955	0.378381	1	No	1
Stomatobaculum_longum	2.44847	10.0719	0.290075	0.590172	1	No	1
Lachnoanaerobaculum_saburreum	2.61449	9.82755	0.554648	0.456425	1	No	1
Capnocytophaga_leadbetteri	-0.688391	9.78073	0.0229069	0.879699	1	No	1
Prevotella_sp_oral_taxon_309	0.513384	9.74697	0.64485	0.42196	1	No	1
Alloprevotella_sp_oral_taxon_473	5.44153	9.72838	2.34703	0.125522	0.998943	No	1
Porphyromonas_Genus_probe_2	2.90671	9.68394	1.00064	0.317156	1	No	1
Alloprevotella_Genus_probe	2.93406	9.52266	1.346	0.245978	1	No	1
Leptotrichia_wadei	2.69686	9.37814	3.19022	0.07408	0.735028	No	1
Leptotrichia_hofstadii_&_sp_oral_taxon_909	3.26514	9.0053	4.09737	0.0429499	0.482555	No	1
Prevotella_Genus_probe	1.92059	8.79696	0.606036	0.436284	1	No	1
Capnocytophaga_granulosa	3.97109	8.63435	2.07403	0.149825	1	No	1
Lachnospiraceae[G-2]_sp_oral_taxon_096	2.09836	8.48439	1.29096	0.255871	1	No	1
Peptostreptococcus_stomatis	3.83229	17.7835	0.026951	0.869599	1	No	0
Lachnoanaerobaculum_umeaense	0.593396	14.3714	0.00147432	0.969371	1	No	0
Leptotrichia_sp_oral_taxon_215	-4.75196	13.0879	7.52861	0.00607268	0.122943	No	0
Lachnoanaerobaculum_orale	-0.305254	12.5349	0.00771793	0.929994	1	No	0
Peptostreptococcus_Genus_probe	0.519296	12.5329	0.198509	0.655927	1	No	0
Parvimonas_Genus_probe	-1.7358	12.5144	0.860615	0.353567	1	No	0
Fusobacterium_nucleatum_subsp_polymorphum	-3.9974	12.4326	3.23208	0.0722089	0.735028	No	0
Streptococcus_sanguinis	1.31849	12.1866	0.122757	0.726063	1	No	0
Alloprevotella_sp_oral_taxon_912	0.933762	12.0133	0.108566	0.741782	1	No	0
Campylobacter_rectus_&_showae	1.4555	11.5328	0.0208467	0.885197	1	No	0
TM7_Genus_probe	-2.16362	11.0079	0.067796	0.794573	1	No	0
Eikenella_corrodens	-1.88675	10.8773	0.048583	0.825548	1	No	0
Gemella_sanguinis	1.22073	10.8286	0.022733	0.880154	1	No	0
Alloprevotella_sp_oral_taxon_914	-0.199678	10.2984	0.000506198	0.98205	1	No	0
Paenibacillus_Genus_probe	-2.17043	10.0793	0.162512	0.686855	1	No	0
Veillonella_rogosae	0.497201	9.89955	0.0169614	0.89638	1	No	0
Bergeyella_sp_oral_taxon_322	3.64406	9.83455	0.860571	0.353579	1	No	0
Actinomyces_odontolyticus	3.13655	9.74406	1.13187	0.287376	1	No	0
Kingella_denitrificans_&_sp_oral_taxon_012	4.59097	9.7137	1.83395	0.175662	1	No	0
Streptococcus_salivarius_&_vestibularis	2.91418	9.65589	1.00593	0.315879	1	No	0
Campylobacter_concisus	7.02164	9.60665	5.96006	0.0146335	0.224564	No	0
Corynebacterium_Genus_probe	6.37365	9.58506	6.07905	0.0136794	0.222364	No	0
Enterococcus_faecalis	-0.983885	9.52367	1.5644	0.211022	1	No	0
Prevotella_nanceiensis_&_sp_oral_taxon_299	4.44161	9.43733	6.46523	0.0110005	0.195451	No	0
Veillonella_parvula	-0.313087	9.05742	0.0843395	0.771501	1	No	0
Neisseria_flavescens	5.28118	8.98036	8.61725	0.00332993	0.0726877	No	0
Selenomonas_noxia	3.89282	8.84441	2.41862	0.119901	0.976399	No	0
Actinomyces_naeslundii	2.67226	8.67525	1.45884	0.227115	1	No	0
Haemophilus_parahaemolyticus	3.49125	8.65626	1.18937	0.275457	1	No	0
Megasphaera_micronuciformis	-0.272451	8.62569	0.0322259	0.857533	1	No	0
Atopobium_parvulum	2.24484	8.61438	0.602673	0.43756	1	No	0
Haemophilus_Genus_probe	5.35233	8.57646	1.63062	0.201618	1	No	0
Veillonella_denticariosi	1.14237	8.41617	0.160148	0.689021	1	No	0
Neisseria_pharyngis	0.418596	8.37908	0.0792859	0.778267	1	No	0
Oribacterium_sinus	3.07138	8.37587	0.46364	0.495928	1	No	0
Lachnoanaerobaculum_Genus_probe	-0.499766	8.33468	0.0124578	0.911129	1	No	0
Selenomonas_&_Centipeda_Genus_probe	4.64023	8.27744	2.39903	0.12141	0.976399	No	0
Selenomonas_noxia_&_sp_oral_taxon_140	4.96928	8.22012	2.55317	0.110073	0.947159	No	0
Leptotrichia_sp_oral_taxon_212	5.16829	8.21443	1.23481	0.266474	1	No	0
Acinetobacter_Genus_probe	6.08634	8.19512	3.03492	0.0814908	0.778237	No	0
Cardiobacterium_hominis	5.71904	8.13887	1.49002	0.222214	1	No	0
Actinomyces_sp_oral_taxon_181	3.74031	8.12363	1.57501	0.20948	1	No	0
Pseudomonas_Genus_probe	-1.30839	8.05514	0.118273	0.730915	1	No	0
Catonella_morbi_&_sp_oral_taxon_164	6.03122	8.00672	2.69666	0.100559	0.903845	No	0
Lysinibacillus_Genus_probe	1.22473	7.95203	0.441475	0.506412	1	No	0
Gemella_morbillorum	0.404884	7.9146	0.0203764	0.886491	1	No	0
Prevotella_sp_oral_taxon_300	0.975476	7.82379	1.05567	0.304205	1	No	0
Fusobacterium_nucleatum_subsp_vincentii	-5.51382	7.81146	2.54939	0.110337	0.947159	No	0
Campylobacter_Genus_probe	1.96117	7.79342	0.40478	0.524631	1	No	0
Capnocytophaga_Genus_probe_2	2.96717	7.62252	1.83766	0.175226	1	No	0
Capnocytophaga_gingivalis	6.1977	7.57005	9.40287	0.00216646	0.0536476	No	0
Selenomonas_sp_oral_taxon_149	2.95166	7.56892	2.49879	0.113934	0.957175	No	0
Prevotella_salivae	1.3038	7.55007	0.661921	0.415883	1	No	0
Capnocytophaga_Genus_probe_1	1.89606	7.5228	0.814614	0.36676	1	No	0
Leptotrichia_sp_oral_taxon_392	1.47044	7.50073	0.504986	0.477317	1	No	0
Streptococcus_sp_oral_taxon_064	1.0969	7.47496	0.376785	0.539329	1	No	0
Haemophilus_haemolyticus_&_sp_oral_taxon_036	3.0522	7.4368	3.94227	0.0470872	0.513923	No	0
Scardovia_Genus_probe	4.71417	7.36543	8.9235	0.00281524	0.0658382	No	0
Capnocytophaga_infantium_&_sp_oral_taxon_326	2.38608	7.36229	2.94949	0.0859048	0.789913	No	0
Solobacterium_moorei	1.75292	7.36185	1.97715	0.159691	1	No	0
Oribacterium_sp_oral_taxon_108	1.64502	7.32411	2.01662	0.155585	1	No	0
Leptotrichia_sp_oral_taxon_879	-1.10329	7.3024	0.241976	0.622783	1	No	0
Aggregatibacter_sp_oral_taxon_458	3.03895	7.25614	1.86044	0.172574	1	No	0
Streptococcus_sp_oral_taxon_066	1.36271	7.12325	2.99649	0.0834453	0.787064	No	0
Fusobacterium_naviforme_&_nucleatum_subsp_fusiforme	-0.986509	7.08958	3.47295	0.0623798	0.661919	No	0
Streptococcus_parasanguinis_II	1.72385	7.0793	2.93183	0.0868491	0.789913	No	0
TM7[G-1]_sp_oral_taxon_347	2.76838	7.05995	6.38834	0.0114872	0.19946	No	0
Aggregatibacter_paraphrophilus	0.212828	6.99489	0.0318901	0.858269	1	No	0
Mogibacterium_Genus_probe	0.537195	6.95819	0.0874119	0.767494	1	No	0
Aggregatibacter_paraphrophilus	1.4291	6.89481	1.00484	0.316143	1	No	0
Streptococcus_sp_oral_taxon_431	0.982727	6.86013	0.770949	0.379924	1	No	0
Prevotella_histicola	2.23184	6.79544	5.18702	0.0227563	0.305014	No	0
Lactobacillus_Genus_probe_2	-1.54993	6.79376	4.60532	0.0318729	0.412728	No	0
Oribacterium_sp_oral_taxon_108	2.98916	6.78501	5.98848	0.0143996	0.224564	No	0
Prevotella_veroralis	1.43563	6.73729	1.03325	0.309396	1	No	0
Actinomyces_sp_oral_taxon_171	3.57151	6.68163	4.09773	0.0429407	0.482555	No	0
Propionibacterium_acidifaciens	3.03411	6.67457	5.40095	0.0201258	0.279566	No	0
Actinomyces_sp_oral_taxon_448	0.122506	6.65958	0.0106504	0.917804	1	No	0
Porphyromonas_sp_oral_taxon_279	3.7055	6.65443	3.04133	0.0811692	0.778237	No	0
Selenomonas_noxia	1.63294	6.5811	1.14801	0.283966	1	No	0
Prevotella_pallens	3.03538	6.52656	5.55235	0.0184559	0.261116	No	0
Atopobium_Genus_probe	2.63763	6.51099	2.67599	0.101872	0.905	No	0
Capnocytophaga_sp_oral_taxon_902	4.58961	6.49962	9.39414	0.0021768	0.0536476	No	0
Alloprevotella_sp_oral_taxon_308	-2.47036	6.49602	5.31807	0.0211054	0.287938	No	0
Staphylococcus_Genus_probe	-0.584241	6.49269	0.365364	0.545542	1	No	0
Leptotrichia_sp_oral_taxon_463	3.62372	6.46701	8.33109	0.00389723	0.0827078	No	0
Staphylococcus_pasteuri_&_warneri	-1.24297	6.44809	0.597009	0.439721	1	No	0
Haemophilus_sp_oral_taxon_035	5.72312	6.38859	8.76457	0.00307139	0.0690159	No	0
Lachnospiraceae[G-3]_sp_oral_taxon_100	3.87318	6.31153	7.14191	0.00753031	0.143829	No	0
TM7[G-1]_sp_oral_taxon_352	1.21121	6.28281	0.915578	0.338639	1	No	0
Eubacterium[11][G-1]_sulci	0.722694	6.27905	0.133687	0.714639	1	No	0
Atopobium_rimae	2.32778	6.26985	4.05912	0.0439335	0.486452	No	0
Fusobacterium_sp_oral_taxon_205	-2.76742	6.17504	4.32854	0.0374784	0.467271	No	0
Streptococcus_sp_oral_taxon_486	0.535392	6.00841	0.495228	0.481605	1	No	0
Actinobaculum_sp_oral_taxon_183	-0.125863	5.95064	0.0195143	0.888902	1	No	0
Capnocytophaga_sp_oral_taxon_863	3.57466	5.90888	6.28827	0.012154	0.206347	No	0
Neisseria_oralis_&_sp_oral_taxon_016	3.21117	5.8586	4.1874	0.0407255	0.478681	No	0
Parascardovia_denticolens	2.13603	5.84457	3.32651	0.0681712	0.713463	No	0
Prevotella_nigrescens	-0.0329472	5.8358	0.0229284	0.879644	1	No	0
Neisseria_bacilliformis	2.63369	5.83264	1.98689	0.158666	1	No	0
Tannerella_sp_oral_taxon_286	2.19255	5.82363	1.38511	0.239233	1	No	0
Selenomonas_sputigena	0.582126	5.80927	0.215467	0.642516	1	No	0
Campylobacter_gracilis	-0.138757	5.80566	0.0037023	0.951481	1	No	0
Selenomonas_dianae	4.03369	5.80415	7.51611	0.00611497	0.122943	No	0
Prevotella_sp_oral_taxon_300	1.62639	5.7982	2.30007	0.129368	1	No	0
Porphyromonas_catoniae	0.230447	5.7746	0.0311392	0.85993	1	No	0
Prevotella_sp_oral_taxon_472	1.77027	5.66781	0.657203	0.417549	1	No	0
Leptotrichia_sp_oral_taxon_219	-0.125392	5.65783	7.64002e-06	0.997795	1	No	0
Scardovia_inopinata	1.76431	5.62915	2.56031	0.109577	0.947159	No	0
Neisseria_subflava	3.05409	5.59016	4.41581	0.0356074	0.453401	No	0
Streptococcus_pneumoniae_&_pseudopneumoniae	1.57794	5.58405	0.605775	0.436383	1	No	0
TM7[G-1]_sp_oral_taxon_353	3.88839	5.58369	6.70438	0.00961766	0.17495	No	0
Oribacterium_sp_oral_taxon_108	1.49861	5.57849	2.02276	0.154958	1	No	0
Lachnoanaerobaculum_sp_oral_taxon_083	-0.318751	5.57687	0.0429094	0.835896	1	No	0
Selenomonas_artemidis	3.4281	5.56049	6.88286	0.0087026	0.162166	No	0
Prevotella_sp_oral_taxon_305	1.4029	5.52258	1.84665	0.174174	1	No	0
Porphyromonas_endodontalis	1.2153	5.50358	0.278079	0.597963	1	No	0
Centipeda_periodontii	1.22055	5.48241	1.81754	0.177606	1	No	0
Cardiobacterium_valvarum	4.01218	5.48019	7.39665	0.00653454	0.12801	No	0
Actinomyces_sp_oral_taxon_178	2.57804	5.47937	1.92148	0.165694	1	No	0
SR1[G-1]_sp_oral_taxon_874	3.67974	5.47845	6.20854	0.0127136	0.211156	No	0
Bergeyella_sp_oral_taxon_900	3.95549	5.44334	8.90507	0.0028438	0.0658382	No	0
Streptococcus_sp_oral_taxon_487	-1.97092	5.41307	0.762305	0.382608	1	No	0
Catonella_Genus_probe	1.01427	5.40181	0.328905	0.566304	1	No	0
Actinomyces_sp_oral_taxon_848	2.95002	5.39238	5.61094	0.0178487	0.257291	No	0
Lachnospiraceae[G-2]_sp_oral_taxon_088	0.536957	5.38788	0.0521315	0.819395	1	No	0
Selenomonas_artemidis	3.75225	5.38594	5.91758	0.0149906	0.224564	No	0
Peptococcus_sp_oral_taxon_167	2.76552	5.38487	3.87216	0.0490932	0.52827	No	0
Leptotrichia_sp_oral_taxon_223	0.933817	5.3845	0.117249	0.732038	1	No	0
Porphyromonas_sp_oral_taxon_275	2.66717	5.38425	4.30861	0.0379199	0.467271	No	0
GN02[G-1]_sp_oral_taxon_872	2.60712	5.36628	4.2208	0.0399314	0.476681	No	0
Actinomyces_johnsonii	2.22808	5.34655	1.33684	0.247592	1	No	0
Alloprevotella_sp_oral_taxon_914	1.70589	5.34639	0.908089	0.340622	1	No	0
Fusobacterium_nucleatum_subsp_nucleatum	-2.82114	5.33075	1.85746	0.172918	1	No	0
Prevotella_oulorum	-0.4178	5.31581	0.0317562	0.858564	1	No	0
Streptococcus_intermedius	-0.904359	5.27304	0.150453	0.698103	1	No	0
Selenomonas_sp_oral_taxon_146	2.92794	5.26621	4.97691	0.0256878	0.338371	No	0
Actinomyces_sp_oral_taxon_172	2.43214	5.25727	1.06737	0.30154	1	No	0
Johnsonella_Genus_probe	-0.779446	5.25372	0.403772	0.525148	1	No	0
Oribacterium_sp_oral_taxon_078_&_sp_oral_taxon_372	1.06727	5.24801	0.142185	0.706118	1	No	0
Capnocytophaga_sp_oral_taxon_332	1.26772	5.24288	0.348723	0.554837	1	No	0
Actinomyces_graevenitzii	0.873895	5.23452	0.178374	0.672774	1	No	0
Brevundimonas_diminuta	1.28627	5.2153	1.22492	0.268398	1	No	0
Lachnospiraceae[G-3]_sp_oral_taxon_100	2.14943	5.20952	3.1683	0.0750808	0.735406	No	0
Porphyromonas_catoniae	0.728218	5.20513	0.241594	0.623057	1	No	0
TM7[G-1]_sp_oral_taxon_348	1.14927	5.20394	1.56177	0.211407	1	No	0
Dialister_invisus	0.725023	5.20281	0.0581997	0.809364	1	No	0
Alloprevotella_tannerae	0.651944	5.18994	0.228871	0.632362	1	No	0
Neisseria_sicca	3.77826	5.18765	5.94627	0.0147484	0.224564	No	0
Lactococcus_lactis	0.00553981	5.16775	0.00184072	0.965778	1	No	0
Selenomonas_sp_oral_taxon_137	1.45766	5.15667	1.58064	0.208669	1	No	0
Prevotella_oris	1.93837	5.15191	0.70838	0.399982	1	No	0
Eubacterium[11][G-3]_brachy	-0.407057	5.14984	0.0727001	0.787445	1	No	0
Streptococcus_anginosus	2.02468	5.14645	0.773357	0.37918	1	No	0
TM7[G-1]_sp_oral_taxon_348	1.2499	5.14266	1.05804	0.303663	1	No	0
Selenomonas_dianae	2.04006	5.13885	2.95454	0.0856367	0.789913	No	0
Leptotrichia_sp_oral_taxon_221	0.588874	5.1259	0.54847	0.458944	1	No	0
Simonsiella_muelleri	0.637265	5.12444	0.648312	0.420717	1	No	0
Parvimonas_micra	1.52871	5.11351	0.255903	0.612949	1	No	0
Streptococcus_sobrinus	0.789891	5.11158	0.211778	0.645377	1	No	0
Prevotella_intermedia	1.07309	5.10899	0.669072	0.413375	1	No	0
Actinomyces_viscosus	2.57076	5.09141	4.14574	0.0417394	0.482555	No	0
Actinomyces_sp_oral_taxon_170	2.63238	5.05726	2.39902	0.121411	0.976399	No	0
Selenomonas_sp_oral_taxon_138	1.10259	5.05529	0.162561	0.686809	1	No	0
Porphyromonas_Genus_probe_1	3.07929	5.05406	3.19223	0.073989	0.735028	No	0
Delftia_acidovorans	1.33381	5.04684	1.26232	0.261212	1	No	0
SR1_Genus_probe	1.54584	5.03766	1.77419	0.182864	1	No	0
Treponema_denticola	0.229203	5.02965	0.0211201	0.884452	1	No	0
Corynebacterium_diphtheriae	2.24634	4.99829	3.25089	0.0713848	0.735028	No	0
Staphylococcus_aureus_&_gallinarum	-0.41841	4.9858	0.112062	0.737809	1	No	0
Prevotella_sp_oral_taxon_475	0.520072	4.98403	0.361916	0.547444	1	No	0
Capnocytophaga_sp_oral_taxon_338	1.82108	4.95823	1.5121	0.218818	1	No	0
Streptococcus_sp_oral_taxon_068	1.27773	4.95428	1.09004	0.296461	1	No	0
Prevotella_sp_oral_taxon_317	0.714286	4.9436	0.0476205	0.827257	1	No	0
Actinomyces_odontolyticus	-0.831781	4.94319	0.160987	0.688249	1	No	0
Prevotella_maculosa	0.705621	4.94147	0.139032	0.709245	1	No	0
Turicella_otitidis	-0.18815	4.94122	0.0222882	0.881323	1	No	0
Moraxella_Genus_probe	1.56071	4.92531	1.49384	0.221621	1	No	0
Streptococcus_cristatus	0.820964	4.92459	0.128564	0.719925	1	No	0
Selenomonas_sp_oral_taxon_137	1.25453	4.92188	1.14541	0.284512	1	No	0
Johnsonella_ignava	0.668265	4.92137	0.150642	0.697923	1	No	0
Lachnospiraceae[G-5]_sp_oral_taxon_455	1.36354	4.91907	1.39565	0.237454	1	No	0
Actinomyces_israelii	1.12548	4.91075	0.335151	0.562642	1	No	0
Actinomyces_timonensis	-0.17313	4.90739	0.0115709	0.914338	1	No	0
Alloprevotella_sp_oral_taxon_913	-0.664995	4.90414	0.786755	0.375083	1	No	0
Lactobacillus_gasseri_&_johnsonii	-0.916415	4.9025	0.0993703	0.752587	1	No	0
Dialister_pneumosintes	0.950555	4.89268	0.72542	0.394372	1	No	0
Veillonella_denticariosi	-0.753476	4.89162	0.152215	0.696427	1	No	0
Tannerella_forsythia	-0.827452	4.88995	0.223497	0.636388	1	No	0
Prevotella_sp_oral_taxon_317	0.921254	4.86706	0.701331	0.402337	1	No	0
Selenomonas_sputigena	1.54708	4.86201	1.29425	0.255265	1	No	0
Actinomyces_sp_oral_taxon_169	0.801282	4.85863	0.0729726	0.787057	1	No	0
Leptotrichia_goodfellowii	1.7542	4.85589	1.71644	0.190152	1	No	0
Porphyromonas_sp_oral_taxon_277	0.527216	4.85514	0.0312509	0.859682	1	No	0
Olsenella_sp_oral_taxon_807	-0.297715	4.85365	0.052436	0.818877	1	No	0
TM7[G-5]_sp_oral_taxon_437	1.02326	4.85207	0.880799	0.347983	1	No	0
Treponema_socranskii	0.192492	4.84695	0.0204032	0.886417	1	No	0
Actinomyces_gerencseriae	0.219249	4.84595	0.0420179	0.837586	1	No	0
Eubacterium_Genus_probe_1	-0.369918	4.83438	0.0949894	0.757927	1	No	0
Acinetobacter_sp_oral_taxon_408	0.719836	4.83307	0.707831	0.400165	1	No	0
Corynebacterium_diphtheriae	0.718123	4.83174	0.701086	0.402419	1	No	0
Bulleidia_extructa	-0.65836	4.83026	0.24484	0.620732	1	No	0
Atopobium_rimae	1.64532	4.82744	1.56841	0.210439	1	No	0
Actinomyces_graevenitzii	0.500714	4.82698	0.341402	0.559021	1	No	0
Propionibacterium_Genus_probe	0.5028	4.82698	0.344727	0.557113	1	No	0
Porphyromonas_gingivalis	1.25894	4.8268	1.33229	0.248397	1	No	0
Streptococcus_constellatus	0.303922	4.81882	0.0534706	0.817131	1	No	0
Bacteroidetes[G-5]_Genus_probe	0.860545	4.8174	0.596024	0.440099	1	No	0
Kingella_denitrificans_&_sp_oral_taxon_012	1.51507	4.80042	1.74698	0.186256	1	No	0
Leptotrichia_sp_oral_taxon_215	-0.525783	4.80031	0.228864	0.632367	1	No	0
Treponema_Genus_probe_5	-0.593342	4.79997	0.214592	0.643192	1	No	0
Bacteroidales[G-2]_sp_oral_taxon_274	0.672646	4.79876	0.307767	0.579053	1	No	0
Porphyromonas_sp_oral_taxon_275	1.36605	4.79795	1.53143	0.215898	1	No	0
Prevotella_loescheii	1.7711	4.79761	2.179	0.139905	1	No	0
Prevotella_sp_oral_taxon_396	0.644109	4.79581	0.572323	0.449337	1	No	0
Actinomyces_dentalis_&_sp_oral_taxon_449	0.917177	4.79295	0.963539	0.326297	1	No	0
Stenotrophomonas_maltophilia	1.25669	4.79275	1.53854	0.214835	1	No	0
TM7[G-1]_sp_oral_taxon_346	-0.561474	4.79239	0.216874	0.641433	1	No	0
Propionibacterium_propionicum	0.908909	4.79197	0.890756	0.345272	1	No	0
Eubacterium[11][G-5]_saphenum	0.451813	4.79192	0.0975731	0.754762	1	No	0
Treponema_Genus_probe_1	0.674307	4.78994	0.270872	0.602747	1	No	0
Prevotella_pleuritidis	-0.230557	4.78647	0.0668723	0.795946	1	No	0
Porphyromonas_sp_oral_taxon_395	0.862947	4.76886	0.905254	0.341377	1	No	0
Treponema_Genus_probe_2	0.878507	4.76813	0.933237	0.334023	1	No	0
Lachnospiraceae[G-3]_sp_oral_taxon_100	1.01	4.76791	1.1232	0.289231	1	No	0
Prevotella_loescheii	0.127256	4.76789	0.011951	0.912948	1	No	0
Tannerella_Genus_probe	1.00376	4.76786	1.00804	0.315373	1	No	0
Peptostreptococcaceae[13][G-1]_sp_oral_taxon_113	-0.557658	4.76688	0.600965	0.43821	1	No	0
Prevotella_fusca	1.02922	4.76682	1.15526	0.282451	1	No	0
Streptococcus_downei	-0.684588	4.76646	0.350532	0.553812	1	No	0
Prevotella_sp_oral_taxon_315	-0.323973	4.76635	0.0946671	0.758326	1	No	0
Lachnospiraceae[G-2]_sp_oral_taxon_088	1.22437	4.76587	1.31977	0.250633	1	No	0
TM7[G-3]_sp_oral_taxon_351	1.15989	4.76528	1.18352	0.27664	1	No	0
Bacteroidetes[G-3]_sp_oral_taxon_280	0.0507811	4.76481	0.00536428	0.941614	1	No	0
Treponema_sp_oral_taxon_257	-0.251988	4.7636	0.0580427	0.809617	1	No	0
Filifactor_alocis	-0.494797	4.76283	0.213258	0.644226	1	No	0
Peptostreptococcaceae[11][G-7]_sp_oral_taxon_081	0.987177	4.76272	1.0299	0.310182	1	No	0
Actinomyces_cardiffensis	1.71695	4.76271	2.13152	0.144297	1	No	0
Selenomonas_flueggei	-0.154595	4.76221	0.0175314	0.894663	1	No	0
Shuttleworthia_satelles	0.0176992	4.76134	0.00335019	0.953844	1	No	0
Fretibacterium_sp_oral_taxon_359_&_sp_oral_taxon_452	-1.28281	4.75991	1.69331	0.193165	1	No	0
Bacteroidetes[G-3]_sp_oral_taxon_503	-0.91915	4.75914	1.14381	0.284849	1	No	0
Peptostreptococcaceae[11][G-4]_sp_oral_taxon_369	-0.91915	4.75914	1.14381	0.284849	1	No	0
Prevotella_sp_oral_taxon_317	1.11357	4.75855	1.27867	0.258147	1	No	0
Prevotella_saccharolytica	0.852335	4.75753	0.813146	0.367192	1	No	0
TM7[G-2]_sp_oral_taxon_350	0.852335	4.75753	0.813146	0.367192	1	No	0
Prevotella_shahii	0.874804	4.75744	0.849934	0.356571	1	No	0
Prevotella_micans	-0.31998	4.75539	0.119266	0.729832	1	No	0
Capnocytophaga_sp_oral_taxon_878	0.39662	4.75236	0.299482	0.584208	1	No	0
Kingella_sp_oral_taxon_459	-2.13644	4.73873	4.2574	0.0390796	0.473918	No	0
Helicobacter_Genus_probe	-1.20346	4.73716	1.89419	0.16873	1	No	0
Gemella_bergeri	-1.03177	4.73544	1.41079	0.234924	1	No	0
Ottowia_sp_oral_taxon_894	0.630704	4.73539	0.603761	0.437147	1	No	0
GN02[G-1]_sp_oral_taxon_871	0.878803	4.73402	0.929499	0.334993	1	No	0
Ottowia_sp_oral_taxon_894	1.16614	4.73392	1.24607	0.264304	1	No	0
Prevotella_buccae	0.909279	4.73382	0.97978	0.322253	1	No	0
Aggregatibacter_actinomycetemcomitans	-0.59147	4.73377	0.322142	0.570323	1	No	0
Bacteroidetes[G-5]_sp_oral_taxon_511	-0.0502199	4.7337	4.31135e-05	0.994761	1	No	0
Selenomonas_sp_oral_taxon_134	-0.16845	4.733	0.00735526	0.931655	1	No	0
Caulobacter_sp_oral_taxon_002	0.87321	4.7326	0.855018	0.355137	1	No	0
Desulfobulbus_sp_oral_taxon_041	-0.565955	4.73203	0.613217	0.433579	1	No	0
Stenotrophomonas_maltophilia	-1.20212	4.73189	1.57469	0.209527	1	No	0
Tannerella_sp_oral_taxon_808	1.03545	4.73188	1.06172	0.302824	1	No	0
Prevotella_baroniae	1.2648	4.73183	1.44135	0.229922	1	No	0
Porphyromonas_catoniae	1.25361	4.73156	1.42538	0.23252	1	No	0
Bifidobacterium_dentium	0.668882	4.73138	0.625668	0.428949	1	No	0
Bifidobacterium_longum	0.46087	4.73138	0.366964	0.544664	1	No	0
Treponema_lecithinolyticum	0.0471157	4.73108	1.86981e-05	0.99655	1	No	0
Neisseria_sp_oral_taxon_018	0.700607	4.72994	0.674996	0.411315	1	No	0
Lactobacillus_salivarius	0.78775	4.72871	0.7651	0.381737	1	No	0
Cryptobacterium_curtum	0.60072	4.72749	0.507286	0.476316	1	No	0
Selenomonas_sp_oral_taxon_133	0.622459	4.72677	0.541497	0.461813	1	No	0
Lachnospiraceae[G-8]_sp_oral_taxon_500	-0.36491	4.72588	0.150187	0.698357	1	No	0
Peptococcus_sp_oral_taxon_168	0.308363	4.72361	0.219443	0.639465	1	No	0
Lachnospiraceae[G-7]_sp_oral_taxon_086	-1.1782	4.70175	1.96454	0.161029	1	No	0
Mogibacterium_timidum	-1.1782	4.70175	1.96454	0.161029	1	No	0
Peptostreptococcus_anaerobius	-1.1782	4.70175	1.96454	0.161029	1	No	0
Prevotella_sp_oral_taxon_292	-1.28175	4.70169	2.46475	0.116426	0.966843	No	0
Peptoniphilus_asaccharolyticus	-0.991206	4.70094	1.43292	0.231289	1	No	0
Veillonellaceae[G-1]_sp_oral_taxon_483	7.28212e-11	4.70074	-3.50521e-07	1	1	No	0
Leptotrichiaceae_Genus_probe	-0.828182	4.70045	1.03555	0.308858	1	No	0
Corynebacterium_urealyticum	-0.951847	4.70045	1.35808	0.24387	1	No	0
Slackia_Genus_probe	-0.951847	4.70045	1.35808	0.24387	1	No	0
Capnocytophaga_ochracea	1.05901e-11	4.70032	-3.27428e-07	1	1	No	0
Fretibacterium_sp_oral_taxon_360	-0.808496	4.70008	1.00599	0.315867	1	No	0
Prevotella_sp_oral_taxon_526	-0.808496	4.70008	1.00599	0.315867	1	No	0
Capnocytophaga_sp_oral_taxon_336	0.639318	4.69937	0.616504	0.432349	1	No	0
Capnocytophaga_sp_oral_taxon_380	0.639318	4.69937	0.616504	0.432349	1	No	0
Treponema_amylovorum	0.639318	4.69937	0.616504	0.432349	1	No	0
Treponema_sp_oral_taxon_258	0.639318	4.69937	0.616504	0.432349	1	No	0
Treponema_sp_oral_taxon_262	0.639318	4.69937	0.616504	0.432349	1	No	0
Actinomyces_sp_oral_taxon_896	0.664104	4.69928	0.655253	0.418241	1	No	0
Propionibacterium_acnes	0.664104	4.69928	0.655253	0.418241	1	No	0
Treponema_socranskii	0.664104	4.69928	0.655253	0.418241	1	No	0
Treponema_sp_oral_taxon_231_&_sp_oral_taxon_237	0.664104	4.69928	0.655253	0.418241	1	No	0
Capnocytophaga_haemolytica	0.650083	4.69901	0.638663	0.424195	1	No	0
Neisseria_sp_oral_taxon_020	0.650083	4.69901	0.638663	0.424195	1	No	0
Porphyromonas_catoniae	0.650083	4.69901	0.638663	0.424195	1	No	0
Prevotella_dentalis	0.650083	4.69901	0.638663	0.424195	1	No	0
Treponema_sp_oral_taxon_226	0.650083	4.69901	0.638663	0.424195	1	No	0
Treponema_sp_oral_taxon_234	0.650083	4.69901	0.638663	0.424195	1	No	0
Treponema_sp_oral_taxon_247	0.650083	4.69901	0.638663	0.424195	1	No	0
Fretibacterium_Genus_probe	0.650083	4.69901	0.638663	0.424195	1	No	0
Agrobacterium_tumefaciens	0.850517	4.69834	1.02548	0.311224	1	No	0
Lachnoanaerobaculum_sp_oral_taxon_089	0.850517	4.69834	1.02548	0.311224	1	No	0
Porphyromonas_sp_oral_taxon_277	0.850517	4.69834	1.02548	0.311224	1	No	0
Prevotella_oralis	0.850517	4.69834	1.02548	0.311224	1	No	0
Pseudomonas_aeruginosa	0.850517	4.69834	1.02548	0.311224	1	No	0
Selenomonas_sputigena_&_sp_oral_taxon_143	0.850517	4.69834	1.02548	0.311224	1	No	0
Dialister_Genus_probe_1	0.850517	4.69834	1.02548	0.311224	1	No	0
Dialister_Genus_probe_2	0.850517	4.69834	1.02548	0.311224	1	No	0
Filifactor_Genus_probe	0.850517	4.69834	1.02548	0.311224	1	No	0
Peptoniphilus_Genus_probe	0.850517	4.69834	1.02548	0.311224	1	No	0
Atopobium_sp_oral_taxon_199	0.461938	4.69805	0.39111	0.531717	1	No	0
Bacteroidetes[G-5]_sp_oral_taxon_505	0.461938	4.69805	0.39111	0.531717	1	No	0
Fretibacterium_fastidiosum	0.461938	4.69805	0.39111	0.531717	1	No	0
Selenomonas_sputigena	0.461938	4.69805	0.39111	0.531717	1	No	0
TM7[G-1]_sp_oral_taxon_349	0.461938	4.69805	0.39111	0.531717	1	No	0
Treponema_Genus_probe_3	0.461938	4.69805	0.39111	0.531717	1	No	0
Alloprevotella_rava	0.299956	4.69805	0.214993	0.642881	1	No	0
Capnocytophaga_sp_oral_taxon_335	0.299956	4.69805	0.214993	0.642881	1	No	0
Neisseria_flavescens	0.299956	4.69805	0.214993	0.642881	1	No	0
Peptoniphilus_sp_oral_taxon_836	0.299956	4.69805	0.214993	0.642881	1	No	0
Selenomonas_sp_oral_taxon_478	0.299956	4.69805	0.214993	0.642881	1	No	0
Anaeroglobus_geminatus	0.484799	4.69733	0.426047	0.513935	1	No	0
Eubacterium[11][G-1]_infirmum	0.484799	4.69733	0.426047	0.513935	1	No	0
Olsenella_uli	0.484799	4.69733	0.426047	0.513935	1	No	0
Treponema_putidum	0.484799	4.69733	0.426047	0.513935	1	No	0
Treponema_sp_oral_taxon_270	0.484799	4.69733	0.426047	0.513935	1	No	0
Prevotella_sp_oral_taxon_443	0.729015	4.69728	0.817447	0.365928	1	No	0
Selenomonas_sp_oral_taxon_478	0.729015	4.69728	0.817447	0.365928	1	No	0
Bacteroidaceae[G-1]_sp_oral_taxon_272	-0.574534	4.69643	0.62611	0.428786	1	No	0
Mollicutes[G-1]_sp_oral_taxon_504	-0.574534	4.69643	0.62611	0.428786	1	No	0
Prevotella_sp_oral_taxon_304	-0.574534	4.69643	0.62611	0.428786	1	No	0
Selenomonas_sputigena	-0.574534	4.69643	0.62611	0.428786	1	No	0
Treponema_denticola	-0.574534	4.69643	0.62611	0.428786	1	No	0
Treponema_sp_oral_taxon_508	-0.574534	4.69643	0.62611	0.428786	1	No	0
Desulfobulbus_Genus_probe	-0.574534	4.69643	0.62611	0.428786	1	No	0
Campylobacter_curvus	0.187224	4.69414	0.122161	0.726703	1	No	0
Erysipelothrichaceae[G-1]_sp_oral_taxon_905	0.187224	4.69414	0.122161	0.726703	1	No	0
Mitsuokella_sp_oral_taxon_521	0.187224	4.69414	0.122161	0.726703	1	No	0
Porphyromonas_sp_oral_taxon_284	0.187224	4.69414	0.122161	0.726703	1	No	0
Prevotella_saccharolytica	0.187224	4.69414	0.122161	0.726703	1	No	0
Slackia_exigua	0.187224	4.69414	0.122161	0.726703	1	No	0
Treponema_sp_oral_taxon_256	0.187224	4.69414	0.122161	0.726703	1	No	0
Anaerococcus_Genus_probe	0.187224	4.69414	0.122161	0.726703	1	No	0
Acinetobacter_baumannii	-4.27815e-17	4.66394	0	1	1	No	0
Actinomyces_georgiae	-4.27815e-17	4.66394	0	1	1	No	0
Actinomyces_odontolyticus	-4.27815e-17	4.66394	0	1	1	No	0
Actinomyces_oricola	-4.27815e-17	4.66394	0	1	1	No	0
Actinomyces_radicidentis	-4.27815e-17	4.66394	0	1	1	No	0
Actinomyces_radicidentis	-4.27815e-17	4.66394	0	1	1	No	0
Actinomyces_sp_oral_taxon_180	-4.27815e-17	4.66394	0	1	1	No	0
Actinomyces_sp_oral_taxon_446	-4.27815e-17	4.66394	0	1	1	No	0
Actinomyces_sp_oral_taxon_525	-4.27815e-17	4.66394	0	1	1	No	0
Actinomyces_sp_oral_taxon_525	-4.27815e-17	4.66394	0	1	1	No	0
Actinomyces_sp_oral_taxon_877	-4.27815e-17	4.66394	0	1	1	No	0
Actinomyces_sp_oral_taxon_897	-4.27815e-17	4.66394	0	1	1	No	0
Actinomyces_timonensis	-4.27815e-17	4.66394	0	1	1	No	0
Aggregatibacter_sp_oral_taxon_512	-4.27815e-17	4.66394	0	1	1	No	0
Alloiococcus_otitis	-4.27815e-17	4.66394	0	1	1	No	0
Alloprevotella_sp_oral_taxon_474	-4.27815e-17	4.66394	0	1	1	No	0
Alloscardovia_omnicolens	-4.27815e-17	4.66394	0	1	1	No	0
Anaerococcus_lactolyticus	-4.27815e-17	4.66394	0	1	1	No	0
Anaerococcus_prevotii_&_tetradius	-4.27815e-17	4.66394	0	1	1	No	0
Aquamicrobium_lusatiense	-4.27815e-17	4.66394	0	1	1	No	0
Arcanobacterium_haemolyticum	-4.27815e-17	4.66394	0	1	1	No	0
Arsenicicoccus_sp_oral_taxon_190	-4.27815e-17	4.66394	0	1	1	No	0
Atopobium_minutum	-4.27815e-17	4.66394	0	1	1	No	0
Atopobium_sp_oral_taxon_416	-4.27815e-17	4.66394	0	1	1	No	0
Atopobium_sp_oral_taxon_810	-4.27815e-17	4.66394	0	1	1	No	0
Atopobium_vaginae	-4.27815e-17	4.66394	0	1	1	No	0
Bacillus_clausii	-4.27815e-17	4.66394	0	1	1	No	0
Bacteroidales[G-3]_sp_oral_taxon_911	-4.27815e-17	4.66394	0	1	1	No	0
Bacteroides_heparinolyticus	-4.27815e-17	4.66394	0	1	1	No	0
Bacteroides_tectus	-4.27815e-17	4.66394	0	1	1	No	0
Bacteroides_zoogleoformans	-4.27815e-17	4.66394	0	1	1	No	0
Bacteroidetes[G-3]_sp_oral_taxon_281	-4.27815e-17	4.66394	0	1	1	No	0
Bacteroidetes[G-3]_sp_oral_taxon_365	-4.27815e-17	4.66394	0	1	1	No	0
Bacteroidetes[G-3]_sp_oral_taxon_436	-4.27815e-17	4.66394	0	1	1	No	0
Bacteroidetes[G-3]_sp_oral_taxon_899	-4.27815e-17	4.66394	0	1	1	No	0
Bacteroidetes[G-4]_sp_oral_taxon_509	-4.27815e-17	4.66394	0	1	1	No	0
Bacteroidetes[G-5]_sp_oral_taxon_507	-4.27815e-17	4.66394	0	1	1	No	0
Bacteroidetes[G-5]_sp_oral_taxon_511	-4.27815e-17	4.66394	0	1	1	No	0
Bacteroidetes[G-6]_sp_oral_taxon_516	-4.27815e-17	4.66394	0	1	1	No	0
Bdellovibrio_sp_oral_taxon_039	-4.27815e-17	4.66394	0	1	1	No	0
Bergeyella_sp_oral_taxon_319	-4.27815e-17	4.66394	0	1	1	No	0
Bifidobacteriaceae[G-2]_sp_oral_taxon_407	-4.27815e-17	4.66394	0	1	1	No	0
Bifidobacterium_animalis_subsp_animalis	-4.27815e-17	4.66394	0	1	1	No	0
Bifidobacterium_animalis_subsp_lactis	-4.27815e-17	4.66394	0	1	1	No	0
Bifidobacterium_breve	-4.27815e-17	4.66394	0	1	1	No	0
Bifidobacterium_scardovii	-4.27815e-17	4.66394	0	1	1	No	0
Butyrivibrio_sp_oral_taxon_094	-4.27815e-17	4.66394	0	1	1	No	0
Campylobacter_sp_oral_taxon_044	-4.27815e-17	4.66394	0	1	1	No	0
Campylobacter_sputorum	-4.27815e-17	4.66394	0	1	1	No	0
Campylobacter_ureolyticus	-4.27815e-17	4.66394	0	1	1	No	0
Capnocytophaga_sp_oral_taxon_323	-4.27815e-17	4.66394	0	1	1	No	0
Capnocytophaga_sp_oral_taxon_324	-4.27815e-17	4.66394	0	1	1	No	0
Capnocytophaga_sp_oral_taxon_334	-4.27815e-17	4.66394	0	1	1	No	0
Capnocytophaga_sp_oral_taxon_412	-4.27815e-17	4.66394	0	1	1	No	0
Capnocytophaga_sp_oral_taxon_864	-4.27815e-17	4.66394	0	1	1	No	0
Capnocytophaga_sp_oral_taxon_901	-4.27815e-17	4.66394	0	1	1	No	0
Capnocytophaga_sp_oral_taxon_903	-4.27815e-17	4.66394	0	1	1	No	0
Catonella_sp_oral_taxon_451	-4.27815e-17	4.66394	0	1	1	No	0
Chlamydophila_pneumoniae	-4.27815e-17	4.66394	0	1	1	No	0
Chloroflexi[G-1]_sp_oral_taxon_439	-4.27815e-17	4.66394	0	1	1	No	0
Chloroflexi[G-1]_sp_oral_taxon_439	-4.27815e-17	4.66394	0	1	1	No	0
Clostridiales[F-1][G-1]_sp_oral_taxon_093	-4.27815e-17	4.66394	0	1	1	No	0
Clostridiales[F-1][G-2]_sp_oral_taxon_402	-4.27815e-17	4.66394	0	1	1	No	0
Clostridiales[F-2][G-1]_sp_oral_taxon_075	-4.27815e-17	4.66394	0	1	1	No	0
Clostridiales[F-2][G-3]_sp_oral_taxon_366	-4.27815e-17	4.66394	0	1	1	No	0
Clostridiales[F-2][G-3]_sp_oral_taxon_381	-4.27815e-17	4.66394	0	1	1	No	0
Clostridiales[F-3][G-1]_sp_oral_taxon_876	-4.27815e-17	4.66394	0	1	1	No	0
Corynebacterium_diphtheriae	-4.27815e-17	4.66394	0	1	1	No	0
Corynebacterium_mucifaciens	-4.27815e-17	4.66394	0	1	1	No	0
Corynebacterium_sp_oral_taxon_184	-4.27815e-17	4.66394	0	1	1	No	0
Desulfomicrobium_orale	-4.27815e-17	4.66394	0	1	1	No	0
Desulfovibrio_fairfieldensis	-4.27815e-17	4.66394	0	1	1	No	0
Desulfovibrio_sp_oral_taxon_040	-4.27815e-17	4.66394	0	1	1	No	0
Dialister_micraerophilus	-4.27815e-17	4.66394	0	1	1	No	0
Dialister_sp_oral_taxon_119	-4.27815e-17	4.66394	0	1	1	No	0
Dialister_sp_oral_taxon_502	-4.27815e-17	4.66394	0	1	1	No	0
Dialister_sp_oral_taxon_502	-4.27815e-17	4.66394	0	1	1	No	0
Dialister_sp_oral_taxon_502	-4.27815e-17	4.66394	0	1	1	No	0
Dialister_sp_oral_taxon_502	-4.27815e-17	4.66394	0	1	1	No	0
Dietzia_sp_oral_taxon_368	-4.27815e-17	4.66394	0	1	1	No	0
Dolosigranulum_pigrum	-4.27815e-17	4.66394	0	1	1	No	0
Eggerthella_lenta	-4.27815e-17	4.66394	0	1	1	No	0
Eggerthia_catenaformis	-4.27815e-17	4.66394	0	1	1	No	0
Eikenella_sp_oral_taxon_011	-4.27815e-17	4.66394	0	1	1	No	0
Enterococcus_durans_&_faecium	-4.27815e-17	4.66394	0	1	1	No	0
Enterococcus_italicus_&_saccharolyticus	-4.27815e-17	4.66394	0	1	1	No	0
Erysipelothrichaceae[G-1]_sp_oral_taxon_904	-4.27815e-17	4.66394	0	1	1	No	0
Erysipelothrix_tonsillarum	-4.27815e-17	4.66394	0	1	1	No	0
Erythromicrobium_ramosum	-4.27815e-17	4.66394	0	1	1	No	0
Eubacterium[11][G-6]_minutum	-4.27815e-17	4.66394	0	1	1	No	0
Eubacterium[11][G-6]_nodatum	-4.27815e-17	4.66394	0	1	1	No	0
Eubacterium[11][G-6]_nodatum	-4.27815e-17	4.66394	0	1	1	No	0
Eubacterium[11][G-7]_yurii	-4.27815e-17	4.66394	0	1	1	No	0
Eubacterium[11][G-7]_yurii	-4.27815e-17	4.66394	0	1	1	No	0
Eubacterium_limosum	-4.27815e-17	4.66394	0	1	1	No	0
Eubacterium_limosum	-4.27815e-17	4.66394	0	1	1	No	0
Finegoldia_magna	-4.27815e-17	4.66394	0	1	1	No	0
Flavobacteriales[G-1]_sp_oral_taxon_318	-4.27815e-17	4.66394	0	1	1	No	0
Flavobacteriales[G-1]_sp_oral_taxon_321	-4.27815e-17	4.66394	0	1	1	No	0
Flavobacteriales[G-2]_sp_oral_taxon_320	-4.27815e-17	4.66394	0	1	1	No	0
Fretibacterium_sp_oral_taxon_358_&_sp_oral_taxon_453	-4.27815e-17	4.66394	0	1	1	No	0
Fretibacterium_sp_oral_taxon_361	-4.27815e-17	4.66394	0	1	1	No	0
Fretibacterium_sp_oral_taxon_362	-4.27815e-17	4.66394	0	1	1	No	0
Fusobacterium_gonidiaformans	-4.27815e-17	4.66394	0	1	1	No	0
Fusobacterium_gonidiaformans	-4.27815e-17	4.66394	0	1	1	No	0
Fusobacterium_necrophorum	-4.27815e-17	4.66394	0	1	1	No	0
Gardnerella_vaginalis	-4.27815e-17	4.66394	0	1	1	No	0
GN02[G-2]_sp_oral_taxon_873	-4.27815e-17	4.66394	0	1	1	No	0
Haemophilus_aegyptius_&_influenzae	-4.27815e-17	4.66394	0	1	1	No	0
Haemophilus_ducreyi	-4.27815e-17	4.66394	0	1	1	No	0
Helicobacter_pylori	-4.27815e-17	4.66394	0	1	1	No	0
Johnsonella_sp_oral_taxon_166	-4.27815e-17	4.66394	0	1	1	No	0
Jonquetella_anthropi	-4.27815e-17	4.66394	0	1	1	No	0
Kingella_kingae	-4.27815e-17	4.66394	0	1	1	No	0
Lachnoanaerobaculum_sp_oral_taxon_496	-4.27815e-17	4.66394	0	1	1	No	0
Lachnospiraceae[G-5]_sp_oral_taxon_080	-4.27815e-17	4.66394	0	1	1	No	0
Lachnospiraceae[G-6]_sp_oral_taxon_090	-4.27815e-17	4.66394	0	1	1	No	0
Lachnospiraceae[G-7]_sp_oral_taxon_163	-4.27815e-17	4.66394	0	1	1	No	0
Lactobacillus_brevis	-4.27815e-17	4.66394	0	1	1	No	0
Lactobacillus_coleohominis	-4.27815e-17	4.66394	0	1	1	No	0
Lactobacillus_fermentum	-4.27815e-17	4.66394	0	1	1	No	0
Lactobacillus_iners	-4.27815e-17	4.66394	0	1	1	No	0
Lactobacillus_jensenii	-4.27815e-17	4.66394	0	1	1	No	0
Lactobacillus_kisonensis	-4.27815e-17	4.66394	0	1	1	No	0
Lactobacillus_parafarraginis	-4.27815e-17	4.66394	0	1	1	No	0
Lactobacillus_reuteri	-4.27815e-17	4.66394	0	1	1	No	0
Lactobacillus_sp_oral_taxon_052	-4.27815e-17	4.66394	0	1	1	No	0
Lactobacillus_vaginalis	-4.27815e-17	4.66394	0	1	1	No	0
Leptothrix_sp_oral_taxon_024	-4.27815e-17	4.66394	0	1	1	No	0
Leptothrix_sp_oral_taxon_025	-4.27815e-17	4.66394	0	1	1	No	0
Leptotrichia_sp_oral_taxon_217	-4.27815e-17	4.66394	0	1	1	No	0
Leptotrichia_sp_oral_taxon_223	-4.27815e-17	4.66394	0	1	1	No	0
Leptotrichia_sp_oral_taxon_462	-4.27815e-17	4.66394	0	1	1	No	0
Leptotrichia_sp_oral_taxon_847	-4.27815e-17	4.66394	0	1	1	No	0
Leptotrichiaceae[G-1]_sp_oral_taxon_210	-4.27815e-17	4.66394	0	1	1	No	0
Leptotrichiaceae[G-1]_sp_oral_taxon_220	-4.27815e-17	4.66394	0	1	1	No	0
Lysinibacillus_fusiformis	-4.27815e-17	4.66394	0	1	1	No	0
Megasphaera_sp_oral_taxon_123	-4.27815e-17	4.66394	0	1	1	No	0
Megasphaera_sp_oral_taxon_123	-4.27815e-17	4.66394	0	1	1	No	0
Megasphaera_sp_oral_taxon_841	-4.27815e-17	4.66394	0	1	1	No	0
Microbacterium_sp_oral_taxon_185	-4.27815e-17	4.66394	0	1	1	No	0
Mitsuokella_multacida	-4.27815e-17	4.66394	0	1	1	No	0
Mitsuokella_sp_oral_taxon_131	-4.27815e-17	4.66394	0	1	1	No	0
Mitsuokella_sp_oral_taxon_521	-4.27815e-17	4.66394	0	1	1	No	0
Mitsuokella_sp_oral_taxon_521	-4.27815e-17	4.66394	0	1	1	No	0
Mobiluncus_mulieris	-4.27815e-17	4.66394	0	1	1	No	0
Mogibacterium_diversum	-4.27815e-17	4.66394	0	1	1	No	0
Mogibacterium_pumilum	-4.27815e-17	4.66394	0	1	1	No	0
Mollicutes[G-2]_sp_oral_taxon_906	-4.27815e-17	4.66394	0	1	1	No	0
Moraxella_catarrhalis_&_nonliquefaciens	-4.27815e-17	4.66394	0	1	1	No	0
Mycobacterium_leprae	-4.27815e-17	4.66394	0	1	1	No	0
Mycoplasma_buccale	-4.27815e-17	4.66394	0	1	1	No	0
Mycoplasma_faucium	-4.27815e-17	4.66394	0	1	1	No	0
Mycoplasma_fermentans	-4.27815e-17	4.66394	0	1	1	No	0
Mycoplasma_genitalium	-4.27815e-17	4.66394	0	1	1	No	0
Mycoplasma_hominis	-4.27815e-17	4.66394	0	1	1	No	0
Mycoplasma_lipophilum	-4.27815e-17	4.66394	0	1	1	No	0
Mycoplasma_orale	-4.27815e-17	4.66394	0	1	1	No	0
Mycoplasma_pneumoniae	-4.27815e-17	4.66394	0	1	1	No	0
Mycoplasma_salivarium	-4.27815e-17	4.66394	0	1	1	No	0
Neisseria_gonorrhoeae	-4.27815e-17	4.66394	0	1	1	No	0
Neisseria_lactamica	-4.27815e-17	4.66394	0	1	1	No	0
Neisseria_sp_oral_taxon_499	-4.27815e-17	4.66394	0	1	1	No	0
Neisseria_sp_oral_taxon_523	-4.27815e-17	4.66394	0	1	1	No	0
Neisseria_weaveri	-4.27815e-17	4.66394	0	1	1	No	0
Olsenella_profusa	-4.27815e-17	4.66394	0	1	1	No	0
Olsenella_sp_oral_taxon_809	-4.27815e-17	4.66394	0	1	1	No	0
Oribacterium_sp_oral_taxon_102	-4.27815e-17	4.66394	0	1	1	No	0
Paenibacillus_sp_oral_taxon_786	-4.27815e-17	4.66394	0	1	1	No	0
Parvimonas_sp_oral_taxon_110	-4.27815e-17	4.66394	0	1	1	No	0
Peptococcus_sp_oral_taxon_167	-4.27815e-17	4.66394	0	1	1	No	0
Peptoniphilus_indolicus	-4.27815e-17	4.66394	0	1	1	No	0
Peptoniphilus_lacrimalis	-4.27815e-17	4.66394	0	1	1	No	0
Peptoniphilus_sp_oral_taxon_375	-4.27815e-17	4.66394	0	1	1	No	0
Peptoniphilus_sp_oral_taxon_386	-4.27815e-17	4.66394	0	1	1	No	0
Peptostreptococcaceae[11][G-1]_sp_oral_taxon_383	-4.27815e-17	4.66394	0	1	1	No	0
Peptostreptococcaceae[11][G-2]_sp_oral_taxon_091	-4.27815e-17	4.66394	0	1	1	No	0
Peptostreptococcaceae[11][G-2]_sp_oral_taxon_091	-4.27815e-17	4.66394	0	1	1	No	0
Peptostreptococcaceae[11][G-2]_sp_oral_taxon_091	-4.27815e-17	4.66394	0	1	1	No	0
Peptostreptococcaceae[11][G-3]_sp_oral_taxon_382	-4.27815e-17	4.66394	0	1	1	No	0
Peptostreptococcaceae[11][G-3]_sp_oral_taxon_495	-4.27815e-17	4.66394	0	1	1	No	0
Peptostreptococcaceae[11][G-4]_sp_oral_taxon_103	-4.27815e-17	4.66394	0	1	1	No	0
Peptostreptococcaceae[11][G-5]_sp_oral_taxon_493	-4.27815e-17	4.66394	0	1	1	No	0
Peptostreptococcaceae[11][G-7]_sp_oral_taxon_106	-4.27815e-17	4.66394	0	1	1	No	0
Peptostreptococcaceae[13][G-2]_sp_oral_taxon_790	-4.27815e-17	4.66394	0	1	1	No	0
Porphyromonas_asaccharolytica	-4.27815e-17	4.66394	0	1	1	No	0
Porphyromonas_catoniae	-4.27815e-17	4.66394	0	1	1	No	0
Porphyromonas_catoniae	-4.27815e-17	4.66394	0	1	1	No	0
Porphyromonas_sp_oral_taxon_285	-4.27815e-17	4.66394	0	1	1	No	0
Porphyromonas_uenonis	-4.27815e-17	4.66394	0	1	1	No	0
Prevotella_bivia	-4.27815e-17	4.66394	0	1	1	No	0
Prevotella_buccalis	-4.27815e-17	4.66394	0	1	1	No	0
Prevotella_enoeca	-4.27815e-17	4.66394	0	1	1	No	0
Prevotella_enoeca	-4.27815e-17	4.66394	0	1	1	No	0
Prevotella_fusca	-4.27815e-17	4.66394	0	1	1	No	0
Prevotella_fusca	-4.27815e-17	4.66394	0	1	1	No	0
Prevotella_intermedia	-4.27815e-17	4.66394	0	1	1	No	0
Prevotella_intermedia	-4.27815e-17	4.66394	0	1	1	No	0
Prevotella_loescheii	-4.27815e-17	4.66394	0	1	1	No	0
Prevotella_marshii	-4.27815e-17	4.66394	0	1	1	No	0
Prevotella_marshii	-4.27815e-17	4.66394	0	1	1	No	0
Prevotella_micans	-4.27815e-17	4.66394	0	1	1	No	0
Prevotella_multiformis	-4.27815e-17	4.66394	0	1	1	No	0
Prevotella_multisaccharivorax	-4.27815e-17	4.66394	0	1	1	No	0
Prevotella_saccharolytica	-4.27815e-17	4.66394	0	1	1	No	0
Prevotella_scopos	-4.27815e-17	4.66394	0	1	1	No	0
Prevotella_sp_oral_taxon_292	-4.27815e-17	4.66394	0	1	1	No	0
Prevotella_sp_oral_taxon_293	-4.27815e-17	4.66394	0	1	1	No	0
Prevotella_sp_oral_taxon_296	-4.27815e-17	4.66394	0	1	1	No	0
Prevotella_sp_oral_taxon_301	-4.27815e-17	4.66394	0	1	1	No	0
Prevotella_sp_oral_taxon_306	-4.27815e-17	4.66394	0	1	1	No	0
Prevotella_sp_oral_taxon_310	-4.27815e-17	4.66394	0	1	1	No	0
Prevotella_sp_oral_taxon_376	-4.27815e-17	4.66394	0	1	1	No	0
Prevotella_sp_oral_taxon_515	-4.27815e-17	4.66394	0	1	1	No	0
Prevotella_sp_oral_taxon_820	-4.27815e-17	4.66394	0	1	1	No	0
Propionibacterium_avidum	-4.27815e-17	4.66394	0	1	1	No	0
Propionibacterium_avidum	-4.27815e-17	4.66394	0	1	1	No	0
Propionibacterium_sp_oral_taxon_192	-4.27815e-17	4.66394	0	1	1	No	0
Propionibacterium_sp_oral_taxon_193	-4.27815e-17	4.66394	0	1	1	No	0
Propionibacterium_sp_oral_taxon_194	-4.27815e-17	4.66394	0	1	1	No	0
Propionibacterium_sp_oral_taxon_915	-4.27815e-17	4.66394	0	1	1	No	0
Proteus_mirabilis	-4.27815e-17	4.66394	0	1	1	No	0
Pseudomonas_fluorescens	-4.27815e-17	4.66394	0	1	1	No	0
Pseudomonas_otitidis	-4.27815e-17	4.66394	0	1	1	No	0
Pseudomonas_sp_oral_taxon_032	-4.27815e-17	4.66394	0	1	1	No	0
Pseudoramibacter_alactolyticus	-4.27815e-17	4.66394	0	1	1	No	0
Pyramidobacter_piscolens	-4.27815e-17	4.66394	0	1	1	No	0
Rhodocyclus_sp_oral_taxon_028	-4.27815e-17	4.66394	0	1	1	No	0
Selenomonas_sp_oral_taxon_133	-4.27815e-17	4.66394	0	1	1	No	0
Selenomonas_sp_oral_taxon_134	-4.27815e-17	4.66394	0	1	1	No	0
Selenomonas_sp_oral_taxon_134	-4.27815e-17	4.66394	0	1	1	No	0
Selenomonas_sp_oral_taxon_136	-4.27815e-17	4.66394	0	1	1	No	0
Selenomonas_sp_oral_taxon_137	-4.27815e-17	4.66394	0	1	1	No	0
Selenomonas_sp_oral_taxon_143	-4.27815e-17	4.66394	0	1	1	No	0
Selenomonas_sp_oral_taxon_388	-4.27815e-17	4.66394	0	1	1	No	0
Selenomonas_sp_oral_taxon_442	-4.27815e-17	4.66394	0	1	1	No	0
Selenomonas_sp_oral_taxon_501	-4.27815e-17	4.66394	0	1	1	No	0
Selenomonas_sputigena	-4.27815e-17	4.66394	0	1	1	No	0
Sneathia_amnionii	-4.27815e-17	4.66394	0	1	1	No	0
Sneathia_sanguinegens	-4.27815e-17	4.66394	0	1	1	No	0
SR1[G-1]_sp_oral_taxon_345	-4.27815e-17	4.66394	0	1	1	No	0
Stomatobaculum_sp_oral_taxon_373	-4.27815e-17	4.66394	0	1	1	No	0
Stomatobaculum_sp_oral_taxon_910	-4.27815e-17	4.66394	0	1	1	No	0
Streptococcus_agalactiae	-4.27815e-17	4.66394	0	1	1	No	0
Streptococcus_pyogenes	-4.27815e-17	4.66394	0	1	1	No	0
Streptococcus_sp_oral_taxon_069	-4.27815e-17	4.66394	0	1	1	No	0
Syntrophomonadaceae[8][G-1]_sp_oral_taxon_435	-4.27815e-17	4.66394	0	1	1	No	0
Tannerella_sp_oral_taxon_916	-4.27815e-17	4.66394	0	1	1	No	0
Tannerella_sp_oral_taxon_916	-4.27815e-17	4.66394	0	1	1	No	0
Tannerella_sp_oral_taxon_916	-4.27815e-17	4.66394	0	1	1	No	0
Tannerella_sp_oral_taxon_916	-4.27815e-17	4.66394	0	1	1	No	0
TM7[G-1]_sp_oral_taxon_488	-4.27815e-17	4.66394	0	1	1	No	0
TM7[G-4]_sp_oral_taxon_355	-4.27815e-17	4.66394	0	1	1	No	0
TM7[G-5]_sp_oral_taxon_356	-4.27815e-17	4.66394	0	1	1	No	0
Treponema_maltophilum	-4.27815e-17	4.66394	0	1	1	No	0
Treponema_pallidum	-4.27815e-17	4.66394	0	1	1	No	0
Treponema_parvum	-4.27815e-17	4.66394	0	1	1	No	0
Treponema_pectinovorum	-4.27815e-17	4.66394	0	1	1	No	0
Treponema_socranskii	-4.27815e-17	4.66394	0	1	1	No	0
Treponema_socranskii	-4.27815e-17	4.66394	0	1	1	No	0
Treponema_sp_oral_taxon_227	-4.27815e-17	4.66394	0	1	1	No	0
Treponema_sp_oral_taxon_228	-4.27815e-17	4.66394	0	1	1	No	0
Treponema_sp_oral_taxon_228	-4.27815e-17	4.66394	0	1	1	No	0
Treponema_sp_oral_taxon_230	-4.27815e-17	4.66394	0	1	1	No	0
Treponema_sp_oral_taxon_232	-4.27815e-17	4.66394	0	1	1	No	0
Treponema_sp_oral_taxon_235	-4.27815e-17	4.66394	0	1	1	No	0
Treponema_sp_oral_taxon_236	-4.27815e-17	4.66394	0	1	1	No	0
Treponema_sp_oral_taxon_238	-4.27815e-17	4.66394	0	1	1	No	0
Treponema_sp_oral_taxon_239	-4.27815e-17	4.66394	0	1	1	No	0
Treponema_sp_oral_taxon_242	-4.27815e-17	4.66394	0	1	1	No	0
Treponema_sp_oral_taxon_246	-4.27815e-17	4.66394	0	1	1	No	0
Treponema_sp_oral_taxon_249	-4.27815e-17	4.66394	0	1	1	No	0
Treponema_sp_oral_taxon_250	-4.27815e-17	4.66394	0	1	1	No	0
Treponema_sp_oral_taxon_252	-4.27815e-17	4.66394	0	1	1	No	0
Treponema_sp_oral_taxon_253	-4.27815e-17	4.66394	0	1	1	No	0
Treponema_sp_oral_taxon_254	-4.27815e-17	4.66394	0	1	1	No	0
Treponema_sp_oral_taxon_255	-4.27815e-17	4.66394	0	1	1	No	0
Treponema_sp_oral_taxon_260	-4.27815e-17	4.66394	0	1	1	No	0
Treponema_sp_oral_taxon_262	-4.27815e-17	4.66394	0	1	1	No	0
Treponema_sp_oral_taxon_263	-4.27815e-17	4.66394	0	1	1	No	0
Treponema_sp_oral_taxon_264	-4.27815e-17	4.66394	0	1	1	No	0
Treponema_sp_oral_taxon_265	-4.27815e-17	4.66394	0	1	1	No	0
Treponema_sp_oral_taxon_268	-4.27815e-17	4.66394	0	1	1	No	0
Treponema_sp_oral_taxon_268	-4.27815e-17	4.66394	0	1	1	No	0
Treponema_sp_oral_taxon_269	-4.27815e-17	4.66394	0	1	1	No	0
Treponema_sp_oral_taxon_271	-4.27815e-17	4.66394	0	1	1	No	0
Treponema_sp_oral_taxon_490	-4.27815e-17	4.66394	0	1	1	No	0
Treponema_sp_oral_taxon_508	-4.27815e-17	4.66394	0	1	1	No	0
Treponema_sp_oral_taxon_517	-4.27815e-17	4.66394	0	1	1	No	0
Treponema_sp_oral_taxon_518	-4.27815e-17	4.66394	0	1	1	No	0
Treponema_vincentii	-4.27815e-17	4.66394	0	1	1	No	0
Variovorax_paradoxus	-4.27815e-17	4.66394	0	1	1	No	0
Veillonella_sp_oral_taxon_917	-4.27815e-17	4.66394	0	1	1	No	0
Veillonellaceae[G-1]_sp_oral_taxon_129	-4.27815e-17	4.66394	0	1	1	No	0
Veillonellaceae[G-1]_sp_oral_taxon_132_&_sp_oral_taxon_150	-4.27815e-17	4.66394	0	1	1	No	0
Veillonellaceae[G-1]_sp_oral_taxon_135	-4.27815e-17	4.66394	0	1	1	No	0
Veillonellaceae[G-1]_sp_oral_taxon_145	-4.27815e-17	4.66394	0	1	1	No	0
Veillonellaceae[G-1]_sp_oral_taxon_148	-4.27815e-17	4.66394	0	1	1	No	0
Veillonellaceae[G-1]_sp_oral_taxon_155	-4.27815e-17	4.66394	0	1	1	No	0
Veillonellaceae[G-1]_sp_oral_taxon_155	-4.27815e-17	4.66394	0	1	1	No	0
Veillonellaceae[G-1]_sp_oral_taxon_918	-4.27815e-17	4.66394	0	1	1	No	0
Achromobacter_Genus_probe	-4.27815e-17	4.66394	0	1	1	No	0
Aquamicrobium_Genus_probe	-4.27815e-17	4.66394	0	1	1	No	0
Arcanobacterium_Genus_probe	-4.27815e-17	4.66394	0	1	1	No	0
Bacteroides_Genus_probe	-4.27815e-17	4.66394	0	1	1	No	0
Bacteroidetes[G-3]_Genus_probe	-4.27815e-17	4.66394	0	1	1	No	0
Bartonella_Genus_probe	-4.27815e-17	4.66394	0	1	1	No	0
Bifidobacterium_Genus_probe_1	-4.27815e-17	4.66394	0	1	1	No	0
Bifidobacterium_Genus_probe_2	-4.27815e-17	4.66394	0	1	1	No	0
Bordetella_Genus_probe	-4.27815e-17	4.66394	0	1	1	No	0
Brevundimonas_Genus_probe	-4.27815e-17	4.66394	0	1	1	No	0
Burkholderia_Genus_probe	-4.27815e-17	4.66394	0	1	1	No	0
Chlamydophila_Genus_probe	-4.27815e-17	4.66394	0	1	1	No	0
Dietzia_Genus_probe	-4.27815e-17	4.66394	0	1	1	No	0
Eggerthella_Genus_probe	-4.27815e-17	4.66394	0	1	1	No	0
Enterococcus_Genus_probe	-4.27815e-17	4.66394	0	1	1	No	0
Erysipelothrichaceae_Genus_probe	-4.27815e-17	4.66394	0	1	1	No	0
Erysipelothrix_Genus_probe	-4.27815e-17	4.66394	0	1	1	No	0
Escherichia_Genus_probe	-4.27815e-17	4.66394	0	1	1	No	0
Eubacterium_Genus_probe_2	-4.27815e-17	4.66394	0	1	1	No	0
Kytococcus_Genus_probe	-4.27815e-17	4.66394	0	1	1	No	0
Lactobacillus_Genus_probe_1	-4.27815e-17	4.66394	0	1	1	No	0
Lactobacillus_Genus_probe_3	-4.27815e-17	4.66394	0	1	1	No	0
Lactobacillus_Genus_probe_4	-4.27815e-17	4.66394	0	1	1	No	0
Listeria_Genus_probe	-4.27815e-17	4.66394	0	1	1	No	0
Mitsuokella_Genus_probe	-4.27815e-17	4.66394	0	1	1	No	0
Mobiluncus_Genus_probe	-4.27815e-17	4.66394	0	1	1	No	0
Mycobacterium_Genus_probe	-4.27815e-17	4.66394	0	1	1	No	0
Mycoplasma_Genus_probe	-4.27815e-17	4.66394	0	1	1	No	0
Olsenella_Genus_probe	-4.27815e-17	4.66394	0	1	1	No	0
Porphyromonas_Genus_probe_3	-4.27815e-17	4.66394	0	1	1	No	0
Proteus_Genus_probe	-4.27815e-17	4.66394	0	1	1	No	0
Sanguibacter_Genus_probe	-4.27815e-17	4.66394	0	1	1	No	0
Sphingomonas_Genus_probe	-4.27815e-17	4.66394	0	1	1	No	0
Treponema_Genus_probe_4	-4.27815e-17	4.66394	0	1	1	No	0
Veillonellaceae_probe_1	-4.27815e-17	4.66394	0	1	1	No	0
Veillonellaceae_probe_2	-4.27815e-17	4.66394	0	1	1	No	0
Yersinia_Genus_probe	-4.27815e-17	4.66394	0	1	1	No	0
