# Supplementary material for: Protein relative abundance patterns associated with sucrose-induced dysbiosis are conserved across taxonomically diverse oral microcosm biofilm models of dental caries
Source: Microbiome. 2015 Dec 19;3:69. doi: 10.1186/s40168-015-0136-z (PMC4684605; doi:10.1186/s40168-015-0136-z)
Supplement: Additional file 4: — Complete edgeR results for HOMINGS taxon probes, comparing Plaque vs. WS pairs. The spreadsheet otherwise is formatted in the same way as Additional file 3. [file 40168_2015_136_MOESM4_ESM.xlsx]

## Sheet: edgeR HOMINGS P vs.WS pairs
HOMINGS taxon probe	log Fold Change P:WS	log Counts Per Million	Likelihood Ratio	P Value	Adjusted P Value	False Discovery Rate < 5%	# Samples with Relative Abundance >1%
Rothia_Genus_probe	4.19893	12.8055	12.0713	0.000512033	0.00651988	Yes	6
Corynebacterium_durum	8.51428	12.3421	8498.91	0	0	Yes	5
Lautropia_mirabilis	9.33057	12.81	43.8945	3.46556e-11	1.55746e-09	Yes	5
Abiotrophia_defectiva	4.92675	11.8681	17.4528	2.94525e-05	0.000535754	Yes	5
Gemella_haemolysans	4.15801	12.7104	13.7746	0.000206109	0.00314935	Yes	5
Actinomyces_Genus_probe_1	6.08704	11.8798	28.8327	7.89067e-08	2.23277e-06	Yes	4
Porphyromonas_sp_oral_taxon_279	8.39981	11.3872	12.5681	0.000392387	0.00525936	Yes	4
Gemella_morbillorum	7.5726	11.4818	8.56802	0.00342118	0.0347377	Yes	3
Neisseria_pharyngis	6.44616	11.8675	9.71662	0.0018261	0.0199305	Yes	2
Prevotella_melaninogenica	5.60086	11.6454	8.54981	0.00345558	0.0347377	Yes	2
Kingella_oralis	6.66425	9.59005	8.38518	0.00378294	0.0375346	Yes	2
Leptotrichia_shahii	8.80457	8.8449	202.036	7.50878e-46	1.14734e-43	Yes	1
Leptotrichia_hofstadii_&_sp_oral_taxon_909	4.27504	8.73931	177.094	2.08863e-40	2.65952e-38	Yes	1
Capnocytophaga_leadbetteri	8.67322	8.56638	75.9348	2.93184e-18	2.79991e-16	Yes	1
Leptotrichia_hongkongensis	6.32579	12.1384	71.6033	2.63116e-17	2.0102e-15	Yes	1
Lachnospiraceae[G-2]_sp_oral_taxon_096	7.05136	8.59292	38.5898	5.22918e-10	2.2195e-08	Yes	1
Leptotrichia_Genus_probe_1	7.49724	9.16545	29.1288	6.77217e-08	2.06957e-06	Yes	1
Neisseria_elongata	4.43363	9.21886	13.1114	0.000293504	0.00415254	Yes	1
Alloprevotella_Genus_probe	6.86658	9.42214	12.3052	0.000451688	0.00594983	Yes	1
Alloprevotella_sp_oral_taxon_473	8.42967	9.77162	10.6549	0.00109777	0.0133126	Yes	1
Selenomonas_sp_oral_taxon_136	4.99036	9.22077	9.5307	0.00202063	0.0217431	Yes	1
Capnocytophaga_granulosa	4.70105	8.35951	9.28222	0.00231389	0.0245529	Yes	1
Actinomyces_oris_&_sp_oral_taxon_175	7.17801	8.77308	751.339	2.0526e-165	7.84095e-163	Yes	0
Kingella_denitrificans_&_sp_oral_taxon_012	7.03982	8.69805	273.272	2.197e-61	5.59502e-59	Yes	0
Neisseria_flavescens	7.37499	8.68283	217.848	2.66559e-49	5.09128e-47	Yes	0
Selenomonas_noxia	6.40342	8.68337	151.734	7.24527e-35	7.9077e-33	Yes	0
Capnocytophaga_Genus_probe_1	7.01666	7.11166	71.7834	2.40169e-17	2.0102e-15	Yes	0
Prevotella_nanceiensis_&_sp_oral_taxon_299	7.66239	8.42885	70.5069	4.58653e-17	3.18555e-15	Yes	0
Campylobacter_concisus	9.65737	9.07428	63.0603	2.00473e-15	1.27634e-13	Yes	0
Porphyromonas_sp_oral_taxon_278	6.79365	6.60143	51.0781	8.87635e-13	5.21656e-11	Yes	0
Actinomyces_sp_oral_taxon_175	6.54824	6.96324	47.6141	5.18947e-12	2.83197e-10	Yes	0
Actinomyces_meyeri	4.67415	6.38662	46.8179	7.78994e-12	3.96768e-10	Yes	0
Haemophilus_sp_oral_taxon_035	6.27103	6.28676	46.1938	1.07117e-11	5.11485e-10	Yes	0
Veillonella_sp_oral_taxon_780	6.58566	6.55995	35.9318	2.04345e-09	8.21681e-08	Yes	0
Porphyromonas_sp_oral_taxon_279	5.85364	6.55462	35.6975	2.30456e-09	8.80342e-08	Yes	0
TM7[G-1]_sp_oral_taxon_347	6.11361	6.86014	34.0103	5.48201e-09	1.99441e-07	Yes	0
Campylobacter_concisus	7.53984	8.26543	33.3574	7.66857e-09	2.66309e-07	Yes	0
Clostridiales[F-2][G-2]_sp_oral_taxon_085	5.89503	6.80525	32.137	1.43672e-08	4.77241e-07	Yes	0
Catonella_morbi_&_sp_oral_taxon_164	7.50378	7.5043	29.9621	4.40564e-08	1.40246e-06	Yes	0
SR1[G-1]_sp_oral_taxon_875	6.13007	6.86086	28.979	7.31679e-08	2.15001e-06	Yes	0
Leptotrichia_sp_oral_taxon_215	3.38908	7.12988	28.6897	8.49539e-08	2.31803e-06	Yes	0
Bergeyella_sp_oral_taxon_907	5.66735	6.40616	28.4989	9.37534e-08	2.46992e-06	Yes	0
TM7_Genus_probe	4.2776	6.82816	27.4671	1.59789e-07	4.06929e-06	Yes	0
Cardiobacterium_Genus_probe	5.89234	6.37954	26.2431	3.01029e-07	7.4189e-06	Yes	0
Streptococcus_sp_oral_taxon_066	-2.61804	8.91989	25.9207	3.55735e-07	8.49316e-06	Yes	0
Porphyromonas_sp_oral_taxon_275	5.91554	6.77411	24.1711	8.81436e-07	2.04066e-05	Yes	0
Scardovia_Genus_probe	6.15478	7.39961	24.0888	9.19914e-07	2.0671e-05	Yes	0
Haemophilus_parahaemolyticus	5.07236	8.47427	21.1389	4.27173e-06	9.32458e-05	Yes	0
Alloprevotella_sp_oral_taxon_914	6.17876	9.12969	20.3564	6.42768e-06	0.00013641	Yes	0
Streptococcus_sp_oral_taxon_486	-2.87676	7.24011	19.5843	9.6259e-06	0.000198762	Yes	0
Lachnospiraceae[G-3]_sp_oral_taxon_100	5.22223	6.09414	19.2304	1.15855e-05	0.000232929	Yes	0
Actinomyces_sp_oral_taxon_171	5.2713	6.5625	18.4488	1.74527e-05	0.000341895	Yes	0
Bergeyella_sp_oral_taxon_322	7.17005	9.39495	17.6195	2.69811e-05	0.00051534	Yes	0
Selenomonas_noxia	5.74407	6.38963	17.5169	2.84771e-05	0.000530647	Yes	0
Selenomonas_&_Centipeda_Genus_probe	6.54123	8.05382	17.0902	3.56455e-05	0.000633329	Yes	0
Haemophilus_Genus_probe	7.0247	8.45242	16.8669	4.00945e-05	0.000696187	Yes	0
Enterococcus_faecalis	-4.30321	6.77252	16.2601	5.52136e-05	0.000937404	Yes	0
Neisseria_oralis_&_sp_oral_taxon_016	5.33602	5.71098	15.6593	7.58368e-05	0.00125955	Yes	0
Campylobacter_rectus_&_showae	4.38663	8.14426	14.97	0.000109232	0.00177559	Yes	0
Leptotrichia_sp_oral_taxon_212	5.86995	7.76752	14.7341	0.000123789	0.0019703	Yes	0
Peptostreptococcus_stomatis	3.79047	8.07988	13.814	0.000201824	0.00314681	Yes	0
Aggregatibacter_sp_oral_taxon_458	5.10895	7.02096	13.7123	0.000213055	0.00317632	Yes	0
Corynebacterium_Genus_probe	5.79826	9.28476	13.6849	0.000216189	0.00317632	Yes	0
Lachnoanaerobaculum_umeaense	4.81111	8.66129	13.6332	0.000222225	0.00320339	Yes	0
Capnocytophaga_infantium_&_sp_oral_taxon_326	6.09533	7.10877	12.9772	0.000315313	0.00437998	Yes	0
Prevotella_veroralis	4.69379	6.71737	12.8908	0.000330199	0.00450486	Yes	0
Capnocytophaga_sp_oral_taxon_902	5.27262	6.31709	12.2028	0.000477181	0.00617909	Yes	0
Leptotrichia_sp_oral_taxon_498	2.47167	6.65388	11.0543	0.000884829	0.0110821	Yes	0
Actinomyces_sp_oral_taxon_414	4.51725	6.64963	10.7224	0.00105844	0.0130427	Yes	0
Capnocytophaga_gingivalis	5.82645	7.37669	10.3683	0.00128194	0.0151909	Yes	0
Propionibacterium_acidifaciens	4.44916	6.66433	10.3533	0.00129242	0.0151909	Yes	0
Aggregatibacter_paraphrophilus	4.63464	6.38178	9.90652	0.00164694	0.0190646	Yes	0
Neisseria_bacilliformis	5.07633	5.64663	9.81246	0.00173334	0.0197652	Yes	0
Neisseria_meningitidis	4.9369	5.52749	9.77004	0.00177378	0.0198601	Yes	0
Streptococcus_parasanguinis_II	-2.90204	9.18057	9.74957	0.00179365	0.0198601	Yes	0
Neisseria_pharyngis	4.70903	8.28139	8.81704	0.00298431	0.0308878	Yes	0
Selenomonas_dianae	4.21857	5.66298	8.81249	0.00299175	0.0308878	Yes	0
Capnocytophaga_sputigena	5.08756	6.95823	8.09289	0.00444393	0.0435277	Yes	0
Prevotella_salivae	3.76607	7.53556	7.94147	0.00483145	0.0467244	Yes	0
Haemophilus_haemolyticus_&_sp_oral_taxon_036	2.67095	7.34679	7.82868	0.00514237	0.0491097	Yes	0
Streptococcus_Genus_probe	-2.99064	19.7072	0.034807	0.852001	1	No	9
Neisseria_Genus_probe	8.75913	13.9883	3.33217	0.0679372	0.378861	No	8
Granulicatella_adiacens_&_paradiacens	-2.88711	17.9436	0.0412657	0.839026	1	No	6
Haemophilus_parainfluenzae	2.15099	14.9905	0.0783841	0.779499	1	No	6
Rothia_aeria	6.2964	14.2902	1.06452	0.302187	1	No	6
Streptococcus_gordonii_&_sanguinis	-3.09525	16.7029	0.0953519	0.757481	1	No	6
Veillonella_dispar	-2.68104	15.8093	0.0878518	0.766926	1	No	6
Fusobacterium_Genus_probe	2.09908	14.5784	0.150132	0.698409	1	No	6
Veillonella_Genus_probe	-2.67015	15.5822	0.0967966	0.755708	1	No	6
Rothia_dentocariosa	3.64181	14.3047	0.405297	0.524366	1	No	5
Fusobacterium_periodonticum	5.02458	14.5545	0.619308	0.431305	1	No	4
Streptococcus_mutans	5.02009	11.5197	5.85207	0.0155588	0.132077	No	2
Leptotrichia_sp_oral_taxon_417	5.17529	11.1157	4.57592	0.0324244	0.225202	No	2
Aggregatibacter_aphrophilus_&_sp_oral_taxon_458	6.29319	9.93908	4.35717	0.0368534	0.246982	No	2
Actinomyces_naeslundii	6.01838	10.7126	3.65392	0.0559374	0.326231	No	2
Granulicatella_elegans	5.82361	10.6977	3.52862	0.0603181	0.343903	No	2
Corynebacterium_matruchotii	2.04898	10.5663	0.338252	0.56084	1	No	2
Porphyromonas_Genus_probe_2	5.79567	9.49512	7.32177	0.00681241	0.0634717	No	1
Aggregatibacter_sp_oral_taxon_513	5.4911	9.57614	6.1765	0.0129458	0.112393	No	1
Lachnoanaerobaculum_saburreum	3.84479	9.17464	5.13852	0.0234006	0.175275	No	1
Stomatobaculum_longum	2.77478	12.0328	3.96609	0.0464255	0.300585	No	1
Clostridiales[F-2][G-1]_sp_oral_taxon_075	5.49662	10.2512	3.8597	0.0494591	0.309727	No	1
Leptotrichia_Genus_probe_2	6.21836	10.3784	3.62413	0.0569474	0.327127	No	1
Leptotrichia_buccalis_&_sp_oral_taxon_225	4.64259	10.1325	2.52249	0.112233	0.564269	No	1
Leptotrichia_sp_oral_taxon_218	2.50934	12.8115	2.55743	0.109777	0.564269	No	1
Scardovia_wiggsiae	2.67456	11.7305	2.27119	0.131799	0.637305	No	1
Gemella_Genus_probe	3.89429	11.1944	2.01128	0.156134	0.727356	No	1
Aggregatibacter_segnis_&_sp_oral_taxon_512	2.94589	10.165	1.84946	0.173846	0.790584	No	1
Veillonella_parvula	-1.04556	12.1548	1.74712	0.18624	0.820166	No	1
Prevotella_sp_oral_taxon_309	0.83168	9.91999	1.7235	0.189244	0.821825	No	1
Leptotrichia_wadei	0.815015	9.0729	0.34113	0.559178	1	No	1
Prevotella_denticola	0.169038	11.2969	0.0103565	0.918942	1	No	1
Rothia_mucilaginosa	1.14627	10.5858	0.177409	0.673609	1	No	1
Stomatobaculum_sp_oral_taxon_097	0.670719	12.8794	0.257513	0.611834	1	No	1
Veillonella_atypica_&_dispar	-4.62305	14.4565	0.684077	0.408186	1	No	1
Actinomyces_Genus_probe_2	-0.621571	11.1766	0.0689731	0.792838	1	No	1
Prevotella_Genus_probe	-0.0680066	8.93797	0.0112477	0.915539	1	No	1
Prevotella_pallens	3.92991	6.50442	7.76941	0.00531384	0.0501207	No	0
Selenomonas_noxia_&_sp_oral_taxon_140	5.08238	8.19444	7.27699	0.00698437	0.0642898	No	0
Selenomonas_sp_oral_taxon_138	-2.94127	5.7059	7.1015	0.00770197	0.0700512	No	0
Oribacterium_sinus	6.56041	7.90914	7.03476	0.00799425	0.0718542	No	0
Cardiobacterium_hominis	5.08593	7.91479	6.95762	0.00834629	0.0741461	No	0
Campylobacter_Genus_probe	3.17307	7.20226	6.68437	0.00972621	0.0854118	No	0
Streptococcus_sp_oral_taxon_431	-2.07772	7.92286	6.08639	0.0136227	0.116941	No	0
Leptotrichia_sp_oral_taxon_219	3.36753	5.43561	5.6613	0.0173433	0.145608	No	0
Porphyromonas_sp_oral_taxon_279	4.47204	5.88518	5.63931	0.0175621	0.145842	No	0
Actinomyces_sp_oral_taxon_181	1.73928	6.65921	5.51141	0.0188928	0.155205	No	0
Leptotrichia_sp_oral_taxon_392	3.83873	6.79934	5.48653	0.0191636	0.155755	No	0
Capnocytophaga_Genus_probe_2	4.55712	7.36775	5.38438	0.0203178	0.163398	No	0
Actinomyces_massiliensis	3.39428	6.80467	5.30976	0.0212063	0.168705	No	0
Selenomonas_artemidis	3.6655	5.29339	5.29235	0.0214193	0.168705	No	0
Eubacterium[11][G-1]_sulci	3.09205	5.86967	5.23402	0.0221493	0.171649	No	0
Solobacterium_moorei	3.01324	7.33825	5.19195	0.0226918	0.171649	No	0
Acinetobacter_Genus_probe	5.53276	8.0317	5.19365	0.0226695	0.171649	No	0
Atopobium_Genus_probe	3.35042	6.41585	5.20925	0.0224671	0.171649	No	0
Alloprevotella_sp_oral_taxon_912	3.57158	6.70905	4.82999	0.0279687	0.206501	No	0
Neisseria_subflava	3.38712	5.47111	4.8213	0.0281101	0.206501	No	0
Neisseria_sicca	3.67578	5.076	4.76061	0.0291182	0.211426	No	0
Prevotella_sp_oral_taxon_472	2.79573	5.50785	4.7479	0.029334	0.211426	No	0
SR1[G-1]_sp_oral_taxon_874	3.07623	5.35301	4.69604	0.0302322	0.215864	No	0
Alloiococcus_otitis	-2.39085	4.66194	4.58913	0.0321754	0.225202	No	0
Capnocytophaga_sp_oral_taxon_863	3.068	5.75591	4.59379	0.032088	0.225202	No	0
Peptococcus_sp_oral_taxon_167	2.79809	5.26797	4.55657	0.0327927	0.225709	No	0
Oribacterium_sp_oral_taxon_108	2.76277	5.74644	4.45777	0.0347429	0.236996	No	0
Streptococcus_sp_oral_taxon_068	-3.55277	5.9403	4.40805	0.0357696	0.241841	No	0
Selenomonas_sputigena	2.86641	5.64585	4.29234	0.0382845	0.254342	No	0
Oribacterium_sp_oral_taxon_108	3.29496	5.51549	4.19839	0.0404623	0.266493	No	0
Selenomonas_sp_oral_taxon_149	3.48369	7.60372	4.06067	0.043893	0.286618	No	0
Bergeyella_sp_oral_taxon_900	2.84556	5.30982	3.95109	0.0468411	0.300728	No	0
Actinomyces_sp_oral_taxon_848	2.56397	5.27199	3.92824	0.0474817	0.3023	No	0
Lachnoanaerobaculum_Genus_probe	2.36336	6.18914	3.88745	0.0486482	0.307167	No	0
Actinomyces_sp_oral_taxon_178	2.93583	5.32688	3.83264	0.0502638	0.312207	No	0
Mitsuokella_sp_oral_taxon_521	-1.98915	4.6291	3.75283	0.0527182	0.313933	No	0
Porphyromonas_sp_oral_taxon_275	2.58427	5.27495	3.7552	0.0526436	0.313933	No	0
Scardovia_inopinata	2.72519	5.48316	3.7437	0.053007	0.313933	No	0
Selenomonas_sp_oral_taxon_146	2.77536	5.14852	3.78851	0.0516054	0.313933	No	0
Staphylococcus_pasteuri_&_warneri	-2.67404	8.98385	3.77399	0.0520552	0.313933	No	0
Veillonella_rogosae	1.90242	8.56776	3.77574	0.0520007	0.313933	No	0
GN02[G-1]_sp_oral_taxon_872	2.5546	5.2403	3.69337	0.0546292	0.321052	No	0
Prevotella_sp_oral_taxon_300	2.44481	5.73451	3.6405	0.0563901	0.326379	No	0
Cardiobacterium_valvarum	2.79148	5.35171	3.44868	0.0633021	0.358243	No	0
Leptotrichia_sp_oral_taxon_223	2.65063	5.21798	3.40975	0.0648124	0.364093	No	0
Eikenella_corrodens	1.78572	8.50384	3.20344	0.0734835	0.403895	No	0
Pseudomonas_Genus_probe	-1.47515	8.10979	3.21418	0.0730026	0.403895	No	0
Prevotella_histicola	3.12428	6.70406	3.16664	0.0751567	0.410141	No	0
Lachnospiraceae[G-3]_sp_oral_taxon_100	2.22151	5.08732	3.02783	0.0818473	0.443484	No	0
Atopobium_parvulum	2.9735	8.31357	2.97596	0.0845101	0.454688	No	0
Alloprevotella_sp_oral_taxon_914	2.11045	5.21035	2.67256	0.102092	0.545442	No	0
Oribacterium_sp_oral_taxon_108	1.92262	5.50369	2.63237	0.104705	0.55552	No	0
Capnocytophaga_sp_oral_taxon_332	2.31871	5.10337	2.56333	0.109368	0.564269	No	0
Gemella_morbillorum	2.81811	6.97928	2.58724	0.107728	0.564269	No	0
Lachnoanaerobaculum_orale	3.19901	9.7103	2.57929	0.10827	0.564269	No	0
Leptotrichia_sp_oral_taxon_879	2.3371	4.97149	2.52757	0.111872	0.564269	No	0
Prevotella_sp_oral_taxon_305	1.86242	5.44513	2.51865	0.112507	0.564269	No	0
Catonella_Genus_probe	2.16897	5.1787	2.53964	0.11102	0.564269	No	0
Lactobacillus_Genus_probe_2	-1.84359	7.05309	2.51174	0.113001	0.564269	No	0
Prevotella_maculosa	1.96906	4.77513	2.41322	0.120315	0.596886	No	0
Aggregatibacter_paraphrophilus	2.08521	6.35985	2.39885	0.121424	0.598505	No	0
Brevundimonas_diminuta	1.99195	5.0955	2.37633	0.123187	0.603299	No	0
TM7[G-1]_sp_oral_taxon_348	1.75022	5.07863	2.28452	0.130671	0.635875	No	0
Actinomyces_naeslundii	2.38557	8.36942	2.10932	0.146404	0.703475	No	0
Selenomonas_sp_oral_taxon_137	1.81342	5.06393	2.06813	0.150406	0.718187	No	0
Staphylococcus_aureus_&_gallinarum	-1.17805	9.54698	2.05688	0.151521	0.719017	No	0
Actinobaculum_sp_oral_taxon_183	-1.09633	6.06373	2.03205	0.154013	0.726333	No	0
Porphyromonas_catoniae	1.84547	5.04317	2.01909	0.155332	0.727356	No	0
Prevotella_loescheii	1.7284	4.69079	1.99723	0.157587	0.729676	No	0
Centipeda_periodontii	1.38499	5.34733	1.88793	0.169436	0.775143	No	0
Streptococcus_sp_oral_taxon_064	-2.97958	9.81775	1.88804	0.169423	0.775143	No	0
Actinomyces_sp_oral_taxon_448	0.912543	6.58267	1.84054	0.174887	0.790615	No	0
Capnocytophaga_sp_oral_taxon_338	1.86253	4.84599	1.8239	0.17685	0.794785	No	0
Actinomyces_israelii	1.79666	4.77415	1.79971	0.179748	0.803083	No	0
Alloprevotella_sp_oral_taxon_308	1.74803	4.84188	1.78123	0.181998	0.808409	No	0
Fusobacterium_naviforme_&_nucleatum_subsp_fusiforme	0.676382	6.59551	1.74274	0.186792	0.820166	No	0
Selenomonas_sp_oral_taxon_137	1.61448	4.81239	1.72289	0.189321	0.821825	No	0
Actinomyces_sp_oral_taxon_169	1.82559	4.71766	1.70622	0.191476	0.826485	No	0
Leptotrichia_sp_oral_taxon_463	1.79351	6.37231	1.66973	0.196295	0.842525	No	0
Actinomyces_viscosus	2.00345	4.99952	1.64698	0.19937	0.850943	No	0
Leptotrichia_sp_oral_taxon_221	1.28993	5.00308	1.58296	0.208335	0.881966	No	0
Veillonella_atypica	-4.60365	13.7521	1.5787	0.208948	0.881966	No	0
Actinomyces_cardiffensis	1.42383	4.65296	1.56389	0.211097	0.882369	No	0
Streptococcus_sp_oral_taxon_487	-2.96258	5.32704	1.56214	0.211353	0.882369	No	0
Treponema_sp_oral_taxon_268	-1.03873	4.59176	1.53847	0.214845	0.887252	No	0
Lactobacillus_Genus_probe_1	-1.03873	4.59176	1.53847	0.214845	0.887252	No	0
Actinomyces_johnsonii	2.18462	5.23805	1.51302	0.218679	0.893425	No	0
Gemella_sanguinis	3.25289	11.4937	1.52039	0.217561	0.893425	No	0
TM7[G-1]_sp_oral_taxon_353	2.65387	5.47106	1.49681	0.221163	0.898768	No	0
Corynebacterium_diphtheriae	1.56013	4.87951	1.47087	0.225209	0.904771	No	0
Prevotella_sp_oral_taxon_317	1.61794	4.76843	1.46464	0.226193	0.904771	No	0
Veillonella_denticariosi	-2.82677	11.079	1.47571	0.224447	0.904771	No	0
Actinomyces_sp_oral_taxon_877	-0.936297	4.59059	1.32692	0.249354	0.930764	No	0
Atopobium_sp_oral_taxon_810	-0.936297	4.59059	1.32692	0.249354	0.930764	No	0
Kingella_denitrificans_&_sp_oral_taxon_012	1.33562	4.68803	1.36764	0.242217	0.930764	No	0
Peptostreptococcaceae[11][G-2]_sp_oral_taxon_091	-0.936297	4.59059	1.32692	0.249354	0.930764	No	0
Porphyromonas_sp_oral_taxon_275	1.31995	4.6859	1.41074	0.234933	0.930764	No	0
Prevotella_enoeca	-0.936297	4.59059	1.32692	0.249354	0.930764	No	0
Prevotella_micans	-0.959008	4.59127	1.33	0.248806	0.930764	No	0
Prevotella_multiformis	-0.932542	4.62463	1.3194	0.250699	0.930764	No	0
Prevotella_scopos	-0.959008	4.59127	1.33	0.248806	0.930764	No	0
Selenomonas_dianae	1.28698	4.99111	1.31792	0.250965	0.930764	No	0
TM7[G-1]_sp_oral_taxon_348	1.40301	5.00514	1.32855	0.249064	0.930764	No	0
TM7[G-3]_sp_oral_taxon_351	1.36922	4.65423	1.40318	0.236191	0.930764	No	0
Staphylococcus_Genus_probe	-2.66572	9.52358	1.34838	0.245561	0.930764	No	0
Treponema_Genus_probe_1	1.23143	4.65009	1.33499	0.24792	0.930764	No	0
Treponema_Genus_probe_4	-0.936297	4.59059	1.32692	0.249354	0.930764	No	0
SR1_Genus_probe	1.36702	4.92499	1.30429	0.253432	0.935371	No	0
Fusobacterium_sp_oral_taxon_205	1.92099	5.02816	1.24578	0.264359	0.971012	No	0
Propionibacterium_propionicum	1.16448	4.67881	1.23398	0.266634	0.97468	No	0
Moraxella_Genus_probe	1.45864	4.81112	1.20645	0.272036	0.989694	No	0
Prevotella_fusca	1.09572	4.65576	1.1943	0.274463	0.993792	No	0
Acinetobacter_baumannii	-3.27613e-16	4.55376	0	1	1	No	0
Acinetobacter_sp_oral_taxon_408	0.632725	4.71969	0.508821	0.47565	1	No	0
Actinomyces_dentalis_&_sp_oral_taxon_449	0.682347	4.67879	0.590985	0.442038	1	No	0
Actinomyces_georgiae	-3.27613e-16	4.55376	0	1	1	No	0
Actinomyces_gerencseriae	0.727317	4.70099	0.454577	0.50017	1	No	0
Actinomyces_graevenitzii	0.578817	4.72192	0.430959	0.511519	1	No	0
Actinomyces_graevenitzii	1.01694	5.11811	0.17626	0.674607	1	No	0
Actinomyces_odontolyticus	0.665855	4.70231	0.341418	0.559012	1	No	0
Actinomyces_odontolyticus	0.313828	9.98174	0.0249099	0.874592	1	No	0
Actinomyces_odontolyticus	-3.27613e-16	4.55376	0	1	1	No	0
Actinomyces_oricola	-3.27613e-16	4.55376	0	1	1	No	0
Actinomyces_radicidentis	-3.27613e-16	4.55376	0	1	1	No	0
Actinomyces_radicidentis	-3.27613e-16	4.55376	0	1	1	No	0
Actinomyces_sp_oral_taxon_170	1.19158	5.05835	0.423147	0.515371	1	No	0
Actinomyces_sp_oral_taxon_172	1.11978	5.17856	0.742855	0.388748	1	No	0
Actinomyces_sp_oral_taxon_180	-3.27613e-16	4.55376	0	1	1	No	0
Actinomyces_sp_oral_taxon_446	-3.27613e-16	4.55376	0	1	1	No	0
Actinomyces_sp_oral_taxon_525	-3.27613e-16	4.55376	0	1	1	No	0
Actinomyces_sp_oral_taxon_525	-0.714244	4.58814	0.868629	0.351335	1	No	0
Actinomyces_sp_oral_taxon_896	0.445668	4.58846	0.34641	0.556153	1	No	0
Actinomyces_sp_oral_taxon_897	-3.27613e-16	4.55376	0	1	1	No	0
Actinomyces_timonensis	-3.27613e-16	4.55376	0	1	1	No	0
Actinomyces_timonensis	0.105631	4.76711	0.0143408	0.904679	1	No	0
Aggregatibacter_actinomycetemcomitans	-0.319849	4.62249	0.117425	0.731845	1	No	0
Aggregatibacter_sp_oral_taxon_512	-3.27613e-16	4.55376	0	1	1	No	0
Agrobacterium_tumefaciens	0.898229	4.58966	1.01783	0.313034	1	No	0
Alloprevotella_rava	0.370559	4.58891	0.264668	0.606931	1	No	0
Alloprevotella_sp_oral_taxon_474	-3.27613e-16	4.55376	0	1	1	No	0
Alloprevotella_sp_oral_taxon_913	-3.27613e-16	4.55376	0	1	1	No	0
Alloprevotella_tannerae	0.59614	5.08906	0.0540512	0.816158	1	No	0
Alloscardovia_omnicolens	-3.27613e-16	4.55376	0	1	1	No	0
Anaerococcus_lactolyticus	-3.27613e-16	4.55376	0	1	1	No	0
Anaerococcus_prevotii_&_tetradius	-3.27613e-16	4.55376	0	1	1	No	0
Anaeroglobus_geminatus	0.316537	4.65348	0.222787	0.636925	1	No	0
Aquamicrobium_lusatiense	-3.27613e-16	4.55376	0	1	1	No	0
Arcanobacterium_haemolyticum	-3.27613e-16	4.55376	0	1	1	No	0
Arsenicicoccus_sp_oral_taxon_190	8.7909e-14	4.59099	-8.30733e-08	1	1	No	0
Atopobium_minutum	-3.27613e-16	4.55376	0	1	1	No	0
Atopobium_rimae	1.1191	4.74722	0.361915	0.547445	1	No	0
Atopobium_rimae	0.365209	6.22415	0.049749	0.823501	1	No	0
Atopobium_sp_oral_taxon_199	0.633038	4.58683	0.628576	0.427878	1	No	0
Atopobium_sp_oral_taxon_416	-3.27613e-16	4.55376	0	1	1	No	0
Atopobium_vaginae	-3.27613e-16	4.55376	0	1	1	No	0
Bacillus_clausii	-3.27613e-16	4.55376	0	1	1	No	0
Bacteroidaceae[G-1]_sp_oral_taxon_272	-3.27613e-16	4.55376	0	1	1	No	0
Bacteroidales[G-2]_sp_oral_taxon_274	-1.56426	4.84763	0.358436	0.549376	1	No	0
Bacteroidales[G-3]_sp_oral_taxon_911	-3.27613e-16	4.55376	0	1	1	No	0
Bacteroides_heparinolyticus	-3.27613e-16	4.55376	0	1	1	No	0
Bacteroides_tectus	5.87525e-10	4.58859	-1.98725e-07	1	1	No	0
Bacteroides_zoogleoformans	-3.27613e-16	4.55376	0	1	1	No	0
Bacteroidetes[G-3]_sp_oral_taxon_280	0.636946	4.6186	0.557612	0.455224	1	No	0
Bacteroidetes[G-3]_sp_oral_taxon_281	-3.27613e-16	4.55376	0	1	1	No	0
Bacteroidetes[G-3]_sp_oral_taxon_365	-3.27613e-16	4.55376	0	1	1	No	0
Bacteroidetes[G-3]_sp_oral_taxon_436	-3.27613e-16	4.55376	0	1	1	No	0
Bacteroidetes[G-3]_sp_oral_taxon_503	-3.27613e-16	4.55376	0	1	1	No	0
Bacteroidetes[G-3]_sp_oral_taxon_899	-3.27613e-16	4.55376	0	1	1	No	0
Bacteroidetes[G-4]_sp_oral_taxon_509	-3.27613e-16	4.55376	0	1	1	No	0
Bacteroidetes[G-5]_sp_oral_taxon_505	0.633038	4.58683	0.628576	0.427878	1	No	0
Bacteroidetes[G-5]_sp_oral_taxon_507	-3.27613e-16	4.55376	0	1	1	No	0
Bacteroidetes[G-5]_sp_oral_taxon_511	5.87525e-10	4.58859	-1.98725e-07	1	1	No	0
Bacteroidetes[G-5]_sp_oral_taxon_511	0.895036	4.62369	1.01274	0.314247	1	No	0
Bacteroidetes[G-6]_sp_oral_taxon_516	-3.27613e-16	4.55376	0	1	1	No	0
Bdellovibrio_sp_oral_taxon_039	-3.27613e-16	4.55376	0	1	1	No	0
Bergeyella_sp_oral_taxon_319	-3.27613e-16	4.55376	0	1	1	No	0
Bifidobacteriaceae[G-2]_sp_oral_taxon_407	-3.27613e-16	4.55376	0	1	1	No	0
Bifidobacterium_animalis_subsp_animalis	-3.27613e-16	4.55376	0	1	1	No	0
Bifidobacterium_animalis_subsp_lactis	-3.27613e-16	4.55376	0	1	1	No	0
Bifidobacterium_breve	-3.27613e-16	4.55376	0	1	1	No	0
Bifidobacterium_dentium	0.894137	4.61911	0.934019	0.333821	1	No	0
Bifidobacterium_longum	0.547863	4.62326	0.437296	0.50843	1	No	0
Bifidobacterium_scardovii	-3.27613e-16	4.55376	0	1	1	No	0
Bulleidia_extructa	-0.911361	4.69411	0.495218	0.481609	1	No	0
Butyrivibrio_sp_oral_taxon_094	-3.27613e-16	4.55376	0	1	1	No	0
Campylobacter_curvus	0.173409	4.58409	0.103545	0.747617	1	No	0
Campylobacter_gracilis	1.24411	5.59593	0.421718	0.516081	1	No	0
Campylobacter_sp_oral_taxon_044	-3.27613e-16	4.55376	0	1	1	No	0
Campylobacter_sputorum	-3.27613e-16	4.55376	0	1	1	No	0
Campylobacter_ureolyticus	-3.27613e-16	4.55376	0	1	1	No	0
Capnocytophaga_haemolytica	0.686576	4.58854	0.671033	0.412692	1	No	0
Capnocytophaga_ochracea	-3.27613e-16	4.55376	0	1	1	No	0
Capnocytophaga_sp_oral_taxon_323	-3.27613e-16	4.55376	0	1	1	No	0
Capnocytophaga_sp_oral_taxon_324	-3.27613e-16	4.55376	0	1	1	No	0
Capnocytophaga_sp_oral_taxon_334	-3.27613e-16	4.55376	0	1	1	No	0
Capnocytophaga_sp_oral_taxon_335	-0.611152	4.62612	0.310189	0.577564	1	No	0
Capnocytophaga_sp_oral_taxon_336	0.583083	4.58834	0.519596	0.471014	1	No	0
Capnocytophaga_sp_oral_taxon_380	0.583083	4.58834	0.519596	0.471014	1	No	0
Capnocytophaga_sp_oral_taxon_412	-3.27613e-16	4.55376	0	1	1	No	0
Capnocytophaga_sp_oral_taxon_864	-3.27613e-16	4.55376	0	1	1	No	0
Capnocytophaga_sp_oral_taxon_878	0.369745	4.64256	0.256409	0.612598	1	No	0
Capnocytophaga_sp_oral_taxon_901	-3.27613e-16	4.55376	0	1	1	No	0
Capnocytophaga_sp_oral_taxon_903	-3.27613e-16	4.55376	0	1	1	No	0
Catonella_sp_oral_taxon_451	8.7909e-14	4.59099	-8.30733e-08	1	1	No	0
Caulobacter_sp_oral_taxon_002	0.745938	4.62281	0.609443	0.434998	1	No	0
Chlamydophila_pneumoniae	-3.27613e-16	4.55376	0	1	1	No	0
Chloroflexi[G-1]_sp_oral_taxon_439	-3.27613e-16	4.55376	0	1	1	No	0
Chloroflexi[G-1]_sp_oral_taxon_439	-3.27613e-16	4.55376	0	1	1	No	0
Clostridiales[F-1][G-1]_sp_oral_taxon_093	-3.27613e-16	4.55376	0	1	1	No	0
Clostridiales[F-1][G-2]_sp_oral_taxon_402	-3.27613e-16	4.55376	0	1	1	No	0
Clostridiales[F-2][G-1]_sp_oral_taxon_075	-3.27613e-16	4.55376	0	1	1	No	0
Clostridiales[F-2][G-3]_sp_oral_taxon_366	-3.27613e-16	4.55376	0	1	1	No	0
Clostridiales[F-2][G-3]_sp_oral_taxon_381	-3.27613e-16	4.55376	0	1	1	No	0
Clostridiales[F-3][G-1]_sp_oral_taxon_876	-3.27613e-16	4.55376	0	1	1	No	0
Corynebacterium_diphtheriae	-3.27613e-16	4.55376	0	1	1	No	0
Corynebacterium_diphtheriae	0.775314	4.72009	0.768131	0.380796	1	No	0
Corynebacterium_mucifaciens	-0.714244	4.58814	0.868629	0.351335	1	No	0
Corynebacterium_sp_oral_taxon_184	-3.27613e-16	4.55376	0	1	1	No	0
Corynebacterium_urealyticum	-3.27613e-16	4.55376	0	1	1	No	0
Cryptobacterium_curtum	-0.281513	4.65287	0.0233232	0.87862	1	No	0
Delftia_acidovorans	1.24862	4.88667	0.697814	0.403519	1	No	0
Desulfobulbus_sp_oral_taxon_041	-3.27613e-16	4.55376	0	1	1	No	0
Desulfomicrobium_orale	-3.27613e-16	4.55376	0	1	1	No	0
Desulfovibrio_fairfieldensis	-3.27613e-16	4.55376	0	1	1	No	0
Desulfovibrio_sp_oral_taxon_040	-3.27613e-16	4.55376	0	1	1	No	0
Dialister_invisus	0.426088	5.16842	0.0215183	0.883376	1	No	0
Dialister_micraerophilus	-3.27613e-16	4.55376	0	1	1	No	0
Dialister_pneumosintes	0.815859	4.78129	0.549497	0.458523	1	No	0
Dialister_sp_oral_taxon_119	-3.27613e-16	4.55376	0	1	1	No	0
Dialister_sp_oral_taxon_502	-3.27613e-16	4.55376	0	1	1	No	0
Dialister_sp_oral_taxon_502	-3.27613e-16	4.55376	0	1	1	No	0
Dialister_sp_oral_taxon_502	-3.27613e-16	4.55376	0	1	1	No	0
Dialister_sp_oral_taxon_502	-3.27613e-16	4.55376	0	1	1	No	0
Dietzia_sp_oral_taxon_368	-3.27613e-16	4.55376	0	1	1	No	0
Dolosigranulum_pigrum	-3.27613e-16	4.55376	0	1	1	No	0
Eggerthella_lenta	-3.27613e-16	4.55376	0	1	1	No	0
Eggerthia_catenaformis	-3.27613e-16	4.55376	0	1	1	No	0
Eikenella_sp_oral_taxon_011	-3.27613e-16	4.55376	0	1	1	No	0
Enterococcus_durans_&_faecium	-3.27613e-16	4.55376	0	1	1	No	0
Enterococcus_italicus_&_saccharolyticus	-3.27613e-16	4.55376	0	1	1	No	0
Erysipelothrichaceae[G-1]_sp_oral_taxon_904	-3.27613e-16	4.55376	0	1	1	No	0
Erysipelothrichaceae[G-1]_sp_oral_taxon_905	0.173409	4.58409	0.103545	0.747617	1	No	0
Erysipelothrix_tonsillarum	-3.27613e-16	4.55376	0	1	1	No	0
Erythromicrobium_ramosum	-3.27613e-16	4.55376	0	1	1	No	0
Eubacterium[11][G-1]_infirmum	-0.786103	4.65293	0.434444	0.509816	1	No	0
Eubacterium[11][G-3]_brachy	-1.05876	4.96001	0.589296	0.442692	1	No	0
Eubacterium[11][G-5]_saphenum	0.76796	4.64989	0.710256	0.399359	1	No	0
Eubacterium[11][G-6]_minutum	-3.27613e-16	4.55376	0	1	1	No	0
Eubacterium[11][G-6]_nodatum	-0.816673	4.59016	1.01461	0.313801	1	No	0
Eubacterium[11][G-6]_nodatum	-3.27613e-16	4.55376	0	1	1	No	0
Eubacterium[11][G-7]_yurii	-3.51415e-16	4.59213	-9.50283e-08	1	1	No	0
Eubacterium[11][G-7]_yurii	-3.27613e-16	4.55376	0	1	1	No	0
Eubacterium_limosum	-3.27613e-16	4.55376	0	1	1	No	0
Eubacterium_limosum	-3.27613e-16	4.55376	0	1	1	No	0
Filifactor_alocis	-0.797972	4.65781	0.437677	0.508246	1	No	0
Finegoldia_magna	-3.27613e-16	4.55376	0	1	1	No	0
Flavobacteriales[G-1]_sp_oral_taxon_318	-3.27613e-16	4.55376	0	1	1	No	0
Flavobacteriales[G-1]_sp_oral_taxon_321	-3.27613e-16	4.55376	0	1	1	No	0
Flavobacteriales[G-2]_sp_oral_taxon_320	-3.27613e-16	4.55376	0	1	1	No	0
Fretibacterium_fastidiosum	0.0422212	4.61976	0.00348619	0.952917	1	No	0
Fretibacterium_sp_oral_taxon_358_&_sp_oral_taxon_453	-3.27613e-16	4.55376	0	1	1	No	0
Fretibacterium_sp_oral_taxon_359_&_sp_oral_taxon_452	5.87525e-10	4.58859	-1.98725e-07	1	1	No	0
Fretibacterium_sp_oral_taxon_360	-3.27613e-16	4.55376	0	1	1	No	0
Fretibacterium_sp_oral_taxon_361	-3.27613e-16	4.55376	0	1	1	No	0
Fretibacterium_sp_oral_taxon_362	-3.27613e-16	4.55376	0	1	1	No	0
Fusobacterium_gonidiaformans	-3.27613e-16	4.55376	0	1	1	No	0
Fusobacterium_gonidiaformans	-3.27613e-16	4.55376	0	1	1	No	0
Fusobacterium_necrophorum	-3.27613e-16	4.55376	0	1	1	No	0
Fusobacterium_nucleatum_subsp_animalis	0.818616	5.38653	0.0916611	0.762076	1	No	0
Fusobacterium_nucleatum_subsp_animalis	1.73455	5.44164	0.728476	0.393377	1	No	0
Fusobacterium_nucleatum_subsp_nucleatum	0.269668	4.77871	0.00848762	0.926596	1	No	0
Fusobacterium_nucleatum_subsp_polymorphum	1.65834	6.43234	1.01138	0.314573	1	No	0
Fusobacterium_nucleatum_subsp_vincentii	0.86268	5.82577	0.338608	0.560634	1	No	0
Gardnerella_vaginalis	-3.27613e-16	4.55376	0	1	1	No	0
Gemella_bergeri	-0.816673	4.59016	1.01461	0.313801	1	No	0
GN02[G-1]_sp_oral_taxon_871	0.816997	4.62214	0.792018	0.373491	1	No	0
GN02[G-2]_sp_oral_taxon_873	-3.27613e-16	4.55376	0	1	1	No	0
Haemophilus_aegyptius_&_influenzae	-3.27613e-16	4.55376	0	1	1	No	0
Haemophilus_ducreyi	-3.27613e-16	4.55376	0	1	1	No	0
Helicobacter_pylori	-3.27613e-16	4.55376	0	1	1	No	0
Johnsonella_ignava	0.977175	4.78397	0.676467	0.410806	1	No	0
Johnsonella_sp_oral_taxon_166	8.7909e-14	4.59099	-8.30733e-08	1	1	No	0
Jonquetella_anthropi	-3.27613e-16	4.55376	0	1	1	No	0
Kingella_kingae	-3.27613e-16	4.55376	0	1	1	No	0
Kingella_sp_oral_taxon_459	-3.27613e-16	4.55376	0	1	1	No	0
Lachnoanaerobaculum_sp_oral_taxon_083	1.20428	4.89169	1.06753	0.301504	1	No	0
Lachnoanaerobaculum_sp_oral_taxon_089	0.898229	4.58966	1.01783	0.313034	1	No	0
Lachnoanaerobaculum_sp_oral_taxon_496	-3.27613e-16	4.55376	0	1	1	No	0
Lachnospiraceae[G-2]_sp_oral_taxon_088	1.49158	5.01797	1.02821	0.310579	1	No	0
Lachnospiraceae[G-2]_sp_oral_taxon_088	1.05074	4.65299	1.0115	0.314544	1	No	0
Lachnospiraceae[G-3]_sp_oral_taxon_100	0.959357	4.65518	0.97796	0.322703	1	No	0
Lachnospiraceae[G-5]_sp_oral_taxon_080	-3.27613e-16	4.55376	0	1	1	No	0
Lachnospiraceae[G-5]_sp_oral_taxon_455	1.2128	4.81372	1.06808	0.301381	1	No	0
Lachnospiraceae[G-6]_sp_oral_taxon_090	-3.27613e-16	4.55376	0	1	1	No	0
Lachnospiraceae[G-7]_sp_oral_taxon_086	-3.27613e-16	4.55376	0	1	1	No	0
Lachnospiraceae[G-7]_sp_oral_taxon_163	-3.27613e-16	4.55376	0	1	1	No	0
Lachnospiraceae[G-8]_sp_oral_taxon_500	0.173409	4.58409	0.103545	0.747617	1	No	0
Lactobacillus_brevis	-3.27613e-16	4.55376	0	1	1	No	0
Lactobacillus_coleohominis	-3.27613e-16	4.55376	0	1	1	No	0
Lactobacillus_fermentum	-0.827132	5.7822	1.06403	0.302297	1	No	0
Lactobacillus_gasseri_&_johnsonii	-0.0534348	4.6917	0.000980211	0.975024	1	No	0
Lactobacillus_iners	-3.27613e-16	4.55376	0	1	1	No	0
Lactobacillus_jensenii	-3.27613e-16	4.55376	0	1	1	No	0
Lactobacillus_kisonensis	-3.27613e-16	4.55376	0	1	1	No	0
Lactobacillus_parafarraginis	-3.27613e-16	4.55376	0	1	1	No	0
Lactobacillus_reuteri	-3.27613e-16	4.55376	0	1	1	No	0
Lactobacillus_salivarius	-1.29837	4.75545	0.873807	0.349904	1	No	0
Lactobacillus_sp_oral_taxon_052	-3.27613e-16	4.55376	0	1	1	No	0
Lactobacillus_vaginalis	-3.27613e-16	4.55376	0	1	1	No	0
Lactococcus_lactis	-1.10812	5.22166	0.388341	0.533173	1	No	0
Leptothrix_sp_oral_taxon_024	-3.27613e-16	4.55376	0	1	1	No	0
Leptothrix_sp_oral_taxon_025	-3.27613e-16	4.55376	0	1	1	No	0
Leptotrichia_goodfellowii	1.4222	4.77708	0.918216	0.337944	1	No	0
Leptotrichia_sp_oral_taxon_215	0.686576	4.58854	0.671033	0.412692	1	No	0
Leptotrichia_sp_oral_taxon_217	-3.27613e-16	4.55376	0	1	1	No	0
Leptotrichia_sp_oral_taxon_223	-3.27613e-16	4.55376	0	1	1	No	0
Leptotrichia_sp_oral_taxon_462	-3.27613e-16	4.55376	0	1	1	No	0
Leptotrichia_sp_oral_taxon_847	-3.27613e-16	4.55376	0	1	1	No	0
Leptotrichiaceae[G-1]_sp_oral_taxon_210	-3.27613e-16	4.55376	0	1	1	No	0
Leptotrichiaceae[G-1]_sp_oral_taxon_220	-3.27613e-16	4.55376	0	1	1	No	0
Lysinibacillus_fusiformis	-3.27613e-16	4.55376	0	1	1	No	0
Megasphaera_micronuciformis	0.171021	7.9	0.00592888	0.938624	1	No	0
Megasphaera_sp_oral_taxon_123	-3.27613e-16	4.55376	0	1	1	No	0
Megasphaera_sp_oral_taxon_123	-3.27613e-16	4.55376	0	1	1	No	0
Megasphaera_sp_oral_taxon_841	-3.27613e-16	4.55376	0	1	1	No	0
Microbacterium_sp_oral_taxon_185	-3.27613e-16	4.55376	0	1	1	No	0
Mitsuokella_multacida	-3.27613e-16	4.55376	0	1	1	No	0
Mitsuokella_sp_oral_taxon_131	-3.27613e-16	4.55376	0	1	1	No	0
Mitsuokella_sp_oral_taxon_521	-3.27613e-16	4.55376	0	1	1	No	0
Mitsuokella_sp_oral_taxon_521	-0.749995	4.62082	0.484247	0.486505	1	No	0
Mobiluncus_mulieris	-3.27613e-16	4.55376	0	1	1	No	0
Mogibacterium_diversum	-3.27613e-16	4.55376	0	1	1	No	0
Mogibacterium_pumilum	-3.27613e-16	4.55376	0	1	1	No	0
Mogibacterium_timidum	-0.531994	4.62151	0.515692	0.472685	1	No	0
Mollicutes[G-1]_sp_oral_taxon_504	-3.27613e-16	4.55376	0	1	1	No	0
Mollicutes[G-2]_sp_oral_taxon_906	-3.27613e-16	4.55376	0	1	1	No	0
Moraxella_catarrhalis_&_nonliquefaciens	-3.27613e-16	4.55376	0	1	1	No	0
Mycobacterium_leprae	-3.27613e-16	4.55376	0	1	1	No	0
Mycoplasma_buccale	-3.27613e-16	4.55376	0	1	1	No	0
Mycoplasma_faucium	8.7909e-14	4.59099	-8.30733e-08	1	1	No	0
Mycoplasma_fermentans	-3.27613e-16	4.55376	0	1	1	No	0
Mycoplasma_genitalium	-3.27613e-16	4.55376	0	1	1	No	0
Mycoplasma_hominis	-3.27613e-16	4.55376	0	1	1	No	0
Mycoplasma_lipophilum	-3.27613e-16	4.55376	0	1	1	No	0
Mycoplasma_orale	-3.27613e-16	4.55376	0	1	1	No	0
Mycoplasma_pneumoniae	-3.27613e-16	4.55376	0	1	1	No	0
Mycoplasma_salivarium	5.87525e-10	4.58859	-1.98725e-07	1	1	No	0
Neisseria_flavescens	-0.611152	4.62612	0.310189	0.577564	1	No	0
Neisseria_gonorrhoeae	-3.27613e-16	4.55376	0	1	1	No	0
Neisseria_lactamica	-3.27613e-16	4.55376	0	1	1	No	0
Neisseria_sp_oral_taxon_018	0.484125	4.61775	0.376371	0.539552	1	No	0
Neisseria_sp_oral_taxon_020	0.686576	4.58854	0.671033	0.412692	1	No	0
Neisseria_sp_oral_taxon_499	-3.27613e-16	4.55376	0	1	1	No	0
Neisseria_sp_oral_taxon_523	-3.27613e-16	4.55376	0	1	1	No	0
Neisseria_weaveri	-3.27613e-16	4.55376	0	1	1	No	0
Olsenella_profusa	-3.27613e-16	4.55376	0	1	1	No	0
Olsenella_sp_oral_taxon_807	0.639955	4.71222	0.440865	0.506705	1	No	0
Olsenella_sp_oral_taxon_809	-3.27613e-16	4.55376	0	1	1	No	0
Olsenella_uli	-0.384095	4.62075	0.12946	0.718992	1	No	0
Oribacterium_sp_oral_taxon_078_&_sp_oral_taxon_372	1.35604	5.10291	0.373566	0.541067	1	No	0
Oribacterium_sp_oral_taxon_102	-3.27613e-16	4.55376	0	1	1	No	0
Ottowia_sp_oral_taxon_894	-0.147424	4.62193	0.0271844	0.869041	1	No	0
Ottowia_sp_oral_taxon_894	0.945167	4.62225	0.863177	0.352851	1	No	0
Paenibacillus_sp_oral_taxon_786	-3.27613e-16	4.55376	0	1	1	No	0
Parascardovia_denticolens	0.0762653	5.70598	0.00241157	0.960833	1	No	0
Parvimonas_micra	0.134493	5.12963	0.00759689	0.930544	1	No	0
Parvimonas_sp_oral_taxon_110	-3.27613e-16	4.55376	0	1	1	No	0
Peptococcus_sp_oral_taxon_167	-3.27613e-16	4.55376	0	1	1	No	0
Peptococcus_sp_oral_taxon_168	0.285951	4.61368	0.186416	0.665916	1	No	0
Peptoniphilus_asaccharolyticus	-3.27613e-16	4.55376	0	1	1	No	0
Peptoniphilus_indolicus	-3.27613e-16	4.55376	0	1	1	No	0
Peptoniphilus_lacrimalis	-3.27613e-16	4.55376	0	1	1	No	0
Peptoniphilus_sp_oral_taxon_375	-3.27613e-16	4.55376	0	1	1	No	0
Peptoniphilus_sp_oral_taxon_386	-3.27613e-16	4.55376	0	1	1	No	0
Peptoniphilus_sp_oral_taxon_836	0.370559	4.58891	0.264668	0.606931	1	No	0
Peptostreptococcaceae[11][G-1]_sp_oral_taxon_383	-3.27613e-16	4.55376	0	1	1	No	0
Peptostreptococcaceae[11][G-2]_sp_oral_taxon_091	-3.27613e-16	4.55376	0	1	1	No	0
Peptostreptococcaceae[11][G-2]_sp_oral_taxon_091	-3.27613e-16	4.55376	0	1	1	No	0
Peptostreptococcaceae[11][G-3]_sp_oral_taxon_382	-3.27613e-16	4.55376	0	1	1	No	0
Peptostreptococcaceae[11][G-3]_sp_oral_taxon_495	-3.27613e-16	4.55376	0	1	1	No	0
Peptostreptococcaceae[11][G-4]_sp_oral_taxon_103	-3.27613e-16	4.55376	0	1	1	No	0
Peptostreptococcaceae[11][G-4]_sp_oral_taxon_369	-3.27613e-16	4.55376	0	1	1	No	0
Peptostreptococcaceae[11][G-5]_sp_oral_taxon_493	-3.27613e-16	4.55376	0	1	1	No	0
Peptostreptococcaceae[11][G-7]_sp_oral_taxon_081	0.933202	4.65097	0.892209	0.344879	1	No	0
Peptostreptococcaceae[11][G-7]_sp_oral_taxon_106	-3.27613e-16	4.55376	0	1	1	No	0
Peptostreptococcaceae[13][G-1]_sp_oral_taxon_113	-3.27613e-16	4.55376	0	1	1	No	0
Peptostreptococcaceae[13][G-2]_sp_oral_taxon_790	-3.27613e-16	4.55376	0	1	1	No	0
Peptostreptococcus_anaerobius	-3.27613e-16	4.55376	0	1	1	No	0
Porphyromonas_asaccharolytica	-3.27613e-16	4.55376	0	1	1	No	0
Porphyromonas_catoniae	1.04202	4.62056	1.01537	0.31362	1	No	0
Porphyromonas_catoniae	-3.27613e-16	4.55376	0	1	1	No	0
Porphyromonas_catoniae	-3.27613e-16	4.55376	0	1	1	No	0
Porphyromonas_catoniae	1.48052	5.52896	0.563451	0.452873	1	No	0
Porphyromonas_catoniae	0.686576	4.58854	0.671033	0.412692	1	No	0
Porphyromonas_endodontalis	0.917477	5.41461	0.0836772	0.772375	1	No	0
Porphyromonas_gingivalis	1.06186	4.71585	0.88176	0.34772	1	No	0
Porphyromonas_sp_oral_taxon_277	0.898229	4.58966	1.01783	0.313034	1	No	0
Porphyromonas_sp_oral_taxon_277	0.967911	4.70857	0.694539	0.404625	1	No	0
Porphyromonas_sp_oral_taxon_284	0.173409	4.58409	0.103545	0.747617	1	No	0
Porphyromonas_sp_oral_taxon_285	-3.27613e-16	4.55376	0	1	1	No	0
Porphyromonas_sp_oral_taxon_395	0.816997	4.62214	0.792018	0.373491	1	No	0
Porphyromonas_uenonis	-3.27613e-16	4.55376	0	1	1	No	0
Prevotella_baroniae	0.810089	4.62048	0.692396	0.405351	1	No	0
Prevotella_bivia	-3.27613e-16	4.55376	0	1	1	No	0
Prevotella_buccae	0.644327	4.62237	0.555334	0.456146	1	No	0
Prevotella_buccalis	-3.27613e-16	4.55376	0	1	1	No	0
Prevotella_dentalis	0.686576	4.58854	0.671033	0.412692	1	No	0
Prevotella_enoeca	-3.27613e-16	4.55376	0	1	1	No	0
Prevotella_fusca	-3.27613e-16	4.55376	0	1	1	No	0
Prevotella_fusca	-3.27613e-16	4.55376	0	1	1	No	0
Prevotella_intermedia	-3.27613e-16	4.55376	0	1	1	No	0
Prevotella_intermedia	-3.27613e-16	4.55376	0	1	1	No	0
Prevotella_intermedia	-1.00555	5.27082	0.661376	0.416075	1	No	0
Prevotella_loescheii	-3.27613e-16	4.55376	0	1	1	No	0
Prevotella_loescheii	0.94429	4.62252	0.987666	0.320313	1	No	0
Prevotella_marshii	-3.27613e-16	4.55376	0	1	1	No	0
Prevotella_marshii	-3.27613e-16	4.55376	0	1	1	No	0
Prevotella_micans	0.285951	4.61368	0.186416	0.665916	1	No	0
Prevotella_multisaccharivorax	-3.27613e-16	4.55376	0	1	1	No	0
Prevotella_nigrescens	-0.718471	5.77191	0.116841	0.732486	1	No	0
Prevotella_oralis	0.255444	4.65826	0.0481052	0.826394	1	No	0
Prevotella_oris	-0.07032	5.24709	0.0044378	0.946887	1	No	0
Prevotella_oulorum	0.652945	5.16819	0.0919324	0.761735	1	No	0
Prevotella_pallens	1.31921	7.02574	0.749892	0.38651	1	No	0
Prevotella_pleuritidis	0.285951	4.61368	0.186416	0.665916	1	No	0
Prevotella_saccharolytica	-3.27613e-16	4.55376	0	1	1	No	0
Prevotella_saccharolytica	-0.191183	4.68252	0.0142842	0.904866	1	No	0
Prevotella_saccharolytica	0.173409	4.58409	0.103545	0.747617	1	No	0
Prevotella_shahii	0.671812	4.64687	0.530783	0.466278	1	No	0
Prevotella_sp_oral_taxon_292	-3.27613e-16	4.55376	0	1	1	No	0
Prevotella_sp_oral_taxon_292	-3.27613e-16	4.55376	0	1	1	No	0
Prevotella_sp_oral_taxon_293	-3.27613e-16	4.55376	0	1	1	No	0
Prevotella_sp_oral_taxon_296	-3.27613e-16	4.55376	0	1	1	No	0
Prevotella_sp_oral_taxon_300	0.521268	7.89714	0.180328	0.671092	1	No	0
Prevotella_sp_oral_taxon_301	-3.27613e-16	4.55376	0	1	1	No	0
Prevotella_sp_oral_taxon_304	-3.27613e-16	4.55376	0	1	1	No	0
Prevotella_sp_oral_taxon_306	-3.27613e-16	4.55376	0	1	1	No	0
Prevotella_sp_oral_taxon_310	-3.27613e-16	4.55376	0	1	1	No	0
Prevotella_sp_oral_taxon_315	0.547863	4.62326	0.437296	0.50843	1	No	0
Prevotella_sp_oral_taxon_317	0.831018	4.78561	0.631642	0.426754	1	No	0
Prevotella_sp_oral_taxon_317	0.761299	4.64745	0.659095	0.41688	1	No	0
Prevotella_sp_oral_taxon_376	-3.27613e-16	4.55376	0	1	1	No	0
Prevotella_sp_oral_taxon_396	0.749826	4.68974	0.672747	0.412096	1	No	0
Prevotella_sp_oral_taxon_443	0.433842	4.58657	0.347905	0.555301	1	No	0
Prevotella_sp_oral_taxon_475	0.534388	4.87529	0.368895	0.543607	1	No	0
Prevotella_sp_oral_taxon_515	-3.27613e-16	4.55376	0	1	1	No	0
Prevotella_sp_oral_taxon_526	-3.27613e-16	4.55376	0	1	1	No	0
Prevotella_sp_oral_taxon_820	-3.27613e-16	4.55376	0	1	1	No	0
Propionibacterium_acnes	-0.566532	4.62567	0.241913	0.622828	1	No	0
Propionibacterium_avidum	-3.27613e-16	4.55376	0	1	1	No	0
Propionibacterium_avidum	-3.27613e-16	4.55376	0	1	1	No	0
Propionibacterium_sp_oral_taxon_192	-3.27613e-16	4.55376	0	1	1	No	0
Propionibacterium_sp_oral_taxon_193	-3.27613e-16	4.55376	0	1	1	No	0
Propionibacterium_sp_oral_taxon_194	-3.27613e-16	4.55376	0	1	1	No	0
Propionibacterium_sp_oral_taxon_915	-3.27613e-16	4.55376	0	1	1	No	0
Proteus_mirabilis	-3.27613e-16	4.55376	0	1	1	No	0
Pseudomonas_aeruginosa	-0.355648	4.62699	0.0805393	0.776568	1	No	0
Pseudomonas_fluorescens	-3.27613e-16	4.55376	0	1	1	No	0
Pseudomonas_otitidis	-3.27613e-16	4.55376	0	1	1	No	0
Pseudomonas_sp_oral_taxon_032	-3.27613e-16	4.55376	0	1	1	No	0
Pseudoramibacter_alactolyticus	-3.27613e-16	4.55376	0	1	1	No	0
Pyramidobacter_piscolens	-3.27613e-16	4.55376	0	1	1	No	0
Rhodocyclus_sp_oral_taxon_028	-3.27613e-16	4.55376	0	1	1	No	0
Selenomonas_artemidis	1.61513	5.43298	0.933278	0.334013	1	No	0
Selenomonas_flueggei	0.762043	4.6164	0.729841	0.392935	1	No	0
Selenomonas_sp_oral_taxon_133	0.460037	4.61572	0.326744	0.567582	1	No	0
Selenomonas_sp_oral_taxon_133	-3.27613e-16	4.55376	0	1	1	No	0
Selenomonas_sp_oral_taxon_134	-3.27613e-16	4.55376	0	1	1	No	0
Selenomonas_sp_oral_taxon_134	0.433842	4.58657	0.347905	0.555301	1	No	0
Selenomonas_sp_oral_taxon_134	5.87525e-10	4.58859	-1.98725e-07	1	1	No	0
Selenomonas_sp_oral_taxon_136	-3.27613e-16	4.55376	0	1	1	No	0
Selenomonas_sp_oral_taxon_137	-3.27613e-16	4.55376	0	1	1	No	0
Selenomonas_sp_oral_taxon_143	-3.27613e-16	4.55376	0	1	1	No	0
Selenomonas_sp_oral_taxon_388	-3.27613e-16	4.55376	0	1	1	No	0
Selenomonas_sp_oral_taxon_442	-3.27613e-16	4.55376	0	1	1	No	0
Selenomonas_sp_oral_taxon_478	0.433842	4.58657	0.347905	0.555301	1	No	0
Selenomonas_sp_oral_taxon_478	0.370559	4.58891	0.264668	0.606931	1	No	0
Selenomonas_sp_oral_taxon_501	-3.27613e-16	4.55376	0	1	1	No	0
Selenomonas_sputigena	1.47373	4.75327	0.928863	0.335159	1	No	0
Selenomonas_sputigena	-3.27613e-16	4.55376	0	1	1	No	0
Selenomonas_sputigena	-3.27613e-16	4.55376	0	1	1	No	0
Selenomonas_sputigena	0.633038	4.58683	0.628576	0.427878	1	No	0
Selenomonas_sputigena_&_sp_oral_taxon_143	0.256497	4.62258	0.0485087	0.825679	1	No	0
Shuttleworthia_satelles	-0.308982	4.68642	0.0662651	0.796855	1	No	0
Simonsiella_muelleri	0.993215	5.00473	1.09242	0.295935	1	No	0
Slackia_exigua	0.173409	4.58409	0.103545	0.747617	1	No	0
Sneathia_amnionii	-3.27613e-16	4.55376	0	1	1	No	0
Sneathia_sanguinegens	-3.27613e-16	4.55376	0	1	1	No	0
SR1[G-1]_sp_oral_taxon_345	-3.27613e-16	4.55376	0	1	1	No	0
Stenotrophomonas_maltophilia	0.863182	4.68048	0.830127	0.362236	1	No	0
Stenotrophomonas_maltophilia	-3.27613e-16	4.55376	0	1	1	No	0
Stomatobaculum_sp_oral_taxon_373	-3.27613e-16	4.55376	0	1	1	No	0
Stomatobaculum_sp_oral_taxon_910	8.7909e-14	4.59099	-8.30733e-08	1	1	No	0
Streptococcus_agalactiae	-3.27613e-16	4.55376	0	1	1	No	0
Streptococcus_anginosus	0.443742	10.2533	0.060439	0.805803	1	No	0
Streptococcus_constellatus	-0.365167	4.77187	0.0477549	0.827017	1	No	0
Streptococcus_cristatus	-2.21835	5.28768	1.09293	0.295822	1	No	0
Streptococcus_downei	-0.156464	4.62295	0.0208973	0.885059	1	No	0
Streptococcus_intermedius	0.0630233	5.24185	0.00237031	0.96117	1	No	0
Streptococcus_pneumoniae_&_pseudopneumoniae	-1.34294	5.74695	0.62201	0.430301	1	No	0
Streptococcus_pyogenes	-3.27613e-16	4.55376	0	1	1	No	0
Streptococcus_salivarius_&_vestibularis	-4.98754	16.3453	0.180199	0.671202	1	No	0
Streptococcus_sanguinis	0.214134	10.799	0.00709856	0.932855	1	No	0
Streptococcus_sobrinus	-1.06814	5.3265	0.72133	0.395708	1	No	0
Streptococcus_sp_oral_taxon_069	-3.27613e-16	4.55376	0	1	1	No	0
Syntrophomonadaceae[8][G-1]_sp_oral_taxon_435	-3.27613e-16	4.55376	0	1	1	No	0
Tannerella_forsythia	0.895036	4.62369	1.01274	0.314247	1	No	0
Tannerella_sp_oral_taxon_286	1.98426	5.6802	1.04393	0.306909	1	No	0
Tannerella_sp_oral_taxon_808	0.702002	4.68831	0.565877	0.451902	1	No	0
Tannerella_sp_oral_taxon_916	-3.27613e-16	4.55376	0	1	1	No	0
Tannerella_sp_oral_taxon_916	-3.27613e-16	4.55376	0	1	1	No	0
Tannerella_sp_oral_taxon_916	-3.27613e-16	4.55376	0	1	1	No	0
Tannerella_sp_oral_taxon_916	-3.27613e-16	4.55376	0	1	1	No	0
TM7[G-1]_sp_oral_taxon_346	-0.178263	4.6517	0.0120232	0.912687	1	No	0
TM7[G-1]_sp_oral_taxon_349	0.633038	4.58683	0.628576	0.427878	1	No	0
TM7[G-1]_sp_oral_taxon_352	1.36258	6.21345	0.992618	0.319103	1	No	0
TM7[G-1]_sp_oral_taxon_488	-3.27613e-16	4.55376	0	1	1	No	0
TM7[G-2]_sp_oral_taxon_350	0.800923	4.64676	0.702489	0.401948	1	No	0
TM7[G-4]_sp_oral_taxon_355	-3.27613e-16	4.55376	0	1	1	No	0
TM7[G-5]_sp_oral_taxon_356	-3.27613e-16	4.55376	0	1	1	No	0
TM7[G-5]_sp_oral_taxon_437	0.0110762	4.71374	0.00517705	0.94264	1	No	0
Treponema_amylovorum	0.583083	4.58834	0.519596	0.471014	1	No	0
Treponema_denticola	0.925718	4.71968	0.116069	0.733337	1	No	0
Treponema_denticola	-3.27613e-16	4.55376	0	1	1	No	0
Treponema_lecithinolyticum	0.581725	4.62478	0.51761	0.471863	1	No	0
Treponema_maltophilum	-3.27613e-16	4.55376	0	1	1	No	0
Treponema_pallidum	-3.27613e-16	4.55376	0	1	1	No	0
Treponema_parvum	-3.27613e-16	4.55376	0	1	1	No	0
Treponema_pectinovorum	-3.27613e-16	4.55376	0	1	1	No	0
Treponema_putidum	0.317147	4.58614	0.223744	0.636202	1	No	0
Treponema_socranskii	-3.27613e-16	4.55376	0	1	1	No	0
Treponema_socranskii	0.445668	4.58846	0.34641	0.556153	1	No	0
Treponema_socranskii	-0.119512	4.71304	0.00830768	0.927376	1	No	0
Treponema_socranskii	-3.27613e-16	4.55376	0	1	1	No	0
Treponema_sp_oral_taxon_226	0.686576	4.58854	0.671033	0.412692	1	No	0
Treponema_sp_oral_taxon_227	-3.27613e-16	4.55376	0	1	1	No	0
Treponema_sp_oral_taxon_228	-3.27613e-16	4.55376	0	1	1	No	0
Treponema_sp_oral_taxon_228	-3.27613e-16	4.55376	0	1	1	No	0
Treponema_sp_oral_taxon_230	-3.27613e-16	4.55376	0	1	1	No	0
Treponema_sp_oral_taxon_231_&_sp_oral_taxon_237	0.444236	4.65578	0.344472	0.557259	1	No	0
Treponema_sp_oral_taxon_232	-3.27613e-16	4.55376	0	1	1	No	0
Treponema_sp_oral_taxon_234	0.686576	4.58854	0.671033	0.412692	1	No	0
Treponema_sp_oral_taxon_235	-3.27613e-16	4.55376	0	1	1	No	0
Treponema_sp_oral_taxon_236	-3.27613e-16	4.55376	0	1	1	No	0
Treponema_sp_oral_taxon_238	-3.27613e-16	4.55376	0	1	1	No	0
Treponema_sp_oral_taxon_239	-3.27613e-16	4.55376	0	1	1	No	0
Treponema_sp_oral_taxon_242	-3.27613e-16	4.55376	0	1	1	No	0
Treponema_sp_oral_taxon_246	-3.27613e-16	4.55376	0	1	1	No	0
Treponema_sp_oral_taxon_247	0.686576	4.58854	0.671033	0.412692	1	No	0
Treponema_sp_oral_taxon_249	-3.27613e-16	4.55376	0	1	1	No	0
Treponema_sp_oral_taxon_250	-3.27613e-16	4.55376	0	1	1	No	0
Treponema_sp_oral_taxon_252	-3.27613e-16	4.55376	0	1	1	No	0
Treponema_sp_oral_taxon_253	-3.27613e-16	4.55376	0	1	1	No	0
Treponema_sp_oral_taxon_254	-3.27613e-16	4.55376	0	1	1	No	0
Treponema_sp_oral_taxon_255	-3.27613e-16	4.55376	0	1	1	No	0
Treponema_sp_oral_taxon_256	0.173409	4.58409	0.103545	0.747617	1	No	0
Treponema_sp_oral_taxon_257	0.583083	4.58834	0.519596	0.471014	1	No	0
Treponema_sp_oral_taxon_258	0.581769	4.62238	0.51774	0.471807	1	No	0
Treponema_sp_oral_taxon_260	-3.27613e-16	4.55376	0	1	1	No	0
Treponema_sp_oral_taxon_262	-3.27613e-16	4.55376	0	1	1	No	0
Treponema_sp_oral_taxon_262	-0.391557	4.62506	0.102523	0.748822	1	No	0
Treponema_sp_oral_taxon_263	-3.27613e-16	4.55376	0	1	1	No	0
Treponema_sp_oral_taxon_264	-3.27613e-16	4.55376	0	1	1	No	0
Treponema_sp_oral_taxon_265	-3.27613e-16	4.55376	0	1	1	No	0
Treponema_sp_oral_taxon_268	-3.27613e-16	4.55376	0	1	1	No	0
Treponema_sp_oral_taxon_269	-3.27613e-16	4.55376	0	1	1	No	0
Treponema_sp_oral_taxon_270	0.317147	4.58614	0.223744	0.636202	1	No	0
Treponema_sp_oral_taxon_271	-3.27613e-16	4.55376	0	1	1	No	0
Treponema_sp_oral_taxon_490	-3.27613e-16	4.55376	0	1	1	No	0
Treponema_sp_oral_taxon_508	-3.27613e-16	4.55376	0	1	1	No	0
Treponema_sp_oral_taxon_508	-3.27613e-16	4.55376	0	1	1	No	0
Treponema_sp_oral_taxon_517	-3.27613e-16	4.55376	0	1	1	No	0
Treponema_sp_oral_taxon_518	-3.27613e-16	4.55376	0	1	1	No	0
Treponema_vincentii	-3.27613e-16	4.55376	0	1	1	No	0
Turicella_otitidis	-0.499624	4.7999	0.100308	0.75146	1	No	0
Variovorax_paradoxus	-3.27613e-16	4.55376	0	1	1	No	0
Veillonella_denticariosi	0.438579	4.77353	0.0843535	0.771482	1	No	0
Veillonella_parvula	-0.250912	7.68371	0.0329775	0.855899	1	No	0
Veillonella_sp_oral_taxon_917	-3.27613e-16	4.55376	0	1	1	No	0
Veillonellaceae[G-1]_sp_oral_taxon_129	-3.27613e-16	4.55376	0	1	1	No	0
Veillonellaceae[G-1]_sp_oral_taxon_132_&_sp_oral_taxon_150	-3.27613e-16	4.55376	0	1	1	No	0
Veillonellaceae[G-1]_sp_oral_taxon_135	-3.27613e-16	4.55376	0	1	1	No	0
Veillonellaceae[G-1]_sp_oral_taxon_145	-3.27613e-16	4.55376	0	1	1	No	0
Veillonellaceae[G-1]_sp_oral_taxon_148	-3.27613e-16	4.55376	0	1	1	No	0
Veillonellaceae[G-1]_sp_oral_taxon_155	-3.27613e-16	4.55376	0	1	1	No	0
Veillonellaceae[G-1]_sp_oral_taxon_155	-3.27613e-16	4.55376	0	1	1	No	0
Veillonellaceae[G-1]_sp_oral_taxon_483	-3.27613e-16	4.55376	0	1	1	No	0
Veillonellaceae[G-1]_sp_oral_taxon_918	-3.27613e-16	4.55376	0	1	1	No	0
Achromobacter_Genus_probe	-3.27613e-16	4.55376	0	1	1	No	0
Anaerococcus_Genus_probe	0.173409	4.58409	0.103545	0.747617	1	No	0
Aquamicrobium_Genus_probe	-3.27613e-16	4.55376	0	1	1	No	0
Arcanobacterium_Genus_probe	-3.27613e-16	4.55376	0	1	1	No	0
Bacteroides_Genus_probe	-3.27613e-16	4.55376	0	1	1	No	0
Bacteroidetes[G-3]_Genus_probe	-3.51415e-16	4.59213	-9.50283e-08	1	1	No	0
Bacteroidetes[G-5]_Genus_probe	1.01435	4.70701	0.88048	0.34807	1	No	0
Bartonella_Genus_probe	-3.27613e-16	4.55376	0	1	1	No	0
Bifidobacterium_Genus_probe_1	-3.27613e-16	4.55376	0	1	1	No	0
Bifidobacterium_Genus_probe_2	-3.27613e-16	4.55376	0	1	1	No	0
Bordetella_Genus_probe	-3.27613e-16	4.55376	0	1	1	No	0
Brevundimonas_Genus_probe	-3.27613e-16	4.55376	0	1	1	No	0
Burkholderia_Genus_probe	-3.27613e-16	4.55376	0	1	1	No	0
Chlamydophila_Genus_probe	-3.27613e-16	4.55376	0	1	1	No	0
Desulfobulbus_Genus_probe	-3.27613e-16	4.55376	0	1	1	No	0
Dialister_Genus_probe_1	0.898229	4.58966	1.01783	0.313034	1	No	0
Dialister_Genus_probe_2	0.898229	4.58966	1.01783	0.313034	1	No	0
Dietzia_Genus_probe	-3.27613e-16	4.55376	0	1	1	No	0
Eggerthella_Genus_probe	-3.27613e-16	4.55376	0	1	1	No	0
Enterococcus_Genus_probe	-3.27613e-16	4.55376	0	1	1	No	0
Erysipelothrichaceae_Genus_probe	-3.27613e-16	4.55376	0	1	1	No	0
Erysipelothrix_Genus_probe	-3.27613e-16	4.55376	0	1	1	No	0
Escherichia_Genus_probe	-3.27613e-16	4.55376	0	1	1	No	0
Eubacterium_Genus_probe_1	-0.2498	4.69142	0.0728382	0.787248	1	No	0
Eubacterium_Genus_probe_2	-3.27613e-16	4.55376	0	1	1	No	0
Filifactor_Genus_probe	0.898229	4.58966	1.01783	0.313034	1	No	0
Fretibacterium_Genus_probe	-0.0744056	4.65882	0.00420304	0.948309	1	No	0
Helicobacter_Genus_probe	-3.27613e-16	4.55376	0	1	1	No	0
Johnsonella_Genus_probe	0.660127	4.76827	0.552728	0.457205	1	No	0
Kytococcus_Genus_probe	-3.27613e-16	4.55376	0	1	1	No	0
Lactobacillus_Genus_probe_3	-3.27613e-16	4.55376	0	1	1	No	0
Lactobacillus_Genus_probe_4	-3.27613e-16	4.55376	0	1	1	No	0
Leptotrichiaceae_Genus_probe	-3.27613e-16	4.55376	0	1	1	No	0
Listeria_Genus_probe	-3.27613e-16	4.55376	0	1	1	No	0
Lysinibacillus_Genus_probe	0.818399	12.7491	0.467404	0.494184	1	No	0
Mitsuokella_Genus_probe	-3.27613e-16	4.55376	0	1	1	No	0
Mobiluncus_Genus_probe	-3.27613e-16	4.55376	0	1	1	No	0
Mogibacterium_Genus_probe	0.972669	6.74695	0.37928	0.537989	1	No	0
Mycobacterium_Genus_probe	-3.27613e-16	4.55376	0	1	1	No	0
Mycoplasma_Genus_probe	-3.27613e-16	4.55376	0	1	1	No	0
Olsenella_Genus_probe	-3.27613e-16	4.55376	0	1	1	No	0
Paenibacillus_Genus_probe	-0.997911	9.4111	0.183058	0.668758	1	No	0
Parvimonas_Genus_probe	-0.0443766	6.96822	0.00359463	0.952191	1	No	0
Peptoniphilus_Genus_probe	0.898229	4.58966	1.01783	0.313034	1	No	0
Peptostreptococcus_Genus_probe	1.22404	4.94617	0.733691	0.391689	1	No	0
Porphyromonas_Genus_probe_1	0.939478	4.99697	0.404833	0.524604	1	No	0
Porphyromonas_Genus_probe_3	-3.27613e-16	4.55376	0	1	1	No	0
Propionibacterium_Genus_probe	0.579084	4.72192	0.431346	0.511329	1	No	0
Proteus_Genus_probe	-3.27613e-16	4.55376	0	1	1	No	0
Sanguibacter_Genus_probe	-3.27613e-16	4.55376	0	1	1	No	0
Slackia_Genus_probe	-3.27613e-16	4.55376	0	1	1	No	0
Sphingomonas_Genus_probe	-3.27613e-16	4.55376	0	1	1	No	0
Tannerella_Genus_probe	1.00054	4.62074	0.971578	0.324287	1	No	0
Treponema_Genus_probe_2	-0.82712	4.72247	0.365356	0.545547	1	No	0
Treponema_Genus_probe_3	0.629145	4.65416	0.62371	0.429672	1	No	0
Treponema_Genus_probe_5	-0.837458	4.69528	0.455359	0.499801	1	No	0
Veillonellaceae_probe_1	-3.27613e-16	4.55376	0	1	1	No	0
Veillonellaceae_probe_2	-3.27613e-16	4.55376	0	1	1	No	0
Yersinia_Genus_probe	-3.27613e-16	4.55376	0	1	1	No	0
