# Supplementary material for: Protein relative abundance patterns associated with sucrose-induced dysbiosis are conserved across taxonomically diverse oral microcosm biofilm models of dental caries
Source: Microbiome. 2015 Dec 19;3:69. doi: 10.1186/s40168-015-0136-z (PMC4684605; doi:10.1186/s40168-015-0136-z)
Supplement: Additional file 5: — Complete edgeR results for HOMINGS taxon probes, comparing WS vs. NS pairs. There were no probes with an adjusted p value ≤0.05, so the rows only were sorted according to the number of samples in which the relative abundance of a taxon probe exceeded 1 % of total reads (in descending order, using column H). [file 40168_2015_136_MOESM5_ESM.xlsx]

## Sheet: edgeR HOMINGS WS vs. NS pairs
HOMINGS taxon probe	log Fold Change WS:NS	log Counts Per Million	Likelihood Ratio	P Value	Adjusted P Value	False Discovery Rate < 5%	# Samples with Relative Abundance >1%
Streptococcus_Genus_probe	-0.405049	18.2558	0.186243	0.666062	1	No	9
Neisseria_Genus_probe	-0.0938996	9.25334	0.010034	0.92021	1	No	8
Granulicatella_adiacens_&_paradiacens	-0.117571	17.013	0.0151714	0.901971	1	No	6
Haemophilus_parainfluenzae	2.39964	15.5733	2.29156	0.130079	1	No	6
Rothia_aeria	-0.450685	6.55475	0.275944	0.599372	1	No	6
Streptococcus_gordonii_&_sanguinis	0.692391	16.0503	0.382228	0.536413	1	No	6
Veillonella_dispar	1.40186	15.8046	1.4083	0.235339	1	No	6
Fusobacterium_Genus_probe	-0.619398	17.0518	0.309226	0.578155	1	No	6
Rothia_Genus_probe	0.451187	8.16853	0.776791	0.378124	1	No	6
Veillonella_Genus_probe	0.652543	15.7722	0.303034	0.581987	1	No	6
Abiotrophia_defectiva	-0.752175	10.611	0.629884	0.427398	1	No	5
Corynebacterium_durum	0.849638	5.80865	0.276019	0.599322	1	No	5
Gemella_haemolysans	-0.531092	11.0691	0.28213	0.595309	1	No	5
Lautropia_mirabilis	-0.545367	5.41365	0.0775366	0.780664	1	No	5
Rothia_dentocariosa	-0.506722	8.25067	0.77739	0.377941	1	No	5
Fusobacterium_periodonticum	-0.751771	16.3359	0.320526	0.571292	1	No	4
Porphyromonas_sp_oral_taxon_279	-0.334589	6.56418	0.06148	0.804172	1	No	4
Actinomyces_Genus_probe_1	0.284282	8.85198	0.0977652	0.754528	1	No	4
Gemella_morbillorum	-0.895431	10.2179	0.196744	0.657362	1	No	3
Actinomyces_naeslundii	-0.784771	5.61628	0.382948	0.53603	1	No	2
Aggregatibacter_aphrophilus_&_sp_oral_taxon_458	1.15379	5.47018	0.562354	0.453313	1	No	2
Corynebacterium_matruchotii	0.0930862	6.60815	0.00768268	0.930154	1	No	2
Granulicatella_elegans	-2.18119	9.85886	2.4144	0.120224	1	No	2
Kingella_oralis	1.22372	5.22334	0.720965	0.395827	1	No	2
Leptotrichia_sp_oral_taxon_417	0.0385524	5.44993	0.000969413	0.975162	1	No	2
Neisseria_pharyngis	1.37098	7.75221	1.60643	0.204995	1	No	2
Prevotella_melaninogenica	-1.06664	11.411	0.652557	0.4192	1	No	2
Streptococcus_mutans	0.829493	6.85653	0.426133	0.513893	1	No	2
Aggregatibacter_segnis_&_sp_oral_taxon_512	1.61025	8.67836	1.49859	0.220888	1	No	1
Aggregatibacter_sp_oral_taxon_513	0.815729	6.64009	0.552831	0.457163	1	No	1
Alloprevotella_sp_oral_taxon_473	-0.542143	6.09965	0.135343	0.712955	1	No	1
Capnocytophaga_granulosa	-0.955801	5.03622	1.69683	0.192703	1	No	1
Capnocytophaga_leadbetteri	-0.81539	7.90205	0.460684	0.497304	1	No	1
Clostridiales[F-2][G-1]_sp_oral_taxon_075	-0.0420466	5.27369	0.00221072	0.962499	1	No	1
Lachnoanaerobaculum_saburreum	1.10001	7.85017	0.780371	0.377028	1	No	1
Lachnospiraceae[G-2]_sp_oral_taxon_096	-2.22118e-16	4.94568	0	1	1	No	1
Leptotrichia_buccalis_&_sp_oral_taxon_225	-0.166069	5.49327	0.0140705	0.905577	1	No	1
Leptotrichia_hofstadii_&_sp_oral_taxon_909	-0.812118	5.34504	0.220053	0.638999	1	No	1
Leptotrichia_hongkongensis	0.543987	5.48863	0.0973646	0.755015	1	No	1
Leptotrichia_shahii	1.031	5.1144	0.395858	0.529236	1	No	1
Leptotrichia_sp_oral_taxon_218	0.0813913	5.08905	0.00147909	0.969322	1	No	1
Leptotrichia_wadei	-0.566321	5.47334	0.176331	0.674545	1	No	1
Neisseria_elongata	-0.264083	5.461	0.0292421	0.864221	1	No	1
Prevotella_denticola	0.0673351	5.21985	0.0137447	0.906672	1	No	1
Prevotella_sp_oral_taxon_309	-2.22118e-16	4.94568	0	1	1	No	1
Rothia_mucilaginosa	0.114421	8.69851	0.0474322	0.827593	1	No	1
Scardovia_wiggsiae	0.467157	5.22549	0.0320863	0.857838	1	No	1
Selenomonas_sp_oral_taxon_136	-2.22118e-16	4.94568	0	1	1	No	1
Stomatobaculum_longum	-2.10175	11.4096	1.21022	0.271288	1	No	1
Stomatobaculum_sp_oral_taxon_097	-0.892881	13.0263	0.16204	0.687285	1	No	1
Veillonella_atypica_&_dispar	2.17576	14.0988	1.8651	0.172038	1	No	1
Veillonella_parvula	-0.590821	11.2632	0.191147	0.661964	1	No	1
Actinomyces_Genus_probe_2	-0.0610202	10.7731	0.00131463	0.971077	1	No	1
Alloprevotella_Genus_probe	0.0697818	6.40073	0.00237219	0.961154	1	No	1
Gemella_Genus_probe	-1.41788	10.4269	1.03741	0.308425	1	No	1
Leptotrichia_Genus_probe_1	-0.0864167	5.00325	0.0165959	0.897496	1	No	1
Leptotrichia_Genus_probe_2	-0.321391	8.27926	0.0716172	0.788997	1	No	1
Porphyromonas_Genus_probe_2	0.547126	5.54055	0.110287	0.739818	1	No	1
Prevotella_Genus_probe	0.340027	5.51027	0.111162	0.738826	1	No	1
Staphylococcus_pasteuri_&_warneri	-5.53196	9.29961	15.4285	8.56881e-05	0.0654657	No	0
Lysinibacillus_Genus_probe	2.86545	11.9782	12.33	0.000445738	0.170272	No	0
Enterococcus_faecalis	-2.91218	9.25102	10.5771	0.00114498	0.291588	No	0
Acinetobacter_baumannii	-2.22118e-16	4.94568	0	1	1	No	0
Acinetobacter_sp_oral_taxon_408	-2.22118e-16	4.94568	0	1	1	No	0
Actinobaculum_sp_oral_taxon_183	0.173845	5.88509	0.0167107	0.897144	1	No	0
Actinomyces_cardiffensis	-2.22118e-16	4.94568	0	1	1	No	0
Actinomyces_dentalis_&_sp_oral_taxon_449	-2.22118e-16	4.94568	0	1	1	No	0
Actinomyces_georgiae	-2.22118e-16	4.94568	0	1	1	No	0
Actinomyces_gerencseriae	-0.558123	4.9764	0.982618	0.321553	1	No	0
Actinomyces_graevenitzii	-2.22118e-16	4.94568	0	1	1	No	0
Actinomyces_graevenitzii	-0.942495	5.11617	0.670864	0.41275	1	No	0
Actinomyces_israelii	-0.513541	4.97642	0.858344	0.354203	1	No	0
Actinomyces_johnsonii	0.399803	5.0348	0.17879	0.672415	1	No	0
Actinomyces_massiliensis	0.110305	5.14499	0.000515648	0.981883	1	No	0
Actinomyces_meyeri	-0.403485	5.14213	0.217233	0.641156	1	No	0
Actinomyces_naeslundii	-0.537801	5.12209	0.227646	0.633275	1	No	0
Actinomyces_odontolyticus	-0.526627	5.06239	0.344469	0.557261	1	No	0
Actinomyces_odontolyticus	3.82957	9.8567	3.17329	0.0748515	1	No	0
Actinomyces_odontolyticus	-2.22118e-16	4.94568	0	1	1	No	0
Actinomyces_oricola	-2.22118e-16	4.94568	0	1	1	No	0
Actinomyces_oris_&_sp_oral_taxon_175	0.673041	5.67961	0.160475	0.68872	1	No	0
Actinomyces_radicidentis	-2.22118e-16	4.94568	0	1	1	No	0
Actinomyces_radicidentis	-2.22118e-16	4.94568	0	1	1	No	0
Actinomyces_sp_oral_taxon_169	-0.652792	4.97523	1.33977	0.247074	1	No	0
Actinomyces_sp_oral_taxon_170	0.294248	5.06525	0.139705	0.708574	1	No	0
Actinomyces_sp_oral_taxon_171	-0.593853	5.00418	1.20209	0.272905	1	No	0
Actinomyces_sp_oral_taxon_172	-0.244466	5.25135	0.0336983	0.85435	1	No	0
Actinomyces_sp_oral_taxon_175	0.493332	4.97566	0.819604	0.365296	1	No	0
Actinomyces_sp_oral_taxon_178	0.593351	4.97604	1.09854	0.294587	1	No	0
Actinomyces_sp_oral_taxon_180	-2.22118e-16	4.94568	0	1	1	No	0
Actinomyces_sp_oral_taxon_181	0.95743	7.95634	0.410472	0.52173	1	No	0
Actinomyces_sp_oral_taxon_414	0.568718	4.9767	1.00274	0.316649	1	No	0
Actinomyces_sp_oral_taxon_446	-2.22118e-16	4.94568	0	1	1	No	0
Actinomyces_sp_oral_taxon_448	2.18317	5.76636	6.09871	0.013528	1	No	0
Actinomyces_sp_oral_taxon_525	-2.22118e-16	4.94568	0	1	1	No	0
Actinomyces_sp_oral_taxon_525	0.555905	4.97671	0.965789	0.325733	1	No	0
Actinomyces_sp_oral_taxon_848	-2.22118e-16	4.94568	0	1	1	No	0
Actinomyces_sp_oral_taxon_877	-0.589849	4.97628	1.08094	0.298487	1	No	0
Actinomyces_sp_oral_taxon_896	-2.22118e-16	4.94568	0	1	1	No	0
Actinomyces_sp_oral_taxon_897	-2.22118e-16	4.94568	0	1	1	No	0
Actinomyces_timonensis	-2.22118e-16	4.94568	0	1	1	No	0
Actinomyces_timonensis	-1.22561	5.03283	2.34668	0.12555	1	No	0
Actinomyces_viscosus	0.555905	4.97671	0.965789	0.325733	1	No	0
Aggregatibacter_actinomycetemcomitans	0.0146709	5.00569	0.000961626	0.975261	1	No	0
Aggregatibacter_paraphrophilus	-0.756402	5.92206	2.31764	0.127914	1	No	0
Aggregatibacter_paraphrophilus	-1.20951	5.84545	2.85175	0.0912748	1	No	0
Aggregatibacter_sp_oral_taxon_458	0.103935	5.16283	0.00147739	0.969339	1	No	0
Aggregatibacter_sp_oral_taxon_512	-2.22118e-16	4.94568	0	1	1	No	0
Agrobacterium_tumefaciens	-2.22118e-16	4.94568	0	1	1	No	0
Alloiococcus_otitis	-0.339641	5.03548	0.165898	0.683784	1	No	0
Alloprevotella_rava	-2.22118e-16	4.94568	0	1	1	No	0
Alloprevotella_sp_oral_taxon_308	-0.134861	6.61766	0.0309882	0.860267	1	No	0
Alloprevotella_sp_oral_taxon_474	-2.22118e-16	4.94568	0	1	1	No	0
Alloprevotella_sp_oral_taxon_912	-1.10978	10.3617	0.949189	0.329926	1	No	0
Alloprevotella_sp_oral_taxon_913	0.389212	5.12562	0.563278	0.452942	1	No	0
Alloprevotella_sp_oral_taxon_914	-0.490287	4.97532	0.819166	0.365424	1	No	0
Alloprevotella_sp_oral_taxon_914	-1.92531	8.93705	2.06095	0.151116	1	No	0
Alloprevotella_tannerae	0.276196	5.16957	0.0482183	0.826193	1	No	0
Alloscardovia_omnicolens	-2.22118e-16	4.94568	0	1	1	No	0
Anaerococcus_lactolyticus	-2.22118e-16	4.94568	0	1	1	No	0
Anaerococcus_prevotii_&_tetradius	-2.22118e-16	4.94568	0	1	1	No	0
Anaeroglobus_geminatus	0.528664	5.00583	0.896038	0.343846	1	No	0
Aquamicrobium_lusatiense	-2.22118e-16	4.94568	0	1	1	No	0
Arcanobacterium_haemolyticum	-2.22118e-16	4.94568	0	1	1	No	0
Arsenicicoccus_sp_oral_taxon_190	0.622782	4.97651	1.1755	0.278274	1	No	0
Atopobium_minutum	-2.22118e-16	4.94568	0	1	1	No	0
Atopobium_parvulum	-0.583231	5.09087	0.355905	0.55079	1	No	0
Atopobium_rimae	-0.452817	4.97554	0.720105	0.39611	1	No	0
Atopobium_rimae	0.0809289	5.27408	0.00218595	0.962709	1	No	0
Atopobium_sp_oral_taxon_199	-2.22118e-16	4.94568	0	1	1	No	0
Atopobium_sp_oral_taxon_416	-2.22118e-16	4.94568	0	1	1	No	0
Atopobium_sp_oral_taxon_810	-0.589849	4.97628	1.08094	0.298487	1	No	0
Atopobium_vaginae	-2.22118e-16	4.94568	0	1	1	No	0
Bacillus_clausii	-2.22118e-16	4.94568	0	1	1	No	0
Bacteroidaceae[G-1]_sp_oral_taxon_272	-0.652792	4.97523	1.33977	0.247074	1	No	0
Bacteroidales[G-2]_sp_oral_taxon_274	-0.387558	5.14441	0.0687359	0.793186	1	No	0
Bacteroidales[G-3]_sp_oral_taxon_911	-2.22118e-16	4.94568	0	1	1	No	0
Bacteroides_heparinolyticus	-2.22118e-16	4.94568	0	1	1	No	0
Bacteroides_tectus	0.511212	4.97606	0.859056	0.354003	1	No	0
Bacteroides_zoogleoformans	-2.22118e-16	4.94568	0	1	1	No	0
Bacteroidetes[G-3]_sp_oral_taxon_280	0.413736	4.97302	0.670623	0.412835	1	No	0
Bacteroidetes[G-3]_sp_oral_taxon_281	-2.22118e-16	4.94568	0	1	1	No	0
Bacteroidetes[G-3]_sp_oral_taxon_365	-2.22118e-16	4.94568	0	1	1	No	0
Bacteroidetes[G-3]_sp_oral_taxon_436	-2.22118e-16	4.94568	0	1	1	No	0
Bacteroidetes[G-3]_sp_oral_taxon_503	-0.68184	5.03256	1.45561	0.22763	1	No	0
Bacteroidetes[G-3]_sp_oral_taxon_899	-2.22118e-16	4.94568	0	1	1	No	0
Bacteroidetes[G-4]_sp_oral_taxon_509	-2.22118e-16	4.94568	0	1	1	No	0
Bacteroidetes[G-5]_sp_oral_taxon_505	-2.22118e-16	4.94568	0	1	1	No	0
Bacteroidetes[G-5]_sp_oral_taxon_507	-2.22118e-16	4.94568	0	1	1	No	0
Bacteroidetes[G-5]_sp_oral_taxon_511	0.511212	4.97606	0.859056	0.354003	1	No	0
Bacteroidetes[G-5]_sp_oral_taxon_511	0.0231459	5.0051	0.000289918	0.986415	1	No	0
Bacteroidetes[G-6]_sp_oral_taxon_516	-2.22118e-16	4.94568	0	1	1	No	0
Bdellovibrio_sp_oral_taxon_039	-2.22118e-16	4.94568	0	1	1	No	0
Bergeyella_sp_oral_taxon_319	-2.22118e-16	4.94568	0	1	1	No	0
Bergeyella_sp_oral_taxon_322	-0.962441	6.68701	0.238054	0.625615	1	No	0
Bergeyella_sp_oral_taxon_900	-2.22118e-16	4.94568	0	1	1	No	0
Bergeyella_sp_oral_taxon_907	-2.22118e-16	4.94568	0	1	1	No	0
Bifidobacteriaceae[G-2]_sp_oral_taxon_407	-2.22118e-16	4.94568	0	1	1	No	0
Bifidobacterium_animalis_subsp_animalis	-2.22118e-16	4.94568	0	1	1	No	0
Bifidobacterium_animalis_subsp_lactis	-2.22118e-16	4.94568	0	1	1	No	0
Bifidobacterium_breve	-2.22118e-16	4.94568	0	1	1	No	0
Bifidobacterium_dentium	-2.22118e-16	4.94568	0	1	1	No	0
Bifidobacterium_longum	-2.22118e-16	4.94568	0	1	1	No	0
Bifidobacterium_scardovii	-2.22118e-16	4.94568	0	1	1	No	0
Brevundimonas_diminuta	-2.22118e-16	4.94568	0	1	1	No	0
Bulleidia_extructa	-0.580721	5.1431	0.165513	0.684131	1	No	0
Butyrivibrio_sp_oral_taxon_094	-2.22118e-16	4.94568	0	1	1	No	0
Campylobacter_concisus	-0.858918	7.67592	1.04722	0.306149	1	No	0
Campylobacter_concisus	2.12858	7.04035	3.44388	0.0634864	1	No	0
Campylobacter_curvus	-2.22118e-16	4.94568	0	1	1	No	0
Campylobacter_gracilis	0.00524117	5.29195	0.000103718	0.991874	1	No	0
Campylobacter_rectus_&_showae	1.20176	9.84466	0.435313	0.509393	1	No	0
Campylobacter_sp_oral_taxon_044	-2.22118e-16	4.94568	0	1	1	No	0
Campylobacter_sputorum	-2.22118e-16	4.94568	0	1	1	No	0
Campylobacter_ureolyticus	-2.22118e-16	4.94568	0	1	1	No	0
Capnocytophaga_gingivalis	0.0346713	5.00528	0.00165355	0.967564	1	No	0
Capnocytophaga_haemolytica	-2.22118e-16	4.94568	0	1	1	No	0
Capnocytophaga_infantium_&_sp_oral_taxon_326	0.445788	4.99978	0.731993	0.392238	1	No	0
Capnocytophaga_ochracea	0.530016	4.9743	0.96307	0.326415	1	No	0
Capnocytophaga_sp_oral_taxon_323	-2.22118e-16	4.94568	0	1	1	No	0
Capnocytophaga_sp_oral_taxon_324	-2.22118e-16	4.94568	0	1	1	No	0
Capnocytophaga_sp_oral_taxon_332	-0.53192	4.97432	0.969996	0.324681	1	No	0
Capnocytophaga_sp_oral_taxon_334	-2.22118e-16	4.94568	0	1	1	No	0
Capnocytophaga_sp_oral_taxon_335	-0.461031	4.9755	0.740975	0.389349	1	No	0
Capnocytophaga_sp_oral_taxon_336	-2.22118e-16	4.94568	0	1	1	No	0
Capnocytophaga_sp_oral_taxon_338	-2.22118e-16	4.94568	0	1	1	No	0
Capnocytophaga_sp_oral_taxon_380	-2.22118e-16	4.94568	0	1	1	No	0
Capnocytophaga_sp_oral_taxon_412	-2.22118e-16	4.94568	0	1	1	No	0
Capnocytophaga_sp_oral_taxon_863	-2.22118e-16	4.94568	0	1	1	No	0
Capnocytophaga_sp_oral_taxon_864	-2.22118e-16	4.94568	0	1	1	No	0
Capnocytophaga_sp_oral_taxon_878	-2.22118e-16	4.94568	0	1	1	No	0
Capnocytophaga_sp_oral_taxon_901	-2.22118e-16	4.94568	0	1	1	No	0
Capnocytophaga_sp_oral_taxon_902	-2.22118e-16	4.94568	0	1	1	No	0
Capnocytophaga_sp_oral_taxon_903	-2.22118e-16	4.94568	0	1	1	No	0
Capnocytophaga_sputigena	-0.554802	5.33771	0.193459	0.660053	1	No	0
Cardiobacterium_hominis	0.728514	5.14303	0.359317	0.548886	1	No	0
Cardiobacterium_valvarum	-2.22118e-16	4.94568	0	1	1	No	0
Catonella_morbi_&_sp_oral_taxon_164	1.68011	6.09072	3.99898	0.0455279	1	No	0
Catonella_sp_oral_taxon_451	0.622782	4.97651	1.1755	0.278274	1	No	0
Caulobacter_sp_oral_taxon_002	-2.22118e-16	4.94568	0	1	1	No	0
Centipeda_periodontii	-2.22118e-16	4.94568	0	1	1	No	0
Chlamydophila_pneumoniae	-2.22118e-16	4.94568	0	1	1	No	0
Chloroflexi[G-1]_sp_oral_taxon_439	-2.22118e-16	4.94568	0	1	1	No	0
Chloroflexi[G-1]_sp_oral_taxon_439	-2.22118e-16	4.94568	0	1	1	No	0
Clostridiales[F-1][G-1]_sp_oral_taxon_093	-2.22118e-16	4.94568	0	1	1	No	0
Clostridiales[F-1][G-2]_sp_oral_taxon_402	-2.22118e-16	4.94568	0	1	1	No	0
Clostridiales[F-2][G-1]_sp_oral_taxon_075	-2.22118e-16	4.94568	0	1	1	No	0
Clostridiales[F-2][G-2]_sp_oral_taxon_085	0.403428	5.19545	0.614378	0.433144	1	No	0
Clostridiales[F-2][G-3]_sp_oral_taxon_366	-2.22118e-16	4.94568	0	1	1	No	0
Clostridiales[F-2][G-3]_sp_oral_taxon_381	-2.22118e-16	4.94568	0	1	1	No	0
Clostridiales[F-3][G-1]_sp_oral_taxon_876	-2.22118e-16	4.94568	0	1	1	No	0
Corynebacterium_diphtheriae	-2.22118e-16	4.94568	0	1	1	No	0
Corynebacterium_diphtheriae	-2.22118e-16	4.94568	0	1	1	No	0
Corynebacterium_diphtheriae	-2.22118e-16	4.94568	0	1	1	No	0
Corynebacterium_mucifaciens	0.555905	4.97671	0.965789	0.325733	1	No	0
Corynebacterium_sp_oral_taxon_184	-2.22118e-16	4.94568	0	1	1	No	0
Corynebacterium_urealyticum	-0.596565	4.97525	1.137	0.286288	1	No	0
Cryptobacterium_curtum	-0.461031	4.9755	0.740975	0.389349	1	No	0
Delftia_acidovorans	-1.32748	5.06408	2.53851	0.111099	1	No	0
Desulfobulbus_sp_oral_taxon_041	-0.0639625	5.00325	0.00741113	0.931397	1	No	0
Desulfomicrobium_orale	-2.22118e-16	4.94568	0	1	1	No	0
Desulfovibrio_fairfieldensis	-2.22118e-16	4.94568	0	1	1	No	0
Desulfovibrio_sp_oral_taxon_040	-2.22118e-16	4.94568	0	1	1	No	0
Dialister_invisus	0.174725	5.34065	0.0144205	0.904416	1	No	0
Dialister_micraerophilus	-2.22118e-16	4.94568	0	1	1	No	0
Dialister_pneumosintes	-2.22118e-16	4.94568	0	1	1	No	0
Dialister_sp_oral_taxon_119	-2.22118e-16	4.94568	0	1	1	No	0
Dialister_sp_oral_taxon_502	-2.22118e-16	4.94568	0	1	1	No	0
Dialister_sp_oral_taxon_502	-2.22118e-16	4.94568	0	1	1	No	0
Dialister_sp_oral_taxon_502	-2.22118e-16	4.94568	0	1	1	No	0
Dialister_sp_oral_taxon_502	-2.22118e-16	4.94568	0	1	1	No	0
Dietzia_sp_oral_taxon_368	-2.22118e-16	4.94568	0	1	1	No	0
Dolosigranulum_pigrum	-2.22118e-16	4.94568	0	1	1	No	0
Eggerthella_lenta	-2.22118e-16	4.94568	0	1	1	No	0
Eggerthia_catenaformis	-2.22118e-16	4.94568	0	1	1	No	0
Eikenella_corrodens	1.41754	9.42082	0.813653	0.367042	1	No	0
Eikenella_sp_oral_taxon_011	-2.22118e-16	4.94568	0	1	1	No	0
Enterococcus_durans_&_faecium	-2.22118e-16	4.94568	0	1	1	No	0
Enterococcus_italicus_&_saccharolyticus	-2.22118e-16	4.94568	0	1	1	No	0
Erysipelothrichaceae[G-1]_sp_oral_taxon_904	-2.22118e-16	4.94568	0	1	1	No	0
Erysipelothrichaceae[G-1]_sp_oral_taxon_905	-2.22118e-16	4.94568	0	1	1	No	0
Erysipelothrix_tonsillarum	-2.22118e-16	4.94568	0	1	1	No	0
Erythromicrobium_ramosum	-2.22118e-16	4.94568	0	1	1	No	0
Eubacterium[11][G-1]_infirmum	-0.730518	5.00553	1.14721	0.284133	1	No	0
Eubacterium[11][G-1]_sulci	-0.518712	5.48892	1.18727	0.275881	1	No	0
Eubacterium[11][G-3]_brachy	0.522901	5.42445	0.0500108	0.823045	1	No	0
Eubacterium[11][G-5]_saphenum	-0.652792	4.97523	1.33977	0.247074	1	No	0
Eubacterium[11][G-6]_minutum	-2.22118e-16	4.94568	0	1	1	No	0
Eubacterium[11][G-6]_nodatum	0.631142	4.97663	1.19845	0.273632	1	No	0
Eubacterium[11][G-6]_nodatum	-2.22118e-16	4.94568	0	1	1	No	0
Eubacterium[11][G-7]_yurii	0.493332	4.97566	0.819604	0.365296	1	No	0
Eubacterium[11][G-7]_yurii	-2.22118e-16	4.94568	0	1	1	No	0
Eubacterium_limosum	-2.22118e-16	4.94568	0	1	1	No	0
Eubacterium_limosum	-2.22118e-16	4.94568	0	1	1	No	0
Filifactor_alocis	-0.714261	5.06399	0.611892	0.434076	1	No	0
Finegoldia_magna	-2.22118e-16	4.94568	0	1	1	No	0
Flavobacteriales[G-1]_sp_oral_taxon_318	-2.22118e-16	4.94568	0	1	1	No	0
Flavobacteriales[G-1]_sp_oral_taxon_321	-2.22118e-16	4.94568	0	1	1	No	0
Flavobacteriales[G-2]_sp_oral_taxon_320	-2.22118e-16	4.94568	0	1	1	No	0
Fretibacterium_fastidiosum	-0.452817	4.97554	0.720105	0.39611	1	No	0
Fretibacterium_sp_oral_taxon_358_&_sp_oral_taxon_453	-2.22118e-16	4.94568	0	1	1	No	0
Fretibacterium_sp_oral_taxon_359_&_sp_oral_taxon_452	-0.560575	5.06239	0.406037	0.523988	1	No	0
Fretibacterium_sp_oral_taxon_360	-0.490287	4.97532	0.819166	0.365424	1	No	0
Fretibacterium_sp_oral_taxon_361	-2.22118e-16	4.94568	0	1	1	No	0
Fretibacterium_sp_oral_taxon_362	-2.22118e-16	4.94568	0	1	1	No	0
Fusobacterium_gonidiaformans	-2.22118e-16	4.94568	0	1	1	No	0
Fusobacterium_gonidiaformans	-2.22118e-16	4.94568	0	1	1	No	0
Fusobacterium_naviforme_&_nucleatum_subsp_fusiforme	-0.00716273	6.8222	3.21611e-05	0.995475	1	No	0
Fusobacterium_necrophorum	-2.22118e-16	4.94568	0	1	1	No	0
Fusobacterium_nucleatum_subsp_animalis	-1.15435	6.82046	1.13107	0.287547	1	No	0
Fusobacterium_nucleatum_subsp_animalis	-0.716201	6.78935	0.439129	0.507543	1	No	0
Fusobacterium_nucleatum_subsp_nucleatum	-0.188367	5.48475	0.0305752	0.861192	1	No	0
Fusobacterium_nucleatum_subsp_polymorphum	0.198346	11.1781	0.0113995	0.914973	1	No	0
Fusobacterium_nucleatum_subsp_vincentii	-1.36634	7.42752	1.28335	0.257278	1	No	0
Fusobacterium_sp_oral_taxon_205	-0.769976	6.03683	0.49347	0.482384	1	No	0
Gardnerella_vaginalis	-2.22118e-16	4.94568	0	1	1	No	0
Gemella_bergeri	-0.0227416	5.03413	0.000277265	0.986715	1	No	0
Gemella_morbillorum	-0.971575	6.7412	0.379851	0.537683	1	No	0
Gemella_sanguinis	0.268499	11.7929	0.0299108	0.862693	1	No	0
GN02[G-1]_sp_oral_taxon_871	-2.22118e-16	4.94568	0	1	1	No	0
GN02[G-1]_sp_oral_taxon_872	-2.22118e-16	4.94568	0	1	1	No	0
GN02[G-2]_sp_oral_taxon_873	-2.22118e-16	4.94568	0	1	1	No	0
Haemophilus_aegyptius_&_influenzae	-2.22118e-16	4.94568	0	1	1	No	0
Haemophilus_ducreyi	-2.22118e-16	4.94568	0	1	1	No	0
Haemophilus_haemolyticus_&_sp_oral_taxon_036	-0.142169	5.38618	0.0112932	0.915368	1	No	0
Haemophilus_parahaemolyticus	1.61914	5.34084	1.11418	0.291176	1	No	0
Haemophilus_sp_oral_taxon_035	-2.22118e-16	4.94568	0	1	1	No	0
Helicobacter_pylori	-2.22118e-16	4.94568	0	1	1	No	0
Johnsonella_ignava	-0.513541	4.97642	0.858344	0.354203	1	No	0
Johnsonella_sp_oral_taxon_166	0.622782	4.97651	1.1755	0.278274	1	No	0
Jonquetella_anthropi	-2.22118e-16	4.94568	0	1	1	No	0
Kingella_denitrificans_&_sp_oral_taxon_012	0.19376	9.45609	0.0229454	0.879599	1	No	0
Kingella_denitrificans_&_sp_oral_taxon_012	-2.22118e-16	4.94568	0	1	1	No	0
Kingella_kingae	-2.22118e-16	4.94568	0	1	1	No	0
Kingella_sp_oral_taxon_459	-0.797433	5.00444	1.37694	0.240623	1	No	0
Lachnoanaerobaculum_orale	1.51368	12.9272	1.39765	0.237117	1	No	0
Lachnoanaerobaculum_sp_oral_taxon_083	-0.71259	5.57197	0.646013	0.421542	1	No	0
Lachnoanaerobaculum_sp_oral_taxon_089	-2.22118e-16	4.94568	0	1	1	No	0
Lachnoanaerobaculum_sp_oral_taxon_496	-2.22118e-16	4.94568	0	1	1	No	0
Lachnoanaerobaculum_umeaense	-3.57128	13.2352	3.38129	0.0659405	1	No	0
Lachnospiraceae[G-2]_sp_oral_taxon_088	0.449297	5.24549	0.261853	0.60885	1	No	0
Lachnospiraceae[G-2]_sp_oral_taxon_088	-2.22118e-16	4.94568	0	1	1	No	0
Lachnospiraceae[G-3]_sp_oral_taxon_100	0.914576	5.0529	1.64449	0.199711	1	No	0
Lachnospiraceae[G-3]_sp_oral_taxon_100	-2.22118e-16	4.94568	0	1	1	No	0
Lachnospiraceae[G-3]_sp_oral_taxon_100	-2.22118e-16	4.94568	0	1	1	No	0
Lachnospiraceae[G-5]_sp_oral_taxon_080	-2.22118e-16	4.94568	0	1	1	No	0
Lachnospiraceae[G-5]_sp_oral_taxon_455	-2.22118e-16	4.94568	0	1	1	No	0
Lachnospiraceae[G-6]_sp_oral_taxon_090	-2.22118e-16	4.94568	0	1	1	No	0
Lachnospiraceae[G-7]_sp_oral_taxon_086	-0.558123	4.9764	0.982618	0.321553	1	No	0
Lachnospiraceae[G-7]_sp_oral_taxon_163	-2.22118e-16	4.94568	0	1	1	No	0
Lachnospiraceae[G-8]_sp_oral_taxon_500	-0.652792	4.97523	1.33977	0.247074	1	No	0
Lactobacillus_brevis	-2.22118e-16	4.94568	0	1	1	No	0
Lactobacillus_coleohominis	-2.22118e-16	4.94568	0	1	1	No	0
Lactobacillus_fermentum	1.19665	5.97799	3.16299	0.075325	1	No	0
Lactobacillus_gasseri_&_johnsonii	-0.546862	5.08935	0.146584	0.701822	1	No	0
Lactobacillus_iners	-2.22118e-16	4.94568	0	1	1	No	0
Lactobacillus_jensenii	-2.22118e-16	4.94568	0	1	1	No	0
Lactobacillus_kisonensis	-2.22118e-16	4.94568	0	1	1	No	0
Lactobacillus_parafarraginis	-2.22118e-16	4.94568	0	1	1	No	0
Lactobacillus_reuteri	-2.22118e-16	4.94568	0	1	1	No	0
Lactobacillus_salivarius	0.0266603	5.06367	0.000683289	0.979146	1	No	0
Lactobacillus_sp_oral_taxon_052	-2.22118e-16	4.94568	0	1	1	No	0
Lactobacillus_vaginalis	-2.22118e-16	4.94568	0	1	1	No	0
Lactococcus_lactis	-0.384434	5.45811	0.0210795	0.884563	1	No	0
Leptothrix_sp_oral_taxon_024	-2.22118e-16	4.94568	0	1	1	No	0
Leptothrix_sp_oral_taxon_025	-2.22118e-16	4.94568	0	1	1	No	0
Leptotrichia_goodfellowii	0.493332	4.97566	0.819604	0.365296	1	No	0
Leptotrichia_sp_oral_taxon_212	0.0424118	6.04464	0.00346817	0.953039	1	No	0
Leptotrichia_sp_oral_taxon_215	0.147698	5.03359	0.0126012	0.910621	1	No	0
Leptotrichia_sp_oral_taxon_215	0.36719	11.5084	0.0352529	0.851067	1	No	0
Leptotrichia_sp_oral_taxon_217	-2.22118e-16	4.94568	0	1	1	No	0
Leptotrichia_sp_oral_taxon_219	-0.573456	5.05881	0.371952	0.541942	1	No	0
Leptotrichia_sp_oral_taxon_221	-2.22118e-16	4.94568	0	1	1	No	0
Leptotrichia_sp_oral_taxon_223	-2.22118e-16	4.94568	0	1	1	No	0
Leptotrichia_sp_oral_taxon_223	0.769009	5.06154	0.62343	0.429776	1	No	0
Leptotrichia_sp_oral_taxon_392	-0.152189	6.11016	0.004303	0.947698	1	No	0
Leptotrichia_sp_oral_taxon_462	-2.22118e-16	4.94568	0	1	1	No	0
Leptotrichia_sp_oral_taxon_463	-0.589849	4.97628	1.08094	0.298487	1	No	0
Leptotrichia_sp_oral_taxon_498	1.07696	5.17084	0.635923	0.425191	1	No	0
Leptotrichia_sp_oral_taxon_847	-2.22118e-16	4.94568	0	1	1	No	0
Leptotrichia_sp_oral_taxon_879	-0.909312	6.75807	0.434941	0.509574	1	No	0
Leptotrichiaceae[G-1]_sp_oral_taxon_210	-2.22118e-16	4.94568	0	1	1	No	0
Leptotrichiaceae[G-1]_sp_oral_taxon_220	-2.22118e-16	4.94568	0	1	1	No	0
Lysinibacillus_fusiformis	-2.22118e-16	4.94568	0	1	1	No	0
Megasphaera_micronuciformis	-0.402995	7.98638	0.208795	0.647713	1	No	0
Megasphaera_sp_oral_taxon_123	-2.22118e-16	4.94568	0	1	1	No	0
Megasphaera_sp_oral_taxon_123	-2.22118e-16	4.94568	0	1	1	No	0
Megasphaera_sp_oral_taxon_841	-2.22118e-16	4.94568	0	1	1	No	0
Microbacterium_sp_oral_taxon_185	-2.22118e-16	4.94568	0	1	1	No	0
Mitsuokella_multacida	-2.22118e-16	4.94568	0	1	1	No	0
Mitsuokella_sp_oral_taxon_131	-2.22118e-16	4.94568	0	1	1	No	0
Mitsuokella_sp_oral_taxon_521	-2.22118e-16	4.94568	0	1	1	No	0
Mitsuokella_sp_oral_taxon_521	-0.773903	5.00563	1.2684	0.260067	1	No	0
Mitsuokella_sp_oral_taxon_521	0.574414	4.97663	1.02164	0.312131	1	No	0
Mobiluncus_mulieris	-2.22118e-16	4.94568	0	1	1	No	0
Mogibacterium_diversum	-2.22118e-16	4.94568	0	1	1	No	0
Mogibacterium_pumilum	-2.22118e-16	4.94568	0	1	1	No	0
Mogibacterium_timidum	-0.36341	5.03485	0.175379	0.675375	1	No	0
Mollicutes[G-1]_sp_oral_taxon_504	-0.652792	4.97523	1.33977	0.247074	1	No	0
Mollicutes[G-2]_sp_oral_taxon_906	-2.22118e-16	4.94568	0	1	1	No	0
Moraxella_catarrhalis_&_nonliquefaciens	-2.22118e-16	4.94568	0	1	1	No	0
Mycobacterium_leprae	-2.22118e-16	4.94568	0	1	1	No	0
Mycoplasma_buccale	-2.22118e-16	4.94568	0	1	1	No	0
Mycoplasma_faucium	0.622782	4.97651	1.1755	0.278274	1	No	0
Mycoplasma_fermentans	-2.22118e-16	4.94568	0	1	1	No	0
Mycoplasma_genitalium	-2.22118e-16	4.94568	0	1	1	No	0
Mycoplasma_hominis	-2.22118e-16	4.94568	0	1	1	No	0
Mycoplasma_lipophilum	-2.22118e-16	4.94568	0	1	1	No	0
Mycoplasma_orale	-2.22118e-16	4.94568	0	1	1	No	0
Mycoplasma_pneumoniae	-2.22118e-16	4.94568	0	1	1	No	0
Mycoplasma_salivarium	0.511212	4.97606	0.859056	0.354003	1	No	0
Neisseria_bacilliformis	0.707385	5.11613	0.485279	0.486041	1	No	0
Neisseria_flavescens	-0.516478	5.64993	0.182443	0.669282	1	No	0
Neisseria_flavescens	-0.461031	4.9755	0.740975	0.389349	1	No	0
Neisseria_gonorrhoeae	-2.22118e-16	4.94568	0	1	1	No	0
Neisseria_lactamica	-2.22118e-16	4.94568	0	1	1	No	0
Neisseria_meningitidis	-0.53192	4.97432	0.969996	0.324681	1	No	0
Neisseria_oralis_&_sp_oral_taxon_016	0.0113665	5.00682	5.99554e-05	0.993822	1	No	0
Neisseria_pharyngis	-0.0638027	5.03155	0.00728583	0.931978	1	No	0
Neisseria_sicca	-2.22118e-16	4.94568	0	1	1	No	0
Neisseria_sp_oral_taxon_018	-2.22118e-16	4.94568	0	1	1	No	0
Neisseria_sp_oral_taxon_020	-2.22118e-16	4.94568	0	1	1	No	0
Neisseria_sp_oral_taxon_499	-2.22118e-16	4.94568	0	1	1	No	0
Neisseria_sp_oral_taxon_523	-2.22118e-16	4.94568	0	1	1	No	0
Neisseria_subflava	-2.22118e-16	4.94568	0	1	1	No	0
Neisseria_weaveri	-2.22118e-16	4.94568	0	1	1	No	0
Olsenella_profusa	-2.22118e-16	4.94568	0	1	1	No	0
Olsenella_sp_oral_taxon_807	-0.473121	5.03415	0.325235	0.568479	1	No	0
Olsenella_sp_oral_taxon_809	-2.22118e-16	4.94568	0	1	1	No	0
Olsenella_uli	-0.508078	4.97627	0.847082	0.357379	1	No	0
Oribacterium_sinus	0.137022	6.24076	0.014153	0.905302	1	No	0
Oribacterium_sp_oral_taxon_078_&_sp_oral_taxon_372	1.16602	5.19956	0.499324	0.479797	1	No	0
Oribacterium_sp_oral_taxon_102	-2.22118e-16	4.94568	0	1	1	No	0
Oribacterium_sp_oral_taxon_108	0.96041	6.53768	3.3683	0.0664621	1	No	0
Oribacterium_sp_oral_taxon_108	-0.329865	7.35282	0.232101	0.62997	1	No	0
Oribacterium_sp_oral_taxon_108	-2.22118e-16	4.94568	0	1	1	No	0
Ottowia_sp_oral_taxon_894	0.843246	5.00713	1.42162	0.233136	1	No	0
Ottowia_sp_oral_taxon_894	-2.22118e-16	4.94568	0	1	1	No	0
Paenibacillus_sp_oral_taxon_786	-2.22118e-16	4.94568	0	1	1	No	0
Parascardovia_denticolens	-0.526193	4.97657	0.888786	0.345806	1	No	0
Parvimonas_micra	0.236812	5.38452	0.0214974	0.883432	1	No	0
Parvimonas_sp_oral_taxon_110	-2.22118e-16	4.94568	0	1	1	No	0
Peptococcus_sp_oral_taxon_167	-2.22118e-16	4.94568	0	1	1	No	0
Peptococcus_sp_oral_taxon_167	0.762407	5.00408	1.29161	0.255752	1	No	0
Peptococcus_sp_oral_taxon_168	-2.22118e-16	4.94568	0	1	1	No	0
Peptoniphilus_asaccharolyticus	0.478692	4.9743	0.813037	0.367224	1	No	0
Peptoniphilus_indolicus	-2.22118e-16	4.94568	0	1	1	No	0
Peptoniphilus_lacrimalis	-2.22118e-16	4.94568	0	1	1	No	0
Peptoniphilus_sp_oral_taxon_375	-2.22118e-16	4.94568	0	1	1	No	0
Peptoniphilus_sp_oral_taxon_386	-2.22118e-16	4.94568	0	1	1	No	0
Peptoniphilus_sp_oral_taxon_836	-2.22118e-16	4.94568	0	1	1	No	0
Peptostreptococcaceae[11][G-1]_sp_oral_taxon_383	-2.22118e-16	4.94568	0	1	1	No	0
Peptostreptococcaceae[11][G-2]_sp_oral_taxon_091	-2.22118e-16	4.94568	0	1	1	No	0
Peptostreptococcaceae[11][G-2]_sp_oral_taxon_091	-0.589849	4.97628	1.08094	0.298487	1	No	0
Peptostreptococcaceae[11][G-2]_sp_oral_taxon_091	-2.22118e-16	4.94568	0	1	1	No	0
Peptostreptococcaceae[11][G-3]_sp_oral_taxon_382	-2.22118e-16	4.94568	0	1	1	No	0
Peptostreptococcaceae[11][G-3]_sp_oral_taxon_495	-2.22118e-16	4.94568	0	1	1	No	0
Peptostreptococcaceae[11][G-4]_sp_oral_taxon_103	-2.22118e-16	4.94568	0	1	1	No	0
Peptostreptococcaceae[11][G-4]_sp_oral_taxon_369	-0.68184	5.03256	1.45561	0.22763	1	No	0
Peptostreptococcaceae[11][G-5]_sp_oral_taxon_493	-2.22118e-16	4.94568	0	1	1	No	0
Peptostreptococcaceae[11][G-7]_sp_oral_taxon_081	-2.22118e-16	4.94568	0	1	1	No	0
Peptostreptococcaceae[11][G-7]_sp_oral_taxon_106	-2.22118e-16	4.94568	0	1	1	No	0
Peptostreptococcaceae[13][G-1]_sp_oral_taxon_113	0.0588299	5.0307	0.00134457	0.970749	1	No	0
Peptostreptococcaceae[13][G-2]_sp_oral_taxon_790	-2.22118e-16	4.94568	0	1	1	No	0
Peptostreptococcus_anaerobius	-0.558123	4.9764	0.982618	0.321553	1	No	0
Peptostreptococcus_stomatis	-0.37623	15.7985	0.0415468	0.838486	1	No	0
Porphyromonas_asaccharolytica	-2.22118e-16	4.94568	0	1	1	No	0
Porphyromonas_catoniae	-2.22118e-16	4.94568	0	1	1	No	0
Porphyromonas_catoniae	-2.22118e-16	4.94568	0	1	1	No	0
Porphyromonas_catoniae	-2.22118e-16	4.94568	0	1	1	No	0
Porphyromonas_catoniae	-0.567014	5.00423	1.07328	0.300205	1	No	0
Porphyromonas_catoniae	-0.721434	5.19201	0.515811	0.472634	1	No	0
Porphyromonas_catoniae	-2.22118e-16	4.94568	0	1	1	No	0
Porphyromonas_endodontalis	-1.05685	5.31482	0.528338	0.467306	1	No	0
Porphyromonas_gingivalis	-2.22118e-16	4.94568	0	1	1	No	0
Porphyromonas_sp_oral_taxon_275	0.346209	5.10145	0.431841	0.511087	1	No	0
Porphyromonas_sp_oral_taxon_275	-2.22118e-16	4.94568	0	1	1	No	0
Porphyromonas_sp_oral_taxon_275	-2.22118e-16	4.94568	0	1	1	No	0
Porphyromonas_sp_oral_taxon_277	-2.22118e-16	4.94568	0	1	1	No	0
Porphyromonas_sp_oral_taxon_277	-0.596565	4.97525	1.137	0.286288	1	No	0
Porphyromonas_sp_oral_taxon_278	-0.490287	4.97532	0.819166	0.365424	1	No	0
Porphyromonas_sp_oral_taxon_279	0.00341711	5.00335	0.00159393	0.968154	1	No	0
Porphyromonas_sp_oral_taxon_279	0.720449	5.00368	1.17276	0.278834	1	No	0
Porphyromonas_sp_oral_taxon_284	-2.22118e-16	4.94568	0	1	1	No	0
Porphyromonas_sp_oral_taxon_285	-2.22118e-16	4.94568	0	1	1	No	0
Porphyromonas_sp_oral_taxon_395	0.530016	4.9743	0.96307	0.326415	1	No	0
Porphyromonas_uenonis	-2.22118e-16	4.94568	0	1	1	No	0
Prevotella_baroniae	-2.22118e-16	4.94568	0	1	1	No	0
Prevotella_bivia	-2.22118e-16	4.94568	0	1	1	No	0
Prevotella_buccae	-2.22118e-16	4.94568	0	1	1	No	0
Prevotella_buccalis	-2.22118e-16	4.94568	0	1	1	No	0
Prevotella_dentalis	-2.22118e-16	4.94568	0	1	1	No	0
Prevotella_enoeca	-2.22118e-16	4.94568	0	1	1	No	0
Prevotella_enoeca	-0.589849	4.97628	1.08094	0.298487	1	No	0
Prevotella_fusca	-2.22118e-16	4.94568	0	1	1	No	0
Prevotella_fusca	-2.22118e-16	4.94568	0	1	1	No	0
Prevotella_fusca	-2.22118e-16	4.94568	0	1	1	No	0
Prevotella_histicola	0.641959	5.12023	0.464411	0.49557	1	No	0
Prevotella_intermedia	-2.22118e-16	4.94568	0	1	1	No	0
Prevotella_intermedia	-2.22118e-16	4.94568	0	1	1	No	0
Prevotella_intermedia	-1.11367	5.43377	0.735609	0.391071	1	No	0
Prevotella_loescheii	-2.22118e-16	4.94568	0	1	1	No	0
Prevotella_loescheii	-0.490287	4.97532	0.819166	0.365424	1	No	0
Prevotella_loescheii	-2.22118e-16	4.94568	0	1	1	No	0
Prevotella_maculosa	-0.0508364	5.00444	0.000486939	0.982395	1	No	0
Prevotella_marshii	-2.22118e-16	4.94568	0	1	1	No	0
Prevotella_marshii	-2.22118e-16	4.94568	0	1	1	No	0
Prevotella_micans	-0.513541	4.97642	0.858344	0.354203	1	No	0
Prevotella_micans	0.574414	4.97663	1.02164	0.312131	1	No	0
Prevotella_multiformis	-0.0423995	5.00606	0.00378919	0.950916	1	No	0
Prevotella_multisaccharivorax	-2.22118e-16	4.94568	0	1	1	No	0
Prevotella_nanceiensis_&_sp_oral_taxon_299	0.352158	7.51673	0.0601829	0.806207	1	No	0
Prevotella_nigrescens	-0.710095	5.38919	0.150485	0.698072	1	No	0
Prevotella_oralis	0.101177	5.00577	0.0178472	0.893724	1	No	0
Prevotella_oris	0.509118	5.24854	0.16245	0.68691	1	No	0
Prevotella_oulorum	0.531894	5.31695	0.0628424	0.802059	1	No	0
Prevotella_pallens	0.631142	4.97663	1.19845	0.273632	1	No	0
Prevotella_pallens	-2.22118e-16	4.94568	0	1	1	No	0
Prevotella_pleuritidis	-0.0330683	5.00515	0.00979276	0.921171	1	No	0
Prevotella_saccharolytica	-2.22118e-16	4.94568	0	1	1	No	0
Prevotella_saccharolytica	-0.461031	4.9755	0.740975	0.389349	1	No	0
Prevotella_saccharolytica	-2.22118e-16	4.94568	0	1	1	No	0
Prevotella_salivae	0.317793	5.36592	0.0463297	0.829578	1	No	0
Prevotella_scopos	0.574414	4.97663	1.02164	0.312131	1	No	0
Prevotella_shahii	-2.22118e-16	4.94568	0	1	1	No	0
Prevotella_sp_oral_taxon_292	-0.53192	4.97432	0.969996	0.324681	1	No	0
Prevotella_sp_oral_taxon_292	-2.22118e-16	4.94568	0	1	1	No	0
Prevotella_sp_oral_taxon_293	-2.22118e-16	4.94568	0	1	1	No	0
Prevotella_sp_oral_taxon_296	-2.22118e-16	4.94568	0	1	1	No	0
Prevotella_sp_oral_taxon_300	-0.0335772	5.0062	0.0026199	0.959178	1	No	0
Prevotella_sp_oral_taxon_300	-2.22118e-16	4.94568	0	1	1	No	0
Prevotella_sp_oral_taxon_301	-2.22118e-16	4.94568	0	1	1	No	0
Prevotella_sp_oral_taxon_304	-0.652792	4.97523	1.33977	0.247074	1	No	0
Prevotella_sp_oral_taxon_305	-2.22118e-16	4.94568	0	1	1	No	0
Prevotella_sp_oral_taxon_306	-2.22118e-16	4.94568	0	1	1	No	0
Prevotella_sp_oral_taxon_310	-2.22118e-16	4.94568	0	1	1	No	0
Prevotella_sp_oral_taxon_315	0.413736	4.97302	0.670623	0.412835	1	No	0
Prevotella_sp_oral_taxon_317	0.734806	5.00345	1.21353	0.270634	1	No	0
Prevotella_sp_oral_taxon_317	0.511212	4.97606	0.859056	0.354003	1	No	0
Prevotella_sp_oral_taxon_317	-2.22118e-16	4.94568	0	1	1	No	0
Prevotella_sp_oral_taxon_376	-2.22118e-16	4.94568	0	1	1	No	0
Prevotella_sp_oral_taxon_396	-2.22118e-16	4.94568	0	1	1	No	0
Prevotella_sp_oral_taxon_443	-2.22118e-16	4.94568	0	1	1	No	0
Prevotella_sp_oral_taxon_472	-0.0289192	5.00444	0.000421339	0.983623	1	No	0
Prevotella_sp_oral_taxon_475	-2.22118e-16	4.94568	0	1	1	No	0
Prevotella_sp_oral_taxon_515	-2.22118e-16	4.94568	0	1	1	No	0
Prevotella_sp_oral_taxon_526	-0.490287	4.97532	0.819166	0.365424	1	No	0
Prevotella_sp_oral_taxon_820	-2.22118e-16	4.94568	0	1	1	No	0
Prevotella_veroralis	0.593351	4.97604	1.09854	0.294587	1	No	0
Propionibacterium_acidifaciens	-2.22118e-16	4.94568	0	1	1	No	0
Propionibacterium_acnes	-0.461031	4.9755	0.740975	0.389349	1	No	0
Propionibacterium_avidum	-2.22118e-16	4.94568	0	1	1	No	0
Propionibacterium_avidum	-2.22118e-16	4.94568	0	1	1	No	0
Propionibacterium_propionicum	-2.22118e-16	4.94568	0	1	1	No	0
Propionibacterium_sp_oral_taxon_192	-2.22118e-16	4.94568	0	1	1	No	0
Propionibacterium_sp_oral_taxon_193	-2.22118e-16	4.94568	0	1	1	No	0
Propionibacterium_sp_oral_taxon_194	-2.22118e-16	4.94568	0	1	1	No	0
Propionibacterium_sp_oral_taxon_915	-2.22118e-16	4.94568	0	1	1	No	0
Proteus_mirabilis	-2.22118e-16	4.94568	0	1	1	No	0
Pseudomonas_aeruginosa	-0.571399	4.97641	1.02077	0.312336	1	No	0
Pseudomonas_fluorescens	-2.22118e-16	4.94568	0	1	1	No	0
Pseudomonas_otitidis	-2.22118e-16	4.94568	0	1	1	No	0
Pseudomonas_sp_oral_taxon_032	-2.22118e-16	4.94568	0	1	1	No	0
Pseudoramibacter_alactolyticus	-2.22118e-16	4.94568	0	1	1	No	0
Pyramidobacter_piscolens	-2.22118e-16	4.94568	0	1	1	No	0
Rhodocyclus_sp_oral_taxon_028	-2.22118e-16	4.94568	0	1	1	No	0
Scardovia_inopinata	-2.22118e-16	4.94568	0	1	1	No	0
Selenomonas_artemidis	-2.22118e-16	4.94568	0	1	1	No	0
Selenomonas_artemidis	0.0474611	5.00546	0.0033398	0.953915	1	No	0
Selenomonas_dianae	0.568718	4.9767	1.00274	0.316649	1	No	0
Selenomonas_dianae	-2.22118e-16	4.94568	0	1	1	No	0
Selenomonas_flueggei	0.593351	4.97604	1.09854	0.294587	1	No	0
Selenomonas_noxia	0.991637	5.11682	0.682368	0.408772	1	No	0
Selenomonas_noxia	-0.652792	4.97523	1.33977	0.247074	1	No	0
Selenomonas_noxia_&_sp_oral_taxon_140	-0.452817	4.97554	0.720105	0.39611	1	No	0
Selenomonas_sp_oral_taxon_133	-2.22118e-16	4.94568	0	1	1	No	0
Selenomonas_sp_oral_taxon_133	-2.22118e-16	4.94568	0	1	1	No	0
Selenomonas_sp_oral_taxon_134	-2.22118e-16	4.94568	0	1	1	No	0
Selenomonas_sp_oral_taxon_134	0.413736	4.97302	0.670623	0.412835	1	No	0
Selenomonas_sp_oral_taxon_134	0.511212	4.97606	0.859056	0.354003	1	No	0
Selenomonas_sp_oral_taxon_136	-2.22118e-16	4.94568	0	1	1	No	0
Selenomonas_sp_oral_taxon_137	-2.22118e-16	4.94568	0	1	1	No	0
Selenomonas_sp_oral_taxon_137	-2.22118e-16	4.94568	0	1	1	No	0
Selenomonas_sp_oral_taxon_137	-2.22118e-16	4.94568	0	1	1	No	0
Selenomonas_sp_oral_taxon_138	0.311375	5.83939	0.0919946	0.761657	1	No	0
Selenomonas_sp_oral_taxon_143	-2.22118e-16	4.94568	0	1	1	No	0
Selenomonas_sp_oral_taxon_146	-2.22118e-16	4.94568	0	1	1	No	0
Selenomonas_sp_oral_taxon_149	-0.7096	5.00458	1.11592	0.290798	1	No	0
Selenomonas_sp_oral_taxon_388	-2.22118e-16	4.94568	0	1	1	No	0
Selenomonas_sp_oral_taxon_442	-2.22118e-16	4.94568	0	1	1	No	0
Selenomonas_sp_oral_taxon_478	-2.22118e-16	4.94568	0	1	1	No	0
Selenomonas_sp_oral_taxon_478	-2.22118e-16	4.94568	0	1	1	No	0
Selenomonas_sp_oral_taxon_501	-2.22118e-16	4.94568	0	1	1	No	0
Selenomonas_sputigena	0.478692	4.9743	0.813037	0.367224	1	No	0
Selenomonas_sputigena	-2.22118e-16	4.94568	0	1	1	No	0
Selenomonas_sputigena	-2.22118e-16	4.94568	0	1	1	No	0
Selenomonas_sputigena	-0.652792	4.97523	1.33977	0.247074	1	No	0
Selenomonas_sputigena	-2.22118e-16	4.94568	0	1	1	No	0
Selenomonas_sputigena_&_sp_oral_taxon_143	-0.452817	4.97554	0.720105	0.39611	1	No	0
Shuttleworthia_satelles	-0.336734	5.03498	0.164053	0.685452	1	No	0
Simonsiella_muelleri	-2.22118e-16	4.94568	0	1	1	No	0
Slackia_exigua	-2.22118e-16	4.94568	0	1	1	No	0
Sneathia_amnionii	-2.22118e-16	4.94568	0	1	1	No	0
Sneathia_sanguinegens	-2.22118e-16	4.94568	0	1	1	No	0
Solobacterium_moorei	0.544036	5.38768	0.0556949	0.813435	1	No	0
SR1[G-1]_sp_oral_taxon_345	-2.22118e-16	4.94568	0	1	1	No	0
SR1[G-1]_sp_oral_taxon_874	-2.22118e-16	4.94568	0	1	1	No	0
SR1[G-1]_sp_oral_taxon_875	-2.22118e-16	4.94568	0	1	1	No	0
Staphylococcus_aureus_&_gallinarum	-0.306382	9.4805	0.098656	0.753448	1	No	0
Stenotrophomonas_maltophilia	-2.22118e-16	4.94568	0	1	1	No	0
Stenotrophomonas_maltophilia	-0.00366123	5.00499	0.00206472	0.963757	1	No	0
Stomatobaculum_sp_oral_taxon_373	-2.22118e-16	4.94568	0	1	1	No	0
Stomatobaculum_sp_oral_taxon_910	0.622782	4.97651	1.1755	0.278274	1	No	0
Streptococcus_agalactiae	-2.22118e-16	4.94568	0	1	1	No	0
Streptococcus_anginosus	2.46894	9.72028	3.92104	0.0476855	1	No	0
Streptococcus_constellatus	-1.27096	5.06359	2.33177	0.126757	1	No	0
Streptococcus_cristatus	0.2405	5.56578	0.0196322	0.888569	1	No	0
Streptococcus_downei	-1.09642	5.03488	1.88064	0.170261	1	No	0
Streptococcus_intermedius	0.237081	5.43232	0.0264984	0.870689	1	No	0
Streptococcus_parasanguinis_II	-0.759791	8.56975	0.582484	0.44534	1	No	0
Streptococcus_pneumoniae_&_pseudopneumoniae	-0.232225	5.64684	0.0496828	0.823616	1	No	0
Streptococcus_pyogenes	-2.22118e-16	4.94568	0	1	1	No	0
Streptococcus_salivarius_&_vestibularis	0.467089	14.5851	0.18822	0.664402	1	No	0
Streptococcus_sanguinis	-0.383859	11.1009	0.152143	0.696495	1	No	0
Streptococcus_sobrinus	-1.40033	5.56401	0.748931	0.386815	1	No	0
Streptococcus_sp_oral_taxon_064	-1.12549	9.03897	1.17031	0.279338	1	No	0
Streptococcus_sp_oral_taxon_066	-0.584604	8.35452	0.411787	0.521064	1	No	0
Streptococcus_sp_oral_taxon_068	0.285391	6.05324	0.0464582	0.829345	1	No	0
Streptococcus_sp_oral_taxon_069	-2.22118e-16	4.94568	0	1	1	No	0
Streptococcus_sp_oral_taxon_431	-1.32475	7.6095	2.05593	0.151615	1	No	0
Streptococcus_sp_oral_taxon_486	-1.01969	7.08628	1.11902	0.29013	1	No	0
Streptococcus_sp_oral_taxon_487	-0.547238	5.94493	0.116546	0.732811	1	No	0
Syntrophomonadaceae[8][G-1]_sp_oral_taxon_435	-2.22118e-16	4.94568	0	1	1	No	0
Tannerella_forsythia	-0.491736	5.14197	0.160958	0.688276	1	No	0
Tannerella_sp_oral_taxon_286	0.921626	5.03209	1.62118	0.202927	1	No	0
Tannerella_sp_oral_taxon_808	0.838024	5.00629	1.44375	0.229533	1	No	0
Tannerella_sp_oral_taxon_916	-2.22118e-16	4.94568	0	1	1	No	0
Tannerella_sp_oral_taxon_916	-2.22118e-16	4.94568	0	1	1	No	0
Tannerella_sp_oral_taxon_916	-2.22118e-16	4.94568	0	1	1	No	0
Tannerella_sp_oral_taxon_916	-2.22118e-16	4.94568	0	1	1	No	0
TM7[G-1]_sp_oral_taxon_346	-1.214	5.0337	2.29243	0.130006	1	No	0
TM7[G-1]_sp_oral_taxon_347	-1.02066	5.06296	1.94533	0.16309	1	No	0
TM7[G-1]_sp_oral_taxon_348	-2.22118e-16	4.94568	0	1	1	No	0
TM7[G-1]_sp_oral_taxon_348	0.524165	4.9762	0.890865	0.345243	1	No	0
TM7[G-1]_sp_oral_taxon_349	-2.22118e-16	4.94568	0	1	1	No	0
TM7[G-1]_sp_oral_taxon_352	-0.00272983	5.06106	0.000180988	0.989266	1	No	0
TM7[G-1]_sp_oral_taxon_353	-0.452817	4.97554	0.720105	0.39611	1	No	0
TM7[G-1]_sp_oral_taxon_488	-2.22118e-16	4.94568	0	1	1	No	0
TM7[G-2]_sp_oral_taxon_350	-2.22118e-16	4.94568	0	1	1	No	0
TM7[G-3]_sp_oral_taxon_351	-2.22118e-16	4.94568	0	1	1	No	0
TM7[G-4]_sp_oral_taxon_355	-2.22118e-16	4.94568	0	1	1	No	0
TM7[G-5]_sp_oral_taxon_356	-2.22118e-16	4.94568	0	1	1	No	0
TM7[G-5]_sp_oral_taxon_437	1.06874	5.09342	1.33665	0.247625	1	No	0
Treponema_amylovorum	-2.22118e-16	4.94568	0	1	1	No	0
Treponema_denticola	-0.786191	5.19411	0.528111	0.467402	1	No	0
Treponema_denticola	-0.652792	4.97523	1.33977	0.247074	1	No	0
Treponema_lecithinolyticum	0.0210587	5.00547	0.000545792	0.981361	1	No	0
Treponema_maltophilum	-2.22118e-16	4.94568	0	1	1	No	0
Treponema_pallidum	-2.22118e-16	4.94568	0	1	1	No	0
Treponema_parvum	-2.22118e-16	4.94568	0	1	1	No	0
Treponema_pectinovorum	-2.22118e-16	4.94568	0	1	1	No	0
Treponema_putidum	-2.22118e-16	4.94568	0	1	1	No	0
Treponema_socranskii	-2.22118e-16	4.94568	0	1	1	No	0
Treponema_socranskii	-2.22118e-16	4.94568	0	1	1	No	0
Treponema_socranskii	0.0300834	5.09032	0.00131817	0.971038	1	No	0
Treponema_socranskii	-2.22118e-16	4.94568	0	1	1	No	0
Treponema_sp_oral_taxon_226	-2.22118e-16	4.94568	0	1	1	No	0
Treponema_sp_oral_taxon_227	-2.22118e-16	4.94568	0	1	1	No	0
Treponema_sp_oral_taxon_228	-2.22118e-16	4.94568	0	1	1	No	0
Treponema_sp_oral_taxon_228	-2.22118e-16	4.94568	0	1	1	No	0
Treponema_sp_oral_taxon_230	-2.22118e-16	4.94568	0	1	1	No	0
Treponema_sp_oral_taxon_231_&_sp_oral_taxon_237	0.528664	5.00583	0.896038	0.343846	1	No	0
Treponema_sp_oral_taxon_232	-2.22118e-16	4.94568	0	1	1	No	0
Treponema_sp_oral_taxon_234	-2.22118e-16	4.94568	0	1	1	No	0
Treponema_sp_oral_taxon_235	-2.22118e-16	4.94568	0	1	1	No	0
Treponema_sp_oral_taxon_236	-2.22118e-16	4.94568	0	1	1	No	0
Treponema_sp_oral_taxon_238	-2.22118e-16	4.94568	0	1	1	No	0
Treponema_sp_oral_taxon_239	-2.22118e-16	4.94568	0	1	1	No	0
Treponema_sp_oral_taxon_242	-2.22118e-16	4.94568	0	1	1	No	0
Treponema_sp_oral_taxon_246	-2.22118e-16	4.94568	0	1	1	No	0
Treponema_sp_oral_taxon_247	-2.22118e-16	4.94568	0	1	1	No	0
Treponema_sp_oral_taxon_249	-2.22118e-16	4.94568	0	1	1	No	0
Treponema_sp_oral_taxon_250	-2.22118e-16	4.94568	0	1	1	No	0
Treponema_sp_oral_taxon_252	-2.22118e-16	4.94568	0	1	1	No	0
Treponema_sp_oral_taxon_253	-2.22118e-16	4.94568	0	1	1	No	0
Treponema_sp_oral_taxon_254	-2.22118e-16	4.94568	0	1	1	No	0
Treponema_sp_oral_taxon_255	-2.22118e-16	4.94568	0	1	1	No	0
Treponema_sp_oral_taxon_256	-2.22118e-16	4.94568	0	1	1	No	0
Treponema_sp_oral_taxon_257	-0.534703	5.00656	0.90292	0.342	1	No	0
Treponema_sp_oral_taxon_258	0.511212	4.97606	0.859056	0.354003	1	No	0
Treponema_sp_oral_taxon_260	-2.22118e-16	4.94568	0	1	1	No	0
Treponema_sp_oral_taxon_262	-2.22118e-16	4.94568	0	1	1	No	0
Treponema_sp_oral_taxon_262	0.574414	4.97663	1.02164	0.312131	1	No	0
Treponema_sp_oral_taxon_263	-2.22118e-16	4.94568	0	1	1	No	0
Treponema_sp_oral_taxon_264	-2.22118e-16	4.94568	0	1	1	No	0
Treponema_sp_oral_taxon_265	-2.22118e-16	4.94568	0	1	1	No	0
Treponema_sp_oral_taxon_268	-0.461031	4.9755	0.740975	0.389349	1	No	0
Treponema_sp_oral_taxon_268	-2.22118e-16	4.94568	0	1	1	No	0
Treponema_sp_oral_taxon_269	-2.22118e-16	4.94568	0	1	1	No	0
Treponema_sp_oral_taxon_270	-2.22118e-16	4.94568	0	1	1	No	0
Treponema_sp_oral_taxon_271	-2.22118e-16	4.94568	0	1	1	No	0
Treponema_sp_oral_taxon_490	-2.22118e-16	4.94568	0	1	1	No	0
Treponema_sp_oral_taxon_508	-2.22118e-16	4.94568	0	1	1	No	0
Treponema_sp_oral_taxon_508	-0.652792	4.97523	1.33977	0.247074	1	No	0
Treponema_sp_oral_taxon_517	-2.22118e-16	4.94568	0	1	1	No	0
Treponema_sp_oral_taxon_518	-2.22118e-16	4.94568	0	1	1	No	0
Treponema_vincentii	-2.22118e-16	4.94568	0	1	1	No	0
Turicella_otitidis	-0.32005	5.09246	0.108199	0.742204	1	No	0
Variovorax_paradoxus	-2.22118e-16	4.94568	0	1	1	No	0
Veillonella_atypica	0.634949	13.3885	0.231044	0.630751	1	No	0
Veillonella_denticariosi	0.0499022	10.4727	0.000286076	0.986505	1	No	0
Veillonella_denticariosi	0.14371	5.16965	0.00123384	0.971979	1	No	0
Veillonella_parvula	0.73554	9.00805	0.214785	0.643043	1	No	0
Veillonella_rogosae	1.15866	9.85952	0.743471	0.388551	1	No	0
Veillonella_sp_oral_taxon_780	0.199877	5.12777	0.0544569	0.815482	1	No	0
Veillonella_sp_oral_taxon_917	-2.22118e-16	4.94568	0	1	1	No	0
Veillonellaceae[G-1]_sp_oral_taxon_129	-2.22118e-16	4.94568	0	1	1	No	0
Veillonellaceae[G-1]_sp_oral_taxon_132_&_sp_oral_taxon_150	-2.22118e-16	4.94568	0	1	1	No	0
Veillonellaceae[G-1]_sp_oral_taxon_135	-2.22118e-16	4.94568	0	1	1	No	0
Veillonellaceae[G-1]_sp_oral_taxon_145	-2.22118e-16	4.94568	0	1	1	No	0
Veillonellaceae[G-1]_sp_oral_taxon_148	-2.22118e-16	4.94568	0	1	1	No	0
Veillonellaceae[G-1]_sp_oral_taxon_155	-2.22118e-16	4.94568	0	1	1	No	0
Veillonellaceae[G-1]_sp_oral_taxon_155	-2.22118e-16	4.94568	0	1	1	No	0
Veillonellaceae[G-1]_sp_oral_taxon_483	0.568718	4.9767	1.00274	0.316649	1	No	0
Veillonellaceae[G-1]_sp_oral_taxon_918	-2.22118e-16	4.94568	0	1	1	No	0
Achromobacter_Genus_probe	-2.22118e-16	4.94568	0	1	1	No	0
Acinetobacter_Genus_probe	0.812044	5.0064	1.35429	0.244529	1	No	0
Anaerococcus_Genus_probe	-2.22118e-16	4.94568	0	1	1	No	0
Aquamicrobium_Genus_probe	-2.22118e-16	4.94568	0	1	1	No	0
Arcanobacterium_Genus_probe	-2.22118e-16	4.94568	0	1	1	No	0
Atopobium_Genus_probe	-0.0307713	5.03214	0.00316953	0.955104	1	No	0
Bacteroides_Genus_probe	-2.22118e-16	4.94568	0	1	1	No	0
Bacteroidetes[G-3]_Genus_probe	0.493332	4.97566	0.819604	0.365296	1	No	0
Bacteroidetes[G-5]_Genus_probe	-2.22118e-16	4.94568	0	1	1	No	0
Bartonella_Genus_probe	-2.22118e-16	4.94568	0	1	1	No	0
Bifidobacterium_Genus_probe_1	-2.22118e-16	4.94568	0	1	1	No	0
Bifidobacterium_Genus_probe_2	-2.22118e-16	4.94568	0	1	1	No	0
Bordetella_Genus_probe	-2.22118e-16	4.94568	0	1	1	No	0
Brevundimonas_Genus_probe	-2.22118e-16	4.94568	0	1	1	No	0
Burkholderia_Genus_probe	-2.22118e-16	4.94568	0	1	1	No	0
Campylobacter_Genus_probe	-0.369543	6.45465	0.105596	0.745215	1	No	0
Capnocytophaga_Genus_probe_1	-0.480288	5.68047	0.159111	0.689976	1	No	0
Capnocytophaga_Genus_probe_2	0.830616	5.11441	0.354395	0.551636	1	No	0
Cardiobacterium_Genus_probe	-2.22118e-16	4.94568	0	1	1	No	0
Catonella_Genus_probe	0.643256	5.07992	0.723865	0.394879	1	No	0
Chlamydophila_Genus_probe	-2.22118e-16	4.94568	0	1	1	No	0
Corynebacterium_Genus_probe	0.0869861	5.29365	0.000856228	0.976656	1	No	0
Desulfobulbus_Genus_probe	-0.652792	4.97523	1.33977	0.247074	1	No	0
Dialister_Genus_probe_1	-2.22118e-16	4.94568	0	1	1	No	0
Dialister_Genus_probe_2	-2.22118e-16	4.94568	0	1	1	No	0
Dietzia_Genus_probe	-2.22118e-16	4.94568	0	1	1	No	0
Eggerthella_Genus_probe	-2.22118e-16	4.94568	0	1	1	No	0
Enterococcus_Genus_probe	-2.22118e-16	4.94568	0	1	1	No	0
Erysipelothrichaceae_Genus_probe	-2.22118e-16	4.94568	0	1	1	No	0
Erysipelothrix_Genus_probe	-2.22118e-16	4.94568	0	1	1	No	0
Escherichia_Genus_probe	-2.22118e-16	4.94568	0	1	1	No	0
Eubacterium_Genus_probe_1	-0.99343	5.03594	1.81263	0.178193	1	No	0
Eubacterium_Genus_probe_2	-2.22118e-16	4.94568	0	1	1	No	0
Filifactor_Genus_probe	-2.22118e-16	4.94568	0	1	1	No	0
Fretibacterium_Genus_probe	0.060046	5.00651	0.00775898	0.929809	1	No	0
Haemophilus_Genus_probe	0.0534105	5.43852	0.00941979	0.922682	1	No	0
Helicobacter_Genus_probe	0.494013	5.00232	0.843646	0.358356	1	No	0
Johnsonella_Genus_probe	-0.0247236	5.2764	0.000713163	0.978695	1	No	0
Kytococcus_Genus_probe	-2.22118e-16	4.94568	0	1	1	No	0
Lachnoanaerobaculum_Genus_probe	0.500114	8.51369	0.0948134	0.758145	1	No	0
Lactobacillus_Genus_probe_1	-0.461031	4.9755	0.740975	0.389349	1	No	0
Lactobacillus_Genus_probe_2	-0.250387	7.37804	0.0616134	0.803964	1	No	0
Lactobacillus_Genus_probe_3	-2.22118e-16	4.94568	0	1	1	No	0
Lactobacillus_Genus_probe_4	-2.22118e-16	4.94568	0	1	1	No	0
Leptotrichiaceae_Genus_probe	0.413736	4.97302	0.670623	0.412835	1	No	0
Listeria_Genus_probe	-2.22118e-16	4.94568	0	1	1	No	0
Mitsuokella_Genus_probe	-2.22118e-16	4.94568	0	1	1	No	0
Mobiluncus_Genus_probe	-2.22118e-16	4.94568	0	1	1	No	0
Mogibacterium_Genus_probe	-1.77173	5.69808	1.75003	0.185873	1	No	0
Moraxella_Genus_probe	-2.22118e-16	4.94568	0	1	1	No	0
Mycobacterium_Genus_probe	-2.22118e-16	4.94568	0	1	1	No	0
Mycoplasma_Genus_probe	-2.22118e-16	4.94568	0	1	1	No	0
Olsenella_Genus_probe	-2.22118e-16	4.94568	0	1	1	No	0
Paenibacillus_Genus_probe	2.0788	10.3629	1.74896	0.186008	1	No	0
Parvimonas_Genus_probe	-0.331515	10.8429	0.150376	0.698177	1	No	0
Peptoniphilus_Genus_probe	-2.22118e-16	4.94568	0	1	1	No	0
Peptostreptococcus_Genus_probe	-0.340807	10.7311	0.254922	0.61363	1	No	0
Porphyromonas_Genus_probe_1	0.072651	5.06408	0.00468451	0.945433	1	No	0
Porphyromonas_Genus_probe_3	-2.22118e-16	4.94568	0	1	1	No	0
Propionibacterium_Genus_probe	-2.22118e-16	4.94568	0	1	1	No	0
Proteus_Genus_probe	-2.22118e-16	4.94568	0	1	1	No	0
Pseudomonas_Genus_probe	-0.0414403	8.05724	0.00312693	0.955406	1	No	0
Sanguibacter_Genus_probe	-2.22118e-16	4.94568	0	1	1	No	0
Scardovia_Genus_probe	-2.22118e-16	4.94568	0	1	1	No	0
Selenomonas_&_Centipeda_Genus_probe	-2.22118e-16	4.94568	0	1	1	No	0
Slackia_Genus_probe	-0.596565	4.97525	1.137	0.286288	1	No	0
Sphingomonas_Genus_probe	-2.22118e-16	4.94568	0	1	1	No	0
SR1_Genus_probe	0.833138	5.00453	1.49026	0.222177	1	No	0
Staphylococcus_Genus_probe	0.852824	8.86776	0.340803	0.559366	1	No	0
Tannerella_Genus_probe	0.568718	4.9767	1.00274	0.316649	1	No	0
TM7_Genus_probe	-3.047	10.78	5.82536	0.0157968	1	No	0
Treponema_Genus_probe_1	-0.652792	4.97523	1.33977	0.247074	1	No	0
Treponema_Genus_probe_2	-0.719301	5.06212	0.494778	0.481803	1	No	0
Treponema_Genus_probe_3	0.528664	5.00583	0.896038	0.343846	1	No	0
Treponema_Genus_probe_4	-0.589849	4.97628	1.08094	0.298487	1	No	0
Treponema_Genus_probe_5	-0.518915	5.12081	0.143404	0.70492	1	No	0
Veillonellaceae_probe_1	-2.22118e-16	4.94568	0	1	1	No	0
Veillonellaceae_probe_2	-2.22118e-16	4.94568	0	1	1	No	0
Yersinia_Genus_probe	-2.22118e-16	4.94568	0	1	1	No	0
