# Supplementary material for: Protein relative abundance patterns associated with sucrose-induced dysbiosis are conserved across taxonomically diverse oral microcosm biofilm models of dental caries
Source: Microbiome. 2015 Dec 19;3:69. doi: 10.1186/s40168-015-0136-z (PMC4684605; doi:10.1186/s40168-015-0136-z)
Supplement: Additional file 6: — Counts for spectra assigned at the species level by the MEGAN5 LCA. Each row lists spectral counts assigned to a NCBI species level taxon in at least one NS or WS sample. The columns are paired, so that each NS sample is matched with its WS counterpart. The rows are sorted in descending order by the number of samples in which that species was assigned (using column Z). [file 40168_2015_136_MOESM6_ESM.xlsx]

## Sheet: MEGAN5 species spectral counts
MEGAN5 LCA species-level assignments	730NS	730WS	733NS	733WS	734NS	734WS	737NS	737WS	760NS	760WS	769NS	769WS	781NS	781WS	795NS	795WS	852NS	852WS	861NS	861WS	866NS	866WS	867NS	867WS	# present
Streptococcus pneumoniae	21	45	32	42	43	41	6	44	20	41	17	46	100	27	21	47	34	65	34	63	8	42	20	70	24
Streptococcus sanguinis	125	97	45	12	85	46	96	136	36	66	91	206	618	13	192	0	65	117	190	25	5	10	181	168	23
Streptococcus agalactiae	16	35	11	6	0	18	13	29	5	25	5	11	36	13	0	33	6	16	15	42	8	20	14	11	22
Veillonella dispar	109	21	0	0	186	98	141	488	52	127	100	85	1486	115	285	218	138	219	168	106	161	110	240	410	22
Streptococcus gordonii	33	1498	325	30	107	108	102	562	9	11	66	213	22	0	10	0	129	1226	41	95	9	0	353	938	21
Streptococcus mitis	11	50	9	10	12	6	0	7	6	22	9	36	19	14	0	20	16	17	13	20	0	20	5	23	21
Veillonella parvula	63	0	0	0	37	40	511	777	89	233	204	228	225	13	34	13	366	743	243	74	259	104	165	546	21
Granulicatella adiacens	1472	11	2003	153	0	32	0	10	302	352	265	82	1056	416	0	0	11	13	1358	106	880	1570	10	17	20
Veillonella sp. oral taxon 158	169	0	0	0	149	103	143	522	90	158	130	77	0	75	192	263	145	251	181	125	93	128	212	427	20
Streptococcus infantis	6	34	23	29	21	0	0	16	0	8	9	5	12	14	21	6	9	18	14	9	0	9	0	16	19
Streptococcus oralis	17	79	13	9	0	9	0	41	0	39	0	45	140	39	7	23	24	24	5	56	34	71	0	13	19
Streptococcus sp. oral taxon 056	25	116	121	11	26	29	36	79	12	11	33	58	0	0	17	0	46	102	80	65	0	0	63	89	19
Bacillus cereus	5	16	759	762	41	0	0	0	0	87	79	41	0	0	7	127	71	5	564	164	760	286	13	20	18
Fusobacterium nucleatum	21	0	0	0	723	0	4567	5	721	24	676	7	2489	17	294	0	590	166	66	0	918	6	621	6	18
Streptococcus sobrinus	22	0	21	20	0	5	10	6	0	25	9	11	21	38	0	21	5	5	5	56	0	20	0	13	18
Streptococcus cristatus	1451	46	85	17	11	0	38	37	259	459	6	17	361	12	264	34	9	0	0	0	0	0	0	27	17
Haemophilus parainfluenzae	409	0	0	0	1103	0	602	147	1828	854	2223	14	211	0	1277	0	0	12	3322	18	2492	0	1991	1083	16
Escherichia coli	6	0	39	379	0	0	19	0	13	0	0	0	33	0	9	0	69	23	43	17	14	6	18	10	15
Streptococcus australis	13	14	19	30	0	0	11	12	0	0	0	0	5	23	7	11	5	5	14	39	0	0	0	7	15
Streptococcus salivarius	5	150	8	90	0	0	0	165	0	103	0	0	29	805	6	986	0	14	0	184	11	423	0	200	15
Veillonella atypica	0	0	5	0	23	390	0	498	0	13	6	0	46	115	320	552	0	0	44	130	7	0	14	254	15
Streptococcus sp. F0442	0	0	139	147	0	5	0	174	0	23	17	0	0	301	0	24	10	97	12	225	0	44	0	201	14
uncultured bacterium	15	0	0	0	0	0	25	5	13	16	0	17	0	0	0	23	29	17	19	13	18	0	9	10	14
Veillonella sp. oral taxon 780	0	0	0	0	289	14	94	0	144	49	0	34	0	38	0	130	58	68	0	62	35	42	29	0	14
Fusobacterium periodonticum	6	0	0	0	644	0	629	0	814	6	679	0	874	0	752	0	227	363	10	0	411	0	1159	0	13
Streptococcus parasanguinis	15	80	42	69	5	8	5	0	16	26	6	27	0	0	0	25	0	0	0	0	0	30	0	0	13
Streptococcus sp. GMD4S	0	0	5	0	0	6	0	5	0	14	5	14	14	6	0	12	0	7	0	0	6	24	0	8	13
Haemophilus influenzae	5	0	0	0	42	0	24	0	37	23	37	0	20	0	24	0	31	0	35	0	38	0	7	0	12
Streptococcus thermophilus	7	39	12	54	0	0	0	0	0	43	0	11	0	103	0	173	0	0	0	22	6	183	0	8	12
Streptococcus vestibularis	0	36	0	28	11	27	0	54	0	0	0	0	0	56	0	65	0	13	0	8	0	24	0	55	11
Streptomyces	10	0	0	0	0	0	6	7	0	5	0	0	0	0	0	9	11	8	8	0	12	6	9	0	11
Aggregatibacter actinomycetemcomitans	11	0	0	0	5	0	6	0	33	0	5	0	17	0	0	0	0	0	11	0	37	0	15	9	10
Fusobacterium sp. oral taxon 370	0	0	0	0	173	0	270	0	15	0	32	0	116	0	213	0	115	118	0	0	29	0	241	0	10
Gemella sanguinis	343	0	0	6	0	0	41	0	25	11	5	0	0	0	0	9	14	48	6	0	0	0	0	0	10
Streptococcus sp. GMD6S	0	0	6	8	0	0	0	0	0	5	6	5	0	0	0	12	9	6	0	0	0	9	5	0	10
Streptococcus suis	0	56	0	0	0	0	0	0	0	20	7	19	0	0	5	0	0	0	0	8	5	21	13	9	10
Abiotrophia defectiva	1021	0	175	9	0	0	0	0	200	7	64	6	0	0	0	0	0	0	6	0	1049	0	0	0	9
Lactobacillus mucosae	0	0	0	10	0	0	0	6	0	10	0	12	0	14	0	6	0	5	0	0	6	8	0	0	9
Paenibacillus sp. oral taxon 786	50	0	7	0	9	0	5	0	0	19	13	0	0	0	26	0	0	21	0	0	0	0	12	0	9
Gemella haemolysans	27	5	7	0	5	0	5	0	21	0	0	0	0	0	0	7	0	23	0	0	0	0	0	0	8
Pasteurella multocida	0	0	0	0	0	0	7	0	7	0	14	0	12	0	0	0	0	0	30	0	9	0	14	11	8
Streptococcus constellatus	0	14	0	0	0	0	0	9	0	0	0	0	9	0	9	30	0	16	0	10	0	0	0	13	8
Veillonella sp. DORA_A_3_16_22	29	0	0	0	0	10	0	0	0	38	24	33	0	0	0	43	0	0	0	0	11	25	0	0	8
Aggregatibacter segnis	0	0	0	0	0	0	224	9	7	0	0	0	574	0	12	0	0	0	12	0	6	0	0	0	7
Bacillus anthracis	101	0	35	23	0	0	0	0	0	0	9	7	5	0	0	0	0	0	19	0	0	0	0	0	7
Clostridiales Family XI. Incertae Sedis	0	0	0	6	0	0	0	0	5	0	6	4	11	2	0	0	0	0	3	0	0	0	0	0	7
Eikenella corrodens	102	0	0	0	0	0	12	0	609	0	360	0	0	0	0	0	28	0	230	0	221	0	0	0	7
Enterococcus faecalis	0	12	0	0	9	0	5	0	0	0	0	0	0	0	8	0	18	0	0	0	0	0	15	9	7
Haemophilus pittmaniae	0	0	0	0	19	0	0	0	6	9	16	0	8	0	11	0	0	0	0	0	0	0	12	0	7
Lactobacillus coleohominis	0	0	0	8	0	0	0	0	0	0	7	24	0	0	0	5	0	0	0	6	0	7	0	9	7
Salmonella enterica	5	0	0	0	0	0	5	0	5	0	0	0	10	0	0	0	63	13	12	0	0	0	0	0	7
Streptococcus sp. DORA_10	10	0	6	0	0	22	0	0	0	6	0	11	0	0	0	17	0	0	0	0	0	16	0	0	7
Streptococcus sp. F0441	0	0	5	0	0	0	0	0	0	9	0	7	0	0	0	10	0	7	0	0	0	11	0	14	7
Veillonella sp. ACP1	0	0	0	0	0	18	0	39	0	0	0	0	0	47	0	59	0	0	16	44	0	0	0	222	7
Aggregatibacter aphrophilus	0	0	0	0	0	0	13	0	21	0	6	0	5	0	0	0	0	0	11	0	7	0	0	0	6
Fusobacterium necrophorum	0	0	0	0	0	0	78	0	19	0	25	0	29	0	5	0	0	0	0	0	0	0	15	0	6
Gemella morbillorum	36	0	0	0	6	0	12	0	61	8	0	0	0	0	0	0	10	0	0	0	0	0	0	0	6
Streptococcus anginosus	0	0	27	0	0	5	5	0	0	0	7	6	0	6	0	0	0	0	0	0	0	0	0	0	6
Streptococcus intermedius	5	6	0	0	17	0	0	0	0	0	0	35	0	0	0	15	0	0	5	0	0	0	0	0	6
Streptococcus sp. GMD1S	0	0	0	0	0	0	0	0	0	0	0	0	0	0	0	10	8	20	0	25	0	9	0	5	6
Streptococcus sp. GMD2S	0	0	0	6	0	21	0	0	0	0	0	5	0	7	0	16	0	7	0	0	0	0	0	0	6
Actinomyces odontolyticus	0	0	0	0	0	0	0	0	9	38	0	0	0	0	9	0	0	5	0	0	0	0	0	8	5
Eremococcus coleocola	0	0	0	0	0	0	0	5	0	0	0	0	0	0	0	0	12	5	0	0	0	0	9	7	5
Lachnospiraceae oral taxon 107	0	0	0	0	30	0	8	0	8	0	0	0	160	0	61	0	0	0	0	0	0	0	0	0	5
Lactobacillus fermentum	0	25	0	0	0	0	0	0	0	11	0	0	0	0	0	48	7	16	0	0	0	0	0	0	5
Staphylococcus aureus	17	0	0	11	0	199	0	0	0	0	0	0	0	11	0	0	0	0	0	0	0	9	0	0	5
Streptococcus sp. HSISS2	0	0	6	7	0	0	0	0	0	6	0	8	0	0	0	0	0	0	0	0	0	32	0	0	5
Actinomyces sp. oral taxon 171	0	0	0	0	10	0	29	0	5	0	14	0	0	0	0	0	0	0	0	0	0	0	0	0	4
Alloprevotella rava	0	0	0	0	43	0	0	0	7	0	0	0	0	0	15	0	10	0	0	0	0	0	0	0	4
candidate division TM7 single-cell isolate TM7c	0	0	0	0	30	0	9	0	0	0	0	0	0	0	0	0	22	0	10	0	0	0	0	0	4
Carnobacterium maltaromaticum	0	0	0	0	0	0	0	0	0	0	0	0	0	0	0	0	17	10	0	0	0	0	16	7	4
Fusobacterium mortiferum	0	0	0	0	10	0	0	0	0	0	0	0	9	0	0	0	17	0	0	0	0	0	15	0	4
Granulicatella elegans	199	0	35	0	0	0	0	0	0	6	0	0	0	0	0	0	0	0	0	0	0	9	0	0	4
Haemophilus sp. oral taxon 851	8	0	0	0	0	0	0	0	25	0	0	0	0	0	0	0	0	0	0	0	7	0	0	5	4
Leptotrichia buccalis	0	0	0	0	5	0	0	0	0	0	0	0	0	0	5	0	5	0	0	0	0	0	7	0	4
Leptotrichia goodfellowii	0	0	0	0	0	0	0	0	6	0	5	0	65	0	0	0	0	0	0	0	8	0	0	0	4
Listeria monocytogenes	0	0	5	0	5	0	0	0	0	0	0	0	0	0	0	5	0	0	0	0	5	0	0	0	4
Oenococcus oeni	0	8	0	0	0	0	0	8	0	0	0	0	0	0	5	0	0	5	0	0	0	0	0	0	4
Prevotella sp. oral taxon 473	0	0	0	0	0	0	120	0	209	0	0	0	9	0	0	0	399	0	0	0	0	0	0	0	4
Streptococcus mutans	0	0	0	9	0	0	0	0	0	0	0	0	0	0	0	54	0	0	0	0	0	9	0	26	4
Streptococcus peroris	0	19	0	0	9	0	0	6	0	0	0	0	0	0	0	0	6	0	0	0	0	0	0	0	4
Streptococcus pyogenes	6	0	0	0	0	5	0	0	0	0	0	0	0	0	0	14	0	0	0	0	0	7	0	0	4
Streptococcus sp. HSISS4	0	0	0	0	0	0	0	0	0	7	0	0	0	0	0	7	0	0	0	8	0	16	0	0	4
Streptococcus sp. oral taxon 058	0	0	0	5	0	0	0	0	0	8	0	0	0	0	7	0	0	0	0	0	0	8	0	0	4
Streptococcus sp. oral taxon 071	0	8	0	0	0	0	0	0	0	0	0	39	0	0	0	0	0	0	0	0	0	36	0	18	4
uncultured prokaryote	0	0	0	0	0	0	7	0	0	0	0	0	0	0	0	0	5	7	0	0	0	0	9	0	4
Veillonella sp. 3_1_44	0	0	0	0	0	0	0	0	0	6	0	0	31	0	0	0	0	0	23	37	0	0	0	0	4
Yersinia pestis	0	0	0	0	0	0	6	0	0	0	0	0	0	0	0	0	15	17	0	0	0	0	6	0	4
Anaerococcus	0	0	0	0	0	0	6	0	5	0	0	0	0	0	0	0	0	5	0	0	0	0	0	0	3
Bacillus subtilis	0	0	5	8	0	0	0	0	0	0	0	0	0	0	0	0	0	0	8	0	0	0	0	0	3
Campylobacter showae	0	0	0	0	0	0	10	0	0	0	12	0	92	0	0	0	0	0	0	0	0	0	0	0	3
Eubacterium	0	0	0	0	0	0	6	0	0	0	8	0	0	0	5	0	0	0	0	0	0	0	0	0	3
Haemophilus haemolyticus	0	0	0	0	96	0	0	0	0	0	0	0	0	0	0	0	0	0	13	0	0	0	9	0	3
Kingella denitrificans	0	0	0	0	0	0	11	0	0	0	9	0	0	0	0	0	23	0	0	0	0	0	0	0	3
Kingella oralis	0	0	0	0	0	0	33	0	5	0	0	0	0	0	0	0	15	0	0	0	0	0	0	0	3
Klebsiella pneumoniae	0	0	0	0	0	0	0	0	0	0	0	0	0	0	7	0	37	6	0	0	0	0	0	0	3
Lachnoanaerobaculum saburreum	0	0	0	0	0	0	8	0	13	0	0	0	0	0	92	0	0	0	0	0	0	0	0	0	3
Megasphaera micronuciformis	0	0	0	0	0	0	6	0	0	0	0	0	7	0	9	0	0	0	0	0	0	0	0	0	3
Mesorhizobium loti	0	0	0	0	0	0	5	0	6	0	0	0	0	0	0	0	0	0	0	0	0	0	11	0	3
Neisseria meningitidis	0	0	0	0	0	0	7	24	0	0	0	0	0	0	0	0	15	0	0	0	0	0	0	0	3
Neisseria shayeganii	0	0	0	0	0	0	79	0	0	0	0	0	0	0	0	0	156	5	0	0	0	0	0	0	3
Peptoclostridium difficile	0	0	0	0	18	0	8	0	0	0	0	0	0	0	0	0	0	0	0	0	0	0	7	0	3
Peptoniphilus	0	0	0	6	0	0	0	0	0	0	0	5	0	0	0	0	0	0	5	0	0	0	0	0	3
Porphyromonas endodontalis	0	0	0	0	6	0	0	0	0	0	0	0	5	0	0	0	0	0	0	0	0	6	0	0	3
Pseudomonas aeruginosa	0	0	0	0	0	0	0	0	8	7	0	0	0	0	0	0	6	0	0	0	0	0	0	0	3
Rhizobium leguminosarum	0	0	0	0	0	0	0	5	0	6	0	0	0	0	0	5	0	0	0	0	0	0	0	0	3
Shigella flexneri	0	5	0	0	0	0	0	0	0	0	0	0	0	0	0	0	11	12	0	0	0	0	0	0	3
Streptococcus infantarius	0	0	6	9	0	0	0	0	0	0	0	0	0	0	0	0	0	0	0	6	0	0	0	0	3
Streptococcus sp. 2_1_36FAA	0	0	12	0	0	0	0	0	0	0	6	7	0	0	0	0	0	0	0	0	0	0	0	0	3
Streptococcus sp. C300	0	18	0	0	8	0	0	0	0	0	0	0	0	0	5	0	0	0	0	0	0	0	0	0	3
Veillonella sp. 6_1_27	12	0	0	0	0	0	0	0	0	0	5	0	51	0	0	0	0	0	0	0	0	0	0	0	3
Achromobacter xylosoxidans	0	0	0	0	6	0	0	0	0	0	0	0	0	0	0	0	8	0	0	0	0	0	0	0	2
Actinomyces sp. ICM54	0	0	0	0	0	0	0	0	7	0	10	0	0	0	0	0	0	0	0	0	0	0	0	0	2
Actinomyces sp. oral taxon 180	0	0	0	0	0	0	0	0	0	27	0	0	0	0	0	0	0	52	0	0	0	0	0	0	2
Aerococcus urinae	0	5	0	0	0	0	0	0	0	0	0	0	0	0	0	0	0	0	0	0	0	0	0	6	2
Aerococcus viridans	0	0	0	0	0	0	0	0	0	0	0	0	0	0	0	0	5	0	0	0	0	0	6	0	2
Alteromonadales	0	0	0	0	0	0	6	0	0	0	0	0	0	0	0	0	6	0	0	0	0	0	0	0	2
Bacillus thuringiensis	0	0	0	0	0	0	0	0	0	0	0	0	0	0	0	0	0	0	0	0	12	6	0	0	2
Carnobacterium sp. 17-4	0	6	0	0	8	0	0	0	0	0	0	0	0	0	0	0	0	0	0	0	0	0	0	0	2
Catonella morbi	0	0	0	0	0	0	0	0	7	0	0	0	20	0	0	0	0	0	0	0	0	0	0	0	2
Clostridium botulinum	0	0	0	0	0	0	0	0	5	0	0	0	0	0	0	7	0	0	0	0	0	0	0	0	2
Clostridium carboxidivorans	0	0	0	0	0	0	0	0	0	0	0	0	0	0	0	0	0	14	0	0	0	0	0	8	2
Corynebacterium	0	0	0	0	0	0	5	0	0	0	0	0	0	0	0	0	7	0	0	0	0	0	0	0	2
Dialister micraerophilus	0	0	0	0	0	0	0	0	0	0	0	0	0	0	0	0	6	0	0	0	0	6	0	0	2
Enterococcus faecium	13	0	0	0	0	0	0	0	0	0	0	0	0	0	7	0	0	0	0	0	0	0	0	0	2
Enterococcus phoeniculicola	0	0	7	0	0	0	0	0	0	0	0	0	0	0	0	0	0	0	6	0	0	0	0	0	2
Enterococcus saccharolyticus	0	0	0	0	0	0	0	6	0	0	0	0	0	0	0	0	0	0	0	0	0	0	5	0	2
Enterococcus sulfureus	0	0	0	0	0	0	0	0	0	0	0	0	0	0	0	0	5	0	0	0	0	0	0	7	2
Fructobacillus fructosus	0	0	0	0	0	0	5	0	0	0	0	0	0	0	0	0	5	0	0	0	0	0	0	0	2
Fusobacterium gonidiaformans	0	0	0	0	0	0	0	0	0	0	0	0	6	0	0	0	0	5	0	0	0	0	0	0	2
Geobacillus sp. Y4.1MC1	0	0	0	0	0	0	0	0	0	0	0	0	0	0	0	0	0	0	0	0	6	5	0	0	2
Helcococcus kunzii	0	0	0	0	0	0	0	0	0	0	0	0	0	0	0	0	0	0	0	0	0	0	7	10	2
Helicobacter pylori	0	0	6	0	0	0	5	0	0	0	0	0	0	0	0	0	0	0	0	0	0	0	0	0	2
Johnsonella ignava	0	0	0	0	0	0	9	0	15	0	0	0	0	0	0	0	0	0	0	0	0	0	0	0	2
Lactobacillus coryniformis	0	0	0	0	0	0	0	0	0	0	0	0	0	0	0	0	0	5	0	0	0	0	0	5	2
Lactobacillus parafarraginis	0	0	19	8	0	0	0	0	0	0	0	0	0	0	0	0	0	0	0	0	0	0	0	0	2
Lactobacillus reuteri	0	0	0	0	0	0	0	0	0	0	0	0	0	9	0	0	7	0	0	0	0	0	0	0	2
Lactobacillus rhamnosus	0	12	0	0	0	0	0	0	0	0	0	5	0	0	0	0	0	0	0	0	0	0	0	0	2
Lactobacillus sanfranciscensis	0	0	0	0	0	0	0	0	6	20	0	0	0	0	0	0	0	0	0	0	0	0	0	0	2
Leeia oryzae	0	0	0	0	0	0	5	0	0	0	0	0	0	5	0	0	0	0	0	0	0	0	0	0	2
Mycobacterium tuberculosis	0	0	0	0	0	0	0	0	0	8	7	0	0	0	0	0	0	0	0	0	0	0	0	0	2
Mycoplasma mycoides	0	0	0	0	0	0	0	7	0	0	0	0	0	0	0	0	0	0	0	0	0	0	5	0	2
Neisseria wadsworthii	0	0	0	0	0	0	5	0	0	0	0	0	0	0	0	0	13	0	0	0	0	0	0	0	2
Oribacterium sinus	0	0	0	0	0	0	38	0	10	0	0	0	0	0	0	0	0	0	0	0	0	0	0	0	2
Paraprevotella xylaniphila	0	0	0	0	9	0	0	0	0	0	0	0	0	0	0	0	11	0	0	0	0	0	0	0	2
Pasteurella pneumotropica	0	0	0	0	0	0	0	0	0	0	0	0	0	0	0	0	0	0	0	0	0	0	13	5	2
Peptostreptococcus stomatis	0	0	0	0	0	0	0	0	0	0	0	0	1634	0	0	0	5	0	0	0	0	0	0	0	2
Porphyromonas sp. oral taxon 279	0	0	0	0	0	0	0	0	15	0	0	0	8	0	0	0	0	0	0	0	0	0	0	0	2
Prevotella maculosa	5	0	0	0	0	0	0	0	0	0	0	0	0	0	0	0	0	0	0	0	0	0	0	9	2
Proteus mirabilis	0	0	0	0	0	0	0	0	5	0	0	0	0	0	5	0	0	0	0	0	0	0	0	0	2
Providencia sneebia	0	0	0	0	0	0	0	0	0	0	0	0	0	0	0	0	0	6	0	0	0	0	0	5	2
Sinorhizobium meliloti	9	0	0	0	0	0	0	0	0	0	0	5	0	0	0	0	0	0	0	0	0	0	0	0	2
Streptococcus dysgalactiae	0	0	0	0	0	0	0	0	0	0	0	0	0	5	0	0	0	0	0	0	0	0	0	6	2
Streptococcus ferus	0	0	0	0	0	0	0	5	0	0	0	0	0	5	0	0	0	0	0	0	0	0	0	0	2
Streptococcus macedonicus	0	0	0	0	0	0	0	10	0	0	0	0	0	0	0	0	0	0	0	0	0	0	0	9	2
Veillonella ratti	0	0	0	0	0	15	0	67	0	0	0	0	0	0	0	0	0	0	0	0	0	0	0	0	2
Vibrio cholerae	0	0	0	0	0	0	0	0	0	0	0	0	0	0	8	0	0	0	0	0	0	0	0	5	2
Acidaminococcus intestini	0	0	0	0	0	0	0	0	0	0	0	0	0	0	0	0	0	0	0	0	0	0	0	12	1
Acinetobacter baumannii	0	0	0	0	0	0	0	0	0	0	0	0	0	0	0	17	0	0	0	0	0	0	0	0	1
Actinobacillus ureae	0	0	0	0	0	0	0	0	0	0	0	0	0	0	0	0	8	0	0	0	0	0	0	0	1
Actinomyces cardiffensis	0	0	0	0	0	0	0	0	12	0	0	0	0	0	0	0	0	0	0	0	0	0	0	0	1
Actinomyces dentalis	0	0	0	0	0	0	0	0	0	0	5	0	0	0	0	0	0	0	0	0	0	0	0	0	1
Actinomyces sp. ICM47	0	0	0	0	0	0	0	12	0	0	0	0	0	0	0	0	0	0	0	0	0	0	0	0	1
Actinomyces sp. oral taxon 170	0	0	0	0	0	0	0	0	0	0	0	0	0	0	0	0	5	0	0	0	0	0	0	0	1
Actinomyces sp. oral taxon 175	0	0	0	0	0	0	9	0	0	0	0	0	0	0	0	0	0	0	0	0	0	0	0	0	1
Actinomyces sp. oral taxon 448	0	0	0	0	0	0	0	0	0	0	0	0	5	0	0	0	0	0	0	0	0	0	0	0	1
Actinomyces sp. oral taxon 848	0	0	0	0	0	0	0	0	0	0	0	0	5	0	0	0	0	0	0	0	0	0	0	0	1
Actinomyces urogenitalis	0	0	0	0	0	0	0	0	0	0	0	0	0	0	9	0	0	0	0	0	0	0	0	0	1
Actinomyces vaccimaxillae	0	0	0	0	0	0	0	0	0	7	0	0	0	0	0	0	0	0	0	0	0	0	0	0	1
Actinomyces viscosus	0	0	0	0	0	0	0	0	0	0	19	0	0	0	0	0	0	0	0	0	0	0	0	0	1
Agrobacterium sp. ATCC 31749	0	5	0	0	0	0	0	0	0	0	0	0	0	0	0	0	0	0	0	0	0	0	0	0	1
Agrobacterium tumefaciens	0	0	0	0	0	0	0	0	0	0	0	0	0	0	0	0	0	0	0	6	0	0	0	0	1
Alistipes	0	0	0	0	6	0	0	0	0	0	0	0	0	0	0	0	0	0	0	0	0	0	0	0	1
aphid secondary symbionts	0	0	0	0	0	0	0	0	0	0	0	0	0	0	0	0	8	0	0	0	0	0	0	0	1
Atopobium vaginae	0	0	0	0	0	0	0	0	0	0	0	0	0	0	0	5	0	0	0	0	0	0	0	0	1
Azorhizobium caulinodans	0	0	0	0	0	0	0	0	0	0	0	0	0	0	0	0	0	0	0	0	5	0	0	0	1
Bacillus acidiproducens	0	0	0	0	0	0	0	0	0	0	0	0	0	0	0	0	0	0	0	0	0	0	0	5	1
Bacillus coagulans	0	0	0	0	0	0	0	0	0	0	0	0	0	0	0	0	5	0	0	0	0	0	0	0	1
Bacillus methanolicus	0	0	0	0	0	0	0	0	0	0	0	0	0	0	0	0	7	0	0	0	0	0	0	0	1
Bacillus sp. SJS	5	0	0	0	0	0	0	0	0	0	0	0	0	0	0	0	0	0	0	0	0	0	0	0	1
Bacteroides fragilis	0	0	0	0	0	0	0	0	0	0	0	0	0	0	0	0	0	0	0	0	6	0	0	0	1
Bacteroides graminisolvens	0	0	0	0	0	0	0	0	0	0	5	0	0	0	0	0	0	0	0	0	0	0	0	0	1
Bacteroidetes oral taxon 274	0	0	0	0	5	0	0	0	0	0	0	0	0	0	0	0	0	0	0	0	0	0	0	0	1
Bermanella marisrubri	0	0	0	0	0	0	0	0	0	0	0	0	0	0	0	0	5	0	0	0	0	0	0	0	1
Bifidobacterium	0	0	0	0	0	0	0	0	0	0	0	0	0	0	0	6	0	0	0	0	0	0	0	0	1
Bordetella petrii	0	0	0	0	0	0	0	0	0	0	0	5	0	0	0	0	0	0	0	0	0	0	0	0	1
Bradyrhizobium elkanii	0	0	0	0	0	0	0	0	6	0	0	0	0	0	0	0	0	0	0	0	0	0	0	0	1
Burkholderia cepacia	0	0	0	0	0	0	0	0	0	0	5	0	0	0	0	0	0	0	0	0	0	0	0	0	1
Burkholderia phymatum	0	0	0	0	0	0	0	0	0	0	0	0	6	0	0	0	0	0	0	0	0	0	0	0	1
Candidatus Saccharibacteria bacterium RAAC3_TM7_1	0	0	0	0	0	0	0	0	0	0	0	0	0	0	0	0	0	0	8	0	0	0	0	0	1
Candidatus Saccharimonas aalborgensis	0	0	0	0	0	0	9	0	0	0	0	0	0	0	0	0	0	0	0	0	0	0	0	0	1
Capnocytophaga sp. oral taxon 332	0	0	0	0	0	0	0	0	0	0	0	0	0	0	0	0	0	0	0	0	0	0	5	0	1
Chromatiales	0	0	0	0	0	0	0	0	0	0	0	0	0	0	0	0	5	0	0	0	0	0	0	0	1
Clostridiaceae bacterium L21-TH-D2	0	0	0	0	0	0	5	0	0	0	0	0	0	0	0	0	0	0	0	0	0	0	0	0	1
Clostridium sartagoforme	6	0	0	0	0	0	0	0	0	0	0	0	0	0	0	0	0	0	0	0	0	0	0	0	1
Clostridium sp. D5	0	9	0	0	0	0	0	0	0	0	0	0	0	0	0	0	0	0	0	0	0	0	0	0	1
Cronobacter turicensis	0	0	0	0	0	0	0	0	0	0	0	0	0	0	0	0	10	0	0	0	0	0	0	0	1
Delftia acidovorans	0	0	0	0	0	0	0	0	0	0	0	0	6	0	0	0	0	0	0	0	0	0	0	0	1
Dolosigranulum pigrum	0	0	0	0	0	0	0	0	0	0	0	0	0	0	0	0	7	0	0	0	0	0	0	0	1
Eggerthella lenta	0	0	0	0	0	0	0	0	0	6	0	0	0	0	0	0	0	0	0	0	0	0	0	0	1
Enterobacter aerogenes	0	0	0	0	0	0	16	0	0	0	0	0	0	0	0	0	0	0	0	0	0	0	0	0	1
Enterobacter hormaechei	0	0	0	0	0	0	0	0	0	0	0	0	0	0	0	0	5	0	0	0	0	0	0	0	1
Enterococcus casseliflavus	0	0	0	0	0	0	5	0	0	0	0	0	0	0	0	0	0	0	0	0	0	0	0	0	1
Enterococcus mundtii	0	0	0	0	0	0	0	0	0	0	0	0	0	0	0	0	0	0	0	0	0	0	5	0	1
Exiguobacterium antarcticum	0	0	0	0	0	0	0	0	0	0	0	0	0	0	0	9	0	0	0	0	0	0	0	0	1
Facklamia hominis	0	0	0	0	0	0	0	0	0	0	0	0	0	0	0	0	0	5	0	0	0	0	0	0	1
Facklamia ignava	0	0	0	0	0	0	0	0	0	0	0	0	0	0	0	0	0	0	0	0	0	0	5	0	1
Finegoldia magna	0	0	0	0	0	0	0	0	0	0	0	0	0	7	0	0	0	0	0	0	0	0	0	0	1
Fusobacterium sp. OBRC1	0	0	0	0	0	0	8	0	0	0	0	0	0	0	0	0	0	0	0	0	0	0	0	0	1
Fusobacterium varium	0	0	0	0	0	0	0	0	0	0	0	0	0	0	0	0	0	0	0	0	0	0	0	6	1
Gallaecimonas xiamenensis	0	0	0	0	0	0	0	0	0	0	0	0	0	0	0	0	0	0	10	0	0	0	0	0	1
Gallibacterium anatis	0	0	0	0	0	0	0	0	0	0	0	0	10	0	0	0	0	0	0	0	0	0	0	0	1
Haemophilus parasuis	0	0	0	0	0	0	0	0	0	0	0	0	0	0	0	0	0	0	0	0	6	0	0	0	1
Haemophilus sputorum	0	0	0	0	0	0	0	0	0	0	0	0	0	0	0	0	0	0	0	0	0	0	0	5	1
Halanaerobium saccharolyticum	0	0	0	0	0	0	0	0	0	0	0	0	0	0	0	0	8	0	0	0	0	0	0	0	1
Halobacteroidaceae	0	0	0	0	0	0	0	0	0	0	0	0	0	0	0	0	0	0	0	0	0	0	5	0	1
Halosarcina pallida	0	0	0	0	0	0	0	0	0	0	0	0	0	0	0	0	13	0	0	0	0	0	0	0	1
Human herpesvirus 4	0	0	5	0	0	0	0	0	0	0	0	0	0	0	0	0	0	0	0	0	0	0	0	0	1
Ilyobacter polytropus	0	0	0	0	0	0	0	0	0	0	0	0	0	0	0	0	0	0	0	0	6	0	0	0	1
Kingella kingae	0	0	0	0	0	0	0	0	0	0	0	0	0	0	0	0	6	0	0	0	0	0	0	0	1
Kutzneria sp. 744	0	0	0	0	0	0	0	0	0	7	0	0	0	0	0	0	0	0	0	0	0	0	0	0	1
Lachnospiraceae bacterium oral taxon 082	0	0	0	0	0	0	0	0	0	0	0	0	184	0	0	0	0	0	0	0	0	0	0	0	1
Lactobacillus brevis	0	0	0	0	0	0	0	0	5	0	0	0	0	0	0	0	0	0	0	0	0	0	0	0	1
Lactobacillus casei	0	0	0	0	0	0	0	0	8	0	0	0	0	0	0	0	0	0	0	0	0	0	0	0	1
Lactobacillus delbrueckii	0	0	0	0	0	0	0	0	0	0	0	0	0	0	0	0	0	7	0	0	0	0	0	0	1
Lactobacillus farciminis	0	0	0	0	0	0	0	0	0	0	0	0	0	0	0	0	0	0	0	0	0	0	6	0	1
Lactobacillus jensenii	0	5	0	0	0	0	0	0	0	0	0	0	0	0	0	0	0	0	0	0	0	0	0	0	1
Lactobacillus mali	0	0	0	0	0	0	0	0	0	0	0	0	0	0	0	0	0	0	0	0	0	0	5	0	1
Lactobacillus oris	0	0	0	0	0	0	0	0	0	0	0	0	0	6	0	0	0	0	0	0	0	0	0	0	1
Lactobacillus paracasei	0	0	0	0	0	0	0	0	0	0	0	0	0	0	0	0	0	7	0	0	0	0	0	0	1
Lactobacillus plantarum	0	0	0	0	0	0	0	0	0	0	0	0	0	8	0	0	0	0	0	0	0	0	0	0	1
Lactobacillus saerimneri	0	0	0	0	0	0	0	0	0	0	0	0	0	0	0	0	0	0	0	0	0	0	0	7	1
Lactococcus garvieae	0	0	0	0	0	0	0	0	0	0	0	0	0	0	0	11	0	0	0	0	0	0	0	0	1
Leptotrichia hofstadii	0	0	0	0	0	0	0	0	0	0	0	0	23	0	0	0	0	0	0	0	0	0	0	0	1
Leptotrichia sp. oral taxon 215	0	0	0	0	0	0	0	0	0	0	0	0	5	0	0	0	0	0	0	0	0	0	0	0	1
Leuconostoc inhae	0	0	0	5	0	0	0	0	0	0	0	0	0	0	0	0	0	0	0	0	0	0	0	0	1
Lysinibacillus	0	0	0	0	0	0	0	0	0	0	5	0	0	0	0	0	0	0	0	0	0	0	0	0	1
Morganella morganii	0	0	0	0	0	0	0	0	0	0	0	0	0	0	9	0	0	0	0	0	0	0	0	0	1
Natranaerobius thermophilus	0	0	0	0	0	0	6	0	0	0	0	0	0	0	0	0	0	0	0	0	0	0	0	0	1
Neisseria bacilliformis	0	0	0	0	0	0	0	0	0	0	0	0	0	0	0	0	7	0	0	0	0	0	0	0	1
Neisseria gonorrhoeae	0	0	0	0	0	0	0	0	0	0	0	0	0	0	0	0	0	0	0	0	11	0	0	0	1
Neisseria polysaccharea	0	0	0	0	0	0	0	0	0	0	0	0	12	0	0	0	0	0	0	0	0	0	0	0	1
Neisseria sicca	0	0	0	0	0	0	0	0	0	0	0	0	0	0	0	0	8	0	0	0	0	0	0	0	1
Neisseria sp. oral taxon 014	0	0	0	0	0	0	0	0	0	0	0	0	0	0	0	0	6	0	0	0	0	0	0	0	1
Neisseria sp. oral taxon 020	0	0	0	0	0	0	0	0	0	0	0	0	0	0	0	0	7	0	0	0	0	0	0	0	1
Nocardiopsis potens	0	0	0	0	0	0	0	0	0	0	0	0	0	0	0	0	0	0	0	0	5	0	0	0	1
Olleya marilimosa	0	0	0	0	0	0	0	0	6	0	0	0	0	0	0	0	0	0	0	0	0	0	0	0	1
Oribacterium sp. oral taxon 078	0	0	0	0	0	0	0	0	0	0	0	0	0	0	0	0	0	0	0	0	0	6	0	0	1
Oscillatoriales	0	0	0	0	0	0	0	0	0	0	0	0	0	0	0	6	0	0	0	0	0	0	0	0	1
Paenibacillus sp. JDR-2	0	0	0	0	0	0	0	0	0	0	0	0	0	0	0	0	6	0	0	0	0	0	0	0	1
Paenisporosarcina sp. HGH0030	0	0	0	0	0	0	0	0	0	0	0	0	0	0	0	0	6	0	0	0	0	0	0	0	1
Parabacteroides	0	0	0	0	5	0	0	0	0	0	0	0	0	0	0	0	0	0	0	0	0	0	0	0	1
Parvimonas	0	0	0	0	0	0	0	0	5	0	0	0	0	0	0	0	0	0	0	0	0	0	0	0	1
Pediococcus acidilactici	0	0	0	0	0	0	0	0	0	0	0	0	0	0	0	0	0	0	0	0	0	6	0	0	1
Peptostreptococcus anaerobius	0	0	0	0	0	0	0	0	0	0	0	0	17	0	0	0	0	0	0	0	0	0	0	0	1
Plesiomonas shigelloides	0	0	0	0	0	0	0	0	0	0	0	0	0	0	0	0	8	0	0	0	0	0	0	0	1
Porphyromonas gingivalis	0	0	0	0	0	0	0	0	0	0	0	0	0	0	0	0	0	0	0	0	0	6	0	0	1
Prevotella buccalis	0	0	0	0	0	0	0	0	0	0	0	0	6	0	0	0	0	0	0	0	0	0	0	0	1
Prevotella pallens	0	0	0	0	0	0	0	0	0	0	0	0	0	0	0	0	5	0	0	0	0	0	0	0	1
Prevotella salivae	0	0	0	0	5	0	0	0	0	0	0	0	0	0	0	0	0	0	0	0	0	0	0	0	1
Prevotella sp. C561	0	0	0	0	0	0	0	0	0	0	0	0	0	0	8	0	0	0	0	0	0	0	0	0	1
Propionibacterium propionicum	0	0	0	0	0	0	0	0	0	0	0	0	0	0	0	0	0	0	0	0	0	0	5	0	1
Proteocatella sphenisci	0	0	0	0	0	0	0	0	0	0	0	0	0	0	0	11	0	0	0	0	0	0	0	0	1
Proteus penneri	0	0	0	5	0	0	0	0	0	0	0	0	0	0	0	0	0	0	0	0	0	0	0	0	1
Providencia stuartii	0	0	0	0	0	0	0	0	0	0	0	0	0	0	10	0	0	0	0	0	0	0	0	0	1
Pseudoduganella violaceinigra	0	0	0	0	0	0	0	0	0	0	0	0	0	0	0	6	0	0	0	0	0	0	0	0	1
Pseudomonas fulva	0	0	0	0	0	0	0	0	0	0	0	0	0	0	0	0	7	0	0	0	0	0	0	0	1
Pseudomonas pseudoalcaligenes	0	0	0	0	0	0	0	0	0	0	0	0	0	0	0	0	0	5	0	0	0	0	0	0	1
Pseudomonas putida	0	0	0	0	0	0	0	0	0	0	0	0	0	0	0	0	5	0	0	0	0	0	0	0	1
Pseudomonas stutzeri	0	0	0	5	0	0	0	0	0	0	0	0	0	0	0	0	0	0	0	0	0	0	0	0	1
Pseudomonas syringae	0	0	0	0	0	0	0	0	0	0	0	0	0	0	6	0	0	0	0	0	0	0	0	0	1
Ralstonia solanacearum	0	0	0	0	0	0	6	0	0	0	0	0	0	0	0	0	0	0	0	0	0	0	0	0	1
Rothia mucilaginosa	0	0	0	0	0	0	0	0	0	0	0	0	0	0	0	0	0	0	0	0	0	5	0	0	1
Selenomonas artemidis	0	0	0	0	0	0	0	0	0	0	0	0	0	0	0	0	7	0	0	0	0	0	0	0	1
Staphylococcus capitis	0	0	0	0	0	6	0	0	0	0	0	0	0	0	0	0	0	0	0	0	0	0	0	0	1
Staphylococcus haemolyticus	0	0	0	9	0	0	0	0	0	0	0	0	0	0	0	0	0	0	0	0	0	0	0	0	1
Streptobacillus moniliformis	0	0	0	0	0	0	0	0	0	0	0	0	0	0	0	0	0	0	0	0	0	0	5	0	1
Streptococcus downei	0	0	0	0	0	0	0	0	0	0	0	0	0	0	0	7	0	0	0	0	0	0	0	0	1
Streptococcus oligofermentans	0	0	0	0	0	0	0	0	0	0	0	0	0	0	0	0	0	6	0	0	0	0	0	0	1
Streptococcus orisratti	0	0	0	0	0	0	0	0	0	0	0	0	0	0	0	0	5	0	0	0	0	0	0	0	1
Streptococcus sp. ACS2	0	0	0	0	0	0	0	0	0	0	0	0	0	0	0	11	0	0	0	0	0	0	0	0	1
Streptococcus sp. BS35b	0	0	0	0	0	7	0	0	0	0	0	0	0	0	0	0	0	0	0	0	0	0	0	0	1
Streptococcus sp. C150	0	0	0	0	0	0	0	0	0	9	0	0	0	0	0	0	0	0	0	0	0	0	0	0	1
Streptococcus sp. HPH0090	0	0	0	0	0	0	7	0	0	0	0	0	0	0	0	0	0	0	0	0	0	0	0	0	1
Streptococcus sp. HSISM1	0	0	0	0	0	0	0	0	0	0	0	0	0	0	0	0	0	0	6	0	0	0	0	0	1
Streptococcus sp. M143	0	0	0	0	0	0	0	0	0	0	0	0	0	0	0	0	0	0	0	7	0	0	0	0	1
Streptococcus sp. SK140	0	0	0	0	0	0	0	0	0	0	0	0	0	0	0	0	9	0	0	0	0	0	0	0	1
Streptococcus tigurinus	0	0	0	0	0	0	0	0	0	0	0	0	0	0	0	0	0	7	0	0	0	0	0	0	1
Synergistaceae	0	0	0	5	0	0	0	0	0	0	0	0	0	0	0	0	0	0	0	0	0	0	0	0	1
Thermobrachium celere	0	0	0	0	0	0	0	0	0	0	0	0	0	0	0	0	0	0	0	0	0	7	0	0	1
Treponema vincentii	0	0	0	0	0	0	0	0	0	0	0	0	0	0	0	0	0	6	0	0	0	0	0	0	1
unclassified Enterobacteriaceae (miscellaneous)	0	0	0	0	0	0	0	0	0	0	0	0	0	0	0	0	0	0	5	0	0	0	0	0	1
Veillonella magna	0	0	0	0	0	0	0	0	0	0	23	0	0	0	0	0	0	0	0	0	0	0	0	0	1
Veillonella sp. AS16	0	0	0	0	0	30	0	0	0	0	0	0	0	0	0	0	0	0	0	0	0	0	0	0	1
Veillonella sp. CAG:933	0	0	0	0	0	0	0	0	0	0	0	0	0	0	0	0	0	0	0	16	0	0	0	0	1
Veillonella sp. DORA_B_18_19_23	0	0	0	0	0	0	0	0	0	8	0	0	0	0	0	0	0	0	0	0	0	0	0	0	1
Veillonella sp. HPA0037	0	0	0	0	0	57	0	0	0	0	0	0	0	0	0	0	0	0	0	0	0	0	0	0	1
Veillonella sp. ICM51a	0	0	0	0	0	12	0	0	0	0	0	0	0	0	0	0	0	0	0	0	0	0	0	0	1
Vibrio anguillarum	0	0	0	0	0	0	0	0	0	0	0	0	0	0	0	0	0	0	6	0	0	0	0	0	1
Vibrio cyclitrophicus	0	0	0	0	0	0	0	0	0	0	0	0	0	0	0	0	0	0	10	0	0	0	0	0	1
Vibrio parahaemolyticus	0	0	0	0	0	0	0	0	0	0	0	0	0	0	0	0	0	0	0	0	17	0	0	0	1
Weissella paramesenteroides	0	0	0	0	0	0	0	0	0	0	0	0	0	0	0	0	0	0	0	0	0	0	7	0	1
Xylella fastidiosa	0	0	6	0	0	0	0	0	0	0	0	0	0	0	0	0	0	0	0	0	0	0	0	0	1
Species total	6077	2585	4096	2066	4115	1392	8273	4044	5918	3192	5416	1533	10989	2385	4310	3283	3403	4116	6955	1897	7659	3463	5648	5112
