# Supplementary material for: Protein relative abundance patterns associated with sucrose-induced dysbiosis are conserved across taxonomically diverse oral microcosm biofilm models of dental caries
Source: Microbiome. 2015 Dec 19;3:69. doi: 10.1186/s40168-015-0136-z (PMC4684605; doi:10.1186/s40168-015-0136-z)
Supplement: Additional file 8: — Complete edgeR results for spectra assigned at the species level by the MEGAN5 LCA, comparing WS vs. NS pairs. The species names assigned by MEGAN5 were derived from the NCBI taxonomy database. The spreadsheet otherwise is formatted in the same way as Additional file 3. [file 40168_2015_136_MOESM8_ESM.xlsx]

## Sheet: edgeR MEGANS Sp WS vs. NS pairs
MEGAN5 LCA species assignment	log Fold Change WS:NS	log Counts Per Million	Likelihood Ratio	P Value	Adjusted P Value	False Discovery Rate < 5%	# Samples with Relative Abundance >1%
Haemophilus parainfluenzae	-7.27747	16.5881	11.1127	0.000857369	0.017376	Yes	13
Fusobacterium nucleatum	-7.19643	16.0165	45.8381	1.2844e-11	3.90458e-09	Yes	10
Fusobacterium periodonticum	-10.0629	15.1082	29.4669	5.68787e-08	5.76371e-06	Yes	10
Streptococcus salivarius	6.60644	14.0876	32.6777	1.08778e-08	1.65343e-06	Yes	9
Streptococcus sp. F0442	5.89487	12.9299	10.3267	0.0013112	0.0234474	Yes	8
Fusobacterium sp. oral taxon 370	-7.96371	12.7843	22.4355	2.17315e-06	0.000132127	Yes	7
Streptococcus vestibularis	7.09091	11.0751	18.474	1.72236e-05	0.000654498	Yes	7
Streptococcus thermophilus	5.24688	11.9057	8.60099	0.0033598	0.0444078	Yes	7
Eikenella corrodens	-8.35989	13.3544	18.8267	1.43147e-05	0.000621666	Yes	5
Veillonella sp. ACP1	5.81725	11.1366	10.985	0.000918543	0.0174523	Yes	5
Abiotrophia defectiva	-4.53823	13.9381	9.89636	0.00165606	0.0279691	Yes	5
Prevotella sp. oral taxon 473	-5.40901	12.2423	14.994	0.000107853	0.00327873	Yes	3
Lachnospiraceae oral taxon 107	-5.00924	10.381	14.5205	0.000138644	0.0038316	Yes	2
Streptococcus mutans	5.13073	9.46376	24.5021	7.42275e-07	5.64129e-05	Yes	1
Haemophilus influenzae	-6.78966	10.9405	20.3945	6.30103e-06	0.000319252	Yes	1
Streptococcus sp. GMD2S	4.97591	9.13301	14.3055	0.000155413	0.00393712	Yes	1
Haemophilus haemolyticus	-4.04966	9.6311	12.0052	0.000530527	0.01152	Yes	1
Alloprevotella rava	-3.67105	9.25106	8.82321	0.00297423	0.0410985	Yes	1
Salmonella enterica	-3.66532	9.68227	8.41511	0.00372116	0.0471346	Yes	1
Fusobacterium necrophorum	-5.79676	10.1464	18.0654	2.13447e-05	0.000720978	Yes	0
Aggregatibacter aphrophilus	-4.53038	9.13878	12.8516	0.000337196	0.00788519	Yes	0
candidate division TM7 single-cell isolate TM7c	-3.82585	9.21281	9.3385	0.00224389	0.0359022	Yes	0
Aggregatibacter actinomycetemcomitans	-5.09295	9.95285	8.94104	0.00278833	0.0403645	Yes	0
Lactobacillus mucosae	4.33408	9.32423	8.99111	0.00271296	0.0403645	Yes	0
Veillonella dispar	-0.373122	14.4358	0.460173	0.497543	0.604522	No	20
Veillonella sp. oral taxon 158	0.241758	14.2364	0.0668275	0.796013	0.869645	No	20
Streptococcus sanguinis	-0.85388	13.5844	1.22532	0.26832	0.490556	No	18
Veillonella parvula	-0.616726	14.6801	0.648334	0.420709	0.551274	No	17
Granulicatella adiacens	-0.416757	15.7543	0.131214	0.717176	0.807487	No	14
Streptococcus gordonii	0.167266	14.6938	0.0202419	0.886864	0.952673	No	14
Streptococcus pneumoniae	0.980984	12.2404	5.3924	0.0202247	0.16617	No	13
Veillonella sp. oral taxon 780	0.533962	12.5454	0.0701165	0.791167	0.869645	No	12
Bacillus cereus	-0.48436	14.3578	0.193348	0.660145	0.754451	No	11
Streptococcus sp. oral taxon 056	-0.18567	12.3842	0.066379	0.796684	0.869645	No	11
Streptococcus cristatus	-1.83784	14.1803	2.73137	0.0983946	0.483853	No	9
Streptococcus oralis	2.8057	11.7837	7.4051	0.00650393	0.0732294	No	8
Veillonella atypica	1.74121	13.6673	1.06341	0.30244	0.490556	No	7
Streptococcus agalactiae	1.23436	11.0888	2.94421	0.0861856	0.476371	No	4
Streptococcus parasanguinis	1.56886	11.0454	2.08101	0.149142	0.490556	No	4
Streptococcus mitis	1.67466	10.9415	5.93035	0.0148823	0.129263	No	3
Veillonella sp. DORA_A_3_16_22	1.48733	10.4475	1.00901	0.31514	0.490556	No	3
Aggregatibacter segnis	-4.1316	11.7613	6.10326	0.0134933	0.124302	No	2
Streptococcus sp. oral taxon 071	2.54999	9.54602	4.13733	0.0419473	0.289991	No	2
Veillonella ratti	1.60235	9.36616	4.13632	0.0419724	0.289991	No	2
Streptococcus sobrinus	2.55387	10.8663	3.27376	0.0703961	0.419616	No	2
Escherichia coli	-3.10031	12.0111	3.05932	0.0802753	0.469302	No	2
Bacillus anthracis	-2.11116	10.3549	2.99226	0.0836632	0.476371	No	2
Streptococcus australis	0.868088	10.3876	1.02045	0.312413	0.490556	No	2
Streptococcus infantis	1.30082	10.6793	1.28397	0.257162	0.490556	No	2
Gemella sanguinis	-1.55091	11.654	0.78686	0.375051	0.507481	No	2
Streptococcus suis	1.47088	10.0416	0.715609	0.397588	0.527031	No	2
Lachnoanaerobaculum saburreum	-2.95691	9.71188	7.31432	0.00684071	0.0742706	No	1
Peptostreptococcus stomatis	-2.0819	12.1571	6.79665	0.0091329	0.0925467	No	1
Lactobacillus coleohominis	2.89783	9.15931	3.56737	0.0589257	0.375051	No	1
Staphylococcus aureus	2.10475	10.8033	2.56187	0.109469	0.483853	No	1
Lachnospiraceae bacterium oral taxon 082	-0.855657	9.8265	2.53402	0.111416	0.483865	No	1
Actinomyces sp. oral taxon 180	1.05426	9.32587	2.12145	0.145249	0.490556	No	1
Gemella morbillorum	-2.30442	9.92728	1.63271	0.201329	0.490556	No	1
Lactobacillus fermentum	1.92581	9.57448	2.48343	0.115051	0.490556	No	1
Streptococcus sp. DORA_10	2.59396	9.45523	2.38107	0.122813	0.490556	No	1
Streptococcus sp. GMD1S	1.89934	9.27169	1.26706	0.260318	0.490556	No	1
Veillonella sp. AS16	0.619076	8.63848	1.82811	0.176351	0.490556	No	1
Veillonella sp. HPA0037	0.664969	9.10992	2.2301	0.135345	0.490556	No	1
Neisseria shayeganii	-0.808928	10.6475	0.716171	0.397403	0.527031	No	1
uncultured bacterium	-0.78826	10.4916	0.317194	0.573299	0.670319	No	1
Actinomyces odontolyticus	0.635134	9.22034	0.208353	0.648061	0.743436	No	1
Klebsiella pneumoniae	-0.514774	8.95884	0.0603587	0.80593	0.87501	No	1
Granulicatella elegans	-0.0615467	10.6718	0.00592769	0.93863	0.999989	No	1
Veillonella sp. 3_1_44	0.079743	9.41142	0.00551918	0.940779	0.999989	No	1
Streptococcus intermedius	-0.0613456	9.34654	0.00374783	0.951184	1	No	1
Leptotrichia goodfellowii	-3.30124	9.21481	8.15988	0.00428272	0.051327	No	0
Pasteurella multocida	-4.23108	9.54853	8.1151	0.00438981	0.051327	No	0
Fusobacterium mortiferum	-3.11175	8.91769	6.97835	0.00825014	0.0864843	No	0
Veillonella sp. 6_1_27	-2.82912	9.05473	6.66898	0.00981054	0.0962065	No	0
Kingella oralis	-2.74269	9.01955	6.50116	0.0107804	0.102414	No	0
Haemophilus pittmaniae	-3.33729	9.32871	5.65676	0.0173882	0.146834	No	0
Streptococcus macedonicus	2.14593	8.35986	5.11675	0.0236959	0.189567	No	0
Leptotrichia buccalis	-2.60167	8.43708	4.93584	0.0263053	0.205046	No	0
Paenibacillus sp. oral taxon 786	-4.4122	10.1055	4.78807	0.0286576	0.217797	No	0
Lactobacillus rhamnosus	1.938	8.32284	4.54124	0.0330877	0.245333	No	0
Corynebacterium	-1.92498	8.22284	4.44398	0.0350245	0.25351	No	0
Rhizobium leguminosarum	2.00852	8.3099	4.04153	0.0443936	0.299903	No	0
Actinomyces sp. oral taxon 171	-2.31398	9.08459	3.64947	0.0560872	0.370663	No	0
Oribacterium sinus	-1.47793	8.94456	3.55914	0.0592186	0.375051	No	0
Streptococcus sp. F0441	3.32493	9.10223	3.44289	0.0635246	0.394112	No	0
Porphyromonas sp. oral taxon 279	-1.51999	8.44965	3.38058	0.0659687	0.40109	No	0
Alteromonadales	-1.43785	8.22303	2.94942	0.0859086	0.476371	No	0
Actinomyces sp. oral taxon 175	-1.10105	8.14652	2.69876	0.100426	0.483853	No	0
Candidatus Saccharimonas aalborgensis	-1.10701	8.14652	2.71453	0.0994381	0.483853	No	0
Cronobacter turicensis	-1.07545	8.17092	2.65151	0.103452	0.483853	No	0
Gallaecimonas xiamenensis	-1.08897	8.16128	2.55678	0.109822	0.483853	No	0
Johnsonella ignava	-1.26905	8.50354	2.63225	0.104713	0.483853	No	0
Lactobacillus coryniformis	1.41334	8.1546	2.72654	0.098693	0.483853	No	0
Neisseria wadsworthii	-1.28574	8.3664	2.60569	0.106481	0.483853	No	0
Proteus mirabilis	-1.39281	8.17117	2.77427	0.0957906	0.483853	No	0
Providencia stuartii	-1.07915	8.16812	2.6593	0.102946	0.483853	No	0
Streptococcus sp. GMD4S	3.18157	9.77044	2.58181	0.108098	0.483853	No	0
Streptococcus sp. HSISS2	1.91076	9.08952	2.57347	0.108669	0.483853	No	0
Vibrio cyclitrophicus	-1.09245	8.16128	2.56573	0.109202	0.483853	No	0
Acidaminococcus intestini	0.692975	8.19292	1.43688	0.230644	0.490556	No	0
Acinetobacter baumannii	0.47944	8.32085	0.894215	0.344338	0.490556	No	0
Actinobacillus ureae	-0.536103	8.11823	1.08255	0.298129	0.490556	No	0
Actinomyces cardiffensis	-0.578613	8.22585	1.25293	0.262994	0.490556	No	0
Actinomyces sp. ICM54	-0.770045	8.34954	0.925109	0.336137	0.490556	No	0
Actinomyces urogenitalis	-0.689414	8.14227	1.56112	0.211501	0.490556	No	0
Actinomyces vaccimaxillae	0.498238	8.09196	0.884065	0.347091	0.490556	No	0
Actinomyces viscosus	-0.524546	8.39728	1.21649	0.270051	0.490556	No	0
Aerococcus urinae	1.04353	8.17456	1.66358	0.197121	0.490556	No	0
Aerococcus viridans	-1.00936	8.18959	1.66198	0.197336	0.490556	No	0
Agrobacterium sp. ATCC 31749	0.55311	8.02804	0.928634	0.335218	0.490556	No	0
Agrobacterium tumefaciens	0.62839	8.05619	1.20842	0.271645	0.490556	No	0
Alistipes	-0.543094	8.05416	0.87872	0.348553	0.490556	No	0
aphid secondary symbionts	-0.536967	8.11823	1.08522	0.297533	0.490556	No	0
Atopobium vaginae	0.556083	8.02919	0.962315	0.326604	0.490556	No	0
Azorhizobium caulinodans	-0.567139	8.03404	1.03108	0.309905	0.490556	No	0
Bacillus methanolicus	-0.681343	8.09119	1.47678	0.224279	0.490556	No	0
Bacteroides fragilis	-0.613657	8.06174	1.176	0.278171	0.490556	No	0
Bifidobacterium	0.599702	8.05593	1.0894	0.296605	0.490556	No	0
Bordetella petrii	0.573358	8.03397	0.996687	0.318113	0.490556	No	0
Bradyrhizobium elkanii	-0.618936	8.06565	1.22988	0.26743	0.490556	No	0
Campylobacter showae	-1.37957	9.4708	1.73099	0.188284	0.490556	No	0
Candidatus Saccharibacteria bacterium RAAC3_TM7_1	-0.685566	8.11049	1.44866	0.228743	0.490556	No	0
Capnocytophaga sp. oral taxon 332	-0.61106	8.02976	1.2286	0.267679	0.490556	No	0
Catonella morbi	-1.15428	8.48501	2.05021	0.152185	0.490556	No	0
Clostridium carboxidivorans	1.18152	8.42382	2.12135	0.145258	0.490556	No	0
Clostridium sartagoforme	-0.514004	8.06384	1.01074	0.314726	0.490556	No	0
Clostridium sp. D5	0.641626	8.13119	1.2162	0.270108	0.490556	No	0
Dolosigranulum pigrum	-0.680044	8.09119	1.4732	0.224842	0.490556	No	0
Eggerthella lenta	0.629369	8.06433	1.21031	0.27127	0.490556	No	0
Enterobacter aerogenes	-0.648213	8.3221	1.60063	0.205814	0.490556	No	0
Enterococcus faecalis	-2.33468	9.26091	2.37662	0.123164	0.490556	No	0
Enterococcus mundtii	-0.612255	8.02976	1.23178	0.267062	0.490556	No	0
Enterococcus phoeniculicola	-1.09416	8.2362	1.85385	0.173336	0.490556	No	0
Eubacterium	-1.27205	8.39172	1.38151	0.239844	0.490556	No	0
Exiguobacterium antarcticum	0.664624	8.13325	1.31452	0.251578	0.490556	No	0
Facklamia hominis	0.565347	8.03145	0.986589	0.320577	0.490556	No	0
Facklamia ignava	-0.611733	8.02976	1.23039	0.267331	0.490556	No	0
Finegoldia magna	0.476747	8.09426	1.03862	0.308143	0.490556	No	0
Fructobacillus fructosus	-1.00485	8.17188	1.6565	0.198077	0.490556	No	0
Fusobacterium sp. OBRC1	-0.989096	8.11975	2.35677	0.12474	0.490556	No	0
Fusobacterium varium	0.593828	8.04897	1.08167	0.298323	0.490556	No	0
Gemella haemolysans	-1.98225	9.56466	1.51585	0.218248	0.490556	No	0
Haemophilus parasuis	-0.613935	8.06174	1.17672	0.278026	0.490556	No	0
Haemophilus sp. oral taxon 851	-1.25312	8.88042	1.3557	0.244285	0.490556	No	0
Halanaerobium saccharolyticum	-0.539561	8.11823	1.09323	0.295757	0.490556	No	0
Halobacteroidaceae	-0.613163	8.02976	1.23419	0.266594	0.490556	No	0
Halosarcina pallida	-0.512599	8.24676	1.08336	0.297946	0.490556	No	0
Helicobacter pylori	-0.975145	8.19345	1.53434	0.215462	0.490556	No	0
Human herpesvirus 4	-0.565467	8.03221	0.996033	0.318272	0.490556	No	0
Ilyobacter polytropus	-0.613813	8.06174	1.1764	0.27809	0.490556	No	0
Kingella denitrificans	-1.34161	8.85888	1.62172	0.202853	0.490556	No	0
Kingella kingae	-0.48782	8.06367	0.894742	0.344196	0.490556	No	0
Kutzneria sp. 744	0.497403	8.09196	0.881671	0.347744	0.490556	No	0
Lactobacillus brevis	-0.595051	8.0373	1.1356	0.286585	0.490556	No	0
Lactobacillus casei	-0.544852	8.12086	1.07426	0.299985	0.490556	No	0
Lactobacillus delbrueckii	0.64799	8.08532	1.23603	0.266237	0.490556	No	0
Lactobacillus farciminis	-0.613047	8.05661	1.26027	0.2616	0.490556	No	0
Lactobacillus jensenii	0.552981	8.02804	0.92833	0.335297	0.490556	No	0
Lactobacillus mali	-0.61255	8.02976	1.23256	0.26691	0.490556	No	0
Lactobacillus oris	0.688638	8.0663	1.75868	0.184789	0.490556	No	0
Lactobacillus paracasei	0.648088	8.08532	1.23628	0.26619	0.490556	No	0
Lactobacillus plantarum	0.453275	8.12174	0.961635	0.326775	0.490556	No	0
Lactobacillus saerimneri	0.633833	8.07409	1.19643	0.274037	0.490556	No	0
Lactococcus garvieae	0.538209	8.18253	1.01147	0.31455	0.490556	No	0
Leuconostoc inhae	0.530745	8.03559	0.989703	0.319815	0.490556	No	0
Listeria monocytogenes	-1.14897	8.39143	1.11132	0.291795	0.490556	No	0
Megasphaera micronuciformis	-1.21274	8.42576	1.25584	0.26244	0.490556	No	0
Mesorhizobium loti	-1.27989	8.44449	1.3878	0.238777	0.490556	No	0
Morganella morganii	-0.677191	8.14227	1.52583	0.216739	0.490556	No	0
Natranaerobius thermophilus	-0.499523	8.06481	0.93695	0.333064	0.490556	No	0
Neisseria bacilliformis	-0.677026	8.09119	1.46486	0.226158	0.490556	No	0
Neisseria gonorrhoeae	-0.488398	8.19309	0.912641	0.339415	0.490556	No	0
Neisseria polysaccharea	-0.592576	8.1742	1.01103	0.314655	0.490556	No	0
Neisseria sicca	-0.539544	8.11823	1.09318	0.295769	0.490556	No	0
Neisseria sp. oral taxon 014	-0.489041	8.06367	0.898454	0.343197	0.490556	No	0
Neisseria sp. oral taxon 020	-0.673744	8.09119	1.45579	0.227601	0.490556	No	0
Nocardiopsis potens	-0.566799	8.03404	1.03021	0.310109	0.490556	No	0
Oenococcus oeni	1.04214	8.51561	0.897273	0.343514	0.490556	No	0
Olleya marilimosa	-0.626713	8.06565	1.25058	0.263442	0.490556	No	0
Oribacterium sp. oral taxon 078	0.631412	8.06279	1.25061	0.263436	0.490556	No	0
Oscillatoriales	0.599806	8.05593	1.08965	0.296548	0.490556	No	0
Paenibacillus sp. JDR-2	-0.483962	8.06367	0.882984	0.347386	0.490556	No	0
Paenisporosarcina sp. HGH0030	-0.485262	8.06367	0.88695	0.346305	0.490556	No	0
Paraprevotella xylaniphila	-1.18745	8.39651	2.24099	0.134395	0.490556	No	0
Parvimonas	-0.593344	8.0373	1.13113	0.287534	0.490556	No	0
Pediococcus acidilactici	0.630742	8.06279	1.24886	0.26377	0.490556	No	0
Peptoclostridium difficile	-1.29977	8.64157	1.42483	0.232609	0.490556	No	0
Plesiomonas shigelloides	-0.539458	8.11823	1.09291	0.295827	0.490556	No	0
Porphyromonas gingivalis	0.630647	8.06279	1.24861	0.263817	0.490556	No	0
Prevotella sp. C561	-1.00556	8.11598	2.3791	0.122968	0.490556	No	0
Propionibacterium propionicum	-0.610472	8.02976	1.22703	0.267984	0.490556	No	0
Proteocatella sphenisci	0.536071	8.18253	1.00542	0.316004	0.490556	No	0
Proteus penneri	0.530302	8.03559	0.988464	0.320118	0.490556	No	0
Providencia sneebia	1.01052	8.17949	1.58737	0.207702	0.490556	No	0
Pseudoduganella violaceinigra	0.599909	8.05593	1.0899	0.296493	0.490556	No	0
Pseudomonas fulva	-0.674577	8.09119	1.45809	0.227234	0.490556	No	0
Pseudomonas pseudoalcaligenes	0.565587	8.03145	0.987172	0.320434	0.490556	No	0
Pseudomonas stutzeri	0.530119	8.03559	0.987953	0.320243	0.490556	No	0
Pseudomonas syringae	-0.596852	8.06198	1.2153	0.270284	0.490556	No	0
Ralstonia solanacearum	-0.49786	8.06481	0.931885	0.334373	0.490556	No	0
Rothia mucilaginosa	0.5848	8.03491	1.09936	0.294406	0.490556	No	0
Selenomonas artemidis	-0.677458	8.09119	1.46606	0.225969	0.490556	No	0
Staphylococcus capitis	0.597891	8.06771	1.35296	0.244762	0.490556	No	0
Staphylococcus haemolyticus	0.610421	8.14469	1.31498	0.251495	0.490556	No	0
Streptobacillus moniliformis	-0.613753	8.02976	1.23576	0.26629	0.490556	No	0
Streptococcus constellatus	2.83629	9.56633	2.38352	0.122621	0.490556	No	0
Streptococcus downei	0.645889	8.08218	1.2239	0.268597	0.490556	No	0
Streptococcus dysgalactiae	0.756699	8.18423	0.919425	0.337626	0.490556	No	0
Streptococcus oligofermentans	0.614559	8.05863	1.12894	0.288002	0.490556	No	0
Streptococcus pyogenes	1.12764	8.64155	1.12115	0.289672	0.490556	No	0
Streptococcus sp. ACS2	0.53742	8.18253	1.00924	0.315085	0.490556	No	0
Streptococcus sp. BS35b	0.595896	8.09591	1.37741	0.240542	0.490556	No	0
Streptococcus sp. C150	1.01244	8.14579	2.27589	0.131399	0.490556	No	0
Streptococcus sp. HPH0090	-0.946153	8.09252	2.19581	0.138386	0.490556	No	0
Streptococcus sp. HSISM1	-0.614124	8.05786	1.20808	0.271712	0.490556	No	0
Streptococcus sp. HSISS4	1.8986	8.74663	1.90306	0.167736	0.490556	No	0
Streptococcus sp. M143	0.660224	8.08248	1.31293	0.251864	0.490556	No	0
Streptococcus sp. oral taxon 058	1.09041	8.57645	1.02972	0.310224	0.490556	No	0
Streptococcus sp. SK140	-0.99655	8.1448	2.40016	0.121323	0.490556	No	0
Streptococcus tigurinus	0.64795	8.08532	1.23594	0.266256	0.490556	No	0
Synergistaceae	0.529493	8.03559	0.986204	0.320672	0.490556	No	0
Thermobrachium celere	0.516871	8.09016	0.961286	0.326863	0.490556	No	0
Treponema vincentii	0.613897	8.05863	1.12732	0.288348	0.490556	No	0
unclassified Enterobacteriaceae (miscellaneous)	-0.595142	8.0308	1.13259	0.287224	0.490556	No	0
uncultured prokaryote	-1.23682	8.56399	1.38205	0.239752	0.490556	No	0
Veillonella sp. CAG:933	0.497214	8.2994	0.980319	0.32212	0.490556	No	0
Veillonella sp. DORA_B_18_19_23	0.935414	8.11911	2.04436	0.152771	0.490556	No	0
Veillonella sp. ICM51a	0.521736	8.23	1.22408	0.268562	0.490556	No	0
Vibrio anguillarum	-0.614459	8.05786	1.20896	0.271538	0.490556	No	0
Vibrio parahaemolyticus	-0.546791	8.33699	1.1705	0.279299	0.490556	No	0
Weissella paramesenteroides	-0.661146	8.08296	1.41709	0.233884	0.490556	No	0
Xylella fastidiosa	-0.609736	8.05954	1.12862	0.28807	0.490556	No	0
Actinomyces dentalis	-0.477435	8.03805	0.853807	0.355477	0.491205	No	0
Bacteroides graminisolvens	-0.479077	8.03805	0.856995	0.354581	0.491205	No	0
Burkholderia cepacia	-0.479318	8.03805	0.85772	0.354377	0.491205	No	0
Lysinibacillus	-0.479199	8.03805	0.857362	0.354478	0.491205	No	0
Bacillus sp. SJS	-0.449978	8.03579	0.79087	0.373837	0.507481	No	0
Bacteroidetes oral taxon 274	-0.507594	8.02771	0.7851	0.375586	0.507481	No	0
Parabacteroides	-0.50757	8.02771	0.785046	0.375602	0.507481	No	0
Prevotella salivae	-0.507582	8.02771	0.785073	0.375594	0.507481	No	0
Actinomyces sp. ICM47	0.455215	8.21361	0.778738	0.377527	0.507824	No	0
Peptostreptococcus anaerobius	-0.472657	8.27605	0.751298	0.386066	0.517022	No	0
Veillonella magna	-0.394304	8.4868	0.712122	0.39874	0.527031	No	0
Yersinia pestis	-0.899119	8.84979	0.689121	0.406463	0.534913	No	0
Bacillus acidiproducens	0.403217	8.02337	0.585613	0.444121	0.574522	No	0
Gallibacterium anatis	-0.422666	8.1309	0.588085	0.443161	0.574522	No	0
Haemophilus sputorum	0.403272	8.02337	0.585765	0.444062	0.574522	No	0
Streptococcus sp. C300	-0.620002	8.5976	0.542804	0.461273	0.594182	No	0
Actinomyces sp. oral taxon 170	-0.362589	8.03565	0.481501	0.487743	0.598172	No	0
Bacillus coagulans	-0.362699	8.03565	0.481888	0.487568	0.598172	No	0
Bermanella marisrubri	-0.36337	8.03565	0.484225	0.486515	0.598172	No	0
Chromatiales	-0.363038	8.03565	0.483068	0.487036	0.598172	No	0
Clostridiaceae bacterium L21-TH-D2	-0.362853	8.0366	0.481207	0.487876	0.598172	No	0
Enterobacter hormaechei	-0.363205	8.03565	0.483649	0.486774	0.598172	No	0
Enterococcus casseliflavus	-0.362786	8.0366	0.480972	0.487982	0.598172	No	0
Leptotrichia hofstadii	-0.383862	8.38774	0.514593	0.473157	0.598172	No	0
Prevotella pallens	-0.362522	8.03565	0.48127	0.487847	0.598172	No	0
Pseudomonas putida	-0.363533	8.03565	0.484795	0.486258	0.598172	No	0
Streptococcus ferus	0.647883	8.16965	0.486991	0.485273	0.598172	No	0
Streptococcus orisratti	-0.362869	8.03565	0.482481	0.487301	0.598172	No	0
Burkholderia phymatum	-0.369788	8.0393	0.452603	0.501102	0.604522	No	0
Delftia acidovorans	-0.369789	8.0393	0.452605	0.5011	0.604522	No	0
Prevotella buccalis	-0.369774	8.0393	0.452569	0.501117	0.604522	No	0
Anaerococcus	-0.519684	8.31767	0.447657	0.50345	0.604936	No	0
Achromobacter xylosoxidans	-0.638964	8.26182	0.427585	0.513176	0.614195	No	0
Actinomyces sp. oral taxon 448	-0.347714	8.01527	0.40359	0.525241	0.621297	No	0
Actinomyces sp. oral taxon 848	-0.347755	8.01527	0.403694	0.525188	0.621297	No	0
Leptotrichia sp. oral taxon 215	-0.347794	8.01527	0.403794	0.525136	0.621297	No	0
Peptoniphilus	0.498819	8.31252	0.3894	0.532615	0.627577	No	0
Carnobacterium maltaromaticum	-0.63313	8.9241	0.321759	0.570553	0.669683	No	0
Streptomyces	-0.957837	9.46267	0.250717	0.61657	0.718151	No	0
Enterococcus faecium	-0.603682	8.40892	0.236915	0.626443	0.726865	No	0
Porphyromonas endodontalis	-0.377381	8.31256	0.219046	0.639768	0.736702	No	0
Streptococcus sp. 2_1_36FAA	-0.460973	8.51018	0.22219	0.637376	0.736702	No	0
Streptococcus sp. GMD6S	0.792196	9.23537	0.187045	0.665387	0.757594	No	0
Neisseria meningitidis	-0.329717	8.8872	0.162019	0.687305	0.779629	No	0
Shigella flexneri	0.357048	8.56151	0.145392	0.702979	0.794444	No	0
Pseudomonas aeruginosa	-0.369244	8.43596	0.111367	0.738593	0.828533	No	0
Bacillus subtilis	-0.272757	8.42143	0.100001	0.751828	0.83828	No	0
Pasteurella pneumotropica	-0.277183	8.33848	0.0991955	0.752797	0.83828	No	0
Clostridiales Family XI. Incertae Sedis	-0.542043	8.70889	0.0831892	0.773021	0.857658	No	0
Lactobacillus sanfranciscensis	0.236965	8.54252	0.0731557	0.786796	0.869645	No	0
Streptococcus infantarius	0.378341	8.42103	0.0654183	0.798128	0.869645	No	0
Bacillus thuringiensis	-0.139417	8.36074	0.0240705	0.876706	0.948155	No	0
Lactobacillus parafarraginis	-0.136775	8.54575	0.0229688	0.879538	0.948155	No	0
Streptococcus anginosus	-0.150136	9.04697	0.0126942	0.910293	0.974399	No	0
Carnobacterium sp. 17-4	-0.00241033	8.24972	7.87151e-06	0.997761	1	No	0
Clostridium botulinum	-0.00518647	8.21456	1.89623e-05	0.996526	1	No	0
Dialister micraerophilus	5.09298e-05	8.22101	8.9584e-06	0.997612	1	No	0
Enterococcus saccharolyticus	-0.00099025	8.18663	0.00034601	0.985159	1	No	0
Enterococcus sulfureus	-0.00791962	8.20494	2.36655e-05	0.996119	1	No	0
Eremococcus coleocola	0.0231482	8.73277	0.00102728	0.974431	1	No	0
Fusobacterium gonidiaformans	0.0242136	8.16845	0.000604332	0.980387	1	No	0
Geobacillus sp. Y4.1MC1	-0.0293172	8.19396	0.00109359	0.973619	1	No	0
Helcococcus kunzii	-3.98776e-05	8.31043	-8.19149e-08	1	1	No	0
Lactobacillus reuteri	0.00744143	8.32301	0.000403346	0.983977	1	No	0
Leeia oryzae	0.00607397	8.17407	0.000454045	0.983	1	No	0
Mycobacterium tuberculosis	0.00024283	8.29957	1.19934e-05	0.997237	1	No	0
Mycoplasma mycoides	0.00465079	8.21122	0.000128221	0.990965	1	No	0
Prevotella maculosa	-0.00550449	8.24969	8.05599e-05	0.992839	1	No	0
Sinorhizobium meliloti	-0.0206268	8.26982	0.00142524	0.969885	1	No	0
Streptococcus peroris	0.00772314	8.75651	4.87227e-05	0.994431	1	No	0
Vibrio cholerae	-0.0293023	8.23243	0.000772355	0.977829	1	No	0
