# Supplementary material for: Protein relative abundance patterns associated with sucrose-induced dysbiosis are conserved across taxonomically diverse oral microcosm biofilm models of dental caries
Source: Microbiome. 2015 Dec 19;3:69. doi: 10.1186/s40168-015-0136-z (PMC4684605; doi:10.1186/s40168-015-0136-z)
Supplement: Additional file 9: — Counts for spectra assigned to SEED ontology proteins by MEGAN5. Each row lists spectral counts assigned to a SEED protein. The spreadsheet otherwise is formatted in the same way as Additional file 6. [file 40168_2015_136_MOESM9_ESM.xlsx]

## Sheet: MEGAN5 SEED spectral counts
Proteins assigned by MEGAN5, based on the SEED ontology	730NS	730WS	733NS	733WS	734NS	734WS	737NS	737WS	760NS	760WS	769NS	769WS	781NS	781WS	795NS	795WS	852NS	852WS	861NS	861WS	866NS	866WS	867NS	867WS	# present
(3R)-hydroxymyristoyl-[acyl carrier protein] dehydratase (EC 4.2.1.-)	7	10	13	11	2	9	3	6	2	9	13	9	25	8	2	8	3	4	9	9	16	20	9	6	24
1,4-alpha-glucan (glycogen) branching enzyme, GH-13-type (EC 2.4.1.18)	40	21	31	9	14	35	17	14	17	23	36	21	29	7	10	16	9	9	43	20	15	9	33	14	24
16S rRNA processing protein RimM	4	7	3	7	3	7	2	5	2	6	5	4	4	7	2	4	5	4	3	6	1	20	2	5	24
2,3,4,5-tetrahydropyridine-2,6-dicarboxylate N-acetyltransferase (EC 2.3.1.89)	13	22	14	26	3	20	1	8	2	20	2	10	6	22	1	29	1	7	3	17	2	19	1	5	24
3-oxoacyl-[acyl-carrier protein] reductase (EC 1.1.1.100)	17	46	36	59	13	57	44	71	34	16	33	15	86	51	11	67	25	50	37	59	32	32	29	53	24
3-oxoacyl-[acyl-carrier-protein] synthase, KASII (EC 2.3.1.41)	46	62	94	105	17	139	84	165	28	42	30	34	170	97	24	146	45	76	86	109	45	154	50	97	24
3-oxoacyl-[acyl-carrier-protein] synthase, KASIII (EC 2.3.1.41)	6	6	4	2	8	10	30	4	18	4	11	6	26	17	10	13	14	3	8	1	21	11	14	9	24
3'-to-5' exoribonuclease RNase R	1	7	1	7	3	5	4	4	8	10	8	10	7	4	2	9	25	6	1	2	3	5	4	2	24
4-alpha-glucanotransferase (amylomaltase) (EC 2.4.1.25)	4	15	23	8	3	8	5	3	2	17	4	4	19	5	3	7	1	10	8	5	3	28	7	14	24
50S ribosomal subunit maturation GTPase RbgA (B. subtilis YlqF)	10	9	14	13	3	17	2	10	1	4	5	13	10	11	3	14	4	8	2	14	4	27	4	15	24
6-phosphofructokinase (EC 2.7.1.11)	35	82	62	111	17	162	25	83	34	89	43	58	91	151	22	159	17	82	55	110	53	160	42	133	24
6-phosphogluconate dehydrogenase, decarboxylating (EC 1.1.1.44)	80	116	94	127	24	181	31	109	29	93	35	107	112	97	26	84	38	120	85	121	31	165	57	80	24
Acetate kinase (EC 2.7.2.1)	96	47	73	48	78	115	226	87	160	88	152	38	300	44	85	79	109	92	155	65	202	67	167	80	24
Acetyl-coenzyme A carboxyl transferase alpha chain (EC 6.4.1.2)	10	16	13	17	12	12	49	11	35	11	34	7	85	9	9	18	24	20	26	11	52	21	39	19	24
Acetyl-coenzyme A carboxyl transferase beta chain (EC 6.4.1.2)	6	13	23	8	5	10	7	7	29	12	32	10	29	10	1	21	9	17	12	11	17	25	13	6	24
Acyl carrier protein	45	27	17	5	18	49	72	79	70	56	67	20	108	2	40	49	76	51	31	14	35	38	70	31	24
Adenine phosphoribosyltransferase (EC 2.4.2.7)	16	34	28	24	11	33	23	22	12	24	21	18	21	24	11	23	9	26	18	20	17	55	16	31	24
Adenylate kinase (EC 2.7.4.3)	57	81	89	94	57	104	93	113	95	132	92	96	189	90	51	139	84	109	71	103	72	119	99	135	24
Adenylosuccinate lyase (EC 4.3.2.2)	21	32	35	40	13	41	5	38	22	26	33	27	27	42	15	39	20	35	29	41	29	42	16	46	24
Adenylosuccinate synthetase (EC 6.3.4.4)	53	58	62	64	24	101	61	72	62	86	85	58	116	62	18	107	66	106	59	64	74	114	71	93	24
Alanine dehydrogenase (EC 1.4.1.1)	115	79	161	140	15	101	32	82	13	42	21	81	85	45	24	40	33	118	69	73	30	80	15	79	24
Alcohol dehydrogenase (EC 1.1.1.1)	55	78	499	271	66	68	75	74	37	49	58	46	100	101	23	135	112	80	188	109	81	54	46	121	24
Alkyl hydroperoxide reductase protein C (EC 1.6.4.-)	8	1	45	47	12	28	27	9	48	16	38	14	92	19	8	40	61	29	17	14	49	26	13	5	24
Alkylphosphonate utilization operon protein PhnA	6	6	2	5	3	5	1	7	1	5	3	7	3	5	1	5	5	6	7	5	2	4	2	1	24
Arginine deiminase (EC 3.5.3.6)	400	182	374	159	101	224	182	207	119	182	104	102	367	84	112	170	151	165	260	231	24	23	131	139	24
Arginine pathway regulatory protein ArgR, repressor of arg regulon	3	3	5	9	1	14	5	18	2	4	5	5	5	12	3	15	3	7	16	8	11	17	2	7	24
Asparaginyl-tRNA synthetase (EC 6.1.1.22)	24	24	44	57	22	39	40	18	38	36	42	25	90	47	26	49	28	51	35	37	50	36	37	21	24
Aspartate aminotransferase (EC 2.6.1.1)	57	60	43	67	25	70	18	54	22	65	20	46	77	38	20	64	24	81	48	63	24	90	26	57	24
Aspartate carbamoyltransferase (EC 2.1.3.2)	10	10	22	35	2	22	4	18	10	21	11	20	13	21	4	13	2	14	21	25	8	13	9	13	24
Aspartate-semialdehyde dehydrogenase (EC 1.2.1.11)	15	21	14	53	13	31	13	35	30	42	28	20	51	54	9	51	21	21	27	25	43	64	17	28	24
Aspartokinase (EC 2.7.2.4)	13	25	14	14	3	31	3	18	8	20	17	27	19	14	2	28	6	17	19	16	10	54	11	18	24
Aspartyl-tRNA synthetase (EC 6.1.1.12)	37	45	35	27	49	92	46	57	84	70	88	70	96	31	30	82	30	67	68	53	61	98	53	73	24
ATP synthase alpha chain (EC 3.6.3.14)	88	97	56	61	45	142	82	98	85	114	81	88	117	88	53	120	92	104	79	93	99	127	81	131	24
ATP synthase B chain (EC 3.6.3.14)	19	15	9	15	5	14	11	14	28	35	33	34	31	14	4	16	21	24	34	26	20	42	23	44	24
ATP synthase beta chain (EC 3.6.3.14)	108	111	98	202	73	234	151	228	110	176	108	116	220	170	87	277	120	160	154	152	122	231	86	172	24
ATP synthase delta chain (EC 3.6.3.14)	6	9	5	6	5	21	4	13	9	19	10	9	10	10	4	23	9	9	12	27	13	52	6	14	24
ATP synthase epsilon chain (EC 3.6.3.14)	8	43	7	18	4	42	7	31	8	40	7	31	4	11	3	52	4	35	12	30	10	68	12	26	24
ATP synthase gamma chain (EC 3.6.3.14)	16	40	16	26	7	51	17	46	17	52	21	42	19	49	3	87	27	43	13	31	34	90	16	33	24
ATP-dependent Clp protease ATP-binding subunit ClpA	22	43	14	15	10	51	5	29	7	43	8	43	10	13	15	53	24	37	3	23	3	74	8	40	24
ATP-dependent Clp protease ATP-binding subunit ClpX	19	28	20	41	23	35	14	26	39	37	31	32	34	44	27	24	22	30	14	20	25	54	20	35	24
ATP-dependent Clp protease proteolytic subunit (EC 3.4.21.92)	27	23	28	41	15	50	20	43	29	33	26	27	23	28	13	49	36	36	22	30	30	50	28	38	24
Bacterocin transport accessory protein	30	67	17	36	4	86	4	47	4	36	2	22	27	30	10	44	8	43	12	47	2	59	10	38	24
Biotin carboxylase of acetyl-CoA carboxylase (EC 6.3.4.14)	39	29	40	54	25	42	20	34	39	52	47	32	65	48	14	43	20	26	76	43	30	54	32	52	24
Branched-chain amino acid ABC transporter, amino acid-binding protein (TC 3.A.1.4.1)	19	19	20	57	3	23	18	31	3	17	8	25	39	49	4	51	6	19	14	44	7	37	7	30	24
Branched-chain amino acid aminotransferase (EC 2.6.1.42)	27	29	10	46	12	35	22	39	18	52	16	33	38	61	16	92	14	42	23	41	25	67	14	49	24
Carbamate kinase (EC 2.7.2.2)	141	48	147	93	31	85	77	49	47	67	33	37	142	16	32	43	39	37	53	45	28	3	31	32	24
Cell division initiation protein DivIVA	48	88	59	103	11	74	16	82	14	55	21	84	60	22	16	54	23	54	28	59	4	108	25	63	24
Cell division protein FtsA	42	53	70	62	5	60	12	48	21	49	28	34	81	43	11	66	22	60	61	65	21	84	24	68	24
Cell division protein FtsH (EC 3.4.24.-)	57	73	49	73	13	62	17	45	15	60	38	64	60	37	17	60	26	52	44	56	25	104	21	69	24
Cell division protein FtsZ (EC 3.4.24.-)	125	119	132	144	35	216	71	217	62	116	74	73	237	122	57	186	93	162	140	161	100	141	75	186	24
Cell division transporter, ATP-binding protein FtsE (TC 3.A.5.1.1)	28	59	37	47	14	68	9	44	13	47	13	33	20	10	8	54	23	40	21	35	8	84	17	50	24
Cell division trigger factor (EC 5.2.1.8)	168	132	111	234	54	228	98	264	156	197	141	127	383	170	57	264	122	155	180	224	177	298	92	240	24
Chaperone protein DnaJ	10	53	6	22	12	83	13	71	17	48	26	36	19	28	18	72	18	63	17	33	10	59	18	56	24
Chaperone protein DnaK	264	253	220	486	280	857	367	761	331	412	367	294	720	454	277	641	370	495	396	667	297	705	314	726	24
ClpB protein	17	17	13	10	90	20	86	24	85	50	98	4	143	15	55	18	71	54	90	10	61	34	58	46	24
Cobyric acid synthase	5	5	4	7	6	18	8	21	12	19	21	9	12	4	6	15	6	18	8	11	12	11	11	29	24
COG0536: GTP-binding protein Obg	34	43	25	21	17	29	24	32	12	36	23	43	24	19	18	39	12	38	18	26	19	47	14	31	24
Cysteine desulfurase (EC 2.8.1.7)	4	13	10	36	6	22	14	6	13	8	12	17	36	20	11	22	5	25	24	25	17	54	12	13	24
Cysteine synthase (EC 2.5.1.47)	14	66	13	14	85	54	212	65	58	45	50	37	130	36	56	72	49	85	14	35	83	55	116	82	24
D-alanine--D-alanine ligase (EC 6.3.2.4)	7	13	29	15	7	27	16	14	17	11	21	23	26	16	6	23	16	24	15	22	17	29	22	15	24
Deoxyribose-phosphate aldolase (EC 4.1.2.4)	24	26	48	16	15	48	10	22	14	19	24	35	22	15	4	11	45	43	30	22	11	15	27	16	24
Deoxyuridine 5'-triphosphate nucleotidohydrolase (EC 3.6.1.23)	7	17	5	1	1	19	5	11	3	9	6	10	11	5	3	13	4	14	10	12	5	25	6	14	24
Dihydrodipicolinate synthase (EC 4.2.1.52)	8	14	18	32	4	15	1	25	13	33	11	19	8	25	4	41	12	17	20	20	15	55	5	23	24
Dihydroorotase (EC 3.5.2.3)	26	33	7	4	6	30	5	20	11	24	10	23	12	11	7	32	7	30	6	17	1	31	18	23	24
Dihydropteroate synthase (EC 2.5.1.15)	1	5	4	3	2	8	3	3	8	4	7	9	10	2	2	9	7	10	1	3	9	5	8	3	24
Dihydroxy-acid dehydratase (EC 4.2.1.9)	83	64	48	57	14	83	9	91	26	141	36	78	90	46	21	195	14	107	28	70	16	84	35	83	24
Dihydroxyacetone kinase family protein	87	71	80	76	14	95	16	88	19	67	19	50	63	50	22	78	25	84	31	75	9	115	27	81	24
Dimethyladenosine transferase (EC 2.1.1.-)	10	11	3	13	3	10	1	10	5	12	5	4	3	5	2	14	3	13	4	5	1	21	5	11	24
DNA gyrase subunit A (EC 5.99.1.3)	19	47	26	35	16	28	13	25	32	34	36	30	37	14	18	15	15	40	34	36	32	43	19	45	24
DNA gyrase subunit B (EC 5.99.1.3)	19	47	21	37	18	35	10	36	32	14	26	20	55	15	8	31	16	34	30	24	31	47	5	37	24
DNA ligase (EC 6.5.1.2)	8	15	5	17	3	12	9	7	29	15	21	17	14	5	2	8	4	4	6	5	11	31	8	2	24
DNA polymerase III beta subunit (EC 2.7.7.7)	32	55	28	16	11	38	8	48	26	42	27	44	56	18	13	40	22	49	15	32	16	68	14	49	24
DNA topoisomerase I (EC 5.99.1.2)	6	17	4	6	7	3	10	3	12	4	15	11	13	10	1	9	4	11	12	4	15	8	8	9	24
DNA-binding protein HBsu	97	103	213	372	41	198	83	211	53	166	123	103	186	73	30	184	76	151	153	214	95	178	74	269	24
DNA-directed RNA polymerase alpha subunit (EC 2.7.7.6)	65	47	58	63	51	52	56	71	66	63	67	41	103	49	49	97	66	65	70	64	107	86	54	76	24
DNA-directed RNA polymerase beta subunit (EC 2.7.7.6)	124	132	103	165	61	181	180	180	140	153	131	105	297	105	55	212	123	176	132	138	144	233	159	198	24
DNA-directed RNA polymerase beta' subunit (EC 2.7.7.6)	145	164	237	265	112	165	145	218	199	227	183	143	364	211	85	201	195	190	263	247	186	297	153	268	24
DNA-directed RNA polymerase delta subunit (EC 2.7.7.6)	6	12	5	5	2	22	5	13	3	11	4	8	10	1	5	7	5	11	11	3	7	11	5	5	24
DNA-directed RNA polymerase omega subunit (EC 2.7.7.6)	20	30	23	9	3	27	8	23	5	19	12	20	16	6	4	21	21	28	19	19	8	23	13	19	24
dTDP-4-dehydrorhamnose reductase (EC 1.1.1.133)	33	39	16	42	3	40	1	19	16	26	9	13	27	22	8	38	3	22	16	41	6	35	7	21	24
dTDP-glucose 4,6-dehydratase (EC 4.2.1.46)	42	39	40	28	7	42	15	29	35	39	25	30	19	13	16	49	6	38	28	38	19	27	16	36	24
Enolase (EC 4.2.1.11)	448	502	733	995	234	957	338	854	355	526	305	413	972	488	259	1241	384	773	510	803	357	906	356	712	24
Enoyl-[acyl-carrier-protein] reductase [FMN] (EC 1.3.1.9)	65	72	60	155	27	127	38	132	44	80	44	46	96	76	35	165	37	91	60	107	58	172	48	105	24
Excinuclease ABC subunit A	4	11	12	11	1	7	12	5	14	15	15	12	4	17	5	7	7	7	16	5	9	26	14	16	24
Excinuclease ABC subunit B	5	10	4	5	2	8	1	3	12	6	16	16	5	7	3	8	4	7	13	6	7	3	7	7	24
Exodeoxyribonuclease III (EC 3.1.11.2)	8	16	7	19	4	7	3	10	8	8	11	8	8	10	4	16	5	9	5	11	9	21	5	6	24
FIG000859: hypothetical protein	25	42	14	12	8	41	21	38	18	12	15	19	20	6	9	62	23	28	19	29	17	47	25	26	24
Flavodoxin	9	4	2	4	12	34	24	21	28	10	19	8	63	5	16	13	18	13	28	12	28	12	13	12	24
Formate--tetrahydrofolate ligase (EC 6.3.4.3)	58	69	123	71	20	63	99	39	95	42	79	23	176	6	38	23	68	123	97	74	137	12	74	57	24
Fructokinase (EC 2.7.1.4)	14	16	10	11	5	30	4	32	9	17	13	9	24	16	3	37	6	28	12	23	10	34	7	23	24
Fructose-bisphosphate aldolase class II (EC 4.1.2.13)	140	184	103	409	99	638	139	330	66	185	69	134	286	280	75	773	79	239	226	367	123	407	99	258	24
Glucokinase (EC 2.7.1.2)	10	42	51	33	7	12	10	23	10	14	14	30	25	39	10	52	13	30	14	33	8	41	11	24	24
Glucosamine--fructose-6-phosphate aminotransferase [isomerizing] (EC 2.6.1.16)	60	78	74	153	23	94	143	115	89	88	90	50	165	79	26	155	40	115	84	95	86	134	110	131	24
Glucosamine-6-phosphate deaminase (EC 3.5.99.6)	10	5	6	3	6	28	2	4	8	7	6	1	9	1	5	18	18	4	5	6	4	4	8	5	24
Glucose-1-phosphate adenylyltransferase (EC 2.7.7.27)	66	34	52	15	40	30	32	20	72	45	93	39	132	25	49	27	21	23	98	33	54	27	49	20	24
Glucose-1-phosphate thymidylyltransferase (EC 2.7.7.24)	36	49	39	33	7	31	9	22	15	25	20	31	18	29	8	40	10	30	21	22	1	17	12	21	24
Glucose-6-phosphate isomerase (EC 5.3.1.9)	77	135	190	223	24	207	39	158	32	54	38	55	151	84	16	160	54	165	94	169	55	249	46	164	24
Glutamine synthetase type I (EC 6.3.1.2)	30	67	40	95	16	104	12	71	19	67	21	46	46	83	16	119	33	56	51	115	29	160	20	76	24
Glutamyl-tRNA synthetase (EC 6.1.1.17)	3	4	10	5	11	12	14	11	26	16	19	16	31	2	7	11	34	11	21	8	23	11	21	10	24
Glutathione reductase (EC 1.8.1.7)	1	25	2	16	5	15	1	19	13	10	6	9	5	10	2	10	7	11	16	14	7	31	2	8	24
Glycerol-3-phosphate dehydrogenase [NAD(P)+] (EC 1.1.1.94)	34	36	32	42	9	69	15	39	12	29	14	16	27	21	6	55	10	35	22	39	8	60	11	28	24
Glycogen biosynthesis protein GlgD, glucose-1-phosphate adenylyltransferase family	57	38	56	19	10	52	18	39	31	38	34	23	117	27	14	32	19	26	25	35	9	40	19	38	24
Glycogen synthase, ADP-glucose transglucosylase (EC 2.4.1.21)	39	15	20	4	9	18	8	8	18	25	29	16	33	7	11	14	13	16	33	19	18	14	18	15	24
GMP synthase [glutamine-hydrolyzing] (EC 6.3.5.2)	48	52	61	92	32	109	54	72	67	99	80	58	110	59	44	105	41	54	89	89	50	123	58	76	24
GTP-binding and nucleic acid-binding protein YchF	37	48	38	62	16	35	11	34	34	45	33	34	54	15	16	46	31	36	34	49	42	55	22	36	24
GTP-binding protein EngA	22	34	16	47	17	40	27	27	48	38	47	22	48	11	22	47	27	40	30	34	31	58	35	34	24
GTP-binding protein HflX	7	3	3	4	2	2	4	2	7	10	7	11	6	2	2	1	3	3	1	2	2	10	5	6	24
GTP-binding protein TypA/BipA	40	74	38	107	17	99	29	70	24	80	24	63	43	105	13	119	23	55	22	82	25	98	19	64	24
Guanylate kinase (EC 2.7.4.8)	14	18	10	2	4	24	9	25	7	21	9	12	9	11	6	26	9	14	4	9	8	14	13	11	24
Heat shock protein 60 family chaperone GroEL	129	264	105	227	164	361	231	592	176	273	171	170	354	177	159	267	252	435	179	339	191	225	179	600	24
Heat shock protein 60 family co-chaperone GroES	43	154	27	45	34	195	29	169	32	107	41	118	55	49	47	98	66	117	30	84	26	67	37	105	24
Heat shock protein GrpE	33	33	15	17	12	137	10	69	35	45	31	27	37	9	22	68	14	44	21	43	22	48	15	41	24
Homoserine dehydrogenase (EC 1.1.1.3)	29	35	34	48	1	23	3	42	6	49	14	44	40	40	6	48	5	34	12	52	5	77	10	42	24
Hypoxanthine-guanine phosphoribosyltransferase (EC 2.4.2.8)	40	41	30	21	5	44	4	33	10	42	19	32	26	19	6	36	16	44	15	24	13	60	7	27	24
Inosine-5'-monophosphate dehydrogenase (EC 1.1.1.205)	44	71	85	136	37	93	79	80	94	82	104	61	151	102	42	135	39	67	94	86	100	157	54	87	24
Iron-sulfur cluster assembly protein SufB	23	83	32	127	7	87	2	74	6	53	10	54	21	53	5	54	16	57	19	65	4	100	11	55	24
Ketol-acid reductoisomerase (EC 1.1.1.86)	37	91	42	158	10	143	24	181	23	113	34	74	64	114	27	470	34	104	46	194	29	226	28	189	24
L-lactate dehydrogenase (EC 1.1.1.27)	120	199	167	372	25	470	51	290	27	156	42	153	129	207	40	395	43	251	75	323	44	364	35	238	24
Lactaldehyde dehydrogenase involved in fucose or rhamnose utilization (EC 1.2.1.22)	22	12	28	2	14	29	2	14	6	15	5	5	51	6	24	8	23	13	7	3	7	12	13	17	24
Lactoylglutathione lyase (EC 4.4.1.5)	12	20	10	7	2	16	8	21	8	17	11	14	10	13	4	21	4	18	6	15	7	7	9	10	24
LSU ribosomal protein L10p (P0)	61	66	69	90	36	185	77	144	63	81	65	70	194	57	47	151	78	94	62	89	71	130	45	122	24
LSU ribosomal protein L11p (L12e)	45	56	60	73	28	128	76	101	45	65	46	46	115	86	22	146	77	67	55	61	63	147	32	87	24
LSU ribosomal protein L13p (L13Ae)	97	118	119	149	62	166	125	129	90	104	82	78	216	120	53	190	126	158	84	92	115	199	84	133	24
LSU ribosomal protein L14p (L23e)	67	59	40	57	39	108	87	105	80	96	59	75	151	32	51	120	70	78	41	56	66	103	50	93	24
LSU ribosomal protein L15p (L27Ae)	69	72	71	57	26	108	79	72	46	71	43	74	173	60	43	106	93	80	37	65	56	78	57	75	24
LSU ribosomal protein L16p (L10e)	55	50	42	102	41	115	84	107	38	67	42	38	132	75	45	124	62	86	72	86	84	111	54	94	24
LSU ribosomal protein L17p	75	49	40	49	36	130	60	74	70	103	57	51	126	49	49	126	60	77	59	60	68	77	48	86	24
LSU ribosomal protein L18p (L5e)	5	1	28	30	2	10	12	3	14	6	10	12	58	12	1	8	4	2	21	12	19	23	3	12	24
LSU ribosomal protein L19p	83	113	120	116	28	177	94	147	65	121	70	82	156	45	38	179	75	139	78	90	76	178	72	105	24
LSU ribosomal protein L1p (L10Ae)	127	101	123	107	91	172	179	134	150	157	124	121	224	69	80	174	157	166	117	109	134	133	115	160	24
LSU ribosomal protein L20p	15	35	46	88	9	93	46	66	27	47	30	31	82	35	9	90	17	40	36	80	31	157	19	51	24
LSU ribosomal protein L21p	43	29	22	17	17	44	32	56	34	42	41	24	66	33	24	82	32	25	28	27	40	37	21	48	24
LSU ribosomal protein L22p (L17e)	79	84	75	123	69	156	131	92	74	107	68	101	210	118	59	131	85	85	85	110	85	141	70	145	24
LSU ribosomal protein L23p (L23Ae)	80	100	52	88	27	136	38	108	20	64	30	100	101	77	37	120	43	73	60	68	52	98	39	106	24
LSU ribosomal protein L24p (L26e)	158	141	71	99	56	167	59	141	44	118	66	70	166	78	63	156	87	126	79	122	80	147	60	179	24
LSU ribosomal protein L27p	53	45	35	43	34	83	92	54	51	41	39	47	105	57	42	65	35	33	36	40	62	53	61	57	24
LSU ribosomal protein L28p	31	13	4	10	20	29	49	27	22	17	23	19	65	15	21	24	29	24	21	20	30	18	35	26	24
LSU ribosomal protein L29p (L35e)	51	37	61	53	38	82	48	45	44	48	38	37	86	31	24	51	59	49	53	47	45	36	40	54	24
LSU ribosomal protein L2p (L8e)	184	169	246	238	83	262	169	194	76	115	97	92	372	110	66	186	132	227	189	302	146	224	128	361	24
LSU ribosomal protein L30p (L7e)	40	45	68	88	19	90	25	42	28	49	33	47	94	44	19	76	23	50	39	95	31	64	37	58	24
LSU ribosomal protein L31p	53	55	86	73	13	105	47	74	31	46	22	27	85	39	20	120	43	64	60	85	39	100	27	50	24
LSU ribosomal protein L32p	29	10	10	3	20	19	38	20	26	15	20	7	34	7	17	8	28	23	16	7	32	6	33	15	24
LSU ribosomal protein L33p	8	10	15	8	5	10	10	11	9	14	9	9	26	9	2	7	25	8	14	4	11	13	6	5	24
LSU ribosomal protein L35p	3	6	12	10	10	4	19	8	14	4	17	13	28	8	15	8	13	6	3	10	19	36	13	50	24
LSU ribosomal protein L3p (L3e)	41	22	21	28	80	47	147	52	108	43	84	14	288	59	76	74	102	64	99	57	129	54	89	58	24
LSU ribosomal protein L4p (L1e)	62	55	49	127	30	163	156	111	75	86	61	40	197	88	40	155	104	101	93	75	94	210	95	126	24
LSU ribosomal protein L5p (L11e)	150	133	186	316	80	284	234	209	130	169	103	103	387	224	81	273	165	180	159	213	162	221	121	261	24
LSU ribosomal protein L6p (L9e)	109	95	73	131	45	234	106	212	94	130	88	71	218	56	50	218	104	117	105	143	101	198	59	216	24
LSU ribosomal protein L9p	48	30	28	48	34	49	60	51	59	81	63	45	63	15	32	37	43	45	43	36	42	40	42	58	24
Malonyl CoA-acyl carrier protein transacylase (EC 2.3.1.39)	15	29	45	51	19	66	42	66	51	42	50	36	111	21	34	48	29	51	56	53	49	51	48	45	24
Maltodextrin phosphorylase (EC 2.4.1.1)	47	126	51	72	7	138	4	138	4	109	14	30	60	73	13	184	13	106	33	124	8	256	31	118	24
Maltose/maltodextrin ABC transporter, substrate binding periplasmic protein MalE	132	99	163	30	33	93	34	70	36	64	56	82	154	24	40	65	32	68	60	63	26	92	59	104	24
Manganese ABC transporter, ATP-binding protein SitB	19	21	26	15	5	44	6	38	4	30	11	25	27	23	12	33	10	29	18	23	4	42	11	38	24
Manganese ABC transporter, periplasmic-binding protein SitA	85	106	284	59	15	136	28	95	21	63	55	73	101	67	17	94	30	93	105	105	29	102	56	135	24
Manganese superoxide dismutase (EC 1.15.1.1)	55	89	35	61	27	63	14	58	13	22	20	21	34	17	17	62	28	43	42	48	25	41	31	37	24
Manganese-dependent inorganic pyrophosphatase (EC 3.6.1.1)	34	55	65	47	8	51	11	49	11	35	22	33	25	28	10	75	18	38	19	20	17	35	16	32	24
Methionine ABC transporter ATP-binding protein	9	25	4	10	6	27	11	19	16	41	17	24	11	11	9	30	6	19	4	9	9	40	13	44	24
Methionine ABC transporter substrate-binding protein	17	77	12	12	19	40	74	43	39	48	45	59	72	13	19	41	26	62	31	52	35	65	33	77	24
Multimodular transpeptidase-transglycosylase (EC 2.4.1.129) (EC 3.4.-.-)	5	26	8	18	1	5	2	12	13	13	24	29	15	1	5	3	1	20	11	8	14	1	7	14	24
Multiple sugar ABC transporter, ATP-binding protein	97	42	132	43	34	54	27	44	23	35	19	37	107	46	34	44	43	39	59	41	33	50	41	51	24
Multiple sugar ABC transporter, substrate-binding protein	73	56	125	39	27	70	26	49	23	27	31	30	139	42	25	51	57	52	44	28	21	13	40	58	24
NAD-dependent glyceraldehyde-3-phosphate dehydrogenase (EC 1.2.1.12)	249	29	316	436	175	277	239	230	229	260	183	222	516	208	147	338	225	254	298	350	236	359	255	305	24
NADP-specific glutamate dehydrogenase (EC 1.4.1.4)	47	100	49	146	30	122	62	73	21	133	23	105	46	236	36	234	29	77	17	140	5	245	33	73	24
Nucleoside diphosphate kinase (EC 2.7.4.6)	3	7	27	13	6	24	8	40	5	13	14	18	7	2	11	18	19	15	25	16	15	26	8	33	24
Ornithine carbamoyltransferase (EC 2.1.3.3)	286	116	323	313	63	265	195	188	135	194	98	80	484	53	87	199	112	115	280	279	103	68	89	124	24
Orotate phosphoribosyltransferase (EC 2.4.2.10)	13	12	7	23	6	24	9	16	20	20	15	10	33	6	5	42	3	11	8	15	12	40	18	13	24
Orotidine 5'-phosphate decarboxylase (EC 4.1.1.23)	6	3	2	1	13	8	20	3	22	10	26	4	38	4	9	5	4	8	12	5	13	3	39	4	24
Peptide chain release factor 1	27	21	24	37	11	30	29	34	24	34	18	19	34	18	7	41	14	25	22	31	18	30	31	27	24
Peptide chain release factor 2	5	24	13	9	3	18	4	16	7	17	6	20	5	12	5	19	9	13	5	13	1	25	5	17	24
Peptidyl-prolyl cis-trans isomerase (EC 5.2.1.8)	12	10	16	14	1	16	14	23	5	17	3	16	22	4	3	31	7	11	9	8	14	20	3	16	24
Phosphate acetyltransferase (EC 2.3.1.8)	70	40	44	55	34	134	79	117	78	65	73	21	324	47	46	94	82	91	90	113	94	104	47	106	24
Phosphocarrier protein of PTS system	132	175	124	146	79	254	91	174	77	154	95	196	277	168	99	321	128	216	107	144	63	227	93	133	24
Phosphoenolpyruvate carboxylase (EC 4.1.1.31)	16	47	26	46	2	60	2	35	5	55	12	37	17	86	3	107	10	33	33	71	3	121	20	50	24
Phosphoenolpyruvate-protein phosphotransferase of PTS system (EC 2.7.3.9)	58	82	121	119	31	116	34	120	31	71	44	51	116	162	21	160	51	77	93	127	48	162	45	101	24
Phosphoglucosamine mutase (EC 5.4.2.10)	49	67	65	92	31	74	51	44	75	78	84	35	94	56	18	63	32	47	90	54	82	77	52	55	24
Phosphoglycerate kinase (EC 2.7.2.3)	251	233	298	494	89	441	141	327	131	267	155	160	420	248	102	473	198	316	286	402	162	447	153	334	24
Phosphoglyceromutase	82	7	148	199	27	96	58	139	51	79	54	54	74	59	31	160	85	44	83	43	69	117	47	182	24
Phosphopentomutase (EC 5.4.2.7)	66	87	102	58	34	116	26	104	14	60	26	54	44	30	24	75	82	92	71	58	23	78	50	76	24
Phosphoribosylaminoimidazole-succinocarboxamide synthase (EC 6.3.2.6)	2	15	6	16	8	36	18	18	26	24	25	13	36	12	4	29	18	22	6	19	13	8	23	17	24
Plasmin(ogen) receptor	292	507	357	850	87	845	121	675	68	371	93	214	528	414	151	1015	80	456	275	760	92	1108	111	615	24
Polyribonucleotide nucleotidyltransferase (EC 2.7.7.8)	65	35	64	79	61	63	99	70	114	66	86	40	161	27	45	47	66	75	97	67	124	58	77	83	24
PTS system, galactose-specific IIB component (EC 2.7.1.69)	29	30	31	36	5	95	7	37	6	13	7	11	23	14	7	39	35	17	18	24	4	11	10	14	24
PTS system, mannose-specific IIB component (EC 2.7.1.69)	23	18	36	10	12	32	10	4	8	9	12	3	37	10	12	11	10	2	14	11	8	8	8	8	24
PTS system, mannose-specific IID component (EC 2.7.1.69)	39	18	47	37	9	70	9	38	13	30	25	18	47	24	8	40	15	25	33	51	7	67	15	46	24
Purine nucleoside phosphorylase (EC 2.4.2.1)	44	30	89	52	33	76	48	60	28	30	33	26	102	25	21	58	63	47	92	51	53	58	49	52	24
Putative stomatin/prohibitin-family membrane protease subunit YbbK	31	57	78	40	20	43	39	48	38	39	49	83	93	40	16	41	21	54	33	53	26	65	45	53	24
Pyruvate formate-lyase (EC 2.3.1.54)	342	71	557	408	234	244	221	243	243	193	305	72	823	194	177	228	333	214	456	194	410	288	242	232	24
Pyruvate kinase (EC 2.7.1.40)	157	234	260	564	57	535	71	296	85	207	82	142	293	289	78	464	131	228	157	415	110	451	74	287	24
RecA protein	31	40	46	60	34	57	42	68	68	57	79	35	169	38	25	60	42	56	58	56	97	77	49	59	24
Replicative DNA helicase (EC 3.6.1.-) [SA14-24]	3	11	5	18	1	8	1	12	4	15	6	8	3	2	4	4	4	10	5	7	3	11	4	9	24
Ribonucleotide reductase of class Ib (aerobic), alpha subunit (EC 1.17.4.1)	23	51	15	38	1	55	2	40	4	40	5	31	16	27	3	36	2	51	7	25	1	86	12	25	24
Ribonucleotide reductase of class Ib (aerobic), beta subunit (EC 1.17.4.1)	12	36	11	58	3	51	7	38	5	24	4	20	16	32	4	52	8	34	4	40	1	79	7	45	24
Ribonucleotide reductase transcriptional regulator NrdR	5	10	4	2	2	8	3	14	4	10	8	9	18	6	3	15	6	11	13	10	4	7	9	10	24
Ribose-phosphate pyrophosphokinase (EC 2.7.6.1)	61	82	80	63	42	118	78	106	75	110	89	81	136	38	57	96	92	115	88	87	91	134	81	97	24
Ribosomal protein L11 methyltransferase (EC 2.1.1.-)	6	9	14	11	2	11	1	4	9	14	14	10	5	14	4	9	3	2	12	6	6	5	7	7	24
Ribosomal subunit interface protein	100	103	130	125	22	195	26	131	70	105	52	89	169	67	22	155	38	125	70	117	48	133	36	123	24
Ribosome-binding factor A	3	12	5	9	1	16	1	12	6	11	5	8	9	8	1	29	6	6	3	11	2	17	1	6	24
Ribulose-phosphate 3-epimerase (EC 5.1.3.1)	8	3	8	12	6	4	9	8	12	6	13	2	12	2	5	10	11	8	10	7	9	9	9	9	24
RNA polymerase sigma factor RpoD	13	20	25	33	11	25	17	26	12	21	23	12	35	10	13	25	19	25	30	29	15	30	20	23	24
S-adenosylmethionine synthetase (EC 2.5.1.6)	26	22	18	33	27	65	25	70	34	43	29	34	55	35	25	63	46	66	24	38	39	74	31	60	24
Serine hydroxymethyltransferase (EC 2.1.2.1)	70	75	84	86	25	96	32	77	31	78	30	55	91	71	20	100	52	86	71	103	31	67	39	118	24
Seryl-tRNA synthetase (EC 6.1.1.11)	37	88	47	79	30	107	55	95	53	89	44	69	89	65	33	109	50	88	46	84	41	108	46	89	24
Signal recognition particle receptor protein FtsY (=alpha subunit) (TC 3.A.5.1.1)	28	43	26	20	9	36	9	30	19	39	24	47	15	17	12	24	22	39	22	26	10	36	17	33	24
Signal recognition particle, subunit Ffh SRP54 (TC 3.A.5.1.1)	20	27	33	57	8	52	8	48	21	31	30	38	24	28	7	36	14	33	21	36	21	47	19	58	24
Single-stranded DNA-binding protein	16	21	6	20	11	27	16	33	33	27	30	14	47	18	11	41	17	20	27	24	32	60	13	17	24
SSU ribosomal protein S10p (S20e)	70	58	41	64	68	82	142	77	89	81	70	52	140	39	56	79	102	95	54	32	79	53	94	78	24
SSU ribosomal protein S11p (S14e)	96	74	57	74	29	135	103	107	41	97	51	84	179	75	42	138	69	101	65	59	84	96	57	89	24
SSU ribosomal protein S12p (S23e)	58	57	50	60	24	108	55	80	17	44	30	85	93	39	18	81	40	59	48	125	34	163	34	124	24
SSU ribosomal protein S13p (S18e)	75	105	78	103	28	107	72	111	35	87	34	61	148	59	26	123	44	94	48	109	33	111	43	119	24
SSU ribosomal protein S15p (S13e)	16	22	25	37	21	96	53	49	19	16	20	27	84	27	18	58	29	31	37	49	40	67	23	42	24
SSU ribosomal protein S16p	57	43	42	53	37	110	74	79	51	58	49	53	157	18	49	77	81	100	50	57	59	92	56	78	24
SSU ribosomal protein S17p (S11e)	62	49	44	72	23	68	29	48	46	36	41	39	109	60	16	68	34	57	40	65	41	47	30	57	24
SSU ribosomal protein S18p	24	43	32	62	29	65	37	39	31	23	24	17	79	39	26	60	41	40	35	42	23	72	25	38	24
SSU ribosomal protein S19p (S15e)	95	68	73	81	61	141	119	104	63	83	53	54	147	89	67	132	123	117	73	84	92	105	93	132	24
SSU ribosomal protein S1p	237	153	170	211	161	321	332	362	243	333	242	194	457	149	173	335	274	225	303	272	274	301	261	344	24
SSU ribosomal protein S20p	36	33	114	89	21	69	29	65	34	60	36	65	81	20	31	36	40	42	31	34	26	38	31	64	24
SSU ribosomal protein S21p	20	22	14	16	7	25	15	25	17	11	19	29	53	3	10	18	21	12	26	15	22	53	12	27	24
SSU ribosomal protein S2p (SAe)	268	259	263	290	132	362	178	221	186	254	177	187	384	232	112	347	175	240	203	251	194	220	149	277	24
SSU ribosomal protein S3p (S3e)	133	125	155	236	64	182	123	200	79	149	74	107	285	124	87	193	142	152	145	193	93	204	91	194	24
SSU ribosomal protein S4p (S9e)	102	73	111	115	76	184	148	153	92	81	80	16	252	105	60	196	121	130	110	137	153	198	100	140	24
SSU ribosomal protein S5p (S2e)	134	139	142	197	52	305	202	217	93	142	89	97	265	95	60	256	132	191	113	161	139	305	113	203	24
SSU ribosomal protein S6p	70	96	76	134	22	174	54	115	41	78	30	45	86	74	26	131	52	85	65	97	38	121	29	72	24
SSU ribosomal protein S7p (S5e)	183	120	118	120	107	236	172	178	125	186	123	97	315	82	117	214	144	176	141	127	158	184	120	208	24
SSU ribosomal protein S8p (S15Ae)	146	119	154	295	81	209	157	223	116	164	105	117	219	45	88	216	126	194	156	144	133	238	120	168	24
SSU ribosomal protein S9p (S16e)	47	40	54	52	37	52	100	50	48	41	47	39	137	32	40	58	73	74	42	55	80	60	58	63	24
Thiol peroxidase, Tpx-type (EC 1.11.1.15)	15	60	17	64	6	63	11	80	12	36	19	41	35	24	11	52	9	24	16	38	21	70	16	43	24
Thioredoxin	66	79	90	78	53	103	63	103	113	39	69	33	216	17	60	70	49	83	60	58	90	24	71	106	24
Thioredoxin reductase (EC 1.8.1.9)	20	60	21	38	4	57	4	36	11	28	14	46	54	20	6	51	14	35	13	27	13	38	13	30	24
Threonine synthase (EC 4.2.3.1)	16	28	19	29	11	24	10	18	12	36	11	17	64	49	5	61	2	11	10	31	4	78	13	16	24
Topoisomerase IV subunit A (EC 5.99.1.-)	3	26	13	11	3	6	3	8	6	3	9	3	1	4	2	13	5	9	16	11	8	3	6	20	24
Trans-2,cis-3-Decenoyl-ACP isomerase	32	27	23	15	6	22	4	23	5	37	12	31	29	34	8	32	6	17	11	27	5	45	8	20	24
Transcription accessory protein (S1 RNA-binding domain)	6	13	5	2	9	6	7	3	24	7	22	6	23	9	7	11	8	8	10	5	13	20	13	7	24
Transcription antitermination protein NusG	30	34	26	31	24	57	33	56	40	44	50	22	60	18	19	44	24	33	68	35	47	48	40	38	24
Transcription elongation factor GreA	29	34	23	20	6	47	10	50	9	34	17	39	12	28	10	55	18	37	13	37	12	30	10	43	24
Transcription termination protein NusA	42	37	18	30	21	37	34	59	49	73	42	28	50	42	29	65	45	38	37	31	42	53	37	52	24
Transketolase (EC 2.2.1.1)	55	40	50	62	20	32	28	26	34	81	46	46	71	58	21	113	26	29	61	42	42	119	35	58	24
Translation elongation factor G	338	225	394	546	214	488	470	405	302	316	248	189	792	272	198	516	345	378	415	418	379	515	301	368	24
Translation elongation factor LepA	14	10	6	11	8	25	15	20	20	17	13	15	22	13	12	30	12	18	9	18	18	37	16	25	24
Translation elongation factor P	55	41	46	78	26	63	53	54	42	61	41	45	111	44	42	87	55	51	47	63	49	60	47	67	24
Translation elongation factor Tu	722	744	1129	972	650	1108	1051	988	611	725	531	447	1636	480	557	939	714	868	920	1034	753	980	770	1094	24
Translation initiation factor 2	53	96	70	79	31	105	74	90	64	86	72	80	115	76	25	113	74	87	60	73	68	114	52	155	24
Triosephosphate isomerase (EC 5.3.1.1)	119	117	150	208	59	176	88	110	76	93	76	75	172	90	56	141	90	123	132	147	110	183	84	118	24
Tryptophan synthase beta chain (EC 4.2.1.20)	7	23	11	22	7	15	5	23	3	11	4	13	9	9	10	21	10	34	10	12	3	15	7	24	24
UDP-glucose 4-epimerase (EC 5.1.3.2)	40	49	20	18	23	86	43	46	56	20	42	33	56	12	19	40	16	55	56	31	41	65	50	58	24
UDP-N-acetylglucosamine 1-carboxyvinyltransferase (EC 2.5.1.7)	37	28	35	51	16	44	20	34	27	37	47	40	42	15	12	33	24	53	47	25	31	68	43	43	24
UDP-N-acetylglucosamine--N-acetylmuramyl-(pentapeptide) pyrophosphoryl-undecaprenol N-acetylglucosamine transferase (EC 2.4.1.227)	7	11	5	5	1	8	3	8	2	8	3	17	4	4	3	8	2	13	4	6	3	23	4	6	24
UDP-N-acetylmuramate--alanine ligase (EC 6.3.2.8)	28	43	33	80	6	74	36	55	23	58	36	55	43	49	6	84	16	55	31	79	28	119	40	76	24
UDP-N-acetylmuramoylalanine--D-glutamate ligase (EC 6.3.2.9)	8	22	8	12	7	30	9	27	23	29	17	26	31	22	6	33	8	31	8	19	26	41	15	19	24
UDP-N-acetylmuramoylalanyl-D-glutamate--2,6-diaminopimelate ligase (EC 6.3.2.13)	10	18	9	6	14	11	7	9	34	27	35	18	10	8	8	21	4	33	3	9	19	23	28	23	24
Universal stress protein family	26	31	49	69	12	93	14	40	8	39	18	34	32	25	7	50	15	45	29	35	15	84	10	28	24
Uracil phosphoribosyltransferase (EC 2.4.2.9)	17	16	4	5	16	13	45	21	27	17	26	8	28	2	15	11	28	23	15	5	34	29	28	20	24
Zn-dependent hydrolase, RNA-metabolising, CPSF 100 kDa analog	44	58	28	43	7	63	14	59	15	49	21	45	29	31	9	64	7	50	24	58	8	65	21	60	24
Zn-dependent hydrolase, RNA-metabolising, CPSF 73 kDa analog	35	46	49	54	4	63	6	39	7	25	10	32	26	35	6	60	8	44	31	42	6	73	19	43	24
1-phosphofructokinase (EC 2.7.1.56)	5	16	10	15	1	30	0	29	4	18	3	8	6	9	1	22	2	16	6	23	3	28	5	18	23
Acetaldehyde dehydrogenase, ethanolamine utilization cluster	11	3	1	16	21	16	13	7	37	1	32	4	14	0	14	2	10	5	27	2	15	1	56	5	23
ADP-ribose pyrophosphatase (EC 3.6.1.13)	6	12	6	2	1	12	0	6	5	15	7	14	3	9	3	19	1	10	4	4	2	18	5	5	23
Aminopeptidase C (EC 3.4.22.40)	27	69	19	97	1	96	1	85	7	74	0	48	13	55	4	122	8	75	7	103	1	176	5	77	23
Aminopeptidase YpdF (MP-, MA-, MS-, AP-, NP- specific)	18	22	16	27	1	37	1	12	0	15	3	29	14	14	1	26	1	12	5	10	5	39	1	15	23
Argininosuccinate synthase (EC 6.3.4.5)	7	1	0	1	8	35	5	17	21	22	16	5	26	14	12	31	9	11	45	21	9	9	27	19	23
Aspartate--ammonia ligase (EC 6.3.1.1)	3	11	0	25	5	22	7	20	17	26	15	6	19	36	1	78	4	9	31	27	19	76	15	15	23
Biotin carboxyl carrier protein of acetyl-CoA carboxylase	12	17	23	25	6	35	9	51	5	15	12	25	15	15	0	30	3	16	27	25	15	28	6	19	23
Carbamoyl-phosphate synthase large chain (EC 6.3.5.5)	0	14	2	16	20	38	23	25	26	26	20	32	49	47	25	91	6	5	2	20	14	91	44	15	23
Cell division protein FtsX	4	14	10	3	1	7	0	4	2	12	5	22	6	2	1	5	1	7	2	13	1	19	1	12	23
Chromosomal replication initiator protein DnaA	8	17	4	6	4	12	0	11	6	16	10	15	6	12	1	16	4	12	10	4	8	25	4	19	23
COG0779: clustered with transcription termination protein NusA	1	8	1	0	1	9	6	9	7	4	5	8	1	5	1	11	3	6	2	3	3	11	3	6	23
Cold-shock DEAD-box protein A	14	23	0	54	5	49	9	27	14	33	18	34	13	25	7	46	14	26	7	25	14	61	4	35	23
D-alanine--poly(phosphoribitol) ligase subunit 1 (EC 6.1.1.13)	15	16	14	49	2	34	2	24	1	20	1	18	5	26	1	34	3	27	5	33	0	25	5	24	23
Deblocking aminopeptidase (EC 3.4.11.-)	11	23	12	5	3	38	6	14	5	20	3	25	31	19	4	16	4	27	4	12	0	34	4	18	23
Dihydrolipoamide acetyltransferase component of pyruvate dehydrogenase complex (EC 2.3.1.12)	17	0	28	26	36	11	28	9	36	25	44	7	22	3	17	11	32	6	65	6	36	19	27	18	23
Dihydrolipoamide dehydrogenase of pyruvate dehydrogenase complex (EC 1.8.1.4)	29	3	28	25	11	22	7	5	26	22	28	4	28	0	9	5	23	9	34	14	58	34	7	19	23
Dihydroorotate dehydrogenase, catalytic subunit (EC 1.3.3.1)	1	3	1	9	4	17	5	14	11	2	6	7	13	5	3	29	2	6	5	15	0	19	6	21	23
DNA mismatch repair protein MutL	5	11	1	1	1	12	1	8	2	15	10	12	8	10	1	14	2	12	1	10	0	33	2	10	23
DNA polymerase I (EC 2.7.7.7)	12	14	16	25	0	8	1	7	14	15	17	17	7	12	2	17	2	15	8	7	6	24	10	18	23
dTDP-4-dehydrorhamnose 3,5-epimerase (EC 5.1.3.13)	19	21	33	20	5	27	1	19	5	16	4	6	9	12	6	42	5	26	13	23	0	37	9	21	23
ESAT-6/Esx family secreted protein EsxA/YukE	11	2	76	21	3	54	33	58	15	10	72	51	112	0	7	9	8	7	92	51	6	2	32	26	23
Ethanolamine utilization protein similar to PduA/PduJ	40	15	0	21	64	50	116	82	99	19	70	24	50	2	74	8	58	127	24	12	47	5	97	11	23
Foldase protein PrsA precursor (EC 5.2.1.8)	23	94	40	60	5	38	6	33	5	19	15	40	10	59	1	30	8	56	10	46	0	34	10	58	23
Fumarate hydratase class I, aerobic (EC 4.2.1.2)	19	0	4	3	33	157	42	185	13	28	21	11	86	42	39	77	43	34	59	55	22	16	29	80	23
Gamma-glutamyl phosphate reductase (EC 1.2.1.41)	4	10	2	2	0	3	1	3	5	9	9	11	1	5	1	1	4	2	5	1	6	5	1	7	23
Glucose-6-phosphate 1-dehydrogenase (EC 1.1.1.49)	12	39	11	16	1	37	2	26	2	23	9	31	10	13	1	14	19	25	8	22	0	22	4	45	23
Glutamate formiminotransferase (EC 2.1.2.5)	115	78	78	19	16	65	44	34	69	53	78	23	174	7	22	10	29	99	68	44	79	0	46	45	23
Glutamate racemase (EC 5.1.1.3)	1	4	1	2	2	10	8	3	3	2	3	10	4	2	1	9	1	6	1	0	3	15	2	6	23
Glutamate-1-semialdehyde aminotransferase (EC 5.4.3.8)	2	0	8	3	25	7	13	9	28	8	31	6	17	5	17	8	13	9	24	6	36	5	34	17	23
Glycerol uptake facilitator protein	6	6	4	2	1	16	1	6	1	17	4	12	17	3	4	3	2	4	3	6	0	26	2	10	23
Glycogen phosphorylase (EC 2.4.1.1)	26	12	18	4	13	0	16	4	47	17	51	9	50	13	14	26	15	3	37	2	37	13	38	8	23
GTP pyrophosphokinase (EC 2.7.6.5), (p)ppGpp synthetase I	13	17	7	18	3	12	0	8	15	21	22	20	4	13	4	26	5	12	7	8	7	35	10	15	23
GTP-binding protein Era	17	25	7	24	4	37	0	19	9	27	6	23	10	22	5	15	3	24	14	26	1	25	9	26	23
GTPase and tRNA-U34 5-formylation enzyme TrmE	10	19	6	13	2	13	4	9	12	13	13	13	10	16	4	9	0	18	2	6	4	21	5	12	23
Inactive homolog of metal-dependent proteases, putative molecular chaperone	2	1	1	2	1	7	1	2	4	6	7	14	3	2	1	2	3	3	0	3	3	8	1	1	23
Lipoate-protein ligase A	14	8	12	9	0	14	1	16	1	8	1	6	3	10	1	20	2	13	4	7	3	32	3	21	23
Malolactic enzyme (EC 1.-.-.-)	4	27	34	42	22	30	23	14	26	20	19	0	62	14	44	26	16	22	6	5	26	61	31	10	23
N-acetylglucosamine-6-phosphate deacetylase (EC 3.5.1.25)	15	14	15	21	5	21	4	0	18	16	12	18	18	18	8	18	13	16	9	21	12	7	9	10	23
NAD-specific glutamate dehydrogenase (EC 1.4.1.2)	30	0	14	11	61	15	216	17	411	28	298	13	1198	4	58	3	55	36	68	7	294	1	120	13	23
Naphthoate synthase (EC 4.1.3.36)	6	0	9	4	5	12	7	14	8	15	15	5	7	3	7	15	19	8	21	1	22	4	10	14	23
Nicotinate phosphoribosyltransferase (EC 2.4.2.11)	30	49	22	24	4	52	0	18	18	31	26	49	30	34	3	37	11	34	10	26	16	72	5	26	23
Non-specific DNA-binding protein Dps	275	186	563	309	27	411	78	371	37	122	60	80	187	34	0	262	85	302	333	433	42	334	75	202	23
Peptide deformylase (EC 3.5.1.88)	18	39	6	23	2	88	0	45	6	36	9	30	15	48	3	62	10	39	3	35	3	52	9	14	23
Phosphate:acyl-ACP acyltransferase PlsX	21	17	11	0	1	19	17	23	11	16	16	24	13	8	3	9	6	18	8	12	8	24	10	25	23
Porphobilinogen synthase (EC 4.2.1.24)	2	0	2	3	6	9	6	14	11	7	16	4	7	3	4	11	3	4	9	6	8	6	6	10	23
Predicted L-lactate dehydrogenase, Iron-sulfur cluster-binding subunit YkgF	31	0	8	3	24	62	40	73	32	52	61	20	62	11	37	55	42	25	62	24	49	19	32	73	23
Protein of unknown function DUF1447	2	6	4	6	1	25	2	19	1	4	3	1	7	6	0	20	1	10	6	7	3	21	2	6	23
Protein serine/threonine phosphatase PrpC, regulation of stationary phase	34	47	23	14	2	52	4	30	4	41	8	51	15	10	1	32	7	40	8	20	0	34	5	19	23
PTS system, N-acetylgalactosamine-specific IIB component (EC 2.7.1.69)	4	1	5	4	1	15	1	0	1	5	1	3	2	5	9	22	9	3	3	9	4	8	3	1	23
Pyridoxine biosynthesis glutamine amidotransferase, synthase subunit (EC 2.4.2.-)	0	8	14	14	23	14	91	23	48	15	27	21	143	8	23	23	2	14	7	4	29	29	30	11	23
Pyruvate carboxyl transferase (EC 6.4.1.1)	2	0	3	1	1	61	1	72	1	18	4	10	5	29	5	56	1	9	13	23	9	24	5	83	23
Pyruvate dehydrogenase E1 component alpha subunit (EC 1.2.4.1)	15	1	25	21	1	5	1	12	3	4	4	1	15	8	1	7	10	9	19	0	28	22	7	13	23
Pyruvate dehydrogenase E1 component beta subunit (EC 1.2.4.1)	22	2	47	42	7	14	2	15	9	16	10	7	37	0	4	2	15	8	38	5	47	47	10	23	23
Ribonucleotide reductase of class III (anaerobic), large subunit (EC 1.17.4.2)	13	47	13	28	2	33	0	24	24	38	22	25	21	24	4	25	14	38	9	39	9	44	8	20	23
Ribose 5-phosphate isomerase A (EC 5.3.1.6)	9	11	15	8	4	22	7	16	9	13	9	9	12	13	1	22	13	16	18	15	0	15	15	13	23
Septation ring formation regulator EzrA	36	65	53	45	2	67	3	69	4	42	17	65	44	22	3	37	5	56	14	60	0	83	14	74	23
Serine/threonine protein kinase PrkC, regulator of stationary phase	6	21	17	8	2	16	2	12	2	17	9	30	7	10	2	15	0	14	9	13	4	22	2	24	23
SSU ribosomal protein S14p (S29e)	6	3	2	9	5	9	0	3	25	6	14	4	42	7	4	4	12	4	21	4	20	3	3	8	23
Succinate dehydrogenase flavoprotein subunit (EC 1.3.99.1)	28	0	30	26	31	74	80	52	77	70	87	15	144	38	29	77	56	18	170	48	83	25	63	54	23
Thymidylate synthase (EC 2.1.1.45)	9	5	4	4	3	6	2	3	9	6	12	4	6	4	0	7	1	5	6	5	9	7	5	6	23
Transaldolase (EC 2.2.1.2)	15	1	6	7	16	6	12	6	30	15	31	1	18	0	11	4	26	10	36	1	29	1	23	18	23
Two-component response regulator SA14-24	29	31	16	23	4	27	3	30	5	26	5	24	7	24	8	46	9	33	15	34	0	35	9	27	23
UDP-N-acetylenolpyruvoylglucosamine reductase (EC 1.1.1.158)	5	6	2	1	0	6	9	6	5	7	5	6	2	2	2	6	1	11	3	2	8	12	10	5	23
Urocanate hydratase (EC 4.2.1.49)	138	74	162	28	63	91	143	50	124	88	112	37	290	4	63	18	78	158	89	53	129	0	113	53	23
ABC transporter, predicted N-acetylneuraminate-binding protein	32	7	30	10	5	32	0	3	1	2	1	3	48	14	6	23	16	1	11	7	14	4	0	6	22
capsular polysaccharide biosynthesis protein	4	14	2	5	3	80	8	26	1	25	3	42	7	35	1	27	1	14	0	23	0	75	2	33	22
Carbamoyl-phosphate synthase small chain (EC 6.3.5.5)	0	1	1	2	2	3	8	4	14	6	12	5	16	10	5	18	3	2	0	3	6	7	22	1	22
Carbonic anhydrase (EC 4.2.1.1)	1	4	5	13	1	11	0	4	2	5	3	7	1	7	0	14	1	2	15	5	1	16	18	4	22
Dihydrodipicolinate reductase (EC 1.3.1.26)	0	2	5	4	1	3	1	7	3	8	3	5	6	11	0	32	4	5	5	11	3	20	7	8	22
Dihydrolipoamide dehydrogenase of acetoin dehydrogenase (EC 1.8.1.4)	46	47	18	82	0	22	0	7	6	41	5	49	36	60	11	33	1	2	14	30	9	79	1	3	22
DNA mismatch repair protein MutS	0	10	5	0	1	4	1	1	8	16	11	24	2	5	3	5	7	4	2	1	2	16	6	2	22
Ethanolamine ammonia-lyase heavy chain (EC 4.3.1.7)	14	3	0	7	28	12	26	7	62	7	58	9	12	0	21	4	18	7	22	4	31	2	55	2	22
Ferric uptake regulation protein FUR	5	0	0	1	3	8	6	9	10	9	14	3	8	4	6	8	6	11	18	8	20	5	5	5	22
Fructose-1,6-bisphosphatase, GlpX type (EC 3.1.3.11)	1	0	13	13	5	8	18	4	23	2	26	1	34	3	7	4	5	3	7	4	21	0	7	6	22
Galactose-6-phosphate isomerase, LacB subunit (EC 5.3.1.26)	14	19	14	9	3	27	0	8	2	7	3	4	21	21	3	11	12	9	1	11	0	14	2	14	22
Glycerol dehydrogenase (EC 1.1.1.6)	32	0	16	5	0	3	1	9	1	3	3	1	7	17	1	10	17	3	14	1	17	10	10	10	22
Glycerol kinase (EC 2.7.1.30)	11	8	9	8	32	9	75	2	82	70	85	5	110	0	23	4	64	23	86	4	28	0	32	17	22
GTP cyclohydrolase I (EC 3.5.4.16) type 1	2	8	2	4	0	10	1	6	1	7	3	14	13	6	1	8	1	6	1	0	1	22	2	3	22
GTP-sensing transcriptional pleiotropic repressor codY	4	10	14	13	0	15	1	11	1	10	6	7	4	6	0	17	4	10	6	8	6	32	3	7	22
Histidine ammonia-lyase (EC 4.3.1.3)	44	23	41	15	10	36	51	23	60	25	56	12	173	0	13	4	25	54	45	35	98	0	34	13	22
Hydroxylamine reductase (EC 1.7.-.-)	1	1	0	1	6	4	7	19	4	4	5	6	10	2	5	7	4	0	5	3	16	11	11	10	22
Imidazolonepropionase (EC 3.5.2.7)	48	16	28	9	12	10	31	11	24	16	32	8	48	0	12	2	18	35	34	17	30	0	18	11	22
L-fucose isomerase (EC 5.3.1.25)	27	4	20	2	19	6	4	10	15	9	14	0	42	17	19	0	35	19	14	14	10	22	13	20	22
Large-conductance mechanosensitive channel	0	5	10	21	3	7	8	9	14	9	14	2	11	0	3	8	4	3	7	11	20	20	11	5	22
Methionyl-tRNA formyltransferase (EC 2.1.2.9)	4	13	14	6	0	18	2	17	5	20	5	21	17	14	0	17	5	9	8	8	3	18	8	21	22
Methylmalonyl-CoA mutase (EC 5.4.99.2)	98	1	0	0	108	248	148	458	67	122	109	70	239	87	150	241	164	159	216	120	190	132	130	364	22
N-acetylneuraminate lyase (EC 4.1.3.3)	16	3	18	3	4	12	4	4	5	5	3	0	21	4	2	6	15	3	18	3	6	0	4	5	22
NAD synthetase (EC 6.3.1.5)	11	12	13	24	1	30	10	21	5	23	13	13	11	21	0	27	13	13	6	20	0	39	10	14	22
NAD-dependent malic enzyme (EC 1.1.1.38)	9	0	4	0	3	13	3	24	4	9	9	9	18	8	8	8	4	2	5	8	9	10	7	7	22
Oxaloacetate decarboxylase alpha chain (EC 4.1.1.3)	10	0	3	0	9	29	18	28	16	10	18	4	47	6	11	22	8	3	11	10	14	7	5	4	22
Phosphate transport ATP-binding protein PstB (TC 3.A.1.7.1)	5	14	6	10	2	18	1	7	0	9	3	19	6	15	3	17	4	8	2	3	0	16	2	9	22
Phosphate transport system regulatory protein PhoU	13	24	19	3	1	17	3	10	0	24	12	19	14	3	1	10	4	21	5	7	0	21	5	9	22
Phosphoenolpyruvate carboxykinase [ATP] (EC 4.1.1.49)	53	2	18	2	181	1	178	30	169	59	124	3	219	0	94	1	96	31	262	3	199	0	172	72	22
Phosphoribosylaminoimidazole carboxylase catalytic subunit (EC 4.1.1.21)	0	1	1	4	3	2	9	1	11	3	11	4	11	8	5	6	4	1	4	5	8	1	6	0	22
Predicted L-lactate dehydrogenase, Fe-S oxidoreductase subunit YkgE	7	0	6	5	6	25	16	24	19	36	22	10	39	0	18	18	25	7	26	7	19	8	15	7	22
Predicted L-lactate dehydrogenase, hypothetical protein subunit YkgG	16	0	2	0	15	56	29	81	21	37	23	12	38	4	31	37	23	19	39	18	22	8	22	32	22
PTS system, mannose-specific IIC component (EC 2.7.1.69)	13	8	22	15	3	14	5	3	8	13	3	3	14	12	0	5	9	9	2	6	0	9	3	3	22
Putative deoxyribose-specific ABC transporter, ATP-binding protein	18	3	24	13	1	23	3	10	1	13	5	21	24	12	0	15	5	14	17	16	0	15	7	8	22
Pyrimidine operon regulatory protein PyrR	2	5	4	9	2	18	2	6	2	8	8	13	0	3	1	19	0	7	4	4	4	22	2	5	22
Pyruvate carboxyl transferase subunit B (EC 6.4.1.1)	5	0	7	0	21	84	25	112	13	18	22	7	47	20	21	84	9	23	43	37	47	43	25	114	22
Pyruvate formate-lyase activating enzyme (EC 1.97.1.4)	3	0	9	8	2	16	0	5	1	7	5	5	6	8	1	16	7	9	7	6	5	13	1	6	22
Pyruvate oxidase (EC 1.2.3.3)	11	97	12	209	10	126	0	74	0	38	4	130	12	79	4	48	6	50	3	75	3	178	4	84	22
Redox-sensitive transcriptional regulator (AT-rich DNA-binding protein)	8	16	23	11	2	8	0	3	1	8	9	15	13	5	0	8	10	19	8	8	5	5	4	11	22
Respiratory nitrate reductase alpha chain (EC 1.7.99.4)	3	0	3	2	4	6	7	18	3	9	8	2	18	0	3	10	4	3	16	7	17	7	4	17	22
Ribosomal RNA large subunit methyltransferase N (EC 2.1.1.-)	17	4	17	24	2	7	0	0	3	22	8	3	18	17	2	23	5	8	12	9	2	16	4	8	22
Rubrerythrin	58	2	0	0	95	195	164	434	106	147	104	79	262	45	78	140	89	128	94	117	118	98	110	238	22
S-adenosylmethionine:tRNA ribosyltransferase-isomerase (EC 5.-.-.-)	12	7	1	1	1	1	2	0	5	2	4	7	8	11	0	8	1	5	3	3	5	6	3	3	22
Succinate dehydrogenase iron-sulfur protein (EC 1.3.99.1)	13	0	11	12	25	21	20	8	30	29	38	5	51	0	23	7	36	10	51	13	42	10	22	27	22
Translation elongation factor G-related protein	18	0	3	0	70	44	58	65	141	49	147	14	296	6	78	41	35	25	59	22	112	7	82	66	22
Trk system potassium uptake protein TrkA	3	14	10	1	1	8	0	15	5	15	11	15	5	5	0	7	3	19	5	19	4	15	5	13	22
tRNA-guanine transglycosylase (EC 2.4.2.29)	1	8	4	10	4	0	4	4	4	9	6	8	5	0	1	7	3	6	11	8	10	15	4	1	22
UDP-N-acetylglucosamine 2-epimerase (EC 5.1.3.14)	3	0	4	4	2	10	7	21	3	8	8	10	9	0	5	8	8	7	11	2	8	27	4	15	22
V-type ATP synthase subunit B (EC 3.6.3.14)	10	18	25	22	3	8	20	8	8	1	7	11	49	0	1	0	8	9	5	9	8	3	5	7	22
2',3'-cyclic-nucleotide 2'-phosphodiesterase (EC 3.1.4.16)	10	0	3	1	14	1	5	2	23	12	23	0	5	8	7	29	1	0	54	1	44	5	32	16	21
5'-nucleotidase (EC 3.1.3.5)	7	22	3	0	1	4	1	9	4	9	19	19	9	4	0	15	0	15	7	3	11	6	8	32	21
Acetoin dehydrogenase E1 component beta-subunit (EC 1.2.4.-)	11	16	28	49	0	14	2	15	0	16	1	13	4	24	1	28	3	11	14	11	7	35	0	19	21
Arsenate reductase (EC 1.20.4.1)	0	12	3	1	0	8	0	9	6	2	5	6	2	2	3	6	1	8	3	10	5	7	4	2	21
Aspartate ammonia-lyase (EC 4.3.1.1)	37	0	0	0	57	23	113	66	64	51	116	1	129	5	32	25	108	37	173	13	130	7	120	98	21
ATP-dependent Clp protease, ATP-binding subunit ClpC	8	0	23	22	2	19	21	12	9	4	5	0	5	0	7	10	12	12	11	1	25	3	8	11	21
ATP-dependent DNA helicase UvrD/PcrA	6	8	1	0	0	2	2	3	4	10	11	14	7	13	1	8	0	5	5	2	4	9	2	10	21
ATP-dependent hsl protease ATP-binding subunit HslU	7	0	13	6	16	1	4	0	8	6	18	0	6	1	8	1	33	9	19	1	11	5	14	11	21
Cell division protein GpsB, coordinates the switch between cylindrical and septal cell wall synthesis by re-localization of PBP1	5	4	3	3	3	29	0	12	0	15	1	12	1	6	2	11	2	4	0	7	3	21	2	9	21
Chromosome partition protein smc	8	22	5	7	0	13	4	9	4	18	5	31	2	8	0	7	3	25	0	8	6	21	3	21	21
Cob(I)alamin adenosyltransferase (EC 2.5.1.17)	1	0	0	0	1	3	2	2	4	3	6	2	1	1	1	1	5	2	3	4	5	1	2	4	21
D-alanyl-D-alanine carboxypeptidase (EC 3.4.16.4)	8	23	3	4	0	20	0	7	10	6	13	25	5	33	1	50	18	12	12	6	0	62	3	12	21
Dihydrolipoamide acetyltransferase component (E2) of acetoin dehydrogenase complex (EC 2.3.1.-)	24	15	31	37	1	17	0	14	5	19	4	17	15	17	1	26	0	12	12	21	16	68	0	29	21
DNA repair protein RecN	3	4	4	4	0	7	1	3	9	7	14	6	88	0	1	2	0	7	12	4	5	12	2	2	21
Electron transfer flavoprotein, alpha subunit	8	0	6	4	23	8	69	12	112	9	117	2	441	1	19	6	31	19	32	0	96	0	36	7	21
Formiminotetrahydrofolate cyclodeaminase (EC 4.3.1.4)	20	13	8	0	2	10	14	10	13	13	33	8	66	0	4	3	8	27	10	4	26	0	13	11	21
Glutamine synthetase, clostridia type (EC 6.3.1.2)	1	0	0	0	2	15	2	14	1	4	1	4	4	3	3	8	2	6	1	9	3	13	2	10	21
GMP reductase	2	11	0	0	1	25	3	5	1	4	3	3	3	4	3	10	9	7	6	0	5	5	2	12	21
GTP-binding protein EngB	21	16	8	8	4	9	0	8	6	24	7	16	1	7	0	19	2	15	2	9	0	20	5	9	21
Heat-inducible transcription repressor HrcA	0	5	1	1	0	7	7	4	2	7	2	9	3	2	0	7	6	18	1	2	1	9	6	13	21
Holliday junction DNA helicase RuvB	0	4	2	5	2	0	33	2	8	4	5	2	0	1	3	2	7	6	2	2	1	8	13	4	21
HPr kinase/phosphorylase (EC 2.7.1.-) (EC 2.7.4.-)	11	16	14	5	0	19	0	10	2	20	4	18	5	8	0	10	2	19	4	6	2	25	2	12	21
Hydroxymethylglutaryl-CoA synthase (EC 2.3.3.10)	6	9	7	7	1	17	0	6	0	6	4	14	3	11	2	14	1	12	4	11	0	11	3	2	21
Iron-sulfur cluster assembly scaffold protein IscU	1	8	0	0	4	14	13	10	12	6	15	13	17	0	3	7	5	4	8	2	6	8	11	2	21
L-asparaginase (EC 3.5.1.1)	8	0	2	3	20	3	7	5	23	15	31	3	13	2	9	0	36	7	61	2	23	0	35	25	21
L-ribulose-5-phosphate 4-epimerase (EC 5.1.3.4)	7	1	5	0	4	2	1	2	3	3	1	0	11	1	5	0	6	4	4	4	4	4	5	3	21
Lactate 2-monooxygenase (EC 1.13.12.4)	5	20	2	17	3	32	0	12	1	6	1	24	7	4	2	3	0	3	1	21	1	66	0	20	21
Mannose-6-phosphate isomerase (EC 5.3.1.8)	10	14	22	6	1	27	0	15	0	12	9	23	6	23	2	16	10	21	2	7	0	26	5	10	21
Methylmalonyl-CoA decarboxylase, alpha chain (EC 4.1.1.41)	23	0	0	0	18	29	22	27	24	43	32	21	41	17	15	34	23	15	34	15	26	16	15	25	21
Methylmalonyl-CoA epimerase (EC 5.1.99.1)	10	0	0	0	18	36	14	50	17	30	31	18	15	15	23	40	22	26	15	11	22	7	16	26	21
N-acetylmannosamine-6-phosphate 2-epimerase (EC 5.1.3.9)	15	1	8	1	7	2	3	0	4	2	9	3	15	6	5	3	8	1	15	0	7	0	9	7	21
Phosphoenolpyruvate synthase (EC 2.7.9.2)	4	0	0	0	1	13	6	19	10	8	10	4	10	4	4	5	28	1	17	7	12	2	2	10	21
Phosphoglycerate mutase (EC 5.4.2.1)	36	91	54	30	50	137	50	0	42	58	36	56	126	84	38	0	47	93	66	137	36	120	36	0	21
Predicted D-lactate dehydrogenase, Fe-S protein, FAD/FMN-containing	3	0	0	0	8	25	2	55	5	20	19	12	8	9	6	24	10	10	13	10	6	2	23	54	21
Protein of unknown function DUF156	1	0	0	0	1	5	3	3	1	4	1	1	4	2	1	2	2	2	1	4	4	1	1	1	21
Putative malate dehydrogenase (EC 1.1.1.37), similar to archaeal MJ1425	13	0	0	0	10	31	9	29	4	12	12	9	13	15	23	29	13	17	11	13	22	9	12	40	21
Putative succinate dehydrogenase cytochrome b subunit	38	0	0	0	23	43	21	51	13	19	12	7	21	2	32	60	21	19	22	13	36	22	25	31	21
Pyruvate-flavodoxin oxidoreductase (EC 1.2.7.-)	32	0	0	0	174	160	539	310	438	81	318	44	1350	73	189	180	119	155	99	125	285	100	257	271	21
Ribose ABC transport system, periplasmic ribose-binding protein RbsB (TC 3.A.1.2.1)	3	0	0	0	7	4	8	12	2	10	5	2	15	3	5	8	30	6	12	3	18	4	3	10	21
Spermidine synthase (EC 2.5.1.16)	3	0	3	0	1	6	2	6	3	8	4	4	6	0	3	3	4	3	5	1	4	3	5	6	21
Superoxide reductase (EC 1.15.1.2)	3	0	0	0	6	27	2	34	2	6	2	1	15	14	1	17	3	5	9	13	9	3	6	12	21
Thiol:disulfide oxidoreductase related to ResA	5	12	7	0	1	4	0	5	1	8	5	7	3	2	1	1	1	6	3	5	0	7	1	4	21
Threonine dehydratase (EC 4.3.1.19)	0	11	2	5	1	6	5	11	18	12	8	13	26	20	1	33	0	9	0	8	14	27	3	7	21
Transcription termination protein NusB	2	0	1	3	3	1	0	3	9	6	10	1	7	0	2	6	5	2	4	2	7	7	1	2	21
Transketolase, C-terminal section (EC 2.2.1.1)	4	0	0	0	17	13	40	13	37	9	16	2	77	8	9	8	14	19	9	4	37	5	37	9	21
Transketolase, N-terminal section (EC 2.2.1.1)	2	0	0	0	18	9	30	8	18	4	14	3	49	1	6	3	11	11	5	3	41	1	19	5	21
UDP-4-amino-4-deoxy-L-arabinose--oxoglutarate aminotransferase (EC 2.6.1.-)	10	18	0	9	3	50	10	26	8	0	16	0	28	11	8	16	6	22	5	20	23	66	8	27	21
Uptake hydrogenase large subunit (EC 1.12.99.6)	6	0	0	0	12	9	17	13	14	13	12	2	26	3	20	9	33	7	44	3	35	3	22	12	21
Uroporphyrinogen-III methyltransferase (EC 2.1.1.107)	1	0	0	0	3	15	1	7	8	7	17	2	3	2	4	11	1	4	14	3	16	1	4	15	21
V-type ATP synthase subunit A (EC 3.6.3.14)	7	27	31	19	7	15	10	11	2	0	6	14	32	8	0	0	7	28	12	28	5	5	7	13	21
2-C-methyl-D-erythritol 4-phosphate cytidylyltransferase (EC 2.7.7.60)	9	6	9	3	0	12	0	9	0	3	2	12	7	4	0	3	1	7	3	3	2	11	3	10	20
3,4-dihydroxy-2-butanone 4-phosphate synthase	1	0	1	0	3	4	8	13	13	12	15	4	14	0	3	5	11	9	6	3	11	0	8	7	20
5-methyltetrahydropteroyltriglutamate--homocysteine methyltransferase (EC 2.1.1.14)	5	3	0	3	1	4	4	0	5	8	2	10	0	1	1	3	7	3	2	1	1	12	0	1	20
6-phosphogluconolactonase (EC 3.1.1.31)	2	7	4	1	1	21	0	10	1	6	4	26	4	15	0	3	3	8	0	5	0	33	1	3	20
Acetolactate synthase large subunit (EC 2.2.1.6)	3	10	1	21	2	7	0	11	4	21	6	14	0	17	0	51	0	13	7	12	3	34	3	9	20
Acyl-[acyl-carrier-protein]--UDP-N-acetylglucosamine O-acyltransferase (EC 2.3.1.129)	3	0	0	0	0	6	3	8	5	7	4	2	13	1	1	5	10	7	5	1	4	1	4	8	20
Adenosylhomocysteinase (EC 3.3.1.1)	1	0	0	0	0	13	2	15	3	6	3	2	1	1	1	15	3	3	1	6	3	4	1	10	20
ADP-L-glycero-D-manno-heptose-6-epimerase (EC 5.1.3.20)	2	0	0	0	15	16	18	18	24	14	29	4	14	0	17	14	17	11	18	2	15	2	16	26	20
Aldehyde dehydrogenase (EC 1.2.1.3)	5	0	19	13	5	0	28	7	16	8	12	3	0	0	8	1	28	6	16	1	15	1	11	7	20
Arginine/ornithine antiporter ArcD	30	3	51	0	4	7	7	3	8	3	34	8	30	0	1	0	1	2	17	7	7	0	5	4	20
ATP-dependent RNA helicase YfmL	7	4	3	5	1	10	0	6	2	11	0	8	8	6	3	10	1	1	1	2	0	7	0	4	20
Cell division protein FtsK	4	11	2	10	0	1	0	6	0	8	4	10	1	2	0	5	1	6	4	9	5	7	1	24	20
Cob(I)alamin adenosyltransferase PduO (EC 2.5.1.17)	2	0	0	5	4	5	16	5	19	3	17	2	41	2	5	3	0	1	7	3	25	0	6	1	20
Cobalt-precorrin-8x methylmutase (EC 5.4.1.2)	0	0	0	1	2	8	13	26	14	0	11	1	25	1	5	4	4	10	9	3	11	3	12	3	20
D-3-phosphoglycerate dehydrogenase (EC 1.1.1.95)	5	4	0	11	0	0	29	5	14	12	17	0	51	21	6	30	5	7	4	9	8	23	22	6	20
Electron transfer flavoprotein, beta subunit	4	0	9	4	30	2	193	7	120	9	116	1	494	0	45	3	34	26	34	0	91	0	70	4	20
Ethanolamine utilization polyhedral-body-like protein EutL	5	0	0	9	12	8	23	5	41	5	29	7	19	0	11	6	18	9	9	1	19	3	39	0	20
Exodeoxyribonuclease VII small subunit (EC 3.1.11.6)	5	6	1	0	0	7	3	6	1	4	0	2	2	1	0	5	5	4	3	2	2	5	2	6	20
FIG000233: metal-dependent hydrolase	2	7	4	0	0	0	2	6	4	12	4	6	5	3	1	6	1	11	2	6	0	10	3	5	20
Galactokinase (EC 2.7.1.6)	6	6	12	0	6	7	19	1	15	2	16	5	35	3	7	6	13	12	1	0	14	0	27	0	20
Glutaminyl-tRNA synthetase (EC 6.1.1.18)	3	0	0	0	7	3	5	8	16	9	17	2	17	0	6	5	15	3	21	2	22	3	15	12	20
LSU ribosomal protein L36p	5	0	1	1	3	7	0	9	3	9	4	5	11	0	3	9	5	2	4	3	9	9	4	0	20
Meso-diaminopimelate D-dehydrogenase (EC 1.4.1.16)	0	0	0	0	1	23	2	16	5	5	3	5	5	5	7	13	7	6	2	8	2	4	2	6	20
Ornithine decarboxylase (EC 4.1.1.17)	119	0	0	0	77	93	168	89	123	97	205	1	151	9	88	105	119	10	416	25	81	0	87	62	20
Periplasmic [Fe] hydrogenase large subunit (EC 1.12.7.2)	1	0	0	0	2	10	4	11	3	4	5	0	8	2	3	9	7	3	10	4	6	5	7	10	20
Phosphate starvation-inducible protein PhoH, predicted ATPase	2	8	5	6	1	6	0	9	2	5	4	7	0	2	1	7	2	7	5	8	0	3	0	6	20
Phosphoribosylformylglycinamidine cyclo-ligase (EC 6.3.3.1)	0	4	0	0	1	16	6	9	7	3	5	1	5	7	3	27	2	4	3	14	0	6	8	1	20
Phosphoserine aminotransferase (EC 2.6.1.52)	2	0	0	7	4	0	1	1	9	9	10	2	4	15	1	27	6	0	13	4	7	22	8	3	20
Propanediol utilization polyhedral body protein PduB	17	0	0	3	22	31	75	46	15	13	16	7	48	1	17	26	26	10	7	0	15	0	24	15	20
Propanediol utilization polyhedral body protein PduJ	21	0	0	0	30	41	53	54	19	15	15	9	40	4	31	20	34	13	17	0	16	1	38	21	20
PTS system, cellobiose-specific IIB component (EC 2.7.1.69)	11	10	28	3	0	8	3	5	5	1	7	2	2	0	0	0	3	10	5	1	3	9	2	5	20
Putative deoxyribonuclease YcfH	5	6	1	0	0	17	0	10	5	7	5	18	4	1	1	1	5	12	1	3	2	13	0	2	20
Pyrimidine-nucleoside phosphorylase (EC 2.4.2.2)	12	8	119	72	7	14	0	1	0	6	15	16	8	5	0	8	0	8	63	13	44	12	4	8	20
Recombination inhibitory protein MutS2	2	9	2	5	0	5	8	3	3	7	7	12	10	5	0	6	0	7	0	3	9	16	4	7	20
Respiratory nitrate reductase beta chain (EC 1.7.99.4)	1	0	2	3	1	6	2	16	1	10	3	3	14	0	0	9	1	0	12	6	14	4	2	13	20
Signal transduction histidine kinase CheA (EC 2.7.3.-)	9	0	1	1	1	8	2	1	3	11	10	7	14	0	0	0	3	2	22	11	8	2	2	3	20
Succinyl-CoA ligase [ADP-forming] beta chain (EC 6.2.1.5)	2	0	63	44	3	2	7	0	7	4	12	2	4	0	0	1	31	1	33	3	36	3	4	1	20
Sucrose-6-phosphate hydrolase (EC 3.2.1.26)	12	23	2	10	0	23	0	17	1	23	4	19	18	35	0	36	1	16	1	9	0	51	1	15	20
TonB-dependent receptor	6	0	0	0	1	2	5	13	10	24	26	15	12	1	2	1	10	11	20	5	32	0	4	5	20
Transcriptional regulator of fatty acid biosynthesis FabT	3	9	4	4	0	10	2	7	1	2	1	4	3	0	0	7	0	6	5	9	2	12	2	3	20
Two-component system response regulator QseB	2	0	0	0	2	2	3	9	1	4	6	2	3	4	2	4	2	2	3	0	4	1	4	5	20
Type I restriction-modification system, DNA-methyltransferase subunit M (EC 2.1.1.72)	3	1	2	10	4	7	1	0	12	3	10	7	8	0	2	0	1	0	4	1	7	5	14	2	20
Xanthine dehydrogenase, molybdenum binding subunit (EC 1.17.1.4)	11	0	1	0	7	2	9	11	8	14	14	2	20	0	6	3	8	3	13	3	12	0	10	7	20
1-acyl-sn-glycerol-3-phosphate acyltransferase (EC 2.3.1.51)	3	7	16	5	0	4	0	0	4	8	5	9	3	1	0	3	0	7	9	8	7	11	2	5	19
2-Keto-3-deoxy-D-manno-octulosonate-8-phosphate synthase (EC 2.5.1.55)	0	0	0	0	7	4	11	5	8	2	10	0	8	1	3	2	19	8	17	1	20	2	13	4	19
Alkyl hydroperoxide reductase protein F (EC 1.6.4.-)	2	0	12	9	0	4	7	0	25	3	16	3	29	6	0	22	17	8	3	1	12	15	5	0	19
Alpha-glycerophosphate oxidase (EC 1.1.3.21)	27	9	11	1	0	6	1	1	0	1	2	4	9	0	3	2	2	2	3	1	0	1	2	0	19
ATP synthase C chain (EC 3.6.3.14)	1	0	2	5	4	0	2	1	3	1	7	3	0	1	5	1	4	2	2	0	4	0	4	6	19
ATPase YjeE, predicted to have essential role in cell wall biosynthesis	1	8	0	1	0	8	0	3	4	5	1	6	8	0	1	8	1	5	0	5	4	10	2	4	19
Biotin operon repressor	1	0	0	0	1	8	1	10	1	6	5	2	2	3	0	3	3	10	2	0	5	2	3	9	19
COG0523: Putative GTPases (G3E family)	4	0	6	2	1	0	0	7	7	4	6	2	4	2	2	2	7	1	4	1	0	3	0	3	19
Deoxyguanosinetriphosphate triphosphohydrolase (EC 3.1.5.1)	2	13	8	5	0	10	0	9	1	6	3	8	1	5	0	2	0	16	2	6	0	6	2	11	19
Enoyl-[acyl-carrier-protein] reductase [NADH] (EC 1.3.1.9)	6	0	10	10	12	0	26	17	32	19	32	1	31	0	14	0	28	2	52	0	34	1	20	6	19
FIG009886: phosphoesterase	2	8	0	2	0	13	0	9	1	5	3	14	3	3	2	5	0	6	5	2	0	14	1	5	19
FIG146085: 3'-to-5' oligoribonuclease A, Bacillus type	3	2	2	0	0	3	1	1	2	4	2	5	0	2	0	4	0	4	1	1	1	5	1	2	19
L-lactate permease	3	0	0	0	1	11	7	12	2	5	0	0	12	1	3	7	3	2	4	3	4	1	5	23	19
Lactose phosphotransferase system repressor	8	12	4	2	0	11	0	18	0	4	1	3	13	4	0	11	5	11	1	2	1	36	0	8	19
Macrolide-specific efflux protein MacA	3	0	0	0	0	5	2	13	3	14	7	9	5	1	0	2	4	16	10	6	8	12	1	9	19
Molybdenum cofactor biosynthesis protein MoaB	1	0	0	0	1	5	1	10	2	5	2	5	2	0	3	6	10	6	2	0	3	4	2	2	19
NADP-dependent malic enzyme (EC 1.1.1.40)	0	0	3	3	18	27	29	41	18	17	33	0	39	0	14	13	28	17	37	8	31	0	32	28	19
NPQTN specific sortase B	1	12	23	4	0	0	1	5	1	8	7	8	0	8	0	4	1	11	6	9	0	1	4	15	19
Organic hydroperoxide resistance transcriptional regulator	3	0	0	0	4	2	5	16	6	17	10	11	1	0	2	0	9	12	5	3	10	7	4	14	19
Phosphate ABC transporter, periplasmic phosphate-binding protein PstS (TC 3.A.1.7.1)	0	4	0	0	4	4	10	2	8	1	5	1	10	2	5	1	11	6	0	0	8	3	6	2	19
Potassium uptake protein, integral membrane component, KtrA	2	3	0	0	0	12	2	6	4	6	2	9	4	6	0	10	0	4	1	5	2	9	2	6	19
Pseudouridine synthase family protein	16	22	7	12	0	29	0	18	0	17	4	32	4	9	1	23	1	17	1	14	0	37	0	18	19
PTS system, glucose-specific IIA component (EC 2.7.1.69)	16	0	3	1	33	1	21	6	33	12	28	0	30	0	19	0	31	15	58	0	39	1	34	21	19
Pyruvate phosphate dikinase	8	27	60	0	18	16	19	3	5	8	11	28	18	0	16	0	2	30	12	12	0	0	30	35	19
Ribonucleotide reductase of class Ia (aerobic), alpha subunit (EC 1.17.4.1)	5	0	0	0	18	3	11	3	39	18	44	2	13	0	21	0	6	3	32	1	48	2	21	12	19
RNA-binding protein Hfq	6	0	3	3	10	0	14	3	15	7	22	2	7	0	10	0	15	3	17	0	16	2	14	2	19
Rod shape-determining protein MreB	6	0	3	10	27	0	49	2	48	8	63	4	109	0	23	0	26	8	25	0	57	2	33	6	19
Rod shape-determining protein MreC	1	8	0	0	0	4	1	2	1	5	4	5	6	5	3	4	0	5	8	3	1	12	0	8	19
Signal peptidase I	1	13	3	0	0	1	4	6	4	1	3	5	4	3	0	7	2	11	0	1	0	3	1	3	19
Similar to carbon monoxide dehydrogenase CooS subunit	1	0	0	0	2	7	0	13	2	7	8	8	0	9	8	26	3	3	4	9	1	3	3	23	19
Sua5 YciO YrdC YwlC family protein	2	1	0	1	2	0	2	0	4	7	6	5	2	0	1	1	2	2	2	0	2	1	3	3	19
Succinyl-CoA ligase [ADP-forming] alpha chain (EC 6.2.1.5)	6	0	48	30	6	3	11	0	12	6	12	2	0	0	0	3	34	2	27	7	29	6	8	2	19
tRNA:m(5)U-54 MTase gid	5	6	5	23	1	14	1	14	5	12	1	9	0	7	0	24	0	9	0	11	0	9	1	5	19
Tryptophanase (EC 4.1.99.1)	14	0	0	0	74	1	173	1	477	39	347	2	1053	1	87	0	18	10	284	2	310	0	185	30	19
Uracil-DNA glycosylase, family 1	7	5	0	0	13	2	7	2	11	8	15	4	3	0	3	2	0	5	1	2	5	0	13	4	19
6,7-dimethyl-8-ribityllumazine synthase (EC 2.5.1.9)	7	0	0	0	12	1	23	4	12	5	12	1	22	0	8	1	10	5	17	0	21	0	14	7	18
Acetoin dehydrogenase E1 component alpha-subunit (EC 1.2.4.-)	9	17	19	15	0	14	0	7	0	11	0	20	10	8	1	20	0	13	10	7	9	49	0	13	18
Alanine racemase (EC 5.1.1.1)	3	3	4	4	0	3	4	0	5	4	7	6	4	2	0	0	0	6	0	1	3	12	2	2	18
Amidophosphoribosyltransferase (EC 2.4.2.14)	0	5	0	0	2	0	2	0	15	3	8	2	13	3	2	7	5	5	1	4	3	1	7	0	18
ATP-dependent protease La (EC 3.4.21.53) Type I	0	0	0	0	20	3	21	4	19	6	30	0	19	0	18	1	55	8	15	3	26	3	29	6	18
ATP-dependent RNA helicase YqfR	12	22	26	21	0	18	0	4	0	14	4	14	2	13	0	20	0	16	2	4	0	29	1	6	18
B12 binding domain of Methylmalonyl-CoA mutase (EC 5.4.99.2)	24	0	0	0	0	123	48	173	12	42	22	0	85	26	0	133	40	68	83	56	54	34	31	176	18
Chaperonin (heat shock protein 33)	6	37	6	19	0	15	0	8	1	16	2	18	0	7	1	16	0	25	2	9	0	14	0	11	18
Cobalt-precorrin-3b C17-methyltransferase	0	0	0	0	1	4	0	10	3	4	2	2	10	1	1	8	2	2	2	1	3	2	0	8	18
Cobyrinic acid A,C-diamide synthase	1	0	0	0	1	2	2	4	1	4	6	1	4	0	2	2	3	2	0	0	3	1	5	3	18
D-glycero-beta-D-manno-heptose 7-phosphate kinase	5	0	0	0	15	1	7	0	25	13	34	2	9	0	9	1	19	2	19	0	28	2	19	5	18
Dipeptide-binding ABC transporter, periplasmic substrate-binding component (TC 3.A.1.5.2)	6	0	1	0	34	2	23	0	144	1	100	2	368	0	28	1	6	7	13	0	150	1	25	0	18
DNA polymerase III alpha subunit (EC 2.7.7.7)	6	3	6	4	0	3	2	0	5	10	10	16	2	1	1	2	0	0	2	0	1	13	3	0	18
DNA replication intiation control protein YabA	2	3	1	0	0	5	0	4	0	5	1	5	2	2	2	8	2	4	1	1	0	12	0	2	18
Ferredoxin	1	2	0	0	3	12	3	20	3	7	0	0	1	0	1	12	5	9	0	3	8	2	5	4	18
Glutamate 5-kinase (EC 2.7.2.11)	0	1	0	2	3	3	0	1	7	3	5	1	0	0	2	7	6	3	9	0	11	11	4	5	18
GTP-binding protein YqeH, required for biogenesis of 30S ribosome subunit	14	25	7	10	0	17	0	6	6	10	4	17	3	8	0	13	0	19	0	9	2	32	0	16	18
Helicase loader DnaI	3	6	8	1	0	3	1	2	1	3	1	9	3	4	0	1	0	6	0	1	0	7	0	1	18
Lipopolysaccharide ABC transporter, ATP-binding protein LptB	0	0	0	0	2	4	3	4	4	5	5	3	2	0	7	3	5	3	5	0	5	2	6	4	18
Mutator mutT protein (7,8-dihydro-8-oxoguanine-triphosphatase) (EC 3.6.1.-)	2	4	2	1	0	2	0	2	6	5	2	2	0	3	0	10	0	4	1	1	1	7	1	0	18
Peptidoglycan-associated lipoprotein precursor	12	0	0	0	18	0	26	8	15	11	41	3	65	0	34	0	11	6	42	1	24	1	22	27	18
Phosphoribosylglycinamide formyltransferase (EC 2.1.2.2)	0	6	1	2	1	5	0	0	1	6	3	6	2	0	1	5	0	4	2	5	0	2	3	2	18
PurR: transcription regulator associated with purine metabolism	3	16	11	17	0	19	0	9	0	7	1	12	5	5	0	11	3	9	0	11	3	24	0	14	18
Putative two-component response regulator	6	5	9	16	0	9	0	0	1	12	2	14	1	24	2	18	0	1	4	9	0	21	0	1	18
Ribonuclease Z (EC 3.1.26.11)	6	13	10	12	1	14	0	3	0	14	1	15	2	2	0	6	2	15	0	0	0	21	1	2	18
Ribonucleotide reductase of class Ia (aerobic), beta subunit (EC 1.17.4.1)	2	0	0	0	15	4	14	8	32	12	27	1	23	0	16	0	6	5	30	0	44	4	12	13	18
RND efflux system, inner membrane transporter CmeB	1	0	2	1	0	1	15	1	0	2	0	4	8	1	0	0	1	4	2	2	3	3	9	9	18
selenocysteine-containing	35	0	0	0	33	1	50	1	62	9	40	1	112	0	15	0	28	9	75	0	73	1	26	4	18
Septum site-determining protein MinD	2	0	2	2	18	0	39	1	37	6	38	1	39	0	7	0	13	9	21	0	32	0	19	5	18
Thymidine kinase (EC 2.7.1.21)	3	3	6	7	1	0	0	5	0	8	3	5	0	0	1	0	2	5	3	4	2	6	3	7	18
Zinc ABC transporter, periplasmic-binding protein ZnuA	1	0	0	0	1	5	5	14	6	3	9	2	10	0	0	4	5	4	12	3	11	1	0	10	18
6-phospho-beta-glucosidase (EC 3.2.1.86)	17	5	4	2	0	0	0	1	0	5	1	3	1	1	2	4	1	14	0	0	0	1	2	1	17
Acyl-CoA dehydrogenase, short-chain specific (EC 1.3.99.2)	8	0	10	5	37	0	50	3	61	5	37	0	207	0	37	0	12	36	12	0	37	1	58	0	17
Branched-chain alpha-keto acid dehydrogenase, E1 component, alpha subunit (EC 1.2.4.4)	6	0	23	14	0	0	1	4	0	1	2	0	2	0	0	1	2	3	6	2	8	2	2	5	17
Cadmium-transporting ATPase (EC 3.6.3.3)	0	0	1	3	2	0	3	0	2	1	3	3	0	6	7	1	0	0	1	1	2	6	4	3	17
Candidate zinc-binding lipoprotein ZinT	5	26	5	0	0	13	0	9	0	5	1	7	4	0	0	3	1	8	1	4	0	14	3	11	17
Cholinephosphate cytidylyltransferase (EC 2.7.7.15)	6	7	1	4	0	21	0	10	0	4	0	7	4	1	1	10	3	13	0	2	0	15	0	7	17
Chromosome replication initiation protein dnaD	3	7	5	1	0	8	0	7	1	8	3	6	0	1	0	4	0	4	1	2	0	14	0	7	17
Copper-translocating P-type ATPase (EC 3.6.3.4)	0	1	0	2	1	0	0	2	4	1	4	0	10	2	1	5	0	2	0	1	1	5	1	2	17
Cystathionine gamma-synthase (EC 2.5.1.48)	0	0	0	0	19	6	17	2	6	3	8	2	1	3	13	9	6	0	3	0	2	2	7	0	17
Diaminopimelate decarboxylase (EC 4.1.1.20)	1	4	4	0	2	0	0	0	6	7	4	7	3	0	0	4	0	7	6	3	2	11	1	4	17
Dihydrofolate reductase (EC 1.5.1.3)	5	8	3	0	0	11	0	9	3	11	2	4	2	0	0	2	1	11	0	4	1	4	0	2	17
DNA repair protein RadA	0	4	8	13	2	3	0	1	4	2	3	0	0	2	0	0	3	2	1	6	0	6	1	9	17
DNA-directed RNA polymerase gamma subunit (EC 2.7.7.6)	5	0	0	0	0	2	3	3	2	4	2	0	3	0	0	4	2	3	3	2	3	3	2	6	17
Fumarate hydratase class II (EC 4.2.1.2)	11	0	0	0	34	5	41	7	37	30	31	0	69	0	18	4	5	0	140	2	77	0	38	33	17
Fumarate reductase flavoprotein subunit (EC 1.3.99.1)	42	2	41	0	8	0	35	1	55	6	39	0	64	0	0	0	13	2	36	0	49	1	12	2	17
Galactose/methyl galactoside ABC transport system, D-galactose-binding periplasmic protein MglB (TC 3.A.1.2.3)	36	0	3	0	134	0	238	8	337	42	221	1	382	0	106	0	72	34	211	0	215	0	200	29	17
Glycerol-3-phosphate transporter	3	0	0	1	7	0	6	0	23	16	43	0	21	0	14	3	8	0	33	1	29	1	19	22	17
Homoserine kinase (EC 2.7.1.39)	4	4	0	1	0	3	0	5	2	2	2	4	1	3	0	6	0	7	3	0	2	4	0	3	17
L-serine dehydratase, alpha subunit (EC 4.3.1.17)	2	1	12	8	0	3	0	4	1	4	6	6	1	0	0	0	0	1	4	1	3	1	0	4	17
Lon-like protease with PDZ domain	2	23	5	0	0	1	0	5	0	2	6	16	2	7	0	4	0	11	2	6	0	6	4	11	17
Malate dehydrogenase (EC 1.1.1.37)	14	0	3	5	42	0	48	10	52	33	55	0	58	0	46	0	5	8	84	0	62	0	46	40	17
Membrane-associated zinc metalloprotease	2	8	6	6	0	8	0	11	0	13	3	12	3	7	0	6	0	6	0	9	0	14	1	11	17
Phosphomannomutase (EC 5.4.2.8)	10	1	7	3	5	0	2	0	39	15	43	0	36	0	10	0	0	3	65	0	45	7	1	5	17
Phosphoribosylamine--glycine ligase (EC 6.3.4.13)	0	3	0	3	0	0	0	0	10	5	9	2	9	11	0	7	1	2	1	3	1	3	2	1	17
PTS system, lactose-specific IIA component (EC 2.7.1.69)	2	1	10	4	0	7	2	2	0	1	2	1	3	0	0	2	6	0	4	0	1	5	4	0	17
Putative parvulin type peptidyl-prolyl isomerase, similarity with PrsA foldase	4	0	0	30	0	61	0	49	0	14	1	38	8	8	0	38	3	28	0	23	6	73	1	32	17
Pyruvate,phosphate dikinase (EC 2.7.9.1)	6	0	0	0	15	1	14	1	101	7	49	1	90	0	13	0	20	1	5	0	33	0	21	1	17
Ribonucleotide reduction protein NrdI	1	4	7	3	0	9	0	0	0	2	0	1	2	3	0	4	1	1	4	3	0	7	1	2	17
Ribose 5-phosphate isomerase B (EC 5.3.1.6)	0	0	0	1	8	2	8	4	15	3	8	1	10	2	4	4	1	3	0	0	10	0	15	0	17
Ribose ABC transport system, ATP-binding protein RbsA (TC 3.A.1.2.1)	2	0	0	0	5	1	11	1	4	5	5	0	8	0	3	0	10	3	5	0	6	4	2	3	17
Sirohydrochlorin cobaltochelatase CbiK (EC 4.99.1.3)	1	0	0	1	0	5	5	5	5	3	11	0	13	5	0	3	2	3	10	8	8	0	0	7	17
Transcription termination factor Rho	1	0	1	15	13	0	15	0	30	7	31	0	28	0	16	1	44	9	17	0	31	0	22	5	17
Transcriptional regulator, Crp/Fnr family	1	0	0	0	0	4	1	4	3	12	8	4	2	0	1	2	33	7	3	0	8	0	2	6	17
Transcriptional regulator, MerR family	0	9	1	0	0	6	2	4	2	4	4	6	2	0	0	5	0	7	1	2	3	11	0	4	17
UDP-galactopyranose mutase (EC 5.4.99.9)	7	0	4	8	0	7	0	0	0	6	4	5	10	8	1	3	2	3	2	1	0	8	0	8	17
UDP-N-acetylglucosamine 4,6-dehydratase (EC 4.2.1.-)	0	0	3	1	0	2	5	0	3	4	2	4	4	0	2	1	6	3	0	2	0	9	7	2	17
[NiFe] hydrogenase nickel incorporation-associated protein HypB	2	0	0	0	3	5	0	0	1	3	4	2	2	0	0	3	3	3	2	3	1	0	7	6	16
2-oxoglutarate dehydrogenase E1 component (EC 1.2.4.2)	3	0	2	1	11	0	8	1	22	5	25	0	5	0	4	0	26	0	35	0	17	0	8	5	16
2,3-butanediol dehydrogenase, R-alcohol forming, (R)- and (S)-acetoin-specific (EC 1.1.1.4)	1	1	12	9	0	1	1	3	1	1	1	0	11	5	0	7	0	0	8	8	2	0	0	0	16
2,3,4,5-tetrahydropyridine-2,6-dicarboxylate N-succinyltransferase (EC 2.3.1.117)	10	0	1	0	5	0	6	2	17	12	25	0	12	0	5	0	16	3	19	0	17	0	9	6	16
3-isopropylmalate dehydrogenase (EC 1.1.1.85)	3	3	0	1	0	4	0	5	0	11	1	2	3	10	0	34	3	5	0	6	0	20	0	4	16
3-oxoacyl-[acyl-carrier-protein] synthase, KASI (EC 2.3.1.41)	10	0	0	0	16	0	17	4	14	4	6	1	12	0	8	0	25	7	30	0	23	0	17	10	16
6-phospho-beta-galactosidase (EC 3.2.1.85)	6	5	10	0	1	5	0	0	3	7	5	3	2	9	2	2	0	0	0	0	1	3	1	0	16
Aldehyde dehydrogenase B (EC 1.2.1.22)	9	0	0	0	9	2	33	5	30	0	13	7	47	0	6	0	16	6	2	0	27	0	24	2	16
Alkyl hydroperoxide reductase subunit C-like protein	8	0	0	0	30	0	26	6	27	10	31	1	17	0	11	0	25	9	38	0	27	0	22	11	16
Alpha-mannosidase (EC 3.2.1.24)	0	5	13	0	0	4	0	1	2	2	2	1	1	0	1	2	1	3	2	1	0	0	2	0	16
Argininosuccinate lyase (EC 4.3.2.1)	1	0	0	0	9	3	0	1	11	9	21	0	2	0	0	4	3	0	16	9	6	3	11	4	16
COG0488: ATPase components of ABC transporters with duplicated ATPase domains	3	15	3	2	0	9	0	5	0	6	2	16	0	4	0	9	1	7	0	1	0	16	0	6	16
Cytoplasmic copper homeostasis protein cutC	4	8	2	0	0	4	0	1	3	4	3	5	8	2	0	3	2	2	0	1	0	5	0	0	16
Dihydrolipoamide acyltransferase component of branched-chain alpha-keto acid dehydrogenase complex (EC 2.3.1.168)	1	0	19	21	0	1	0	3	1	3	1	0	2	0	0	0	0	1	11	1	8	4	1	1	16
Dihydrolipoamide succinyltransferase component (E2) of 2-oxoglutarate dehydrogenase complex (EC 2.3.1.61)	3	0	9	7	0	1	2	0	6	3	9	1	3	0	0	0	6	0	28	3	13	0	1	1	16
Dihydroneopterin aldolase (EC 4.1.2.25)	0	0	0	1	0	3	0	3	2	1	1	0	1	1	0	2	1	0	2	1	3	3	1	2	16
DNA-binding protein HU	95	0	0	0	16	37	4	0	86	119	87	46	197	0	26	30	1	2	101	8	144	0	0	0	16
FIG001721: Predicted N6-adenine-specific DNA methylase	3	3	1	1	0	4	0	3	1	7	1	8	0	2	0	6	0	3	0	3	0	3	0	2	16
Flagellar hook-length control protein FliK	28	0	0	0	4	2	0	0	11	25	31	3	8	0	8	7	2	1	19	0	14	2	6	0	16
Holliday junction DNA helicase RuvA	1	3	0	0	0	3	0	5	1	8	8	5	0	2	0	4	0	4	1	1	2	0	2	7	16
N-acetyl-L,L-diaminopimelate deacetylase (EC 3.5.1.47)	2	3	1	3	2	3	0	2	0	4	0	3	0	9	1	8	0	3	0	1	0	15	0	3	16
NADPH dependent preQ0 reductase	1	2	0	1	1	0	0	0	2	2	3	1	0	4	0	7	1	1	5	0	9	7	0	1	16
Nicotinamidase (EC 3.5.1.19)	2	4	3	2	0	4	0	1	0	1	1	6	0	0	0	3	1	4	2	1	1	4	0	0	16
Pantothenate kinase type III, CoaX-like (EC 2.7.1.33)	1	0	0	0	2	1	2	1	1	4	3	2	1	0	0	0	2	2	1	0	3	2	1	0	16
PF00070 family, FAD-dependent NAD(P)-disulphide oxidoreductase	41	84	0	0	13	182	18	132	42	73	41	76	0	0	16	148	5	103	0	0	0	0	22	115	16
Phosphomethylpyrimidine kinase (EC 2.7.4.7)	2	10	1	5	0	10	0	5	0	7	1	11	0	1	0	2	0	14	0	1	4	11	0	2	16
Poly(glycerophosphate chain) D-alanine transfer protein DltD	1	13	6	13	0	2	0	2	0	5	2	10	0	15	0	9	0	9	0	3	0	12	1	8	16
Porphobilinogen deaminase (EC 2.5.1.61)	0	0	0	0	4	2	4	2	13	4	10	0	4	1	0	1	1	2	7	0	8	0	8	3	16
Probable cadmium-transporting ATPase (EC 3.6.3.3)	0	0	0	0	0	1	1	4	1	2	3	0	3	0	0	2	2	2	1	2	2	4	1	4	16
Pyruvate dehydrogenase E1 component (EC 1.2.4.1)	2	0	0	2	48	0	22	2	38	10	40	0	14	0	19	0	40	8	69	0	54	0	43	12	16
Ribonuclease PH (EC 2.7.7.56)	0	0	0	0	1	3	7	5	5	2	8	1	6	0	1	4	2	0	2	0	5	0	4	2	16
Ribosomal RNA small subunit methyltransferase B (EC 2.1.1.-)	2	4	0	1	0	0	0	2	2	5	5	2	2	2	1	6	0	0	1	1	0	5	1	0	16
S-adenosylmethionine decarboxylase proenzyme (EC 4.1.1.50), prokaryotic class 1A	0	0	0	0	3	5	0	6	1	4	3	1	2	0	2	4	1	1	3	0	2	1	0	1	16
Topoisomerase IV subunit B (EC 5.99.1.-)	4	11	5	1	2	2	0	0	6	1	5	5	0	0	0	8	0	0	1	4	2	14	3	0	16
Transamidase GatB domain protein	3	1	0	0	4	22	1	19	6	10	3	5	0	0	2	12	4	9	0	0	0	0	2	27	16
Transcription-repair coupling factor	1	2	0	0	0	4	0	0	3	1	3	6	0	0	1	6	2	2	3	1	1	4	0	1	16
Transcriptional repressor AdcR for Zn(2+)-responsive expression	3	12	4	0	0	7	0	4	0	5	4	5	3	1	0	0	1	5	0	5	0	7	1	3	16
Uptake hydrogenase small subunit precursor (EC 1.12.99.6)	4	0	0	0	3	1	0	1	10	5	8	1	0	1	8	2	2	0	19	0	10	0	6	5	16
Xanthine and CO dehydrogenases maturation factor, XdhC/CoxF family	3	0	0	0	1	2	3	13	2	5	5	1	7	0	0	0	1	2	2	0	3	0	3	4	16
3-deoxy-manno-octulosonate cytidylyltransferase (EC 2.7.7.38)	0	0	0	0	1	0	4	4	5	1	11	3	5	0	4	1	2	0	8	0	3	0	7	8	15
3-isopropylmalate dehydratase large subunit (EC 4.2.1.33)	1	0	0	3	0	1	0	5	2	9	4	1	0	4	0	15	0	0	1	1	1	9	0	2	15
Acetoacetyl-CoA reductase (EC 1.1.1.36)	0	2	3	4	2	0	0	2	0	0	0	0	6	4	0	0	3	5	4	1	3	3	2	5	15
Acetolactate synthase small subunit (EC 2.2.1.6)	0	0	1	4	0	0	1	0	4	5	7	0	0	5	1	14	0	1	3	5	4	10	1	0	15
ATPase component of general energizing module of ECF transporters	0	6	3	1	0	3	0	1	0	2	0	3	0	3	2	8	0	4	1	2	0	5	0	1	15
Butyryl-CoA dehydrogenase (EC 1.3.99.2)	0	0	1	1	35	0	209	0	141	4	123	3	408	0	56	0	25	39	18	0	111	0	71	0	15
Cell division protein MraZ	0	0	0	0	2	0	1	1	1	1	2	1	1	0	1	0	1	1	1	0	1	1	1	0	15
Choline kinase (EC 2.7.1.32)	8	11	0	0	0	20	0	10	0	14	0	10	6	6	1	7	1	6	0	3	0	18	0	6	15
Cysteine desulfurase (EC 2.8.1.7), SufS subfamily	1	15	0	0	0	17	0	8	1	15	4	17	0	0	1	10	0	5	0	3	4	1	0	20	15
Cytoplasmic alpha-amylase (EC 3.2.1.1)	3	11	3	11	0	1	0	1	0	8	3	9	0	3	1	4	0	5	0	0	0	8	0	2	15
D-xylose transport ATP-binding protein XylG	1	5	7	0	1	1	7	1	0	1	2	2	0	0	0	0	2	4	0	3	0	0	5	2	15
Ethanolamine ammonia-lyase light chain (EC 4.3.1.7)	7	0	0	0	15	4	6	4	18	0	19	2	3	0	8	0	13	3	6	0	6	0	26	0	15
Ethanolamine utilization protein EutQ	5	0	0	7	1	4	5	1	7	0	7	4	5	0	4	1	0	0	4	0	2	0	2	0	15
Ferric iron ABC transporter, ATP-binding protein	0	0	2	0	0	1	13	0	19	3	10	0	43	0	0	1	5	4	1	0	18	2	12	2	15
Ferrochelatase, protoheme ferro-lyase (EC 4.99.1.1)	1	1	1	0	0	8	2	2	0	0	2	1	0	6	0	5	0	0	2	5	4	2	0	1	15
Fibronectin/fibrinogen-binding protein	6	5	1	3	0	17	0	3	0	9	1	14	3	3	0	10	0	6	0	2	0	14	0	0	15
Formate hydrogenlyase subunit 5	6	0	0	0	20	0	13	1	21	12	24	0	15	0	26	0	38	8	26	0	26	0	31	21	15
Fructose-bisphosphate aldolase class I (EC 4.1.2.13)	1	0	0	0	31	15	129	0	89	3	75	0	175	0	34	0	39	32	6	0	63	0	104	1	15
Galactose-6-phosphate isomerase, LacA subunit (EC 5.3.1.26)	8	6	8	10	0	0	0	0	2	10	6	9	0	0	1	3	2	3	0	3	0	0	1	2	15
Glutamate synthase [NADPH] small chain (EC 1.4.1.13)	1	0	0	0	3	5	1	6	1	2	1	0	18	0	4	0	0	0	19	5	12	1	0	2	15
Glutaredoxin	3	0	0	0	14	0	9	4	15	8	5	0	17	0	5	0	13	0	29	1	8	0	8	9	15
Glycerol dehydratase large subunit (EC 4.2.1.30)	2	0	0	1	0	4	35	9	1	1	0	0	39	0	0	5	9	2	4	0	14	0	8	3	15
Hypothetical protein ywlG	3	10	1	0	0	5	1	3	0	1	0	5	2	5	0	5	0	8	0	4	0	8	0	7	15
Integration host factor alpha subunit	4	0	0	0	2	0	6	2	5	5	6	0	9	0	2	0	7	3	9	0	5	0	3	3	15
L-serine dehydratase (EC 4.3.1.17)	3	0	0	0	5	0	6	1	16	2	11	0	8	0	4	0	4	2	8	0	18	0	14	9	15
L-serine dehydratase, beta subunit (EC 4.3.1.17)	4	1	12	11	0	3	0	0	0	1	2	2	3	4	0	1	1	0	2	5	0	3	0	0	15
Lipid A export ATP-binding/permease protein MsbA	0	4	0	4	0	1	1	1	3	1	10	0	3	0	3	1	0	0	0	0	5	1	4	2	15
LSU ribosomal protein L25p	1	0	0	2	1	6	8	0	1	3	2	0	2	0	1	2	6	1	0	0	3	0	0	1	15
NADH dehydrogenase (EC 1.6.99.3)	4	0	4	5	0	3	0	0	1	1	0	1	2	0	0	0	2	1	3	0	7	2	3	1	15
Nicotinate-nucleotide adenylyltransferase (EC 2.7.7.18)	3	4	2	1	0	9	0	4	0	3	1	6	0	0	0	5	0	2	1	6	0	13	0	3	15
Ribosome hibernation protein YfiA	2	0	0	0	14	0	5	1	17	7	21	0	11	0	2	0	20	7	19	0	6	0	22	10	15
RND efflux system, membrane fusion protein CmeA	1	0	0	0	3	6	3	10	2	0	2	1	0	0	4	0	2	3	4	0	0	1	2	12	15
Serine endopeptidase ScpC (EC 3.4.21.-)	0	40	27	8	3	6	0	29	0	0	25	69	0	0	0	0	2	20	3	12	0	3	3	24	15
tolB protein precursor, periplasmic protein involved in the tonb-independent uptake of group A colicins	14	0	0	0	20	0	17	3	26	15	24	0	14	0	24	0	26	2	41	0	31	0	22	8	15
Transcriptional repressor of the fructose operon, DeoR family	2	4	0	0	0	18	0	3	2	10	1	12	0	6	0	10	0	4	0	1	0	2	2	3	15
tRNA-i(6)A37 methylthiotransferase	0	0	0	2	1	0	2	0	10	1	8	0	17	0	2	1	9	1	16	3	4	0	4	0	15
2-isopropylmalate synthase (EC 2.3.3.13)	1	14	0	16	0	7	0	17	0	25	1	9	0	28	0	72	0	12	0	16	0	50	0	15	14
4-hydroxybenzoyl-CoA thioesterase family active site	2	0	0	0	0	2	0	2	2	2	3	0	13	1	0	2	1	0	1	0	1	2	0	1	14
Acetyl-CoA acetyltransferase (EC 2.3.1.9)	2	0	2	0	17	1	15	0	3	1	1	0	51	1	20	0	0	0	3	0	5	0	1	0	14
Arginine ABC transporter, periplasmic arginine-binding protein ArtI	0	0	0	0	6	0	2	1	5	2	15	0	7	0	4	0	6	2	11	0	5	0	8	2	14
ATP-dependent nuclease, subunit B	0	5	1	2	0	0	1	0	2	1	1	9	11	3	0	2	0	3	0	0	2	2	0	0	14
Branched-chain alpha-keto acid dehydrogenase, E1 component, beta subunit (EC 1.2.4.4)	3	1	43	32	0	1	4	0	2	0	6	1	0	2	0	0	0	0	11	1	12	0	1	0	14
Chaperone protein HtpG	0	1	0	1	17	1	7	0	21	0	12	0	40	0	4	0	77	26	0	0	9	0	8	3	14
Chromosome partition protein MukB	2	0	0	0	12	0	3	0	19	5	17	0	5	0	8	0	8	1	25	0	21	0	19	7	14
D-lactate dehydrogenase (EC 1.1.1.28)	0	0	0	1	9	8	32	0	19	0	21	0	61	0	7	7	11	8	2	0	20	0	19	0	14
Ethanolamine utilization protein similar to PduL	3	0	0	0	0	2	3	2	0	0	3	4	2	0	2	1	1	1	4	0	0	1	2	0	14
Ferric iron ABC transporter, iron-binding protein	10	0	0	0	15	0	32	6	26	16	25	0	48	0	19	0	0	1	76	0	66	0	42	24	14
Ferric uptake regulation protein	2	1	0	0	2	0	0	1	1	1	1	1	3	0	1	0	0	1	0	1	0	0	5	3	14
FKBP-type peptidyl-prolyl cis-trans isomerase FkpA precursor (EC 5.2.1.8)	4	0	0	0	1	0	7	0	11	9	18	0	5	0	5	0	12	2	15	0	13	0	13	4	14
Formiminoglutamase (EC 3.5.3.8)	2	3	5	0	0	0	0	0	9	2	8	3	10	0	0	0	1	7	0	2	2	0	1	1	14
Fructose-1,6-bisphosphatase, Bacillus type (EC 3.1.3.11)	0	6	7	0	3	2	1	0	14	0	4	5	3	0	0	0	1	1	0	0	1	0	8	4	14
Fructose-1,6-bisphosphatase, type I (EC 3.1.3.11)	3	0	0	0	12	0	11	1	26	12	23	0	13	0	11	0	14	0	41	0	38	0	15	10	14
Galactitol-1-phosphate 5-dehydrogenase (EC 1.1.1.251)	0	0	3	2	0	2	2	3	0	0	1	1	6	5	0	1	0	0	2	1	0	0	2	7	14
Glutaredoxin-like protein NrdH, required for reduction of Ribonucleotide reductase class Ib	1	8	0	16	0	8	1	11	0	6	0	7	0	0	0	6	2	9	0	8	0	4	0	2	14
Glycerophosphoryl diester phosphodiesterase, periplasmic (EC 3.1.4.46)	17	0	0	0	21	0	49	11	41	25	51	0	190	0	31	0	5	0	93	0	70	0	45	48	14
Inorganic pyrophosphatase (EC 3.6.1.1)	5	0	0	0	13	0	7	0	15	6	9	0	11	0	11	0	8	2	23	0	13	0	14	8	14
Lactaldehyde reductase (EC 1.1.1.77)	0	0	0	0	2	1	1	5	2	0	2	0	22	0	0	1	2	1	2	0	2	0	1	2	14
NAD(P) transhydrogenase alpha subunit (EC 1.6.1.2)	7	0	0	0	13	0	10	1	22	13	32	0	13	0	11	0	3	0	44	0	33	0	17	24	14
Periplasmic protein p19 involved in high-affinity Fe2+ transport	3	0	0	0	7	0	21	2	5	2	6	0	22	0	9	0	0	1	15	0	20	0	17	3	14
Phosphatase NagD predicted to act in N-acetylglucosamine utilization subsystem	7	0	4	4	0	6	0	0	0	9	3	11	6	4	0	5	5	0	2	7	0	28	0	0	14
Phosphate transport regulator (distant homolog of PhoU)	2	0	1	1	8	0	5	0	6	5	8	0	2	0	5	0	0	0	17	0	10	0	5	4	14
Phosphonates transport ATP-binding protein PhnK	0	0	0	0	2	0	2	1	1	2	1	1	3	0	2	0	1	2	0	0	1	1	0	1	14
Phosphopantetheine adenylyltransferase (EC 2.7.7.3)	0	0	0	0	0	2	1	2	0	0	3	0	0	0	1	5	2	3	2	1	1	5	1	2	14
Phosphoserine phosphatase (EC 3.1.3.3)	0	2	0	2	0	1	0	0	1	3	2	2	3	0	1	7	1	0	4	0	0	5	2	0	14
Possible hypoxanthine oxidase XdhD (EC 1.-.-.-)	0	0	0	0	1	2	1	8	0	0	2	0	5	0	0	2	1	2	6	2	4	0	2	2	14
ProQ: influences osmotic activation of compatible solute ProP	1	0	0	1	3	0	5	0	4	4	4	0	9	0	2	0	7	0	14	0	8	0	4	1	14
PTS system, galactose-specific IIC component (EC 2.7.1.69)	5	4	13	12	0	13	0	5	0	0	0	1	13	4	0	7	6	1	0	0	0	0	1	7	14
Pyrrolidone-carboxylate peptidase (EC 3.4.19.3)	0	0	0	0	2	3	10	3	4	0	4	0	8	0	3	3	1	0	0	1	3	0	6	2	14
Ribonuclease III (EC 3.1.26.3)	0	8	1	0	0	4	0	3	0	7	0	8	0	7	0	14	1	3	0	1	0	9	1	1	14
rRNA small subunit methyltransferase H	3	7	0	0	1	5	0	4	3	6	3	5	0	0	0	8	1	1	0	0	0	0	1	5	14
rRNA small subunit methyltransferase I	2	4	0	0	4	2	1	2	5	3	7	5	0	0	4	1	0	2	0	0	0	0	4	0	14
SOS-response repressor and protease LexA (EC 3.4.21.88)	0	0	0	0	3	1	1	0	7	3	13	1	0	0	2	1	1	0	4	0	5	0	4	3	14
Stage 0 sporulation protein J	2	4	2	0	1	5	0	0	0	6	0	6	0	0	0	3	4	4	1	1	0	2	0	4	14
Sucrose phosphorylase (EC 2.4.1.7)	6	0	5	3	0	11	0	3	0	1	0	2	1	2	0	1	0	0	1	3	0	2	0	1	14
Survival protein SurA precursor (Peptidyl-prolyl cis-trans isomerase SurA) (EC 5.2.1.8)	3	0	0	0	2	0	1	0	4	3	3	0	8	0	1	0	22	0	10	0	4	2	3	2	14
Thiazole biosynthesis protein ThiH	0	0	0	0	0	5	0	14	0	3	1	2	2	2	0	4	0	2	1	1	1	3	0	13	14
Two-component system response regulator	0	7	4	0	0	0	0	9	1	0	2	5	1	2	0	4	2	6	1	3	0	0	0	4	14
Universal stress protein A	1	0	0	0	6	0	10	0	7	6	4	0	9	0	5	0	14	2	12	0	10	0	4	3	14
Universal stress protein E	3	0	0	0	6	0	3	0	8	4	10	0	1	0	6	0	2	1	12	0	4	0	10	4	14
Xanthosine/inosine triphosphate pyrophosphatase	3	11	0	0	0	9	0	12	0	2	1	5	2	1	0	7	0	15	0	10	0	9	0	10	14
1-deoxy-D-xylulose 5-phosphate reductoisomerase (EC 1.1.1.267)	0	0	0	2	0	2	7	4	2	0	3	0	3	1	0	3	0	0	1	0	2	0	3	3	13
Alpha-acetolactate decarboxylase (EC 4.1.1.5)	3	7	7	14	0	5	0	0	0	3	0	5	0	6	0	10	0	13	0	2	0	2	0	4	13
Alpha-L-Rha alpha-1,2-L-rhamnosyltransferase/alpha-L-Rha alpha-1,3-L- rhamnosyltransferase (EC 2.4.1.-)	7	2	1	1	0	0	0	1	1	0	0	1	0	0	0	1	0	7	1	2	0	4	0	2	13
ATP-dependent protease HslV (EC 3.4.25.-)	1	0	0	0	2	0	1	0	3	1	3	0	0	0	1	0	7	2	1	0	1	0	3	2	13
Beta-galactosidase (EC 3.2.1.23)	4	4	0	0	0	12	0	2	0	8	1	8	45	22	0	8	2	0	0	7	0	9	0	0	13
Beta-hexosaminidase (EC 3.2.1.52)	1	2	0	0	0	5	0	3	1	0	0	3	3	0	1	2	6	0	1	3	1	0	0	0	13
Biotin carboxyl carrier protein of oxaloacetate decarboxylase	2	0	1	0	0	16	5	27	0	3	0	0	0	0	2	18	5	5	0	0	0	4	4	20	13
Butyrate-acetoacetate CoA-transferase subunit B (EC 2.8.3.9)	0	0	0	0	77	0	176	0	77	1	55	0	142	0	56	0	32	30	3	0	40	0	94	1	13
Capsular polysaccharide synthesis enzyme Cap8D	1	4	4	0	0	3	0	3	0	3	1	6	0	9	0	0	0	3	0	1	0	4	0	3	13
Catalyzes the cleavage of p-aminobenzoyl-glutamate to p-aminobenzoate and glutamate, subunit A	0	0	0	0	4	0	0	1	1	2	1	1	0	0	3	1	1	0	0	0	1	1	1	2	13
Choline binding protein A	1	43	1	1	0	6	0	8	0	0	0	19	13	1	0	0	1	35	0	7	0	0	0	4	13
Chromosome partition protein MukE	1	0	0	0	8	0	1	0	4	1	3	0	3	0	4	0	5	0	11	0	8	0	11	7	13
COG2740: Predicted nucleic-acid-binding protein implicated in transcription termination	4	9	1	0	0	6	0	6	0	1	0	6	2	0	0	2	0	7	0	2	0	8	0	5	13
Copper chaperone	0	8	0	1	0	10	0	19	0	0	1	2	0	1	0	6	0	7	0	3	0	5	1	6	13
Cytochrome c-type protein NrfB precursor	2	0	0	0	4	0	4	1	2	1	4	0	4	0	1	0	0	0	1	0	2	0	8	3	13
DNA binding protein starved cells-like peroxide resistance protein	6	0	0	4	2	14	5	0	2	0	11	12	25	0	48	0	0	0	32	0	0	0	7	35	13
Electron transport complex protein RnfC	11	0	0	0	11	0	28	0	25	0	25	1	106	0	15	0	12	10	2	0	50	0	23	0	13
Ethanolamine utilization polyhedral-body-like protein EutM	5	0	0	0	0	5	2	1	0	0	2	5	4	0	3	2	27	0	10	0	0	0	2	1	13
FKBP-type peptidyl-prolyl cis-trans isomerase fklB (EC 5.2.1.8)	3	0	0	0	7	0	1	0	12	6	14	0	6	0	5	0	8	0	19	0	7	0	8	3	13
Formate dehydrogenase H (EC 1.2.1.2)	7	0	0	0	10	0	7	0	20	10	24	0	13	0	18	0	5	0	28	0	17	0	23	15	13
Galactose/methyl galactoside ABC transport system, ATP-binding protein MglA (EC 3.6.3.17)	3	0	0	0	33	0	13	0	44	4	38	0	25	0	16	0	13	0	37	0	38	0	22	6	13
Glycerol-3-phosphate acyltransferase (EC 2.3.1.15)	0	0	0	0	9	0	1	1	12	6	21	0	0	0	2	0	9	1	17	0	13	0	28	8	13
Guanine deaminase (EC 3.5.4.3)	1	0	0	0	0	0	4	6	1	7	2	1	5	0	0	0	6	3	8	0	7	0	0	2	13
Lysine 2,3-aminomutase (EC 5.4.3.2)	0	0	4	5	101	0	211	0	124	0	122	0	388	0	77	0	39	53	26	0	183	0	125	0	13
Magnesium and cobalt transport protein CorA	2	6	2	4	0	0	0	0	1	8	0	7	4	1	0	0	0	3	1	0	0	2	0	2	13
Methylcrotonyl-CoA carboxylase carboxyl transferase subunit (EC 6.4.1.4)	0	0	4	3	32	16	28	36	1	0	0	0	1	0	33	0	19	23	0	0	0	0	17	49	13
Molybdopterin biosynthesis Mog protein, molybdochelatase	2	0	0	0	6	0	1	0	7	3	7	0	4	0	3	0	4	0	8	0	4	0	3	1	13
MSHA pilin protein MshC	2	0	0	0	1	0	0	0	3	5	4	4	9	4	3	0	0	0	8	7	6	10	0	0	13
Na(+)-translocating NADH-quinone reductase subunit A (EC 1.6.5.-)	2	0	0	0	5	0	9	1	20	11	20	0	6	0	2	0	0	0	37	0	35	0	9	4	13
Na(+)-translocating NADH-quinone reductase subunit F (EC 1.6.5.-)	2	0	0	0	9	0	3	0	15	9	17	0	7	0	8	0	1	0	19	0	23	0	14	10	13
Nonheme iron-containing ferritin	44	0	0	0	84	0	80	12	80	33	59	0	74	0	42	0	0	0	125	0	113	0	94	57	13
Peptidyl-prolyl cis-trans isomerase ppiB (EC 5.2.1.8)	1	0	0	0	3	0	3	0	5	3	7	0	2	0	3	0	15	3	8	0	9	0	4	0	13
Periplasmic nitrate reductase precursor (EC 1.7.99.4)	7	0	0	0	47	0	38	3	54	18	43	0	42	0	33	0	0	0	145	0	62	0	86	25	13
Phosphoesterase, DHH family protein	1	8	0	2	0	0	0	0	1	4	1	9	0	1	0	4	1	2	0	0	0	5	0	6	13
Phosphopantothenoylcysteine synthetase (EC 6.3.2.5)	1	8	3	0	0	2	0	2	0	1	1	7	0	4	0	2	0	1	0	0	0	5	0	1	13
Probable Co/Zn/Cd efflux system membrane fusion protein	0	0	0	0	3	0	5	0	5	2	10	0	5	0	5	1	0	0	19	1	5	0	3	7	13
Queuosine biosynthesis QueD, PTPS-I	1	0	0	0	0	0	1	1	0	4	0	3	0	1	1	3	3	2	0	0	1	1	0	2	13
Replicative DNA helicase (EC 3.6.1.-)	3	0	2	0	0	0	0	0	14	2	17	1	7	0	2	1	2	0	7	0	10	0	3	0	13
Ribose ABC transport system, high affinity permease RbsD (TC 3.A.1.2.1)	2	0	0	0	0	0	0	1	0	4	3	2	2	0	1	2	0	0	2	1	2	2	0	1	13
Ribosome small subunit-stimulated GTPase EngC	1	1	0	0	0	4	0	2	2	2	2	4	2	2	0	0	1	1	0	0	0	0	1	0	13
Sialic acid utilization regulator, RpiR family	1	1	0	0	0	0	0	0	3	0	2	3	1	1	0	1	0	0	5	1	1	0	2	1	13
tRNA pseudouridine synthase B (EC 4.2.1.70)	4	2	2	0	0	4	0	2	0	0	0	2	2	0	0	5	0	3	1	3	0	2	0	2	13
Twin-arginine translocation protein TatA	1	0	0	0	1	0	0	0	2	3	4	0	3	1	1	0	1	0	4	0	2	0	1	1	13
undecaprenyl diphosphate synthase	0	8	14	0	0	6	0	0	0	4	3	7	0	0	0	1	1	6	0	0	4	3	2	3	13
Virulence-associated cell-wall-anchored protein SasG (LPXTG motif), binding to squamous nasal epithelial cells	8	14	6	0	1	0	3	16	0	0	13	11	0	0	0	0	4	21	3	0	0	0	3	69	13
3-polyprenyl-4-hydroxybenzoate carboxy-lyase UbiX (EC 4.1.1.-)	0	0	0	0	0	0	1	2	2	2	4	3	6	0	0	0	1	2	3	0	0	2	1	0	12
5,10-methylenetetrahydrofolate reductase (EC 1.5.1.20)	2	0	0	0	6	0	3	0	13	4	9	0	3	0	3	0	0	0	19	0	12	0	7	4	12
ABC transporter, ATP-binding protein Vex2	0	13	0	3	0	15	0	15	0	13	0	17	0	4	0	9	0	9	0	8	0	10	0	3	12
Aconitate hydratase (EC 4.2.1.3)	0	0	14	10	0	1	0	0	0	1	0	0	1	1	0	9	1	0	7	1	6	11	0	0	12
Aminomethyltransferase (glycine cleavage system T protein) (EC 2.1.2.10)	0	0	36	24	2	0	5	0	2	0	4	3	0	0	0	0	16	1	19	1	6	0	0	0	12
Arabinose 5-phosphate isomerase (EC 5.3.1.13)	0	0	0	0	0	3	1	5	1	0	0	0	0	0	0	4	1	2	1	2	3	0	2	8	12
Bacterioferritin	2	0	0	0	0	4	24	1	9	0	3	0	0	0	2	0	39	1	11	0	10	1	0	0	12
Biotin synthase (EC 2.8.1.6)	0	0	0	0	2	0	7	1	1	1	4	0	8	0	1	0	0	0	4	0	6	0	2	6	12
Butyrate-acetoacetate CoA-transferase subunit A (EC 2.8.3.9)	0	0	0	0	58	0	65	0	10	0	20	0	54	0	45	1	6	4	2	0	14	0	32	0	12
ClpXP protease specificity-enhancing factor	1	0	0	0	3	0	2	0	2	2	4	0	1	0	4	0	0	0	6	0	5	0	2	2	12
CoA-acylating propionaldehyde dehydrogenase	0	0	0	0	2	1	22	1	8	1	3	0	13	0	0	0	11	1	0	0	15	0	1	0	12
Cytochrome d ubiquinol oxidase subunit I (EC 1.10.3.-)	0	0	0	0	0	0	1	2	3	1	7	0	2	0	0	1	1	0	3	0	7	0	2	2	12
D-alanine--poly(phosphoribitol) ligase subunit 2 (EC 6.1.1.13)	1	0	6	7	0	5	0	0	1	2	1	3	0	11	0	3	0	0	0	11	0	5	0	0	12
Dihydroorotate dehydrogenase electron transfer subunit (EC 1.3.3.1)	0	0	0	0	1	0	3	0	9	1	4	0	7	0	1	1	0	1	0	1	1	0	7	0	12
DNA primase (EC 2.7.7.-)	2	1	0	4	0	2	0	0	1	2	4	3	1	0	0	0	1	0	0	1	0	0	1	0	12
Duplicated ATPase component MtsB of energizing module of methionine-regulated ECF transporter	1	0	1	0	0	0	1	2	0	2	0	1	1	1	0	1	1	0	0	0	0	0	1	1	12
Exonuclease SbcC	1	0	1	0	0	2	7	0	2	0	5	0	11	0	0	1	0	1	2	1	0	1	0	0	12
FKBP-type peptidyl-prolyl cis-trans isomerase SlyD (EC 5.2.1.8)	0	0	0	0	3	0	4	0	7	3	6	0	9	0	2	0	2	0	12	0	6	0	4	2	12
Flavodoxin 1	2	0	1	0	0	0	37	0	54	4	45	2	99	0	0	0	0	6	1	0	43	0	5	0	12
FtsK/SpoIIIE family protein, putative secretion system component EssC/YukA	0	3	7	1	0	1	0	0	0	0	1	10	7	0	0	0	0	1	0	2	2	2	0	2	12
G:T/U mismatch-specific uracil/thymine DNA-glycosylase	2	0	0	0	0	1	0	6	0	6	3	3	0	0	0	2	3	3	1	1	0	0	0	3	12
Glucan 1,6-alpha-glucosidase (EC 3.2.1.70)	0	5	0	0	0	14	0	6	0	5	0	11	0	2	0	7	0	3	4	10	0	26	0	6	12
Glutaredoxin-related protein	0	0	0	0	1	0	1	0	5	1	4	0	4	0	0	0	3	1	10	0	11	0	4	3	12
Glutathione S-transferase, Streptococcal type (EC 2.5.1.18)	0	7	3	5	0	0	0	1	0	6	2	6	0	7	0	12	0	2	0	1	0	13	0	0	12
Glycine cleavage system H protein	1	0	3	4	0	1	0	0	1	1	1	1	0	0	0	0	1	0	1	0	1	1	0	0	12
L-beta-lysine 5,6-aminomutase alpha subunit (EC 5.4.3.3)	0	0	0	0	11	0	85	0	67	1	45	0	170	0	8	0	12	17	6	0	64	0	40	0	12
Leucine dehydrogenase (EC 1.4.1.9)	2	0	61	44	1	0	0	0	0	0	8	3	0	0	0	1	1	0	15	3	13	1	0	0	12
Lysine decarboxylase, inducible (EC 4.1.1.18)	3	0	0	0	5	0	109	3	18	0	11	0	0	0	12	0	138	0	20	0	20	0	5	2	12
Molybdate-binding domain of ModE	1	0	0	0	3	0	0	0	4	3	3	0	0	0	3	2	2	0	6	0	4	0	2	2	12
NAD kinase (EC 2.7.1.23)	0	7	4	0	2	3	0	0	0	0	1	0	1	1	0	3	0	5	0	2	0	3	3	0	12
NAD(P) transhydrogenase subunit beta (EC 1.6.1.2)	0	0	0	0	4	0	3	1	1	1	5	0	0	0	4	0	1	0	5	0	6	0	6	3	12
Nitrate/nitrite response regulator protein	0	0	0	0	3	0	2	0	7	4	8	0	2	0	5	0	4	0	10	0	7	0	8	3	12
Nitrogen regulatory protein P-II	0	0	0	0	1	0	1	0	2	2	3	0	1	0	0	5	5	0	4	2	2	3	0	0	12
Osmotically activated L-carnitine/choline ABC transporter, ATP-binding protein OpuCA	0	0	0	1	1	5	5	0	3	2	3	0	3	0	0	2	0	0	2	0	1	0	4	0	12
Phosphoheptose isomerase (EC 5.3.1.-)	2	0	0	0	0	0	10	0	14	4	17	0	1	0	3	0	4	0	8	0	11	0	8	5	12
Predicted nucleoside ABC transporter, substrate-binding component	10	0	22	27	0	2	0	0	0	4	2	1	14	0	0	1	0	0	3	2	4	0	0	0	12
Propanediol utilization polyhedral body protein PduA	7	0	0	0	0	20	0	13	0	10	8	3	56	0	0	7	22	10	0	1	0	0	6	0	12
Putative sugar isomerase involved in processing of exogenous sialic acid	2	0	0	0	4	0	2	0	5	6	7	0	1	0	4	0	0	0	10	0	9	0	8	4	12
Pyridoxal kinase (EC 2.7.1.35)	2	0	0	0	0	0	1	2	3	0	9	1	3	0	0	0	0	1	13	0	9	0	21	12	12
Pyrroline-5-carboxylate reductase (EC 1.5.1.2)	0	0	0	0	0	0	0	0	1	6	2	1	0	2	0	7	6	1	4	0	5	6	1	0	12
Recombination protein RecR	0	4	0	0	0	1	1	0	3	3	3	3	0	3	0	0	0	2	2	0	1	2	0	0	12
Ribosomal large subunit pseudouridine synthase D (EC 4.2.1.70)	1	1	0	0	0	3	0	0	2	1	3	6	1	5	0	4	0	0	1	0	0	3	0	0	12
ribosomal protein L7Ae family protein	0	2	0	0	2	0	0	0	0	2	2	4	0	0	1	0	1	2	0	2	0	2	1	2	12
Segregation and condensation protein B	1	1	1	1	0	6	1	4	0	3	0	2	2	0	0	1	0	0	0	0	0	4	0	0	12
Superoxide dismutase [Cu-Zn] precursor (EC 1.15.1.1)	3	0	0	0	23	0	15	0	18	4	7	0	14	0	1	0	0	0	14	0	16	0	22	6	12
Tol biopolymer transport system, TolR protein	0	0	0	0	6	0	3	0	2	4	8	0	3	0	2	0	3	0	6	0	2	0	4	4	12
Tryptophan synthase alpha chain (EC 4.2.1.20)	0	0	0	0	0	0	0	1	4	0	4	0	0	2	0	11	0	2	6	1	4	8	1	2	12
Two-component sensor kinase SA14-24	0	1	1	7	0	4	0	2	0	3	0	9	0	2	0	2	0	6	0	0	0	6	0	1	12
Type IV pilin PilA	1	0	0	0	3	2	4	0	1	1	4	0	0	0	1	0	0	0	6	0	1	0	4	1	12
UDP-glucose dehydrogenase (EC 1.1.1.22)	0	0	0	1	9	0	3	0	14	5	10	0	32	2	4	0	3	4	0	0	0	0	17	0	12
Urease accessory protein UreG	0	0	0	3	0	2	0	2	3	3	1	0	0	7	0	29	2	0	0	3	0	14	0	2	12
Urease alpha subunit (EC 3.5.1.5)	0	0	0	17	0	1	0	6	0	9	0	4	2	20	2	57	0	0	0	13	0	54	0	4	12
V-type ATP synthase subunit K (EC 3.6.3.14)	2	1	4	0	0	0	0	1	0	0	0	3	3	0	0	0	0	1	2	1	2	1	0	1	12
Xanthine-guanine phosphoribosyltransferase (EC 2.4.2.22)	0	0	0	0	3	0	2	0	13	4	10	0	3	0	5	0	10	1	9	0	9	0	4	0	12
2-dehydropantoate 2-reductase (EC 1.1.1.169)	3	0	5	0	0	0	0	0	0	0	1	0	2	1	0	0	6	0	5	0	3	4	4	1	11
3-hydroxybutyryl-CoA dehydratase (EC 4.2.1.55)	0	0	0	0	2	1	4	0	20	0	23	0	64	0	5	2	0	0	0	0	7	0	4	1	11
3-hydroxydecanoyl-[acyl-carrier-protein] dehydratase (EC 4.2.1.60)	1	0	0	0	3	0	0	0	1	1	3	0	0	0	0	0	4	1	5	0	3	0	1	1	11
Aminobenzoyl-glutamate transport protein	0	0	0	0	1	0	7	0	8	0	2	0	7	0	2	0	1	1	1	0	3	0	5	0	11
BlpT protein, fusion	4	5	0	0	0	5	0	0	0	2	0	4	2	2	3	3	0	0	0	1	0	6	0	0	11
Cell division protein FtsI [Peptidoglycan synthetase] (EC 2.4.1.129)	3	9	3	3	0	0	0	1	0	5	2	6	0	0	0	2	0	2	0	0	0	0	0	1	11
Chorismate mutase (EC 5.4.99.5)	0	0	0	0	0	2	0	1	0	3	2	0	1	0	0	2	0	1	1	1	10	0	0	1	11
Cobalt-precorrin-4 C11-methyltransferase (EC 2.1.1.133)	0	0	0	0	4	0	8	1	2	0	3	0	8	0	2	1	3	0	0	0	4	0	5	0	11
Cobalt-precorrin-6x reductase (EC 1.3.1.54)	0	0	0	0	1	1	0	4	0	1	0	0	1	0	0	1	0	1	1	0	2	0	1	1	11
Cysteine desulfurase CsdA-CsdE (EC 2.8.1.7), main protein CsdA	0	0	0	0	0	2	0	2	1	0	1	0	0	2	1	2	0	0	3	1	1	0	0	1	11
Cytidine deaminase (EC 3.5.4.5)	0	0	15	7	2	2	0	0	1	0	1	1	0	0	0	0	8	0	4	0	6	0	2	0	11
Evolved beta-D-galactosidase transcriptional repressor	1	0	0	0	3	0	1	0	2	1	2	0	0	0	2	0	0	0	1	0	2	0	3	2	11
Exodeoxyribonuclease V beta chain (EC 3.1.11.5)	3	0	0	0	0	0	0	0	0	3	2	2	3	2	0	6	0	0	3	2	2	0	0	1	11
Exodeoxyribonuclease VII large subunit (EC 3.1.11.6)	1	11	0	0	0	0	0	0	1	0	1	4	0	0	0	2	0	2	0	1	1	2	0	1	11
Formate hydrogenlyase subunit 6	1	0	0	0	1	0	1	0	2	1	1	0	0	0	0	0	7	0	4	0	1	0	2	1	11
Galactose/methyl galactoside ABC transport system, permease protein MglC (TC 3.A.1.2.3)	0	0	0	0	2	0	5	0	3	0	3	0	0	0	2	0	1	1	1	0	3	0	2	1	11
Glutaconyl-CoA decarboxylase alpha chain (EC 4.1.1.70)	1	0	0	0	0	0	39	0	200	2	177	0	342	0	3	0	5	6	13	0	140	0	0	0	11
Glycerophosphoryl diester phosphodiesterase (EC 3.1.4.46)	0	0	0	0	11	0	13	0	7	0	7	1	9	0	10	0	1	1	0	0	7	0	12	0	11
GTP pyrophosphokinase (EC 2.7.6.5), (p)ppGpp synthetase II	1	0	1	0	2	0	1	0	3	0	2	0	0	1	2	0	0	0	6	0	1	0	3	0	11
Hydroxymethylpyrimidine ABC transporter, substrate-binding component	0	4	0	0	0	0	7	1	0	0	1	0	4	0	0	0	0	3	1	1	3	6	0	1	11
L-beta-lysine 5,6-aminomutase beta subunit (EC 5.4.3.3)	0	0	0	0	35	0	54	0	53	0	39	0	152	0	33	0	11	10	4	0	39	0	47	0	11
LysR family regulatory protein CidR	1	0	0	0	0	1	0	0	1	1	1	1	1	0	0	0	0	0	1	1	3	1	0	0	11
Maltose/maltodextrin ABC transporter, permease protein MalF	3	0	2	0	0	2	0	0	0	0	0	0	1	1	0	2	1	1	0	2	0	0	1	1	11
Maltose/maltodextrin transport ATP-binding protein MalK (EC 3.6.3.19)	0	0	0	0	0	0	6	5	1	4	2	0	5	0	0	1	6	6	0	0	0	0	6	4	11
Methionine gamma-lyase (EC 4.4.1.11)	0	0	1	0	9	0	55	0	39	0	39	0	197	0	6	0	2	1	0	0	34	0	3	0	11
Myo-inositol 2-dehydrogenase (EC 1.1.1.18)	0	0	0	0	10	0	4	0	13	3	14	0	5	0	3	0	0	1	21	0	13	0	3	0	11
Na(+)-translocating NADH-quinone reductase subunit B (EC 1.6.5.-)	0	0	0	0	4	0	15	0	3	1	5	0	0	0	2	0	2	0	3	0	3	0	8	3	11
Oligopeptidase A (EC 3.4.24.70)	0	0	0	0	5	0	0	0	8	1	11	0	0	0	1	0	13	2	16	0	11	0	5	2	11
Outer membrane stress sensor protease DegQ, serine protease	0	0	0	0	2	0	1	0	4	1	18	0	5	0	0	0	2	0	21	0	15	0	2	1	11
Phosphoenolpyruvate-dihydroxyacetone phosphotransferase (EC 2.7.1.121), dihydroxyacetone binding subunit DhaK	5	0	1	0	0	0	3	0	8	1	1	0	36	2	0	0	1	0	1	0	1	0	0	0	11
Phosphopantothenoylcysteine decarboxylase (EC 4.1.1.36)	0	4	10	2	0	4	0	0	0	0	0	7	0	4	0	0	0	6	1	0	0	13	1	2	11
Phosphoribosyl-ATP pyrophosphatase (EC 3.6.1.31)	0	0	0	0	0	1	0	1	1	1	1	1	1	0	1	3	0	0	0	0	1	1	0	0	11
Predicted L-fucose-specific phosphotransferase system, EIIC component	6	0	7	2	0	4	0	0	1	1	0	0	9	1	0	6	0	0	3	0	0	4	0	0	11
PTS system, fructose- and mannose-inducible IIB component (EC 2.7.1.69)	2	5	4	0	0	5	0	4	0	7	0	5	0	0	0	0	0	11	0	4	0	0	2	10	11
Purine nucleotide synthesis repressor	1	0	0	0	6	0	0	0	7	1	6	0	2	0	4	0	0	0	15	0	8	0	7	2	11
Putative regulator of the mannose operon, ManO	1	4	2	0	0	0	0	1	0	2	1	2	0	2	0	1	0	1	0	0	0	1	0	0	11
Pyrophosphate-energized proton pump (EC 3.6.1.1)	0	0	0	0	6	0	28	0	17	0	9	0	23	0	9	0	12	12	1	0	13	0	19	0	11
Ribonuclease E inhibitor RraA	1	0	0	0	1	0	1	0	1	1	2	0	2	0	0	0	1	0	1	0	0	0	1	2	11
RND efflux system, outer membrane lipoprotein CmeC	2	0	0	1	1	0	3	0	3	0	2	0	0	0	2	0	0	0	16	0	6	0	5	5	11
Serine acetyltransferase (EC 2.3.1.30)	1	1	0	0	1	0	0	0	6	0	8	0	1	0	0	1	1	0	3	0	6	0	4	0	11
Sorbitol-6-phosphate 2-dehydrogenase (EC 1.1.1.140)	15	0	5	3	0	6	0	0	4	8	0	2	0	0	1	0	2	0	3	2	0	0	0	0	11
Sucrose operon repressor ScrR, LacI family	0	1	2	1	0	1	0	0	0	1	0	3	0	2	0	1	0	1	0	0	0	5	0	1	11
TldE/PmbA protein, part of proposed TldE/TldD proteolytic complex (PMID 12029038)	1	0	0	0	6	0	1	0	4	0	4	0	0	0	3	0	2	0	2	0	2	0	7	4	11
TRAP-type transport system, periplasmic component, predicted N-acetylneuraminate-binding protein	0	0	0	0	10	0	67	0	15	0	11	0	48	0	6	0	11	5	1	0	15	0	14	0	11
tRNA delta(2)-isopentenylpyrophosphate transferase (EC 2.5.1.8)	0	2	1	0	0	3	0	0	0	4	1	3	0	0	0	1	0	3	1	0	0	5	0	1	11
Type I restriction-modification system, restriction subunit R (EC 3.1.21.3)	1	0	1	0	0	0	0	0	3	1	3	3	1	3	0	0	0	0	0	0	2	2	2	0	11
Type IV fimbrial biogenesis protein PilY1	2	0	0	0	0	0	2	4	1	0	0	0	3	0	2	0	2	1	4	0	3	0	0	1	11
UDP-3-O-[3-hydroxymyristoyl] N-acetylglucosamine deacetylase (EC 3.5.1.-)	1	0	0	0	0	0	0	0	3	1	4	1	4	0	0	1	2	0	1	0	2	1	0	0	11
Urease gamma subunit (EC 3.5.1.5)	0	1	0	4	0	2	0	2	0	7	0	0	2	2	0	15	0	0	0	5	0	15	0	1	11
Ureidoglycolate/malate/sulfolactate dehydrogenase family (EC 1.1.1.-)	0	0	0	0	1	0	4	4	0	0	0	0	22	25	0	0	2	1	10	9	0	0	2	19	11
[NiFe] hydrogenase metallocenter assembly protein HypE	0	0	0	0	0	0	0	1	3	0	4	1	0	0	0	0	7	1	2	0	2	0	3	3	10
1-deoxy-D-xylulose 5-phosphate synthase (EC 2.2.1.7)	0	0	0	0	0	0	2	0	8	1	2	1	5	0	0	0	0	0	3	0	7	0	2	3	10
6-phosphogluconolactonase (EC 3.1.1.31), eukaryotic type	0	0	0	0	1	1	0	2	2	0	2	0	0	0	1	0	0	0	2	0	1	1	2	0	10
Acriflavin resistance protein	0	0	0	0	0	0	6	0	8	3	14	0	3	0	8	0	0	0	9	0	7	0	10	7	10
Additional periplasmic component NikK of nickel ECF transporter	11	0	0	0	0	0	4	0	9	6	12	0	3	0	0	0	1	0	19	0	6	0	1	0	10
Alpha-D-GlcNAc alpha-1,2-L-rhamnosyltransferase (EC 2.4.1.-)	3	0	0	0	0	3	0	0	0	3	0	4	0	10	0	11	0	2	0	1	0	5	0	1	10
ATP-dependent RNA helicase SrmB	0	0	0	1	1	0	0	0	2	1	1	0	0	0	1	0	5	0	4	0	3	0	1	0	10
CDP-diacylglycerol--glycerol-3-phosphate 3-phosphatidyltransferase (EC 2.7.8.5)	0	0	0	2	1	0	0	0	2	2	1	1	0	1	0	2	0	0	0	0	0	1	1	0	10
CDP-diacylglycerol--serine O-phosphatidyltransferase (EC 2.7.8.8)	1	0	0	0	0	0	1	0	5	1	4	0	1	0	0	0	2	0	6	0	5	0	4	0	10
Chorismate mutase I (EC 5.4.99.5)	0	0	1	0	0	11	0	1	0	4	0	2	2	3	0	0	0	4	0	2	0	5	0	0	10
Chromosome (plasmid) partitioning protein ParA	0	0	1	0	0	2	0	1	0	2	1	0	0	0	1	2	1	1	0	0	0	0	0	1	10
Cobalt-precorrin-2 C20-methyltransferase (EC 2.1.1.130)	0	0	0	1	0	1	0	0	0	2	1	0	4	0	0	0	4	0	2	1	4	0	1	0	10
Cobalt-zinc-cadmium resistance protein CzcD	0	0	0	2	0	1	0	0	1	1	3	2	0	0	0	0	0	0	2	0	1	1	1	0	10
Delta-1-pyrroline-5-carboxylate dehydrogenase (EC 1.5.1.12)	0	0	79	44	0	2	0	0	0	0	1	1	0	0	0	1	0	0	23	1	9	2	0	0	10
Dethiobiotin synthetase (EC 6.3.3.3)	0	0	0	0	1	0	4	0	5	0	6	0	0	0	0	0	10	1	4	0	2	0	7	1	10
DinG family ATP-dependent helicase YoaA	0	0	0	0	1	0	1	0	1	1	3	2	2	0	0	0	0	2	0	0	2	0	2	0	10
DNA polymerase III delta prime subunit (EC 2.7.7.7)	0	0	1	0	0	0	0	1	1	2	1	0	0	2	0	0	0	1	0	0	1	1	0	1	10
DNA primase small subunit (EC 2.7.7.-)	5	0	0	0	0	0	0	5	1	3	2	0	1	0	0	0	0	1	3	0	2	0	0	6	10
DNA recombination protein RmuC	2	5	1	0	1	1	0	0	0	2	1	1	0	0	0	0	0	1	0	0	0	5	0	0	10
Formate dehydrogenase O beta subunit (EC 1.2.1.2)	0	0	0	0	5	0	3	0	2	2	4	0	3	0	1	0	0	0	4	0	9	0	2	0	10
Formate hydrogenlyase subunit 2	1	0	0	0	2	0	0	0	1	1	0	0	0	0	1	0	12	2	2	0	1	0	3	0	10
Fumarate reductase subunit D	2	0	0	0	2	0	2	0	1	0	2	0	0	0	2	0	4	0	1	0	8	0	2	0	10
Galactose-1-phosphate uridylyltransferase (EC 2.7.7.10)	0	0	1	0	2	0	2	0	5	0	6	1	9	0	0	0	0	0	4	0	11	0	2	0	10
Glutaredoxin 1	2	0	0	0	4	0	0	0	6	1	6	0	2	0	3	0	0	2	5	0	6	0	0	0	10
Glycine dehydrogenase [decarboxylating] (glycine cleavage system P2 protein) (EC 1.4.4.2)	0	0	39	23	1	0	0	0	0	0	5	1	0	0	0	1	0	0	15	1	5	1	0	0	10
HflC protein	0	0	0	0	4	0	1	0	0	0	3	0	6	0	1	0	2	0	12	0	7	0	19	14	10
Histidinol dehydrogenase (EC 1.1.1.23)	0	7	0	0	0	3	5	3	0	1	0	3	0	0	0	24	0	5	0	0	0	5	0	1	10
Histidinol-phosphate aminotransferase (EC 2.6.1.9)	0	0	0	0	0	3	0	4	1	0	0	0	0	0	0	2	1	2	2	0	1	2	0	2	10
Hydrogenase maturation protease (EC 3.4.24.-)	0	0	0	0	0	0	1	0	2	0	2	0	5	0	0	0	7	2	6	0	4	0	3	1	10
Hydroxyacylglutathione hydrolase (EC 3.1.2.6)	0	0	0	0	0	0	0	1	2	1	7	0	3	6	0	3	0	1	1	0	1	0	0	0	10
Inosose dehydratase (EC 4.2.1.44)	0	1	0	0	0	0	1	1	4	2	5	1	0	0	1	0	0	0	12	0	9	0	0	0	10
Long-chain-fatty-acid--CoA ligase (EC 6.2.1.3)	5	0	0	0	0	0	2	0	12	0	16	0	13	0	0	1	0	0	4	0	6	0	4	2	10
Macrolide export ATP-binding/permease protein MacB (EC 3.6.3.-)	0	1	0	0	0	0	2	2	0	1	1	1	0	0	3	0	1	2	1	0	0	0	0	0	10
Methionine ABC transporter permease protein	0	1	0	0	0	0	0	0	0	2	0	1	0	1	0	1	0	1	0	1	0	3	1	3	10
MotA/TolQ/ExbB proton channel family protein	0	0	0	0	2	0	0	0	4	1	6	0	4	0	1	0	1	0	3	0	4	0	0	2	10
N-acetylmannosamine kinase (EC 2.7.1.60)	1	0	2	0	0	0	0	0	4	1	4	0	1	0	0	0	0	0	3	0	2	0	3	1	10
Nitric oxide-dependent regulator DnrN or NorA	1	0	0	0	2	0	0	0	5	3	2	0	3	0	3	0	0	0	13	0	10	0	2	0	10
Nitric-oxide reductase (EC 1.7.99.7), quinol-dependent	0	0	0	0	0	0	0	1	5	2	4	1	0	0	2	0	0	0	7	0	4	0	1	4	10
Non-phosphorylating glyceraldehyde-3-phosphate dehydrogenase (NAD)	0	56	0	0	0	47	0	71	0	54	0	21	0	0	2	182	0	18	0	0	0	0	1	44	10
Oxaloacetate decarboxylase beta chain (EC 4.1.1.3)	0	0	1	0	2	1	0	2	0	0	3	0	1	0	4	0	0	0	3	1	0	0	0	8	10
Pantothenate kinase (EC 2.7.1.33)	2	1	2	0	0	1	0	0	1	0	3	0	0	0	0	0	0	0	1	0	0	2	1	1	10
Polysaccharide deacetylase	7	10	0	0	0	2	0	0	0	7	2	6	4	0	0	3	0	6	1	0	0	0	0	0	10
Probable electron transfer flavoprotein-quinone oxidoreductase FixC (EC 1.5.5.-)	1	0	0	0	0	1	1	0	0	2	1	0	6	0	1	0	1	0	4	0	1	0	0	0	10
Rrf2 family transcriptional regulator, group III	0	5	0	0	0	8	0	6	0	1	0	1	0	0	0	7	0	5	0	3	0	3	0	8	10
Sodium-dependent phosphate transporter	0	0	1	3	0	3	0	0	5	1	0	0	0	3	0	1	0	6	1	1	0	0	0	0	10
Soluble pyridine nucleotide transhydrogenase (EC 1.6.1.1)	2	1	1	0	0	0	0	1	0	1	0	0	0	0	0	0	2	2	0	0	0	3	1	3	10
TolA protein	1	2	0	0	0	0	4	0	3	3	7	0	0	0	0	1	1	0	3	0	0	1	0	0	10
tRNA (Guanine37-N1) -methyltransferase (EC 2.1.1.31)	0	0	0	1	0	0	0	0	2	1	1	2	0	1	0	2	2	1	0	0	0	4	0	0	10
tRNA pseudouridine 13 synthase (EC 4.2.1.-)	0	0	0	0	0	0	2	0	1	0	2	0	4	0	4	0	2	0	4	0	2	0	5	4	10
Undecaprenyl pyrophosphate synthetase (EC 2.5.1.31)	1	0	0	4	0	0	5	1	0	3	0	0	0	4	0	8	0	0	2	3	0	4	0	0	10
Uroporphyrinogen III decarboxylase (EC 4.1.1.37)	1	0	0	1	2	0	0	2	2	0	5	0	0	0	0	0	0	0	6	0	3	0	2	5	10
Zinc ABC transporter, ATP-binding protein ZnuC	0	1	2	0	0	0	0	0	3	0	1	0	1	2	0	0	0	0	1	0	2	0	2	4	10
2-C-methyl-D-erythritol 2,4-cyclodiphosphate synthase (EC 4.6.1.12)	0	0	0	0	0	0	4	0	1	1	4	0	2	0	0	0	0	1	1	0	2	0	2	0	9
2-dehydro-3-deoxygluconate kinase (EC 2.7.1.45)	2	0	2	0	0	2	0	0	0	0	0	0	1	0	0	0	2	1	0	0	1	0	1	1	9
2-succinyl-5-enolpyruvyl-6-hydroxy-3-cyclohexene-1-carboxylic-acid synthase (EC 2.2.1.9)	0	0	0	0	2	0	0	0	5	3	7	0	2	0	0	0	0	0	8	0	9	0	5	4	9
3-isopropylmalate dehydratase small subunit (EC 4.2.1.33)	0	0	0	2	0	1	0	1	0	4	0	1	0	5	0	19	0	0	0	1	0	6	0	0	9
5-methyltetrahydrofolate--homocysteine methyltransferase (EC 2.1.1.13)	0	0	0	0	5	0	4	0	7	0	7	0	5	0	0	0	0	0	5	0	4	0	7	2	9
Acetolactate synthase, catabolic (EC 2.2.1.6)	0	0	0	5	0	4	0	2	0	8	0	0	0	18	0	38	0	0	0	2	0	13	0	3	9
Anthranilate phosphoribosyltransferase (EC 2.4.2.18)	0	0	0	1	0	0	0	0	1	1	0	0	1	0	0	4	0	2	0	0	1	4	0	1	9
ATP-dependent nuclease, subunit A	0	0	1	2	0	0	0	0	0	0	1	5	1	1	0	1	0	1	0	0	0	0	0	3	9
Cardiolipin synthetase (EC 2.7.8.-)	0	0	0	2	0	3	0	0	0	2	2	2	0	0	0	11	0	0	0	1	1	0	0	2	9
CRISPR-associated protein, TM1801 family	1	0	9	0	0	0	0	0	8	4	7	0	0	0	0	0	0	0	5	0	4	0	4	1	9
Cysteine desulfurase (EC 2.8.1.7), IscS subfamily	0	0	0	0	6	0	3	0	9	5	4	0	0	0	0	0	14	0	0	0	11	0	10	3	9
Dephospho-CoA kinase (EC 2.7.1.24)	0	0	0	0	0	2	0	0	0	0	1	1	0	2	0	2	0	1	1	0	0	1	0	1	9
Diphosphomevalonate decarboxylase (EC 4.1.1.33)	1	1	1	0	0	5	0	0	0	0	0	4	2	2	0	4	0	0	0	0	0	1	0	0	9
DNA recombination-dependent growth factor C	0	0	0	0	2	0	0	0	2	0	2	0	0	1	0	0	2	0	2	0	1	0	1	1	9
DNA-binding protein HU-alpha	0	0	0	0	78	0	0	26	78	0	87	0	111	0	78	0	0	0	120	0	0	0	93	95	9
Excinuclease ABC subunit C	0	1	0	0	0	0	0	0	0	3	1	6	3	0	0	0	1	0	1	1	0	1	0	0	9
FIG138315: Putative alpha helix protein	0	0	0	0	1	0	0	0	1	1	4	0	0	0	0	0	3	0	2	0	2	0	2	1	9
Glutaminase (EC 3.5.1.2)	0	0	0	0	4	0	21	0	18	0	12	0	26	0	0	0	2	1	0	0	8	0	16	0	9
Glutathione biosynthesis bifunctional protein gshF (EC 6.3.2.2)(EC 6.3.2.3)	0	0	0	0	0	0	0	0	2	1	1	5	0	1	0	1	0	9	1	0	1	0	0	0	9
Glycine/sarcosine/betaine reductase component C chain 1	1	0	0	0	2	0	8	0	4	0	0	0	48	0	0	0	1	3	0	0	6	0	2	0	9
Helicase PriA essential for oriC/DnaA-independent DNA replication	1	3	0	0	0	0	0	1	0	3	2	6	0	0	0	0	0	2	1	0	0	0	0	1	9
Hydrogen peroxide-inducible genes activator	0	0	0	0	2	0	2	0	8	0	3	0	0	0	2	0	3	0	8	0	7	0	5	0	9
L-aspartate oxidase (EC 1.4.3.16)	0	0	0	0	1	0	4	11	0	0	0	0	0	0	4	2	5	5	0	0	0	0	4	4	9
LptA, protein essential for LPS transport across the periplasm	0	0	0	0	1	0	0	0	1	1	2	0	0	0	2	0	4	0	8	0	3	0	2	0	9
Magnesium and cobalt efflux protein CorC	0	0	0	0	5	0	0	0	4	0	3	0	0	0	4	0	2	0	2	0	5	0	8	2	9
Methylmalonyl-CoA:Pyruvate transcarboxylase 12S subunit (EC 2.1.3.1)	6	0	0	0	0	9	0	0	2	11	11	4	0	0	0	3	0	0	0	0	5	6	0	0	9
Molybdenum cofactor biosynthesis protein MoaC	0	0	0	0	0	0	0	0	2	2	3	0	0	0	0	0	1	2	7	1	1	0	2	0	9
NAD-dependent protein deacetylase of SIR2 family	0	1	0	0	0	1	4	0	3	0	5	2	0	0	0	0	0	1	0	0	0	0	8	1	9
NrfC protein	0	0	0	0	1	0	7	0	2	0	7	0	7	0	0	0	0	0	3	0	3	0	14	4	9
Nucleoside permease NupC	0	0	0	1	0	0	0	0	2	1	3	0	0	0	0	0	1	0	7	0	7	0	3	4	9
Outer membrane lipoprotein omp16 precursor	0	0	0	0	5	0	36	0	3	0	1	0	24	0	6	0	16	0	0	0	4	0	3	0	9
Pectin degradation protein KdgF	0	0	0	0	5	0	5	0	3	0	3	0	7	0	0	0	4	2	0	0	2	0	8	0	9
Phosphatidylserine decarboxylase (EC 4.1.1.65)	0	0	0	0	0	1	0	0	2	0	1	0	0	1	1	1	1	0	1	0	3	0	0	0	9
Possible ABC transporter, periplasmic substrate X binding protein precursor	1	0	0	0	0	0	2	1	21	6	0	0	6	0	1	0	0	0	5	0	0	0	1	0	9
Preprotein translocase subunit SecG (TC 3.A.5.1.1)	2	2	0	0	0	0	0	1	1	2	0	0	0	0	0	0	4	0	1	0	3	0	0	4	9
PTS system, cellobiose-specific IIA component (EC 2.7.1.69)	1	5	14	0	0	1	0	0	1	0	6	2	0	0	0	0	1	3	0	0	0	0	0	0	9
Putative secretion accessory protein EsaA/YueB	0	0	9	0	0	1	0	2	0	0	3	30	5	1	0	1	0	0	0	2	0	0	0	0	9
Pyridoxamine 5'-phosphate oxidase (EC 1.4.3.5)	0	0	0	0	1	0	0	0	1	0	2	0	0	0	1	0	5	0	3	0	2	0	1	1	9
Ribosomal protein S12p Asp88 (E. coli) methylthiotransferase	0	0	0	1	0	0	0	0	6	2	2	1	0	0	0	0	12	0	4	0	2	0	0	2	9
Segregation and condensation protein A	0	2	1	4	0	0	0	0	0	2	2	1	0	0	0	0	0	2	0	2	0	14	0	0	9
Septum formation protein Maf	2	1	0	0	0	0	0	0	1	1	3	1	3	0	0	0	0	0	0	1	2	0	0	0	9
Signal peptidase-like protein	0	0	0	0	0	0	0	1	2	4	6	0	2	0	0	1	0	1	0	0	0	1	0	2	9
Stage IV sporulation protein A	4	0	1	0	1	0	0	0	0	2	1	0	0	2	4	0	0	2	0	0	0	0	2	0	9
Type cbb3 cytochrome oxidase biogenesis protein CcoI	0	0	0	0	1	2	0	1	2	0	1	0	1	0	0	0	0	0	1	0	0	0	1	1	9
Type IV pilus biogenesis protein PilQ	0	0	0	0	1	0	6	0	4	0	4	0	0	0	3	0	7	2	11	0	0	0	3	0	9
UDP-3-O-[3-hydroxymyristoyl] glucosamine N-acyltransferase (EC 2.3.1.-)	1	0	0	0	0	0	5	0	7	0	8	0	27	0	0	0	0	0	4	0	12	0	3	1	9
YabJ, a purine regulatory protein and member of the highly conserved YjgF family	3	1	0	0	4	0	2	0	3	1	0	0	10	0	3	0	0	4	0	0	0	0	0	0	9
2-amino-3-ketobutyrate coenzyme A ligase (EC 2.3.1.29)	0	0	10	9	2	0	0	0	3	0	2	0	0	0	0	0	26	0	3	0	3	0	0	0	8
5-formyltetrahydrofolate cyclo-ligase (EC 6.3.3.2)	0	3	0	3	1	0	0	0	0	1	0	3	0	1	0	1	0	3	0	0	0	0	0	0	8
Acyl-phosphate:glycerol-3-phosphate O-acyltransferase PlsY	3	0	1	0	0	1	0	0	1	3	1	3	0	0	0	0	0	0	0	0	0	1	0	0	8
Alpha-L-fucosidase (EC 3.2.1.51)	1	0	2	0	0	0	0	1	0	1	1	0	1	0	0	0	0	0	1	1	0	0	0	0	8
Arginine ABC transporter, ATP-binding protein ArtP	0	0	0	0	2	0	0	0	3	1	5	0	0	0	0	0	0	0	2	0	1	0	6	1	8
Aspartate racemase (EC 5.1.1.13)	2	0	0	0	0	0	1	2	1	1	2	0	0	0	0	0	0	0	1	0	0	0	0	2	8
ATP-dependent RNA helicase BA2475	2	0	0	0	2	0	0	1	0	0	1	0	0	0	1	0	0	1	4	0	0	0	0	3	8
Beta-ketoadipyl CoA thiolase (EC 2.3.1.9)	0	0	0	0	0	0	39	0	0	0	3	0	47	0	0	0	7	3	3	0	10	0	18	0	8
C5a peptidase (EC 3.4.21.-)	0	13	29	0	0	1	0	0	0	0	9	7	0	0	0	0	0	8	1	0	0	0	0	13	8
cAMP-binding proteins - catabolite gene activator and regulatory subunit of cAMP-dependent protein kinases	0	0	0	0	2	0	0	0	1	3	4	0	0	0	2	0	0	0	0	0	2	0	2	2	8
Cystathionine gamma-lyase (EC 4.4.1.1)	0	0	0	1	8	0	9	1	0	0	0	0	5	0	0	0	2	0	0	1	0	0	0	2	8
D-serine dehydratase (EC 4.3.1.18)	0	0	0	0	1	0	4	0	9	0	8	0	0	0	1	0	5	6	0	0	0	0	14	0	8
DNA-binding protein HU-beta	0	0	5	0	0	3	106	0	45	0	0	0	0	0	0	0	72	29	0	0	37	0	34	0	8
Ethanolamine utilization protein similar to PduU	0	0	0	0	0	1	0	5	0	0	2	0	2	0	0	2	0	0	1	0	1	0	0	1	8
Ferrous iron transport protein B	0	0	1	0	0	0	0	1	0	1	1	3	2	1	0	0	0	0	0	0	0	0	0	8	8
Flavodoxin 2	0	2	1	0	0	0	0	1	7	0	3	0	5	0	0	0	0	0	1	0	4	0	0	0	8
Formate hydrogenlyase subunit 7	0	0	0	0	3	0	0	0	6	1	4	0	0	0	4	0	4	0	2	0	4	0	0	0	8
Formyltetrahydrofolate deformylase (EC 3.5.1.10)	0	0	0	0	1	0	0	0	5	0	4	0	0	0	1	0	2	0	3	0	3	0	3	0	8
Glycerol dehydratase medium subunit (EC 4.2.1.30)	0	0	0	0	0	0	15	0	6	0	1	0	17	0	0	0	5	3	0	0	5	0	1	0	8
Hemoprotein HemQ, essential component of heme biosynthetic pathway in Gram-positive bacteria	1	0	0	0	0	0	0	4	0	3	2	3	0	0	0	4	2	2	0	0	0	0	0	0	8
Homolog of E. coli HemY protein	1	0	0	0	0	0	0	0	2	2	6	0	3	0	0	0	2	0	4	0	5	0	0	0	8
Homoserine O-succinyltransferase (EC 2.3.1.46)	0	0	0	0	0	6	2	1	1	0	0	3	0	0	0	1	0	0	0	1	0	2	0	0	8
Hydrogenase nickel incorporation protein hypB	1	0	0	0	0	0	0	0	5	4	5	0	2	0	0	0	2	0	5	0	6	0	0	0	8
Isocitrate dehydrogenase [NADP] (EC 1.1.1.42)	0	0	6	9	0	0	0	0	0	0	0	1	0	0	0	5	2	0	4	0	4	6	0	0	8
Isovaleryl-CoA dehydrogenase (EC 1.3.99.10)	0	0	0	0	1	1	2	0	0	0	0	1	0	0	0	0	2	1	0	0	0	0	2	1	8
L-seryl-tRNA(Sec) selenium transferase (EC 2.9.1.1)	0	0	0	0	0	0	1	0	6	0	4	0	1	0	0	0	1	0	4	0	1	0	3	0	8
Low-specificity L-threonine aldolase (EC 4.1.2.5)	0	0	0	0	4	0	4	0	11	0	10	0	14	0	2	0	0	0	0	0	11	0	3	0	8
Maltose O-acetyltransferase (EC 2.3.1.79)	1	1	3	0	0	1	0	0	0	1	0	3	0	0	0	0	0	0	0	1	0	1	0	0	8
Maltose operon transcriptional repressor MalR, LacI family	0	1	0	0	0	0	0	1	0	3	0	4	1	0	0	1	0	2	1	0	0	0	0	0	8
Malyl-CoA lyase (EC 4.1.3.24)	0	0	0	0	0	0	5	0	7	0	6	0	12	0	0	0	1	1	0	0	2	0	8	0	8
Methylmalonate-semialdehyde dehydrogenase [inositol] (EC 1.2.1.27)	1	0	0	0	22	0	3	0	14	2	8	0	0	0	0	0	0	0	36	0	12	0	0	0	8
Mevalonate kinase (EC 2.7.1.36)	0	0	3	0	0	1	0	1	0	0	0	2	0	0	0	0	0	1	1	0	0	0	3	1	8
Na(+)-translocating NADH-quinone reductase subunit C (EC 1.6.5.-)	0	0	0	0	1	0	1	0	2	0	1	0	3	0	0	0	0	0	9	0	13	0	2	0	8
NADPH-dependent glyceraldehyde-3-phosphate dehydrogenase (EC 1.2.1.13)	0	0	5	1	0	7	3	0	2	0	0	0	0	0	0	0	0	0	5	3	8	0	0	0	8
Negative transcriptional regulator-copper transport operon	0	4	0	0	0	1	3	0	0	0	0	2	0	0	0	1	0	3	0	1	0	4	0	0	8
Nucleoside triphosphate pyrophosphohydrolase MazG	0	0	0	0	1	0	0	0	1	2	3	0	0	0	0	1	0	0	4	0	4	0	5	0	8
O-acetylhomoserine sulfhydrylase (EC 2.5.1.49)	0	0	0	0	2	0	2	0	3	0	3	0	0	0	2	0	3	3	0	0	1	0	0	0	8
Outer membrane fibronectin-binding protein	0	0	0	0	12	0	27	0	5	0	3	0	15	0	13	0	0	0	0	0	4	0	6	0	8
Paraquat-inducible protein B	0	0	0	0	1	0	0	0	1	1	3	0	0	0	0	0	0	0	8	0	5	0	2	1	8
Peptidyl-prolyl cis-trans isomerase ppiD (EC 5.2.1.8)	3	0	0	0	0	0	0	0	4	2	3	0	0	0	0	0	6	0	15	0	4	0	3	0	8
Phosphonate ABC transporter phosphate-binding periplasmic component (TC 3.A.1.9.1)	2	0	1	0	0	0	0	0	8	0	13	0	37	0	0	0	0	0	6	0	8	0	0	1	8
PTS system, fructose- and mannose-inducible IIA component (EC 2.7.1.69)	0	3	1	7	0	0	0	3	0	1	1	2	0	0	0	0	0	1	0	0	0	0	0	0	8
Putrescine/proton symporter, putrescine/ornithine antiporter PotE	0	0	0	0	0	0	3	0	2	0	2	0	0	0	2	0	3	0	0	0	2	0	1	2	8
Pyridoxine biosynthesis glutamine amidotransferase, glutaminase subunit (EC 2.4.2.-)	0	1	1	1	0	4	0	0	0	0	0	2	0	1	0	4	0	0	0	0	0	4	0	0	8
Queuosine Biosynthesis QueC ATPase	0	0	0	0	0	1	0	0	0	3	1	2	0	0	0	1	1	1	0	0	0	4	0	0	8
Sarcosine oxidase alpha subunit (EC 1.5.3.1)	0	0	0	0	0	0	23	0	5	0	2	0	27	0	0	0	1	0	1	0	2	0	1	0	8
Sarcosine reductase component B alpha subunit (EC 1.21.4.3)	1	0	0	0	1	0	9	0	1	0	1	0	14	0	0	0	0	0	0	0	4	0	3	0	8
Selenocysteine-specific translation elongation factor	0	0	0	0	3	0	0	0	4	0	7	0	0	0	0	0	7	0	4	0	3	0	5	1	8
uncharacterized domain	0	0	0	0	7	1	1	0	11	0	10	0	0	0	0	0	0	0	24	0	8	0	1	0	8
Ureidoglycolate dehydrogenase (EC 1.1.1.154)	1	0	0	0	0	24	0	0	1	2	0	2	0	0	0	10	0	0	0	0	3	1	0	0	8
[NiFe] hydrogenase metallocenter assembly protein HypD	0	0	0	0	2	0	0	0	2	1	0	0	1	0	0	0	1	0	5	0	0	0	3	0	7
16S rRNA m(5)C 967 methyltransferase (EC 2.1.1.-)	0	0	2	2	0	1	0	0	0	3	3	5	0	0	0	0	0	5	0	0	0	0	0	0	7
2-hydroxy-3-oxopropionate reductase (EC 1.1.1.60)	2	0	3	3	0	0	0	0	0	0	0	0	0	0	0	0	3	0	3	0	1	1	0	0	7
3-keto-L-gulonate 6-phosphate decarboxylase	2	0	2	0	0	0	0	0	0	0	0	1	3	0	0	0	1	0	2	0	2	0	0	0	7
3-polyprenyl-4-hydroxybenzoate carboxy-lyase (EC 4.1.1.-)	2	0	2	0	0	0	0	0	0	2	0	0	0	0	0	0	0	1	1	0	0	1	1	0	7
4-hydroxythreonine-4-phosphate dehydrogenase (EC 1.1.1.262)	0	0	0	0	2	0	6	0	4	0	0	0	1	0	0	0	1	0	0	0	6	0	1	0	7
ABC transporter in pyoverdin gene cluster, ATP-binding component	0	0	0	0	1	0	2	0	1	0	1	0	4	0	0	0	0	0	0	0	2	0	1	0	7
Adenosylmethionine-8-amino-7-oxononanoate aminotransferase (EC 2.6.1.62)	0	0	4	0	0	0	2	0	3	0	3	0	0	0	0	0	0	0	2	0	0	0	2	3	7
Aldehyde dehydrogenase in hypothetical Actinobacterial gene cluster	1	0	10	0	0	0	0	0	0	0	1	0	4	1	0	0	0	0	4	0	2	0	0	0	7
Aldose 1-epimerase (EC 5.1.3.3)	0	0	0	0	1	3	1	0	0	0	2	1	0	0	0	0	3	0	0	0	0	0	1	0	7
Alkanesulfonates ABC transporter ATP-binding protein	0	0	0	0	4	0	2	0	1	0	2	0	0	0	4	0	0	1	0	0	0	0	2	0	7
Arginine utilization protein RocB	0	0	0	0	10	0	4	0	6	0	12	0	1	0	3	0	0	0	0	0	0	0	11	0	7
ATP-dependent RNA helicase RhlB	0	0	0	2	1	0	0	0	3	3	2	0	0	0	0	0	3	1	0	0	0	0	0	0	7
ATPase component BioM of energizing module of biotin ECF transporter	0	0	0	0	0	0	1	0	0	2	2	0	2	0	0	0	0	0	1	0	1	1	0	0	7
Autoinducer 2 (AI-2) ABC transport system, periplasmic AI-2 binding protein LsrB	1	0	1	0	0	0	0	0	1	1	1	0	0	0	0	0	0	0	1	0	1	0	0	0	7
Beta-lactamase	0	0	0	9	3	1	0	0	1	0	0	0	2	0	0	0	0	0	0	0	0	1	1	0	7
Biotin carboxyl carrier protein of methylmalonyl-CoA decarboxylase	0	0	0	0	1	0	20	0	5	0	6	0	44	0	0	0	0	0	13	0	8	0	0	0	7
Biotin carboxyl carrier protein of methylmalonyl-CoA:Pyruvate transcarboxylase	2	0	0	0	0	0	0	0	0	1	1	0	10	8	0	0	0	0	7	18	0	0	0	0	7
Butyrate kinase (EC 2.7.2.7)	0	0	8	12	0	0	0	0	0	0	2	0	22	0	0	0	1	0	1	0	1	0	0	0	7
Carboxynorspermidine dehydrogenase, putative (EC 1.1.1.-)	0	1	0	0	0	0	1	0	3	0	0	0	1	0	0	1	3	0	0	0	0	1	0	0	7
Catalase (EC 1.11.1.6)	0	0	2	0	0	0	0	0	0	0	7	10	0	0	0	0	0	0	2	1	0	2	0	3	7
Chaperone protein HscA	0	0	0	0	1	0	0	0	4	1	5	0	0	0	0	0	2	0	3	0	0	0	1	0	7
Cobalt-zinc-cadmium resistance protein	2	0	0	1	0	0	0	0	1	0	0	0	2	0	0	0	0	0	1	0	1	2	0	0	7
Copper-containing nitrite reductase (EC 1.7.2.1)	0	0	0	0	1	0	0	0	5	0	3	0	0	0	0	0	0	0	12	0	4	0	1	1	7
Coproporphyrinogen III oxidase, oxygen-independent (EC 1.3.99.22)	0	0	0	0	0	0	0	0	4	1	6	0	0	0	1	0	0	0	4	0	5	0	2	0	7
Cytochrome c-type biogenesis protein CcmE, heme chaperone	0	0	0	0	0	0	0	0	2	1	4	0	0	0	2	0	2	0	0	0	3	0	2	0	7
Cytochrome c-type biogenesis protein CcmG/DsbE, thiol:disulfide oxidoreductase	0	2	0	0	0	0	0	0	2	0	3	0	0	0	0	0	0	2	1	0	0	0	1	1	7
Cytochrome c552	0	0	0	0	20	0	18	3	0	0	0	0	0	0	4	0	10	0	0	0	0	0	32	22	7
Cytochrome c552 precursor (EC 1.7.2.2)	7	0	0	0	0	0	0	0	13	6	32	0	64	0	0	0	0	0	26	0	10	0	0	0	7
Cytoplasmic axial filament protein CafA and Ribonuclease G (EC 3.1.4.-)	0	0	0	2	0	0	0	0	4	0	6	0	0	0	0	0	0	0	9	2	1	0	0	1	7
D-tyrosyl-tRNA(Tyr) deacylase	0	0	0	0	2	0	3	0	4	0	0	1	2	0	0	1	0	0	0	0	0	0	4	0	7
Ethanolamine utilization protein similar to PduV	0	0	0	0	1	0	2	0	1	0	1	0	2	0	1	0	0	0	0	0	0	0	1	0	7
Exopolyphosphatase (EC 3.6.1.11)	0	0	0	0	0	0	0	0	0	1	2	1	2	0	0	0	0	0	5	0	3	1	0	0	7
FIG001341: Probable Fe(2+)-trafficking protein YggX	0	0	0	0	4	0	1	0	2	1	4	0	0	0	0	0	6	0	0	0	0	0	3	0	7
Flagellar hook-associated protein FlgK	0	1	0	0	0	0	0	0	0	1	0	1	0	0	0	2	0	1	0	0	0	8	0	2	7
Glycerate kinase (EC 2.7.1.31)	0	1	0	0	0	0	0	0	0	0	3	0	1	0	0	0	0	0	1	2	0	0	5	2	7
Glycerol-3-phosphate ABC transporter, periplasmic glycerol-3-phosphate-binding protein (TC 3.A.1.1.3)	4	0	15	0	0	0	0	0	0	0	0	0	16	3	0	0	2	0	3	0	5	0	0	0	7
Glycerol-3-phosphate regulon repressor, DeoR family	0	0	0	0	2	0	0	0	3	0	3	0	0	0	1	0	1	0	3	0	2	0	0	0	7
Glycine dehydrogenase [decarboxylating] (glycine cleavage system P1 protein) (EC 1.4.4.2)	0	0	28	17	0	0	0	0	0	0	2	1	0	0	0	0	0	0	9	0	6	1	0	0	7
Glycolate dehydrogenase (EC 1.1.99.14), subunit GlcD	0	0	0	0	0	0	4	0	10	0	5	0	67	0	5	0	2	0	0	0	4	0	0	0	7
Guanosine-5'-triphosphate,3'-diphosphate pyrophosphatase (EC 3.6.1.40)	0	0	0	0	0	1	0	1	0	0	0	0	0	2	1	1	0	0	0	1	0	0	0	1	7
Hydrogenase-4 component G (EC 1.-.-.-)	4	0	0	0	0	0	0	0	8	3	4	0	3	0	0	0	0	0	8	0	8	0	0	0	7
Inositol transport system sugar-binding protein	2	0	0	0	0	0	0	0	14	2	9	0	2	0	0	0	0	0	47	0	22	0	0	0	7
Lipoate synthase	0	0	3	3	0	0	0	0	1	0	3	0	0	0	0	0	5	0	0	0	1	0	1	0	7
LSU m5C1962 methyltransferase RlmI	0	2	0	0	0	0	0	0	2	0	3	0	0	0	0	1	3	2	0	0	1	0	0	0	7
Mn-dependent transcriptional regulator MntR	2	3	0	0	0	0	0	0	0	0	1	6	0	0	0	0	0	3	0	1	0	0	0	2	7
Neopullulanase (EC 3.2.1.135)	1	2	0	1	0	0	0	0	0	2	0	0	1	0	0	0	0	0	0	1	0	3	0	0	7
Nitrate reductase cytochrome c550-type subunit	0	0	0	0	1	0	2	0	1	0	1	0	5	0	0	0	0	0	5	0	1	0	0	0	7
Nitrate/nitrite transporter	0	1	3	0	0	0	0	0	0	0	1	1	1	0	0	0	0	0	1	0	0	0	1	0	7
Non-phosphorylating glyceraldehyde-3-phosphate dehydrogenase (NADP) (EC 1.2.1.9)	0	0	0	82	0	0	0	0	0	0	0	0	4	122	0	0	0	0	1	56	1	171	0	0	7
Nucleoside 5-triphosphatase RdgB (dHAPTP, dITP, XTP-specific) (EC 3.6.1.15)	0	0	0	0	1	0	2	0	0	0	0	0	17	0	0	1	1	0	2	0	3	0	0	0	7
O-succinylbenzoate-CoA synthase (EC 4.2.1.-)	0	0	0	0	0	0	0	0	1	0	2	0	0	0	0	0	1	0	5	0	2	0	2	1	7
Outer membrane stress sensor protease DegS	0	0	2	0	0	0	0	0	0	0	2	0	0	0	0	0	0	0	1	0	1	2	1	1	7
Phosphoglycolate phosphatase (EC 3.1.3.18)	0	2	1	0	0	0	0	0	0	0	0	0	0	1	0	1	0	4	0	0	0	0	1	2	7
Phosphoribosylglycinamide formyltransferase 2 (EC 2.1.2.-)	0	0	0	0	0	0	0	0	3	0	3	0	0	0	3	0	1	0	7	0	3	0	5	0	7
Phytochrome, two-component sensor histidine kinase (EC 2.7.3.-)	0	0	0	1	0	6	0	0	0	3	0	0	4	0	0	3	0	0	0	2	0	9	0	0	7
Potassium efflux system KefA protein	0	3	0	0	0	0	0	0	0	0	4	2	0	0	0	0	1	2	0	0	0	0	1	1	7
probable iron binding protein from the HesB_IscA_SufA family in Nif operon	0	0	0	0	2	0	2	0	1	0	1	0	2	0	0	0	1	0	0	0	1	0	0	0	7
Propionyl-CoA carboxylase beta chain (EC 6.4.1.3)	0	0	0	0	0	5	0	0	0	2	0	0	10	5	0	3	0	0	8	5	0	0	0	0	7
Protein of unknown function DUF414	0	0	0	0	0	0	0	0	1	1	2	0	0	0	1	0	0	0	1	0	1	0	2	0	7
Proton/glutamate symport protein	0	0	0	0	0	0	1	1	0	0	0	2	3	0	0	1	0	0	0	0	2	0	0	4	7
Putative chaperon-like protein Ycf39 for quinone binding in Photosystem II	0	0	2	0	1	0	0	0	1	1	1	0	0	0	0	0	0	0	2	0	2	0	0	0	7
Putative deoxyribose-specific ABC transporter, permease protein	3	0	2	0	0	0	0	0	0	1	0	1	0	1	0	3	0	0	0	2	0	0	0	0	7
Riboflavin synthase alpha chain (EC 2.5.1.9)	0	0	0	0	0	1	0	1	0	1	1	1	0	0	0	0	10	0	0	0	0	0	0	1	7
Ribonucleotide reductase of class III (anaerobic), activating protein (EC 1.97.1.4)	0	0	0	0	0	0	0	1	1	0	1	0	0	1	0	3	0	1	0	0	0	1	0	0	7
Ribosomal RNA small subunit methyltransferase E (EC 2.1.1.-)	1	0	0	0	0	1	0	0	0	1	1	1	0	0	0	0	3	0	0	0	0	1	0	0	7
Similar to ribosomal large subunit pseudouridine synthase D, Bacillus subtilis YhcT type	0	1	2	0	0	0	0	0	0	2	1	4	0	0	0	0	0	1	0	1	0	0	0	0	7
Superoxide dismutase [Fe] (EC 1.15.1.1)	5	0	0	0	0	1	0	0	1	0	0	0	0	0	0	0	22	9	2	0	2	0	0	0	7
Thiol:disulfide interchange protein DsbC	0	0	0	0	2	0	0	0	1	0	1	0	0	0	0	0	2	0	1	0	2	0	2	0	7
Threonine dehydrogenase and related Zn-dependent dehydrogenases	0	0	0	0	1	0	2	0	2	0	1	0	16	0	0	6	3	0	0	0	0	0	0	0	7
Trehalose-6-phosphate hydrolase (EC 3.2.1.93)	5	2	0	0	0	2	0	1	1	2	0	0	0	2	0	0	0	0	0	0	0	0	0	0	7
Urease beta subunit (EC 3.5.1.5)	0	0	0	2	0	0	0	1	0	1	0	0	0	10	0	19	0	0	0	3	0	13	0	0	7
V-type ATP synthase subunit D (EC 3.6.3.14)	1	0	2	1	1	0	1	0	1	0	0	0	0	0	0	0	0	0	0	1	0	0	0	0	7
Various polyols ABC transporter, ATP-binding component	0	0	0	0	0	0	0	7	0	0	0	0	0	0	0	3	3	1	2	0	0	0	2	2	7
2,3-butanediol dehydrogenase, S-alcohol forming, (S)-acetoin-specific (EC 1.1.1.76)	0	0	0	1	0	1	2	0	1	0	0	0	0	0	0	0	3	0	0	0	1	0	0	0	6
3-oxoadipate CoA-transferase subunit A (EC 2.8.3.6)	0	0	0	0	8	0	31	0	0	0	0	0	0	0	14	0	5	3	0	0	0	0	15	0	6
8-amino-7-oxononanoate synthase (EC 2.3.1.47)	0	0	0	0	0	0	4	0	6	0	5	0	4	0	0	0	0	0	0	0	2	0	1	0	6
Acetylornithine aminotransferase (EC 2.6.1.11)	0	0	0	0	1	1	0	0	0	0	0	0	0	4	0	3	0	0	0	2	0	0	0	4	6
Adenosine deaminase (EC 3.5.4.4)	0	0	0	2	0	0	0	0	0	0	0	0	0	2	0	3	1	0	0	1	0	2	0	0	6
ADP-heptose--lipooligosaccharide heptosyltransferase II (EC 2.4.1.-)	0	0	0	0	0	0	0	0	8	0	3	0	2	0	0	0	1	0	9	0	1	0	0	0	6
Alanine racemase, biosynthetic (EC 5.1.1.1)	0	0	0	0	2	0	0	0	2	0	4	0	0	0	0	0	0	0	4	0	3	0	2	0	6
Alpha-L-Rha alpha-1,3-L-rhamnosyltransferase (EC 2.4.1.-)	1	1	0	0	0	0	0	0	0	1	0	1	0	2	0	0	0	1	0	0	0	0	0	0	6
Anthranilate synthase, aminase component (EC 4.1.3.27)	0	0	0	1	0	0	0	0	0	1	0	0	1	0	0	5	0	0	0	1	0	5	0	0	6
Arginine decarboxylase (EC 4.1.1.19)	0	0	0	0	0	0	4	0	0	0	1	0	2	0	0	0	0	2	0	0	5	0	2	0	6
Beta-lactamase class C and other penicillin binding proteins	0	0	0	0	0	1	0	0	0	1	0	1	3	0	0	0	0	0	1	0	0	0	0	1	6
Cell division protein FtsQ	0	0	1	0	0	1	0	1	0	0	0	0	0	0	0	1	0	2	0	0	0	6	0	0	6
Choline binding protein D	0	0	0	0	0	0	0	1	0	2	0	0	0	4	0	8	0	0	0	2	0	3	0	0	6
Choline-sulfatase (EC 3.1.6.6)	0	0	4	0	0	0	0	0	4	0	3	0	2	0	0	0	0	0	4	0	5	0	0	0	6
Chromosome partitioning protein ParA	0	0	0	0	0	0	1	0	2	0	1	0	3	0	0	0	0	0	0	0	1	0	3	0	6
Cobalt-zinc-cadmium resistance protein CzcA	0	0	0	0	0	1	0	3	0	0	0	1	0	0	0	0	0	0	0	1	0	0	1	2	6
Coenzyme B synthesis from 2-oxoglutarate: steps 1, 6, and 10	0	0	0	0	0	0	0	0	1	2	2	2	0	0	0	0	0	0	0	1	0	1	0	0	6
CRISPR-associated protein, CT1133 family	0	0	5	0	0	0	0	0	3	1	4	0	0	0	0	0	0	0	3	0	0	0	3	0	6
CRISPR-associated protein, SAG0894 family	1	0	0	0	0	0	0	0	0	0	6	3	5	4	0	0	0	0	0	0	0	3	0	0	6
Cyclic AMP receptor protein	1	0	0	1	0	0	0	0	2	1	3	0	0	0	0	0	0	0	0	0	4	0	0	0	6
Cys regulon transcriptional activator CysB	0	0	0	0	1	0	0	0	2	0	1	0	0	0	0	0	0	0	3	0	2	0	1	0	6
Cysteine synthase B (EC 2.5.1.47)	0	0	0	0	0	0	0	1	1	1	2	0	0	0	0	0	0	1	0	0	0	0	0	1	6
D-alanine--D-alanine ligase B (EC 6.3.2.4)	0	0	0	0	4	4	0	1	0	0	0	0	0	0	1	6	0	0	0	0	0	0	0	3	6
Dihydrolipoamide dehydrogenase (EC 1.8.1.4)	0	0	0	0	0	4	6	0	0	0	0	0	0	0	0	0	16	4	15	0	0	0	12	0	6
Dihydrolipoamide dehydrogenase of 2-oxoglutarate dehydrogenase (EC 1.8.1.4)	0	0	0	0	0	0	10	0	2	0	2	0	0	0	0	0	14	0	1	0	3	0	0	0	6
Dihydrolipoamide dehydrogenase of branched-chain alpha-keto acid dehydrogenase (EC 1.8.1.4)	0	0	14	15	0	0	0	0	0	0	2	0	0	0	0	0	0	0	5	1	3	0	0	0	6
DNA-binding protein Fis	0	0	0	0	0	0	2	0	0	0	0	0	0	0	0	0	3	1	3	0	3	0	1	0	6
Electron transport complex protein RnfB	0	0	0	0	0	0	2	0	28	0	29	0	95	0	0	0	0	0	1	0	23	0	0	0	6
Enoyl-CoA hydratase (EC 4.2.1.17)	0	0	1	2	0	2	0	0	1	0	0	0	0	0	0	0	0	0	1	0	1	0	0	0	6
Ethanolamine utilization polyhedral-body-like protein EutN	0	0	0	0	2	0	0	0	5	0	2	0	1	0	0	0	0	0	0	0	2	0	7	0	6
Ethanolamine utilization polyhedral-body-like protein EutS	0	0	0	0	2	0	0	1	0	0	0	0	0	0	4	1	3	0	0	0	0	0	1	0	6
Ethanolamine utilization protein EutA	0	0	0	0	0	0	0	0	18	0	17	0	1	0	0	0	0	0	1	0	3	0	5	0	6
Ferredoxin-type protein NapG (periplasmic nitrate reductase)	0	0	0	0	2	0	0	0	2	0	0	0	0	0	1	0	0	0	9	0	1	0	2	0	6
Ferrous iron transport protein A, putative	0	0	0	0	0	0	0	1	0	1	0	1	0	0	0	0	1	1	0	0	0	0	0	1	6
Flagellar hook protein FlgE	0	0	0	0	0	0	0	0	1	1	1	0	0	0	0	0	2	0	1	0	1	0	0	0	6
Flagellin	0	0	0	0	1	0	1	0	0	0	0	0	5	0	1	0	7	0	0	0	0	0	1	0	6
Formate dehydrogenase -O, gamma subunit (EC 1.2.1.2)	0	0	0	0	0	0	0	0	2	0	1	0	0	0	0	0	0	0	2	0	2	0	1	1	6
Formate dehydrogenase N beta subunit (EC 1.2.1.2)	0	0	0	0	0	0	1	0	1	1	0	0	0	0	0	0	2	0	0	0	1	0	5	0	6
Gamma-glutamyltranspeptidase (EC 2.3.2.2)	0	0	0	0	7	0	1	0	2	0	3	0	21	0	9	0	0	0	0	0	0	0	0	0	6
Glutamate synthase [NADPH] large chain (EC 1.4.1.13)	1	0	0	0	0	0	0	0	0	0	0	0	7	0	2	5	0	0	0	0	2	0	0	8	6
Glutathione-regulated potassium-efflux system protein KefC	1	0	0	0	0	0	0	0	0	2	4	2	0	0	0	0	0	0	1	0	2	0	0	0	6
Glycine cleavage system transcriptional activator	0	0	0	0	0	0	0	0	1	1	3	1	1	0	0	1	0	0	0	0	0	0	0	0	6
Glycine dehydrogenase [decarboxylating] (glycine cleavage system P protein) (EC 1.4.4.2)	0	0	0	0	0	0	8	0	8	0	1	0	0	0	0	0	33	2	3	0	0	0	0	0	6
HflK protein	0	0	0	0	3	0	0	0	0	0	4	0	0	0	3	0	4	0	0	0	0	0	1	1	6
Imidazole glycerol phosphate synthase cyclase subunit (EC 4.1.3.-)	1	0	0	0	0	0	0	0	0	3	4	0	0	0	0	0	3	0	1	0	0	0	1	0	6
IncF plasmid conjugative transfer surface exclusion protein TraT	0	0	0	0	1	0	2	0	1	0	2	0	5	0	0	0	0	0	0	0	1	0	0	0	6
Indole-3-glycerol phosphate synthase (EC 4.1.1.48)	1	0	0	1	0	0	0	0	0	0	0	0	0	0	0	1	0	0	1	0	2	1	0	0	6
Integration host factor beta subunit	0	0	0	0	0	0	0	0	0	0	2	0	3	0	0	0	9	0	4	0	6	0	0	1	6
Iron compound ABC uptake transporter substrate-binding protein PiuA	0	0	0	0	0	1	0	0	0	0	0	11	0	4	0	0	0	0	1	0	0	10	0	10	6
L-threonine 3-dehydrogenase (EC 1.1.1.103)	0	3	5	6	0	0	0	0	0	0	0	0	0	0	0	0	10	2	0	0	4	0	0	0	6
L,L-diaminopimelate aminotransferase (EC 2.6.1.83)	0	0	0	0	0	1	0	2	0	0	0	0	0	1	0	4	0	0	0	1	0	0	0	3	6
Lysine decarboxylase (EC 4.1.1.18)	1	0	0	0	0	0	0	0	13	0	12	0	0	0	0	0	0	2	14	0	12	0	0	0	6
Methylthioribose-1-phosphate isomerase (EC 5.3.1.23)	0	0	0	0	0	1	0	0	0	1	1	1	0	0	0	1	0	0	0	0	0	0	0	2	6
NADH-dependent butanol dehydrogenase B (EC 1.1.1.-)	0	0	0	0	0	0	0	2	0	0	0	0	4	1	1	1	0	0	0	1	0	0	0	0	6
Nitrogen regulation protein NR(I)	0	0	0	0	4	0	12	0	0	0	0	0	0	0	4	0	4	5	0	0	0	0	8	0	6
Periplasmic thiol:disulfide interchange protein DsbA	0	0	0	0	0	0	0	0	0	0	5	0	0	0	1	0	5	0	8	0	3	0	1	0	6
Phospho-N-acetylmuramoyl-pentapeptide-transferase (EC 2.7.8.13)	0	0	0	2	2	0	0	0	0	0	0	0	3	0	0	0	0	0	0	0	1	2	4	0	6
Phosphoenolpyruvate carboxykinase [GTP] (EC 4.1.1.32)	0	0	0	0	0	0	7	0	2	6	2	0	0	0	4	0	0	0	1	0	0	0	0	0	6
Phosphoenolpyruvate-dihydroxyacetone phosphotransferase (EC 2.7.1.121), ADP-binding subunit DhaL	0	0	0	0	0	0	7	0	2	0	1	0	11	0	0	0	2	0	1	0	0	0	0	0	6
Poly(glycerol-phosphate) alpha-glucosyltransferase (EC 2.4.1.52)	0	0	0	6	0	0	0	0	0	2	0	0	0	6	0	11	0	1	0	0	0	6	0	0	6
Proline racemase (EC 5.1.1.4)	9	0	0	0	0	0	2	0	1	0	0	0	0	0	1	0	0	1	0	0	1	0	0	0	6
Proposed lipoate regulatory protein YbeD	0	0	0	2	0	0	0	0	0	0	0	0	1	0	0	0	1	1	3	0	2	0	0	0	6
Protein of unknown function Smg	0	0	0	0	0	0	2	0	5	0	2	0	1	0	0	0	0	0	0	0	3	0	10	0	6
Protoporphyrinogen IX oxidase, oxygen-independent, HemG (EC 1.3.-.-)	0	0	0	0	0	0	0	0	1	1	2	0	0	0	0	0	0	0	1	0	1	0	1	0	6
PTS system, cellobiose-specific IIC component (EC 2.7.1.69)	1	2	3	0	0	0	0	0	1	0	5	0	0	0	0	0	0	1	0	0	0	0	0	0	6
Pyrophosphate--fructose 6-phosphate 1-phosphotransferase, alpha subunit (EC 2.7.1.90)	0	0	0	0	0	0	1	0	3	7	0	0	0	0	1	0	0	1	1	0	0	0	0	0	6
Pyruvate oxidase [ubiquinone, cytochrome] (EC 1.2.2.2)	0	0	0	0	0	3	0	2	0	0	0	0	0	1	0	12	0	0	0	0	0	0	1	3	6
Ribonucleotide reductase of class II (coenzyme B12-dependent) (EC 1.17.4.1)	0	0	3	0	1	0	0	1	0	0	0	0	0	0	0	0	0	0	2	2	0	0	2	0	6
RNA polymerase sigma factor RpoE	0	0	0	0	0	0	0	0	7	0	7	0	0	0	0	0	2	0	3	0	4	0	2	0	6
S-layer protein EA1	0	0	15	7	0	0	0	0	0	0	1	2	0	0	0	0	0	0	2	0	15	0	0	0	6
Sortase A, LPXTG specific	0	2	0	0	0	0	0	0	0	1	0	1	0	1	0	1	0	0	0	0	0	1	0	0	6
Tetraacyldisaccharide 4'-kinase (EC 2.7.1.130)	0	0	0	0	0	1	0	1	0	0	2	0	1	0	0	1	0	0	0	0	0	0	0	2	6
Thiamin ABC transporter, substrate-binding component	0	0	0	0	0	0	0	0	1	1	1	0	0	0	0	0	1	0	2	0	4	0	0	0	6
TldD protein, part of proposed TldE/TldD proteolytic complex (PMID 12029038)	0	0	0	0	2	0	0	0	2	0	5	0	0	0	0	0	0	0	3	0	1	0	1	0	6
Transcriptional repressor for NAD biosynthesis in gram-positives	0	1	0	0	0	0	0	1	0	1	1	2	0	0	0	0	0	3	0	0	0	0	0	0	6
Transport ATP-binding protein CydD	0	4	1	0	0	0	0	0	0	0	0	2	0	0	0	0	0	2	1	1	0	0	0	0	6
Twitching motility protein PilT	0	0	0	0	3	0	7	0	7	0	4	0	0	0	0	0	17	0	3	0	0	0	0	0	6
UPF0246 protein YaaA	0	0	0	0	0	1	0	0	3	0	1	0	0	0	0	0	1	0	4	0	0	2	0	0	6
Urease accessory protein UreE	0	0	0	2	0	0	0	0	0	3	0	0	0	10	0	20	0	0	0	2	0	20	0	0	6
4-keto-6-deoxy-N-Acetyl-D-hexosaminyl-(Lipid carrier) aminotransferase	0	0	0	0	0	0	6	0	3	0	5	0	25	0	0	0	0	0	0	0	0	0	1	0	5
4-oxalocrotonate tautomerase (EC 5.3.2.-)	0	0	1	1	0	9	0	0	0	0	0	0	0	0	0	0	2	0	0	0	0	0	1	0	5
5'-methylthioadenosine phosphorylase (EC 2.4.2.28)	0	0	0	0	0	2	0	3	0	1	0	0	0	0	0	4	0	0	0	2	0	0	0	0	5
ABC-type tungstate transport system, periplasmic binding protein	0	0	0	0	0	0	4	1	0	0	0	0	0	0	1	0	0	0	0	0	0	0	3	3	5
Acetoacetate metabolism regulatory protein AtoC	0	0	0	0	0	0	0	0	47	0	39	0	96	0	0	0	0	0	0	0	31	0	1	0	5
Additional lipoprotein component of predicted cobalamin ECF transporter	2	0	0	0	0	0	0	0	0	5	0	1	0	1	0	0	0	0	0	0	0	2	0	0	5
Amino-acid ABC transporter ATP-binding protein PebC	2	0	0	0	0	0	0	0	2	3	3	0	0	0	0	0	0	0	1	0	0	0	0	0	5
Anaerobic nitric oxide reductase flavorubredoxin	0	0	0	0	0	0	3	5	0	0	0	0	0	0	0	0	0	1	0	0	2	0	0	7	5
anti sigma b factor antagonist RsbV	0	0	0	0	0	1	0	0	5	0	6	0	13	0	0	0	0	0	0	0	5	0	0	0	5
Arginine ABC transporter, permease protein ArtQ	0	0	0	0	0	0	0	0	1	0	1	0	0	0	0	0	0	0	1	0	0	0	1	1	5
ATP phosphoribosyltransferase (EC 2.4.2.17)	0	0	0	0	0	0	1	0	0	0	0	0	3	0	0	0	1	0	0	0	0	1	1	0	5
Beta-glucoside ABC transport system, ATP-binding protein 2	1	0	0	0	0	0	0	0	0	2	1	1	0	0	0	0	0	1	0	0	0	0	0	0	5
Carbon monoxide dehydrogenase CooS subunit (EC 1.2.99.2)	0	0	0	0	0	1	0	0	0	1	1	1	0	0	0	3	0	0	0	0	0	0	0	0	5
Cell division protein FtsJ	0	0	0	1	1	0	0	0	1	0	1	0	0	0	0	0	3	0	0	0	0	0	0	0	5
Cell division protein ZipA	0	0	0	1	0	1	0	0	0	0	0	0	1	4	0	2	0	0	0	0	0	0	0	0	5
Cell division topological specificity factor MinE	0	0	0	0	0	0	0	0	7	0	6	0	5	0	0	0	3	0	0	0	6	0	0	0	5
Chitinase (EC 3.2.1.14)	0	2	0	0	0	0	0	0	0	1	1	0	0	0	1	0	0	0	0	0	0	1	0	0	5
Chromosome partition protein MukF	0	0	0	0	0	0	0	0	1	0	1	0	0	0	0	0	0	0	2	0	1	0	2	0	5
Citrate synthase (EC 2.3.3.1)	0	0	0	0	0	0	0	0	0	2	0	5	0	0	0	5	18	8	0	0	0	0	0	0	5
Citrate synthase (si) (EC 2.3.3.1)	0	0	1	5	0	0	0	0	0	0	0	0	0	2	0	0	0	0	0	2	0	8	0	0	5
Cobalt-precorrin-6y C15-methyltransferase [decarboxylating] (EC 2.1.1.-)	0	0	0	0	0	1	0	1	1	0	1	0	0	0	0	0	0	0	0	0	2	0	0	0	5
Cobalt-precorrin-6y C5-methyltransferase (EC 2.1.1.-)	0	0	0	0	0	2	0	0	1	0	1	0	1	4	0	0	0	0	0	0	0	0	0	0	5
CRISPR-associated protein, CT1975 family	0	0	0	0	0	0	0	0	1	1	0	0	0	0	2	0	0	1	0	0	0	0	0	1	5
D-allose ABC transporter, ATPase component	1	0	1	4	0	0	0	0	0	0	0	1	0	0	0	0	0	1	0	0	0	0	0	0	5
DNA polymerase III delta subunit (EC 2.7.7.7)	0	0	0	0	0	0	0	0	2	4	2	1	0	0	0	0	0	2	0	0	0	0	0	0	5
DNA recombination and repair protein RecF	0	1	0	0	0	1	0	0	0	0	1	0	0	0	0	0	0	1	0	0	0	0	0	1	5
DNA transformation protein TfoX	0	0	0	0	0	0	0	0	1	1	4	0	0	0	0	0	0	0	3	0	4	0	0	0	5
Electron transport complex protein RnfG	0	0	0	0	0	0	0	0	10	0	13	0	18	0	0	0	0	0	1	0	8	0	0	0	5
Exodeoxyribonuclease V alpha chain (EC 3.1.11.5)	0	1	0	2	0	1	0	0	0	2	0	3	0	0	0	0	0	0	0	0	0	0	0	0	5
Export ABC transporter ATP-binding protein	4	0	0	0	0	1	0	0	2	1	0	0	14	0	0	0	0	0	0	0	0	0	0	0	5
Fe-S-cluster-containing hydrogenase components 1	0	0	0	0	0	0	0	0	2	2	4	0	0	0	0	0	0	0	1	0	1	0	0	0	5
GDSL-like lipase/acylhydrolase	1	2	0	0	0	0	0	0	0	1	1	0	0	0	0	0	0	1	0	0	0	0	0	0	5
Glucose-methanol-choline (GMC) oxidoreductase:NAD binding site	0	0	1	4	0	0	0	0	1	0	1	0	0	0	0	0	0	0	0	0	0	0	1	0	5
Glutathione peroxidase (EC 1.11.1.9)	0	0	0	0	0	0	0	0	5	0	4	0	9	0	0	0	1	0	0	0	4	0	0	0	5
Hemin-binding lipoprotein HbpA	0	0	0	0	0	0	0	0	3	1	10	0	0	0	0	0	0	0	11	0	16	0	0	0	5
Hydroxymethylglutaryl-CoA reductase (EC 1.1.1.34)	0	1	0	0	0	0	0	0	0	0	0	5	0	0	0	1	0	1	0	0	0	6	0	0	5
Indolepyruvate oxidoreductase subunit IorA (EC 1.2.7.8)	2	0	0	0	0	0	1	4	0	0	0	0	0	0	0	2	0	1	0	0	0	0	0	0	5
Inositol transport system ATP-binding protein	1	0	0	0	0	0	0	0	1	0	1	0	0	0	0	0	0	0	3	0	1	0	0	0	5
L-fuculokinase (EC 2.7.1.51)	0	0	1	0	0	0	0	0	0	0	0	0	3	1	0	0	0	1	0	0	0	1	0	0	5
LrgA-associated membrane protein LrgB	0	0	0	0	2	0	0	0	1	0	1	0	8	0	2	0	0	0	0	0	0	0	0	0	5
Maltodextrin glucosidase (EC 3.2.1.20)	0	0	7	19	3	0	0	0	0	0	0	0	0	2	0	0	3	0	0	0	0	0	0	0	5
Manganese transport protein MntH	0	0	0	0	0	1	0	0	0	0	0	1	0	0	0	5	0	0	0	1	0	2	0	0	5
Membrane fusion protein of RND family multidrug efflux pump	0	0	0	0	0	0	0	0	11	0	14	0	12	0	0	0	0	0	0	0	7	1	0	0	5
Methenyltetrahydrofolate cyclohydrolase (EC 3.5.4.9)	0	0	0	0	1	1	0	1	0	0	0	0	0	0	0	0	0	0	0	0	0	0	1	1	5
Methylcrotonyl-CoA carboxylase biotin-containing subunit (EC 6.4.1.4)	0	0	2	0	0	9	0	0	0	0	0	0	16	0	0	21	0	0	16	0	0	0	0	0	5
Methylglyoxal synthase (EC 4.2.3.3)	0	0	0	0	0	0	0	0	2	0	0	0	1	0	0	0	4	0	0	0	1	0	1	0	5
Methylmalonate-semialdehyde dehydrogenase (EC 1.2.1.27)	0	0	0	0	0	0	0	0	5	1	4	0	0	0	1	0	0	0	0	0	9	0	0	0	5
Mitochondrial processing peptidase-like protein (EC 3.4.24.64)	0	0	0	0	0	0	1	0	2	0	0	0	1	0	0	0	0	0	0	0	2	0	1	0	5
Molybdopterin biosynthesis protein MoeB	0	0	1	0	1	0	0	0	0	0	2	0	0	0	1	0	0	0	0	0	0	0	1	0	5
MutS-related protein, family 1	0	0	0	1	0	0	0	1	0	0	0	2	0	0	0	0	0	4	0	1	0	0	0	0	5
N-acetylmuramic acid 6-phosphate etherase (EC 4.2.-.-)	0	0	0	0	1	0	0	0	1	0	0	0	0	0	0	0	0	0	15	0	1	0	1	0	5
NADH dehydrogenase (EC 1.6.99.3) in cluster with putative pheromone precursor	4	0	2	0	0	0	0	0	3	0	0	0	0	0	0	0	0	0	1	0	3	0	0	0	5
NADH pyrophosphatase (EC 3.6.1.22)	0	1	0	0	0	0	0	0	2	0	2	0	0	0	0	0	0	1	1	0	0	0	0	0	5
NADH-ubiquinone oxidoreductase chain D (EC 1.6.5.3)	0	1	0	0	0	0	0	0	1	1	1	0	0	0	0	0	2	0	0	0	0	0	0	0	5
NadR transcriptional regulator	0	0	0	0	2	0	0	0	1	0	2	0	0	0	0	0	0	0	4	0	3	0	0	0	5
Ornithine aminotransferase (EC 2.6.1.13)	0	0	12	8	0	0	0	0	0	0	0	1	0	0	0	0	0	0	4	0	6	0	0	0	5
Phosphonate ABC transporter ATP-binding protein (TC 3.A.1.9.1)	0	0	1	0	0	0	0	0	3	0	0	0	0	0	0	0	1	0	3	0	2	0	0	0	5
Phosphoribosylaminoimidazole carboxylase ATPase subunit (EC 4.1.1.21)	0	4	0	0	0	2	0	0	0	0	0	3	0	2	0	3	0	0	0	0	0	0	0	0	5
Propanediol dehydratase reactivation factor large subunit	0	0	0	0	0	0	6	0	2	0	1	0	0	0	0	0	0	0	0	0	2	0	2	0	5
Propanediol dehydratase small subunit (EC 4.2.1.28)	0	0	0	0	5	0	28	0	0	0	0	0	0	0	4	0	17	4	0	0	0	0	0	0	5
PTS system, fructose- and mannose-inducible IID component (EC 2.7.1.69)	0	0	2	0	0	1	0	0	0	1	0	2	0	0	0	0	0	0	0	3	0	0	0	0	5
PTS system, N-acetylgalactosamine- and galactosamine-specific IIA component (EC 2.7.1.69)	0	0	0	0	0	7	1	0	0	3	0	0	0	0	0	0	4	1	0	0	0	0	0	0	5
PTS system, N-acetylgalactosamine-specific IIC component (EC 2.7.1.69)	0	0	0	0	0	1	0	6	0	1	0	0	0	0	0	0	0	0	0	8	0	2	0	0	5
Putative formate dehydrogenase oxidoreductase protein	0	0	0	0	2	0	2	0	0	0	0	0	0	0	1	0	0	0	0	0	0	0	4	3	5
Putative glutathione transporter, ATP-binding component	0	3	0	0	5	0	2	0	4	0	0	0	0	0	0	0	0	0	0	0	0	0	3	0	5
Putative glutathione transporter, permease component	0	0	0	0	0	0	0	0	4	1	4	0	0	0	0	0	0	0	3	0	2	0	0	0	5
putative glycosyltransferase - possibly involved in cell wall localization and side chain formation of rhamnose-glucose polysaccharide	3	0	1	0	0	1	0	0	0	0	0	1	0	1	0	0	0	0	0	0	0	0	0	0	5
Pyrophosphate--fructose 6-phosphate 1-phosphotransferase, beta subunit (EC 2.7.1.90)	0	0	0	0	4	0	4	0	5	0	0	0	0	0	2	0	15	0	0	0	0	0	0	0	5
Ribonuclease M5 (EC 3.1.26.8)	0	0	0	0	0	3	0	0	0	0	0	1	1	0	0	0	0	1	0	0	0	0	1	0	5
Ribonuclease P protein component (EC 3.1.26.5)	0	0	1	0	0	1	0	0	0	0	0	0	0	0	0	3	0	1	0	0	0	5	0	0	5
Selenide,water dikinase (EC 2.7.9.3)	0	0	0	0	0	0	0	0	1	0	1	0	0	0	0	0	4	1	0	0	2	0	0	0	5
Septum site-determining protein MinC	0	0	0	0	0	0	4	0	1	0	1	0	2	0	0	0	0	0	0	0	2	0	0	0	5
Sulfur carrier protein adenylyltransferase ThiF	0	0	0	0	0	0	0	0	1	0	0	1	2	0	0	0	0	0	0	0	1	0	1	0	5
Sulfur oxidation molybdopterin C protein	0	0	0	0	0	0	0	0	0	1	2	1	2	0	0	0	0	0	0	0	1	0	0	0	5
Thymidine phosphorylase (EC 2.4.2.4)	0	0	3	2	0	0	0	0	0	1	0	0	0	0	0	0	35	12	0	0	0	0	0	0	5
TPR domain protein, putative component of TonB system	0	0	0	0	0	0	1	0	0	0	0	0	2	1	0	0	1	0	0	1	0	0	0	0	5
Transcriptional regulator ArcR essential for anaerobic expression of the ADI pathway, Crp/Fnr family	0	0	3	0	0	0	0	0	0	0	1	2	0	0	0	0	0	0	0	1	0	0	1	0	5
Transcriptional regulator BkdR of isoleucine and valine catabolism operon	0	0	0	0	1	0	0	0	0	0	0	0	0	0	1	0	3	1	0	0	0	0	1	0	5
Transcriptional regulator of rhamnose utilization, AraC family	0	0	0	0	1	0	1	0	0	0	0	0	1	0	0	0	2	0	0	0	1	0	0	0	5
Transcriptional repressor protein TrpR	0	0	0	0	0	0	0	0	1	0	2	0	0	0	0	0	0	0	3	0	1	0	3	0	5
tRNA-specific adenosine-34 deaminase (EC 3.5.4.-)	0	0	0	0	0	0	0	1	0	0	0	0	0	1	0	1	0	1	0	0	0	1	0	0	5
Urea carboxylase (EC 6.3.4.6)	1	0	2	0	0	0	0	0	0	0	2	2	0	0	0	0	0	0	0	1	0	0	0	0	5
V-type ATP synthase subunit F (EC 3.6.3.14)	2	0	4	0	0	0	0	0	0	0	0	0	0	0	0	0	2	0	1	0	0	0	1	0	5
virulence cluster protein B VclB	0	0	0	0	0	0	0	0	1	0	1	0	0	0	0	0	0	0	1	0	2	0	1	0	5
Zn-dependent hydrolase (beta-lactamase superfamily)	0	0	1	2	0	0	0	0	0	0	0	1	0	0	0	1	1	0	0	0	0	0	0	0	5
[NiFe] hydrogenase metallocenter assembly protein HypF	0	0	0	0	0	2	0	0	0	0	0	0	1	4	0	0	0	0	0	3	0	0	0	0	4
2-keto-3-deoxy-D-arabino-heptulosonate-7-phosphate synthase I alpha (EC 2.5.1.54)	0	0	0	0	0	0	0	0	1	1	1	0	0	0	0	0	0	0	0	0	0	0	1	0	4
3-deoxy-D-manno-octulosonate 8-phosphate phosphatase (EC 3.1.3.45)	0	0	0	0	0	0	0	0	2	0	4	0	0	0	0	0	1	0	1	0	0	0	0	0	4
3-deoxy-D-manno-octulosonic-acid transferase (EC 2.-.-.-)	0	0	0	0	0	1	0	0	1	0	0	0	0	0	0	1	0	0	1	0	0	0	0	0	4
3-hydroxybutyryl-CoA dehydrogenase (EC 1.1.1.157)	0	0	0	0	0	0	0	0	0	0	1	0	5	0	0	0	0	0	1	0	1	0	0	0	4
3',5'-cyclic-nucleotide phosphodiesterase (EC 3.1.4.17)	0	0	0	0	0	0	0	0	0	0	0	0	0	0	0	0	2	0	4	0	2	0	2	0	4
ABC transporter involved in cytochrome c biogenesis, ATPase component CcmA	0	0	0	0	1	0	2	0	0	0	1	0	0	0	0	0	0	1	0	0	0	0	0	0	4
Acetylornithine deacetylase (EC 3.5.1.16)	0	0	0	0	1	0	9	0	4	0	0	0	0	0	0	0	1	0	0	0	0	0	0	0	4
acyl-CoA synthetase	0	0	0	0	1	0	0	0	0	0	0	0	3	0	0	0	0	0	2	0	0	0	1	0	4
Adenosylcobinamide-phosphate guanylyltransferase (EC 2.7.7.62)	0	0	0	0	0	0	0	0	1	0	1	0	2	1	0	0	0	0	0	0	0	0	0	0	4
Arylsulfatase (EC 3.1.6.1)	0	0	0	0	0	0	0	0	1	0	2	0	0	0	0	0	0	0	2	0	1	0	0	0	4
ATP-dependent DNA helicase RecG (EC 3.6.1.-)	0	0	0	1	0	0	0	0	0	0	1	1	0	0	0	0	0	0	1	0	0	0	0	0	4
ATPase component NikO of energizing module of nickel ECF transporter	0	0	0	0	0	0	0	0	0	0	0	0	0	1	0	2	1	0	0	0	0	1	0	0	4
Beta-1,3-glucosyltransferase	0	0	0	1	0	1	0	0	0	2	0	0	0	0	0	0	0	0	0	3	0	0	0	0	4
Beta-1,4-galactosyltransferase	0	0	0	0	0	0	0	0	3	0	2	0	0	0	0	0	0	0	1	0	0	0	3	0	4
Beta-galactosidase 3	2	0	0	0	0	3	0	0	0	0	0	0	4	0	0	0	1	0	0	0	0	0	0	0	4
Biotin carboxyl carrier protein of glutaconyl-CoA decarboxylase	0	0	0	0	0	0	0	0	28	0	22	0	54	0	0	0	0	0	0	0	8	0	0	0	4
Cation ABC transporter, periplasmic cation-binding protein, PA2407 homolog	0	0	0	0	0	0	13	0	0	0	0	0	8	0	0	0	0	0	0	0	1	0	2	0	4
Cell invasion protein sipC (Effector protein SipC)	0	0	0	0	0	0	0	0	1	0	3	0	0	0	0	0	0	0	2	0	2	0	0	0	4
Cell-shape determining protein MreBH	0	0	0	0	0	0	7	0	0	0	0	0	0	0	0	0	1	2	0	0	0	0	2	0	4
Chromosome (plasmid) partitioning protein ParB	0	0	0	1	0	1	0	1	0	0	0	0	0	0	0	0	0	0	1	0	0	0	0	0	4
Cyclohexadienyl dehydrogenase (EC 1.3.1.12)(EC 1.3.1.43)	0	0	0	0	1	0	0	0	1	0	1	0	0	0	0	0	0	0	0	0	0	0	1	0	4
Cystathionine beta-synthase (EC 4.2.1.22)	0	0	0	0	0	0	4	0	0	0	0	0	0	2	0	0	0	0	0	1	0	0	0	2	4
Cysteine synthase A (EC 2.5.1.47)	0	0	0	0	0	0	0	0	41	0	33	0	68	0	0	0	0	0	0	0	28	0	0	0	4
D-amino acid dehydrogenase small subunit (EC 1.4.99.1)	0	0	1	0	0	0	0	0	0	0	0	0	1	1	0	1	0	0	0	0	0	0	0	0	4
Diaminopimelate epimerase (EC 5.1.1.7)	0	0	1	0	0	1	0	0	0	0	0	0	0	0	0	1	0	0	1	0	0	0	0	0	4
Electron transport complex protein RnfA	0	0	0	0	0	0	2	0	0	0	0	0	1	0	0	0	0	0	1	0	0	0	2	0	4
Electron transport complex protein RnfD	0	0	0	0	0	0	0	0	5	0	3	0	23	0	0	0	0	0	0	0	11	0	0	0	4
Endo-1,4-beta-xylanase A precursor (EC 3.2.1.8)	0	0	0	0	2	0	13	0	0	0	0	0	0	0	0	0	1	0	0	0	0	0	1	0	4
Exoribonuclease II (EC 3.1.13.1)	0	0	0	1	0	0	0	0	0	0	1	0	0	0	0	0	8	0	0	0	0	0	1	0	4
Ferric siderophore transport system, periplasmic binding protein TonB	1	0	0	0	0	0	0	0	0	2	0	0	0	4	0	0	0	0	0	0	0	9	0	0	4
Ferrichrome-binding periplasmic protein precursor (TC 3.A.1.14.3)	0	0	0	0	0	0	0	0	0	0	0	0	1	0	0	1	0	0	1	0	2	0	0	0	4
Flagellar motor rotation protein MotB	0	0	0	0	6	0	0	0	1	0	0	0	0	0	0	0	1	1	0	0	0	0	0	0	4
Flp pilus assembly protein TadB	0	0	0	0	0	2	0	2	0	0	0	0	0	0	0	1	0	0	0	0	0	0	0	2	4
formate dehydrogenase formation protein FdhE	0	0	0	0	0	0	0	0	0	0	1	0	0	0	0	0	3	0	6	0	0	0	1	0	4
fructose response regulator of fruA and EII fructose/mannose	0	0	3	0	0	0	0	0	0	3	0	4	0	0	0	0	0	2	0	0	0	0	0	0	4
Glutathione S-transferase, theta (EC 2.5.1.18)	0	0	0	0	0	0	0	0	0	2	2	0	0	0	0	0	1	0	1	0	0	0	0	0	4
Glutathione-regulated potassium-efflux system ATP-binding protein	1	1	0	0	0	0	0	0	1	0	0	0	0	0	0	0	1	0	0	0	0	0	0	0	4
Glycerol dehydratase small subunit (EC 4.2.1.30)	0	0	0	0	0	0	0	0	2	0	0	0	10	0	0	2	0	0	0	0	2	0	0	0	4
GMP reductase (EC 1.7.1.7)	0	0	1	3	0	0	0	0	0	0	0	0	0	0	0	0	0	0	1	10	0	0	0	0	4
Guanine-hypoxanthine permease	1	0	0	0	0	0	0	0	0	1	0	0	0	0	0	1	0	1	0	0	0	0	0	0	4
Histidinol-phosphatase (EC 3.1.3.15)	0	0	0	0	0	0	0	1	0	0	0	0	0	1	0	5	0	0	0	0	0	2	0	0	4
Hydrogenase-4 transcriptional activator	0	0	0	0	0	0	8	0	0	0	0	0	0	0	0	0	4	4	0	0	0	0	3	0	4
Hypothetical protein YrhD	0	0	2	4	0	0	0	0	0	0	0	0	0	0	0	0	0	0	1	0	1	0	0	0	4
Light-independent protochlorophyllide reductase iron-sulfur ATP-binding protein ChlL (EC 1.18.-.-)	0	0	1	1	0	0	0	0	1	0	0	0	0	2	0	0	0	0	0	0	0	0	0	0	4
LPS-assembly lipoprotein RlpB precursor (Rare lipoprotein B)	0	0	0	0	0	0	0	0	1	0	4	0	0	0	0	0	0	0	2	0	1	0	0	0	4
LSU m3Psi1915 methyltransferase RlmH	0	0	0	0	0	0	0	0	0	0	0	0	0	0	0	2	0	1	1	2	0	0	0	0	4
Lysine decarboxylase 2, constitutive (EC 4.1.1.18)	0	0	0	0	0	0	7	1	0	0	0	0	0	0	0	0	9	0	0	0	2	0	0	0	4
Malate Na(+) symporter	0	0	0	0	0	0	0	0	2	0	2	0	2	0	0	0	0	0	0	0	2	0	0	0	4
Malate permease	0	0	1	4	0	0	0	0	0	0	0	0	0	0	0	0	0	0	0	0	1	6	0	0	4
Methylated-DNA--protein-cysteine methyltransferase (EC 2.1.1.63)	0	0	0	0	0	0	1	0	4	0	0	0	0	0	0	0	0	2	0	0	0	0	1	0	4
MiaB family protein, possibly involved in tRNA or rRNA modification	0	0	0	0	0	0	0	0	1	0	1	1	0	0	0	0	0	0	0	0	0	0	1	0	4
Molybdenum cofactor biosynthesis protein MoaD	0	0	0	0	0	0	0	0	2	0	0	0	0	0	0	0	0	0	3	0	2	0	1	0	4
Molybdopterin biosynthesis protein MoeA	0	0	0	0	0	0	0	0	0	0	0	0	1	0	0	0	0	0	1	0	2	0	1	0	4
MreB-like protein (Mbl protein)	0	0	0	0	0	0	0	0	5	0	3	0	8	0	6	0	0	0	0	0	0	0	0	0	4
MutS domain protein, family 2	0	0	0	0	0	0	0	0	4	0	3	0	5	0	0	0	0	0	0	0	4	0	0	0	4
N-succinyl-L,L-diaminopimelate desuccinylase (EC 3.5.1.18)	1	0	0	0	0	0	0	0	0	0	1	0	0	0	0	0	1	0	1	0	0	0	0	0	4
NADH-ubiquinone oxidoreductase chain M (EC 1.6.5.3)	0	0	2	0	0	0	0	0	0	0	0	0	1	0	0	0	0	0	1	1	0	0	0	0	4
Pantoate--beta-alanine ligase (EC 6.3.2.1)	0	0	0	0	0	0	0	1	0	0	0	0	0	0	0	0	8	2	0	0	0	0	0	1	4
Peptidoglycan N-acetylglucosamine deacetylase (EC 3.5.1.-)	0	0	0	0	0	0	0	0	0	0	0	1	0	0	0	0	0	1	0	0	0	3	0	1	4
PhnB protein	0	0	3	0	0	0	0	0	0	0	0	0	0	0	0	0	0	1	1	2	0	0	0	0	4
Phosphocarrier protein kinase/phosphorylase, nitrogen regulation associated	0	0	0	0	0	0	0	0	12	0	9	0	14	0	0	0	0	0	0	0	2	0	0	0	4
Predicted cobalt ABC transporter periplasmic component	0	0	0	0	0	0	0	0	13	0	25	0	76	0	0	0	0	0	0	0	30	0	0	0	4
Predicted L-rhamnose ABC transporter, ATP-binding component	0	0	0	0	0	0	0	0	0	0	0	0	2	1	0	0	0	0	0	3	0	1	0	0	4
Predicted sugar ABC transport system, ATP-binding protein YphE	0	0	0	0	0	0	0	0	3	0	2	0	3	0	0	0	0	0	0	0	2	0	0	0	4
Proline iminopeptidase (EC 3.4.11.5)	1	0	0	0	0	0	0	0	1	0	2	0	0	0	0	0	3	0	0	0	0	0	0	0	4
Propanediol diffusion facilitator	0	0	0	0	1	0	0	2	0	0	0	0	0	0	0	0	0	0	0	0	0	0	2	2	4
Propionyl-CoA carboxylase carboxyl transferase subunit (EC 6.4.1.3)	0	0	0	0	7	2	0	2	0	0	0	0	0	0	7	0	0	0	0	0	0	0	0	0	4
PTS system, fructose-specific IIA component (EC 2.7.1.69)	0	0	0	3	0	0	0	0	0	0	0	0	0	0	0	3	0	0	0	3	0	2	0	0	4
Putative secretion system component EssB/YukC	0	0	4	0	0	0	0	0	0	0	0	3	1	0	0	0	0	0	0	0	0	1	0	0	4
Pyoverdine sidechain non-ribosomal peptide synthetase PvdI	0	0	0	1	0	4	0	0	0	0	0	0	0	0	0	0	0	0	1	4	0	0	0	0	4
Pyruvate carboxyl transferase subunit A (EC 6.4.1.1)	0	0	0	0	0	0	0	3	0	0	0	0	0	0	1	0	0	0	0	0	0	0	1	4	4
response regulator in two-component regulatory system with PhoQ	0	0	0	0	0	2	0	2	0	0	0	0	0	0	0	3	0	0	0	0	2	0	0	0	4
Ribonuclease D (EC 3.1.26.3)	0	0	0	0	0	0	4	0	1	0	1	0	13	0	0	0	0	0	0	0	0	0	0	0	4
Ribonuclease HII (EC 3.1.26.4)	0	1	0	0	0	0	0	0	1	0	2	0	0	0	0	0	0	0	0	0	1	0	0	0	4
Ribonuclease HIII (EC 3.1.26.4)	0	0	0	0	0	0	0	0	0	4	0	4	0	0	0	0	0	1	0	0	0	4	0	0	4
Rrf2 family transcriptional regulator	0	0	0	0	0	0	0	0	7	0	9	0	7	0	0	0	0	0	0	0	1	0	0	0	4
S-layer protein Sap	0	0	1	1	0	0	0	0	0	0	0	0	0	0	0	0	0	0	2	0	1	0	0	0	4
Serine transporter	1	0	0	0	0	0	0	0	1	0	0	0	0	0	0	0	0	0	0	0	1	0	1	0	4
Short chain fatty acids transporter	0	0	0	0	0	0	0	0	6	0	2	0	0	0	0	0	0	0	0	0	6	0	1	0	4
Spermidine Putrescine ABC transporter permease component potC (TC_3.A.1.11.1)	0	0	0	0	0	0	0	0	1	0	1	0	0	0	0	0	0	0	1	0	0	0	1	0	4
Succinyl-CoA:3-ketoacid-coenzyme A transferase subunit B (EC 2.8.3.5)	0	0	0	0	0	0	0	0	8	0	6	0	0	0	0	0	0	0	0	0	19	0	4	0	4
Sugar/maltose fermentation stimulation protein homolog	0	0	0	0	1	0	0	0	1	0	1	0	0	0	0	0	0	0	0	0	0	0	1	0	4
Sulfite reductase [NADPH] flavoprotein alpha-component (EC 1.8.1.2)	0	0	0	1	0	0	0	1	0	0	0	0	0	0	0	2	0	0	0	0	0	0	0	3	4
Thiol peroxidase, Bcp-type (EC 1.11.1.15)	0	0	0	0	0	0	0	0	4	0	2	0	0	0	0	0	7	0	2	0	0	0	0	0	4
Transcriptional repressor protein TyrR	0	0	0	0	0	0	0	0	2	0	2	0	0	0	0	0	2	0	0	0	0	0	1	0	4
Translation elongation factor 1 alpha subunit	4	0	0	0	0	0	0	0	0	2	0	2	2	0	0	0	0	0	0	0	0	0	0	0	4
Twin-arginine translocation protein TatB	0	0	0	0	0	0	0	0	0	0	1	0	0	0	0	0	2	0	1	0	1	0	0	0	4
Uncharacterized protein, homolog of B.subtilis yhgC	0	0	3	1	0	0	0	0	0	0	0	0	0	0	0	0	0	0	0	0	1	1	0	0	4
V-type ATP synthase subunit C (EC 3.6.3.14)	0	2	1	0	0	0	0	0	0	0	0	1	0	0	0	0	0	0	0	1	0	0	0	0	4
Vitamin B12 ABC transporter, ATPase component BtuD	0	0	0	0	0	0	0	0	0	0	0	0	1	0	1	0	0	0	0	0	1	2	0	0	4
2-amino-4-hydroxy-6-hydroxymethyldihydropteridine pyrophosphokinase (EC 2.7.6.3)	0	0	0	0	0	0	0	0	0	0	0	0	0	0	0	0	0	0	2	0	2	0	0	2	3
2-methylcitrate dehydratase FeS dependent (EC 4.2.1.79)	0	0	0	0	0	0	0	0	4	0	0	0	0	0	0	0	0	0	1	0	2	0	0	0	3
2-oxoglutarate/malate translocator	0	0	0	0	0	0	0	0	0	1	0	0	1	0	0	0	0	0	2	0	0	0	0	0	3
3-oxoacyl-[acyl-carrier-protein] synthase, KASI, alternative (EC 2.3.1.41)	0	0	0	0	0	0	4	10	0	0	0	0	0	0	0	0	0	1	0	0	0	0	0	0	3
4-diphosphocytidyl-2-C-methyl-D-erythritol kinase (EC 2.7.1.148)	0	0	0	0	0	0	0	0	1	0	0	0	0	0	0	0	0	0	2	0	0	0	2	0	3
5-carboxymethyl-2-hydroxymuconate delta-isomerase (EC 5.3.3.10)	0	0	0	3	0	0	0	0	0	0	0	0	0	4	0	0	0	0	0	1	0	0	0	0	3
ABC transporter, predicted N-acetylneuraminate transport system permease protein 2	0	0	1	0	0	1	0	0	0	0	0	0	0	0	0	0	2	0	0	0	0	0	0	0	3
Aconitate hydratase X, predicted	0	0	0	0	0	0	0	0	0	0	1	0	1	0	0	0	0	0	1	0	0	0	0	0	3
Agmatine deiminase (EC 3.5.3.12)	0	0	1	0	0	0	0	0	0	0	1	0	0	0	0	0	0	0	0	1	0	0	0	0	3
Alkaline phosphatase like protein	0	0	0	0	0	0	0	0	0	0	1	0	0	0	0	0	0	0	1	0	2	0	0	0	3
Alkaline phosphatase synthesis transcriptional regulatory protein PhoP	0	0	0	0	0	1	0	0	0	1	0	0	0	0	0	1	0	0	0	0	0	0	0	0	3
Anaerobic dimethyl sulfoxide reductase chain A (EC 1.8.99.-)	0	0	0	0	0	0	0	0	0	0	0	0	0	0	0	0	24	2	5	0	0	0	0	0	3
Anaerobic dimethyl sulfoxide reductase chain B (EC 1.8.99.-)	0	0	0	0	0	0	0	0	1	0	0	0	0	0	0	0	5	1	0	0	0	0	0	0	3
Anaerobic sulfite reductase subunit C (EC 1.8.1.-)	0	0	0	0	0	0	0	0	1	0	0	0	0	0	2	0	0	0	0	0	0	0	1	0	3
ATP phosphoribosyltransferase regulatory subunit (EC 2.4.2.17)	0	0	0	0	1	0	0	0	0	0	0	0	0	0	0	1	0	0	0	0	0	2	0	0	3
ATP-dependent DNA helicase UvrD/PcrA, actinomycete paralog	0	0	0	0	0	1	0	0	0	0	0	0	0	1	0	0	0	1	0	0	0	0	0	0	3
ATP-dependent protease La (EC 3.4.21.53) Type II	0	0	0	0	0	0	3	0	1	0	0	0	0	0	0	0	0	0	0	0	2	0	0	0	3
ATPase component STY3233 of energizing module of queuosine-regulated ECF transporter	0	0	0	0	0	0	0	1	0	0	0	0	0	0	0	0	0	0	0	0	0	9	0	1	3
Autoinducer 2 (AI-2) aldolase LsrF (EC 4.2.1.-)	1	0	0	0	0	0	0	0	0	0	0	0	0	0	0	0	0	0	2	0	1	0	0	0	3
BarA sensory histidine kinase (= VarS = GacS)	0	0	2	0	0	0	0	0	0	0	0	0	0	0	0	0	1	0	1	0	0	0	0	0	3
benzoate degradation ring-cleavage hydrolase	0	0	1	0	0	0	0	0	0	0	0	0	3	0	0	0	0	0	3	0	0	0	0	0	3
Biosynthetic Aromatic amino acid aminotransferase alpha (EC 2.6.1.57)	0	0	0	0	0	0	2	0	3	0	0	0	0	0	0	0	7	0	0	0	0	0	0	0	3
Cell division protein DivIC	0	4	0	0	0	0	0	0	0	0	0	1	0	0	0	0	0	0	0	0	0	1	0	0	3
Chaperone protein HscB	0	0	0	0	1	0	0	0	1	0	0	0	0	0	0	0	0	0	0	0	0	0	1	0	3
Chemotaxis regulator - transmits chemoreceptor signals to flagelllar motor components CheY	0	0	6	1	0	0	0	0	0	0	0	0	0	0	0	0	0	0	0	0	0	1	0	0	3
Cobalamin biosynthesis protein CbiG	0	0	0	0	0	0	0	0	2	0	0	0	2	0	0	0	1	0	0	0	0	0	0	0	3
Cobalt-precorrin-6 synthase, anaerobic	0	0	0	0	0	1	0	0	0	0	0	0	0	0	0	0	2	0	0	0	1	0	0	0	3
CobW GTPase involved in cobalt insertion for B12 biosynthesis	0	0	0	0	2	0	0	0	0	0	0	0	2	0	1	0	0	0	0	0	0	0	0	0	3
COG1649 predicted glycoside hydrolase	0	0	0	0	0	0	0	0	1	0	0	0	0	4	0	0	0	0	0	1	0	0	0	0	3
Copper-sensing two-component system response regulator CpxR	0	0	0	0	0	0	1	0	0	0	0	0	0	0	0	0	13	1	0	0	0	0	0	0	3
Cystathionine beta-lyase (EC 4.4.1.8)	0	0	0	0	0	0	24	0	0	0	2	0	0	0	0	0	0	0	0	0	0	0	2	0	3
Cytochrome c-type biogenesis protein DsbD, protein-disulfide reductase (EC 1.8.1.8)	0	0	0	0	0	0	0	0	0	0	0	0	0	0	0	0	0	0	1	0	0	0	2	1	3
Cytochrome c-type protein NapC	0	0	0	0	0	0	0	0	1	0	0	0	0	0	0	0	0	0	6	0	4	0	0	0	3
D-alanyl transfer protein DltB	0	0	1	0	0	0	0	2	0	0	0	0	0	0	0	0	0	0	0	3	0	0	0	0	3
D-erythrose-4-phosphate dehydrogenase (EC 1.2.1.72)	0	0	0	0	0	5	0	6	0	0	0	0	0	0	0	4	0	0	0	0	0	0	0	0	3
DNA recombination and repair protein RecO	0	0	0	0	0	0	0	0	0	0	0	2	0	0	0	0	0	0	1	0	0	0	1	0	3
DNA repair protein RadC	0	0	0	0	0	0	0	0	0	0	0	0	7	0	0	0	0	0	3	0	1	0	0	0	3
DnaJ-class molecular chaperone CbpA	0	0	0	0	0	10	0	0	0	0	0	0	0	0	0	0	12	0	0	0	0	7	0	0	3
Endonuclease III (EC 4.2.99.18)	0	0	0	0	0	0	0	1	0	0	0	1	0	0	0	0	0	0	0	0	0	0	0	2	3
Endonuclease IV (EC 3.1.21.2)	0	0	0	0	0	0	0	0	0	1	0	0	0	0	0	1	1	0	0	0	0	0	0	0	3
Ethanolamine utilization protein EutJ	0	0	0	0	0	0	0	0	1	0	1	0	0	0	0	0	0	0	0	0	1	0	0	0	3
Ferric iron ABC transporter, permease protein	0	0	0	0	0	0	0	0	1	0	3	0	0	0	0	0	0	0	0	0	0	1	0	0	3
Ferrous iron transport protein A	0	0	0	0	0	0	0	0	1	0	0	0	0	1	0	2	0	0	0	0	0	0	0	0	3
FIG002208: Acetyltransferase (EC 2.3.1.-)	0	0	0	1	0	0	0	0	0	0	0	0	0	0	0	0	1	1	0	0	0	0	0	0	3
Formate dehydrogenase O alpha subunit (EC 1.2.1.2)	0	0	0	0	0	0	0	0	1	0	1	0	0	0	0	0	0	0	0	0	1	0	0	0	3
Formate hydrogenlyase subunit 4	0	0	0	0	0	0	0	0	0	0	0	0	0	0	2	0	0	0	1	0	2	0	0	0	3
Fumarate reductase subunit C	0	0	0	0	0	0	0	0	0	0	0	0	0	0	0	0	3	0	3	0	1	0	0	0	3
Gluconate permease	0	0	0	0	0	0	0	0	0	0	0	0	1	0	0	0	0	0	1	1	0	0	0	0	3
Glutaredoxin 2	0	0	0	0	0	0	0	0	0	0	2	0	0	0	0	0	0	0	1	0	1	0	0	0	3
Glycine betaine ABC transport system, ATP-binding protein OpuAA (EC 3.6.3.32)	0	0	0	0	0	0	0	1	0	1	0	0	0	0	0	0	0	0	0	0	1	0	0	0	3
Glycine/sarcosine/betaine reductase component C chain 2	0	0	0	0	1	0	0	0	0	0	0	0	4	0	0	0	0	0	0	0	1	0	0	0	3
Holo-[acyl-carrier protein] synthase (EC 2.7.8.7)	0	1	0	0	0	1	0	0	0	0	0	3	0	0	0	0	0	0	0	0	0	0	0	0	3
Hybrid sensory histidine kinase in two-component regulatory system with EvgA	0	0	0	0	0	0	0	0	0	0	0	1	1	0	0	0	0	0	1	0	0	0	0	0	3
Hydroxymethylpyrimidine ABC transporter, ATPase component	0	0	10	0	0	5	0	0	0	0	0	0	0	0	2	0	0	0	0	0	0	0	0	0	3
Internalin-like protein (LPXTG motif) Lmo0409 homolog	0	0	0	0	0	0	0	2	0	0	0	0	0	0	0	0	1	1	0	0	0	0	0	0	3
Iron compound ABC uptake transporter substrate-binding protein	0	0	0	0	0	0	0	0	1	0	1	0	0	0	0	0	0	0	0	0	1	0	0	0	3
L-alanine-DL-glutamate epimerase	0	0	0	0	0	0	1	0	4	0	0	0	3	0	0	0	0	0	0	0	0	0	0	0	3
L-fucose mutarotase	0	0	0	0	0	0	3	0	2	0	1	0	0	0	0	0	0	0	0	0	0	0	0	0	3
Lacto-N-biose phosphorylase (EC 2.4.1.211)	1	0	1	0	0	0	0	0	0	0	0	0	0	0	0	0	0	0	1	0	0	0	0	0	3
Lipid-A-disaccharide synthase (EC 2.4.1.182)	0	0	0	0	0	0	0	0	2	0	3	0	0	0	0	0	0	0	0	0	0	0	1	0	3
Lipopolysaccharide heptosyltransferase I (EC 2.4.1.-)	0	0	0	0	0	0	1	0	0	0	0	0	1	0	0	0	0	0	0	0	0	0	2	0	3
Low molecular weight protein tyrosine phosphatase (EC 3.1.3.48)	0	0	2	0	0	0	0	0	0	0	0	0	0	0	0	0	0	1	0	0	0	1	0	0	3
Lysine-arginine-ornithine-binding periplasmic protein precursor (TC 3.A.1.3.1)	0	0	0	0	0	0	0	0	0	0	0	0	1	0	0	0	0	0	1	1	0	0	0	0	3
Maltose-6'-phosphate glucosidase (EC 3.2.1.122)	0	0	0	0	0	0	0	0	2	0	0	0	9	0	0	0	0	0	0	0	1	0	0	0	3
Maltose/maltodextrin ABC transporter, permease protein MalG	0	0	0	0	0	0	0	0	1	0	0	1	0	0	0	0	0	0	0	0	0	0	0	1	3
Menaquinone via futalosine step 2	0	0	0	0	0	0	5	0	0	0	0	0	4	0	0	0	0	0	0	0	0	0	1	0	3
Metal-dependent hydrolase COG0491 with rhodanese-homology domain (RHOD)	0	0	0	0	1	0	0	0	0	0	0	0	0	0	0	0	0	0	4	0	0	0	1	0	3
Metallo-beta-lactamase family protein, RNA-specific	0	0	4	1	0	0	0	0	0	0	0	0	0	0	0	0	0	0	1	0	0	0	0	0	3
Methionine repressor MetJ	0	0	0	0	2	0	0	0	0	0	0	0	0	0	0	0	0	0	1	0	1	0	0	0	3
Molybdenum cofactor biosynthesis protein MoaA	0	0	0	0	0	0	0	0	2	0	4	0	0	0	0	0	0	0	0	0	1	0	0	0	3
Molybdenum cofactor biosynthesis protein MoaE	0	0	0	0	0	0	0	0	0	0	0	0	0	0	0	0	3	0	1	0	1	0	0	0	3
Multiple sugar ABC transporter, membrane-spanning permease protein MsmG	0	0	1	0	0	0	0	1	0	0	0	0	0	1	0	0	0	0	0	0	0	0	0	0	3
N-acetyl-L,L-diaminopimelate aminotransferase (EC 2.6.1.-)	0	0	0	0	0	0	0	0	0	0	0	0	2	0	0	0	0	0	1	0	1	0	0	0	3
Na+/H+ antiporter	0	0	0	0	0	0	0	0	0	0	0	1	0	0	0	0	0	0	1	0	1	0	0	0	3
NADH-ubiquinone oxidoreductase chain I (EC 1.6.5.3)	0	0	0	0	0	1	0	0	1	0	0	0	0	0	0	0	5	0	0	0	0	0	0	0	3
NADH-ubiquinone oxidoreductase chain J (EC 1.6.5.3)	2	0	1	0	0	0	0	0	0	0	0	0	0	0	0	0	0	0	0	0	0	1	0	0	3
Ni,Fe-hydrogenase III large subunit	0	0	0	0	0	0	2	0	0	0	0	0	0	0	0	0	0	0	0	0	0	0	5	9	3
Nickel-dependent hydrogenase, large subunit	0	0	0	0	0	1	0	0	1	0	1	0	0	0	0	0	0	0	0	0	0	0	0	0	3
Nitrite reductase [NAD(P)H] large subunit (EC 1.7.1.4)	0	0	10	1	0	0	0	0	0	0	0	0	0	0	0	0	0	0	0	0	1	0	0	0	3
Outer membrane vitamin B12 receptor BtuB	0	0	0	0	0	0	0	0	0	0	2	0	0	0	0	0	0	0	1	0	2	0	0	0	3
Peptide transport system ATP-binding protein sapF (TC 3.A.1.5.5)	0	1	0	0	0	0	0	0	1	0	1	0	0	0	0	0	0	0	0	0	0	0	0	0	3
Peroxide stress regulator PerR, FUR family	0	0	0	2	0	0	0	0	0	0	0	0	0	1	0	0	0	0	0	0	0	1	0	0	3
Phosphate acetyltransferase (EC 2.3.1.8), ethanolamine utilization-specific	0	0	0	0	0	3	0	0	0	0	0	0	0	0	0	0	3	0	0	0	2	0	0	0	3
Phosphoheptose isomerase 1 (EC 5.3.1.-)	0	0	0	0	2	1	0	1	0	0	0	0	0	0	0	0	0	0	0	0	0	0	0	0	3
photosystem II protein D1 (PsbA)	0	0	0	0	0	0	0	1	0	0	0	0	0	0	0	1	0	0	0	0	0	1	0	0	3
Polyferredoxin NapH (periplasmic nitrate reductase)	0	0	0	0	0	0	0	0	0	0	1	0	0	0	0	0	0	0	1	0	2	0	0	0	3
Polyhydroxyalkanoate granule-associated protein PhaF	0	0	0	0	0	1	0	0	0	0	0	0	0	0	0	0	0	0	0	1	0	4	0	0	3
Polyphosphate kinase (EC 2.7.4.1)	0	0	0	0	0	0	0	0	0	0	1	0	1	0	0	0	2	0	0	0	0	0	0	0	3
Predicted transcriptional regulator of N-Acetylglucosamine utilization, LacI family	0	0	0	0	0	0	0	0	0	0	0	0	0	1	0	2	0	0	0	0	0	1	0	0	3
Prephenate and/or arogenate dehydrogenase (unknown specificity) (EC 1.3.1.12)(EC 1.3.1.43)	0	0	0	0	0	0	0	1	0	0	0	0	0	0	0	0	1	2	0	0	0	0	0	0	3
Probable Ni/Fe-hydrogenase 2 B-type cytochrome subunit	0	0	0	0	0	0	0	0	1	0	1	0	0	0	2	0	0	0	0	0	0	0	0	0	3
Propanediol utilization polyhedral body protein PduU	0	0	0	0	0	1	0	0	0	0	0	0	0	0	0	0	2	0	0	0	0	0	4	0	3
Proteasome-activating AAA-ATPase (PAN), archaeal	0	0	1	1	0	0	0	0	0	0	0	0	0	0	0	0	0	0	0	1	0	0	0	0	3
Protein of unknown function DUF1009 clustered with KDO2-Lipid A biosynthesis genes	0	0	0	0	0	0	0	0	3	0	1	0	0	0	0	0	0	0	0	0	0	0	1	0	3
Protoporphyrinogen IX oxidase, aerobic (EC 1.3.3.4)	0	0	0	0	0	0	0	2	0	0	0	0	0	0	0	1	0	0	0	0	0	0	0	4	3
PTS system, galactose-specific IIA component (EC 2.7.1.69)	0	3	1	0	0	0	0	0	0	0	0	0	0	0	0	0	2	0	0	0	0	0	0	0	3
Putative EsaC protein analog (Listeria type 3)	0	0	2	0	0	0	0	0	0	0	0	0	0	0	0	0	3	2	0	0	0	0	0	0	3
Putative GTP-binding protien TM0445	0	0	0	0	0	0	0	0	0	1	0	0	0	0	0	0	1	0	2	0	0	0	0	0	3
Putative iron-containing NADPH-dependent propanol dehydrogenase	0	0	0	0	0	0	0	0	0	1	1	1	0	0	0	0	0	0	0	0	0	0	0	0	3
Putative lipase in cluster with Phosphatidate cytidylyltransferase	0	0	0	0	0	0	0	0	3	0	1	0	0	0	0	0	2	0	0	0	0	0	0	0	3
Putative peptidoglycan bound protein (LPXTG motif) Lmo0159 homolog	0	0	1	0	0	0	0	0	0	0	1	0	0	0	0	0	0	0	0	0	0	0	0	3	3
Putative secretion accessory protein EsaB/YukD	0	0	1	0	0	0	0	0	0	0	2	2	0	0	0	0	0	0	0	0	0	0	0	0	3
Quinolinate synthetase (EC 4.1.99.-)	0	0	0	0	0	0	0	0	0	0	0	0	1	2	0	0	0	0	0	3	0	0	0	0	3
RD1 region associated protein Rv3879c	0	0	0	0	0	0	0	0	0	2	0	0	0	0	2	0	0	1	0	0	0	0	0	0	3
Retron-type reverse transcriptase	0	0	1	9	0	0	0	0	0	0	0	0	0	0	1	0	0	0	0	0	0	0	0	0	3
Ribitol 2-dehydrogenase (EC 1.1.1.56)	0	0	0	0	0	1	0	1	0	0	0	0	0	0	0	1	0	0	0	0	0	0	0	0	3
Ribonuclease T (EC 3.1.13.-)	0	0	0	0	0	0	0	0	1	0	2	0	0	0	0	0	0	0	0	0	0	0	1	0	3
S-nitrosomycothiol reductase MscR	0	0	1	1	0	0	0	0	0	0	0	0	0	0	0	0	0	0	0	1	0	0	0	0	3
Sensor histidine kinase VncS	0	0	0	1	0	0	0	0	0	0	0	0	0	0	0	0	0	0	0	1	0	0	0	1	3
Serine-protein kinase rsbW (EC 2.7.11.1)	0	0	0	2	0	0	0	0	0	0	0	0	0	0	0	0	0	0	0	4	0	6	0	0	3
Sigma factor RpoE negative regulatory protein RseA	0	0	0	0	0	0	0	0	1	0	0	0	0	0	0	0	0	0	2	0	1	0	0	0	3
Sortase	0	1	1	0	0	3	0	0	0	0	0	0	0	0	0	0	0	0	0	0	0	0	0	0	3
Sporulation initiation phosphotransferase (Spo0F)	0	0	2	4	0	0	0	0	0	0	0	0	0	0	0	0	0	0	2	0	0	0	0	0	3
Stage II sporulation protein D (SpoIID)	0	0	0	0	0	0	0	0	0	0	1	0	2	0	0	0	0	0	0	0	1	0	0	0	3
Substrate-specific component PanT of predicted pantothenate ECF transporter	0	0	0	0	0	0	0	0	0	1	0	0	0	0	0	0	0	0	1	1	0	0	0	0	3
Threonine dehydratase, catabolic (EC 4.3.1.19)	0	0	0	0	0	14	0	0	0	0	0	0	0	0	0	0	32	8	0	0	0	0	0	0	3
tmRNA-binding protein SmpB	0	0	0	1	0	0	0	1	0	0	0	0	0	0	0	0	0	0	0	0	0	0	1	0	3
Transcription elongation factor GreB	0	0	0	0	3	0	0	0	1	0	2	0	0	0	0	0	0	0	0	0	0	0	0	0	3
Transcriptional activator MetR	0	0	0	0	0	0	0	0	0	0	0	0	0	0	0	0	0	0	2	0	1	0	1	0	3
Transcriptional regulatory protein basR/pmrA	0	0	0	1	0	0	0	0	0	0	0	0	1	0	0	0	0	0	0	1	0	0	0	0	3
Transcriptional repressor of PutA and PutP	0	0	0	0	0	0	1	0	0	0	0	0	0	0	0	0	2	0	0	0	1	0	0	0	3
Transmembrane component of general energizing module of ECF transporters	0	0	0	1	0	0	0	0	0	2	0	0	0	0	0	0	0	0	0	0	0	3	0	0	3
Type I secretion outer membrane protein, TolC precursor	0	0	0	0	0	1	0	0	0	0	0	0	0	0	0	0	15	1	0	0	0	0	0	0	3
Type III secretion inner membrane protein SctL	0	0	0	0	0	0	0	0	1	0	1	0	0	0	0	0	0	0	0	0	2	0	0	0	3
Type III secretion outermembrane pore forming protein (YscC,MxiD,HrcC, InvG)	2	0	0	0	0	0	0	0	0	0	0	0	2	0	0	0	0	0	1	0	0	0	0	0	3
Type IV fimbrial assembly, ATPase PilB	0	0	2	0	0	0	0	0	1	0	0	0	0	0	0	0	0	0	4	0	0	0	0	0	3
Uracil permease	0	0	0	0	0	0	0	0	0	0	1	0	3	0	0	0	0	0	0	0	5	0	0	0	3
Xanthine/uracil/thiamine/ascorbate permease family protein	0	0	0	0	0	0	0	0	0	1	0	0	0	0	0	0	0	0	0	0	1	0	0	1	3
YjeF protein, C-terminal domain	0	0	0	0	0	0	0	0	0	1	0	1	0	0	0	0	0	1	0	0	0	0	0	0	3
YjeF protein, function unknown	0	0	0	0	0	0	1	0	1	0	0	0	0	0	0	0	2	0	0	0	0	0	0	0	3
(R)-citramalate synthase (EC 2.3.1.182)	0	0	0	0	0	0	0	2	0	0	0	0	0	0	0	3	0	0	0	0	0	0	0	0	2
[Ni/Fe] hydrogenase, group 1, small subunit	0	0	0	0	0	0	9	0	0	0	0	0	5	0	0	0	0	0	0	0	0	0	0	0	2
[Protein-PII] uridylyltransferase (EC 2.7.7.59)	0	0	0	0	0	0	0	0	0	0	0	0	0	0	0	0	1	0	1	0	0	0	0	0	2
2-dehydro-3-deoxyphosphogalactonate aldolase (EC 4.1.2.21)	0	0	0	0	0	0	0	0	0	1	0	0	0	0	1	0	0	0	0	0	0	0	0	0	2
2-Oxobutyrate oxidase, putative	0	0	0	0	0	0	7	0	0	0	0	0	0	0	0	0	0	0	0	0	2	0	0	0	2
3-hydroxyisobutyryl-CoA hydrolase (EC 3.1.2.4)	0	0	3	2	0	0	0	0	0	0	0	0	0	0	0	0	0	0	0	0	0	0	0	0	2
3-ketoacyl-CoA thiolase [isoleucine degradation] (EC 2.3.1.16)	1	0	0	0	0	0	0	0	0	0	0	0	0	0	0	0	0	0	0	0	0	0	0	1	2
3-methyl-2-oxobutanoate hydroxymethyltransferase (EC 2.1.2.11)	0	0	0	0	0	0	0	0	0	0	0	0	2	0	0	0	1	0	0	0	0	0	0	0	2
ABC transporter membrane-spanning permease, Pep export, Vex3	0	0	0	0	0	0	0	0	0	1	0	3	0	0	0	0	0	0	0	0	0	0	0	0	2
ABC-type nitrate/sulfonate/bicarbonate transport systems, periplasmic components	0	0	0	0	0	0	0	0	0	0	0	0	0	0	1	0	0	0	1	0	0	0	0	0	2
Acetyl-coenzyme A synthetase (EC 6.2.1.1)	0	0	0	0	0	0	0	0	0	0	0	0	2	0	0	0	0	0	1	0	0	0	0	0	2
Aconitate hydratase 2 (EC 4.2.1.3)	0	0	0	1	0	0	0	0	0	0	0	0	0	0	0	0	2	0	0	0	0	0	0	0	2
Adenylate cyclase (EC 4.6.1.1)	0	0	0	0	0	0	0	0	0	0	1	0	0	0	0	0	0	0	0	0	0	5	0	0	2
Aggregation substance Asa1/PrgB	0	0	0	2	0	0	0	0	0	0	0	0	0	0	0	0	0	0	0	0	0	6	0	0	2
Agmatinase (EC 3.5.3.11)	0	0	0	0	0	0	1	0	0	0	0	0	0	0	0	0	4	0	0	0	0	0	0	0	2
Alpha-glucosidase (EC 3.2.1.20)	0	0	0	0	0	0	0	0	2	0	0	0	0	0	0	0	1	0	0	0	0	0	0	0	2
Arginine/agmatine antiporter	0	0	0	0	0	0	0	0	0	0	0	0	0	0	0	0	1	1	0	0	0	0	0	0	2
Ascorbate-specific PTS system, EIIC component	0	0	0	0	0	0	0	1	0	0	0	0	0	0	0	0	0	0	0	0	0	0	1	0	2
Aspartate 1-decarboxylase (EC 4.1.1.11)	0	0	0	0	0	0	0	1	0	0	0	0	0	0	0	0	3	0	0	0	0	0	0	0	2
ATPase component CbiO of energizing module of cobalt ECF transporter	1	0	0	0	0	0	0	0	0	1	0	0	0	0	0	0	0	0	0	0	0	0	0	0	2
Benzoate-CoA ligase (EC 6.2.1.25)	0	0	0	1	0	0	0	0	0	0	0	0	0	0	0	0	0	0	0	0	0	1	0	0	2
Beta-glucosidase (EC 3.2.1.21)	0	0	0	0	0	0	0	0	0	0	0	1	1	0	0	0	0	0	0	0	0	0	0	0	2
Biotin synthesis protein bioG	0	0	0	0	0	0	0	0	1	0	1	0	0	0	0	0	0	0	0	0	0	0	0	0	2
Carbohydrate Esterase Family 4	0	0	0	0	0	0	0	0	3	0	1	0	0	0	0	0	0	0	0	0	0	0	0	0	2
Carbon monoxide dehydrogenase small chain (EC 1.2.99.2)	0	0	0	0	0	0	0	3	0	0	0	0	0	0	0	0	0	1	0	0	0	0	0	0	2
Cell division protein BolA	0	0	0	0	0	0	0	0	0	0	0	0	0	0	0	0	0	0	1	0	2	0	0	0	2
Cell division protein FtsL	0	0	0	0	0	0	0	0	0	0	0	2	0	0	0	0	0	0	0	0	0	4	0	0	2
Chromosome (plasmid) partitioning protein ParB-2	0	0	0	0	0	0	0	0	0	2	0	0	0	0	0	0	0	0	0	0	2	0	0	0	2
Cob(II)alamin reductase	5	0	0	0	0	0	0	0	1	0	0	0	0	0	0	0	0	0	0	0	0	0	0	0	2
Cobalt/zinc/cadmium efflux RND transporter, membrane fusion protein, CzcB family	0	0	0	0	0	0	0	0	0	0	0	0	0	0	0	0	1	0	0	0	0	1	0	0	2
CobN component of cobalt chelatase involved in B12 biosynthesis	0	0	0	0	0	0	0	0	0	0	0	0	6	0	0	0	0	0	1	0	0	0	0	0	2
COG1306 predicted glycoside hydrolase	0	0	0	0	0	0	1	0	4	0	0	0	0	0	0	0	0	0	0	0	0	0	0	0	2
CRISPR-associated helicase Cas3	0	0	0	0	0	0	0	0	1	0	1	0	0	0	0	0	0	0	0	0	0	0	0	0	2
CRISPR-associated protein Cas1	0	0	0	0	0	0	0	0	0	0	1	0	0	0	0	0	0	0	0	0	1	0	0	0	2
CRISPR-associated protein, CT1134 family	0	0	5	0	0	0	0	0	0	0	1	0	0	0	0	0	0	0	0	0	0	0	0	0	2
Curli production assembly/transport component CsgG	0	0	0	0	0	0	2	0	0	0	0	0	2	0	0	0	0	0	0	0	0	0	0	0	2
D-amino acid dehydrogenase large subunit (EC 1.4.99.1)	0	0	0	0	0	0	0	0	7	0	0	0	0	0	0	0	0	0	0	0	1	0	0	0	2
D-glycerate transporter (predicted)	0	0	2	0	0	0	0	0	1	0	0	0	0	0	0	0	0	0	0	0	0	0	0	0	2
D-glycero-D-manno-heptose 1-phosphate guanosyltransferase	0	0	0	0	0	0	0	0	0	0	0	0	1	0	0	0	0	0	0	0	0	1	0	0	2
Diacylglycerol kinase (EC 2.7.1.107)	0	0	0	0	0	0	0	0	0	0	0	0	0	0	0	0	0	0	0	0	1	0	1	0	2
Dihydroorotate dehydrogenase (EC 1.3.3.1)	0	0	0	0	0	0	0	0	0	0	0	0	0	0	0	0	1	0	1	0	0	0	0	0	2
DNA helicase IV	0	0	0	0	0	0	0	0	0	0	0	0	1	0	0	0	0	1	0	0	0	0	0	0	2
DNA polymerase III epsilon subunit (EC 2.7.7.7)	0	0	0	0	0	0	0	0	0	0	0	1	0	0	0	0	0	0	0	1	0	0	0	0	2
Electron transport complex protein RnfE	0	0	0	0	0	0	0	0	1	0	1	0	0	0	0	0	0	0	0	0	0	0	0	0	2
Enoyl-[acyl-carrier-protein] reductase [NADPH] (EC 1.3.1.10)	0	0	0	0	0	0	0	0	0	0	0	0	0	0	0	0	0	1	0	0	0	0	0	1	2
Enterochelin uptake periplasmic binding protein	0	0	0	0	0	0	0	0	0	0	0	0	0	0	0	0	0	0	2	0	2	0	0	0	2
Ethanolamine two-component response regulator	0	0	0	0	0	1	0	0	0	0	3	0	0	0	0	0	0	0	0	0	0	0	0	0	2
Exodeoxyribonuclease I (EC 3.1.11.1)	0	0	0	0	0	0	0	0	0	0	1	0	0	0	0	0	0	0	0	0	0	0	1	0	2
Ferredoxin--NADP(+) reductase (EC 1.18.1.2)	0	0	0	0	0	0	0	0	1	0	0	0	0	0	0	0	1	0	0	0	0	0	0	0	2
Ferredoxin, 2Fe-2S	0	0	1	0	0	0	0	0	0	0	0	0	0	0	0	0	2	0	0	0	0	0	0	0	2
Flagellar basal-body rod protein FlgG	0	0	0	2	0	1	0	0	0	0	0	0	0	0	0	0	0	0	0	0	0	0	0	0	2
Flagellar biosynthesis protein FliC	0	0	0	0	0	0	0	0	0	0	0	0	0	0	0	0	7	3	0	0	0	0	0	0	2
Flagellar hook-associated protein FlgL	0	0	0	0	0	0	0	0	1	0	0	0	0	0	0	0	0	0	0	0	1	0	0	0	2
Flagellin protein FlaA	0	0	3	0	0	0	0	0	0	4	0	0	0	0	0	0	0	0	0	0	0	0	0	0	2
Formate efflux transporter (TC 2.A.44 family)	0	0	0	0	0	0	0	0	1	0	1	0	0	0	0	0	0	0	0	0	0	0	0	0	2
Formate hydrogenlyase subunit 3	0	0	0	0	0	0	0	0	0	0	0	0	0	0	0	0	0	0	1	0	0	0	0	2	2
Frataxin homolog CyaY, facilitates iron supply for heme A synthesis or Fe-S cluster assembly	0	0	0	0	0	0	0	0	0	0	0	0	0	0	0	0	1	0	1	0	0	0	0	0	2
Fumarate hydratase class I, anaerobic (EC 4.2.1.2)	0	0	0	0	0	0	0	0	2	0	0	0	0	0	0	0	8	0	0	0	0	0	0	0	2
Functional role page for TorCAD operon transcriptional regulatory protein TorR	0	0	0	0	0	0	0	0	0	1	0	2	0	0	0	0	0	0	0	0	0	0	0	0	2
Galactose operon repressor, GalR-LacI family of transcriptional regulators	0	1	0	0	0	0	0	0	0	0	0	0	0	0	0	0	2	0	0	0	0	0	0	0	2
Glucose-1-phosphate cytidylyltransferase (EC 2.7.7.33)	0	0	0	0	0	0	3	0	2	0	0	0	0	0	0	0	0	0	0	0	0	0	0	0	2
Glutamate decarboxylase (EC 4.1.1.15)	0	0	0	0	0	0	1	0	0	0	0	0	0	0	0	0	0	0	0	0	0	0	1	0	2
Glutamate--cysteine ligase (EC 6.3.2.2)	0	0	0	0	0	0	0	0	0	1	0	0	0	0	0	0	1	0	0	0	0	0	0	0	2
Glutamate--cysteine ligase (EC 6.3.2.2), divergent, of Alpha- and Beta-proteobacteria type	0	0	0	0	0	0	0	0	1	0	0	0	0	0	0	0	3	0	0	0	0	0	0	0	2
Glutamine amidotransferase chain of NAD synthetase	0	0	0	0	0	0	0	0	0	0	0	0	0	0	0	1	0	0	0	0	0	7	0	0	2
Glutamyl-tRNA reductase (EC 1.2.1.70)	0	0	0	0	0	0	0	1	0	0	0	0	0	0	0	0	0	0	2	0	0	0	0	0	2
Glutathione synthetase (EC 6.3.2.3)	0	0	0	0	0	0	0	0	0	0	0	0	0	0	0	0	11	1	0	0	0	0	0	0	2
Glycine oxidase ThiO (EC 1.4.3.19)	0	0	2	1	0	0	0	0	0	0	0	0	0	0	0	0	0	0	0	0	0	0	0	0	2
Glycogen branching enzyme, GH-57-type, archaeal (EC 2.4.1.18)	0	0	0	0	0	0	0	0	0	0	0	0	1	0	0	0	0	0	0	0	1	0	0	0	2
Hcp transcriptional regulator HcpR (Crp/Fnr family)	0	0	0	0	0	0	0	0	1	0	1	0	0	0	0	0	0	0	0	0	0	0	0	0	2
Heme efflux system ATPase HrtA	0	0	0	0	0	0	0	0	0	0	0	0	0	0	0	0	0	0	1	0	1	0	0	0	2
hydrogenase, subunit gamma related protein	0	0	0	0	0	0	0	0	0	0	0	0	1	0	1	0	0	0	0	0	0	0	0	0	2
Hydrolase (HAD superfamily) in cluster with DUF1447	0	0	0	0	0	0	0	1	0	0	0	0	0	0	0	0	0	0	0	0	1	0	0	0	2
Hypothetical similar to thiamin biosynthesis lipoprotein ApbE	1	0	0	0	0	0	1	0	0	0	0	0	0	0	0	0	0	0	0	0	0	0	0	0	2
Imidazoleglycerol-phosphate dehydratase (EC 4.2.1.19)	0	0	0	0	0	0	0	0	0	0	0	0	0	0	0	4	0	0	0	0	0	0	0	1	2
intein-containing	0	0	0	0	0	0	1	0	0	0	0	0	0	1	0	0	0	0	0	0	0	0	0	0	2
internalin, putative	0	0	0	0	0	0	0	0	1	0	0	0	6	0	0	0	0	0	0	0	0	0	0	0	2
internalin, putative (LPXTG motif)	0	0	0	0	0	0	0	0	0	0	0	0	1	0	0	0	0	0	0	0	0	3	0	0	2
Iron-sulfur cluster regulator IscR	0	0	0	0	0	0	0	0	0	0	0	0	1	0	0	0	0	0	3	0	0	0	0	0	2
Isopentenyl-diphosphate delta-isomerase, FMN-dependent (EC 5.3.3.2)	0	1	1	0	0	0	0	0	0	0	0	0	0	0	0	0	0	0	0	0	0	0	0	0	2
Kup system potassium uptake protein	2	2	0	0	0	0	0	0	0	0	0	0	0	0	0	0	0	0	0	0	0	0	0	0	2
L-aminoadipate-semialdehyde dehydrogenase large subunit (EC 1.2.1.31)	0	0	0	0	3	0	0	0	0	0	0	0	0	0	2	0	0	0	0	0	0	0	0	0	2
L-serine dehydratase 1 (EC 4.3.1.17)	0	0	0	0	0	0	0	0	0	0	0	0	0	0	0	0	7	2	0	0	0	0	0	0	2
L-threonine 3-O-phosphate decarboxylase (EC 4.1.1.81)	0	0	0	0	0	0	0	0	0	0	0	0	0	0	0	0	0	0	1	1	0	0	0	0	2
Lactose and galactose permease, GPH translocator family	0	0	0	0	0	0	0	0	0	1	0	0	0	0	0	1	0	0	0	0	0	0	0	0	2
Lipid carrier : UDP-N-acetylgalactosaminyltransferase (EC 2.4.1.-)	0	0	1	0	0	0	0	0	0	0	0	0	0	0	0	0	0	1	0	0	0	0	0	0	2
LysR family transcriptional regulator PA2758	0	0	0	0	0	0	0	0	0	1	1	0	0	0	0	0	0	0	0	0	0	0	0	0	2
Malolactic regulator	0	0	2	0	0	0	0	0	0	0	0	0	0	0	0	1	0	0	0	0	0	0	0	0	2
Mannitol-1-phosphate 5-dehydrogenase (EC 1.1.1.17)	0	0	0	0	0	1	0	0	0	0	0	0	0	0	0	0	6	0	0	0	0	0	0	0	2
Membrane fusion component of tripartite multidrug resistance system	0	0	0	0	0	0	4	0	0	0	1	0	0	0	0	0	0	0	0	0	0	0	0	0	2
Methionine transporter MetT	0	0	0	0	0	0	0	0	0	0	1	0	3	0	0	0	0	0	0	0	0	0	0	0	2
Molybdopterin-guanine dinucleotide biosynthesis protein MobB	0	0	0	0	0	0	0	0	0	0	0	0	2	0	0	0	1	0	0	0	0	0	0	0	2
N-acetyl-gamma-glutamyl-phosphate reductase (EC 1.2.1.38)	0	0	0	0	0	1	0	0	0	0	0	0	0	0	0	1	0	0	0	0	0	0	0	0	2
N-acetylglucosamine-1-phosphate uridyltransferase (EC 2.7.7.23)	0	0	0	0	0	0	0	0	0	0	1	0	1	0	0	0	0	0	0	0	0	0	0	0	2
N-acetylneuraminate synthase (EC 2.5.1.56)	0	0	0	0	0	0	0	0	0	0	0	0	24	0	0	0	0	0	0	0	4	0	0	0	2
Na/Pi cotransporter II-related protein	0	0	0	0	0	4	0	0	0	0	0	0	0	0	0	0	0	0	0	0	0	5	0	0	2
NAD-dependent deacetylase	0	0	0	0	0	0	0	0	0	0	0	0	2	0	0	0	0	0	0	0	1	0	0	0	2
NADH-dependent butanol dehydrogenase A (EC 1.1.1.-)	0	0	0	0	0	4	0	0	0	0	0	0	0	0	0	0	0	0	0	0	0	2	0	0	2
NADH-ubiquinone oxidoreductase chain C (EC 1.6.5.3)	0	0	0	0	0	0	0	0	0	1	0	0	0	0	0	0	1	0	0	0	0	0	0	0	2
NADH-ubiquinone oxidoreductase chain F (EC 1.6.5.3)	0	0	0	0	0	0	0	0	0	3	0	0	0	0	0	0	8	0	0	0	0	0	0	0	2
NADH-ubiquinone oxidoreductase chain G (EC 1.6.5.3)	0	0	0	0	0	0	0	0	0	2	0	0	0	0	0	0	5	0	0	0	0	0	0	0	2
Nicotinate-nucleotide--dimethylbenzimidazole phosphoribosyltransferase (EC 2.4.2.21)	0	0	0	0	0	0	0	0	1	0	0	0	0	0	0	0	0	0	0	0	1	0	0	0	2
Nitrate/nitrite sensor protein (EC 2.7.3.-)	0	0	0	0	0	0	0	0	0	0	1	0	0	0	0	0	0	0	1	0	0	0	0	0	2
Nitrite reductase [NAD(P)H] small subunit (EC 1.7.1.4)	0	0	1	1	0	0	0	0	0	0	0	0	0	0	0	0	0	0	0	0	0	0	0	0	2
Nitrous oxide reductase maturation protein NosF (ATPase)	1	0	0	0	0	0	0	0	0	0	0	0	0	0	1	0	0	0	0	0	0	0	0	0	2
Nucleotide excision repair protein, with UvrB/UvrC motif	0	0	0	0	0	0	0	1	0	0	0	0	0	0	0	1	0	0	0	0	0	0	0	0	2
Octanoate-[acyl-carrier-protein]-protein-N-octanoyltransferase	0	0	0	0	0	0	0	0	0	0	2	0	0	0	0	0	0	0	0	0	0	0	1	0	2
Peptide transport system permease protein sapC (TC 3.A.1.5.5)	0	0	0	0	0	0	0	0	0	0	0	0	1	0	0	0	0	0	1	0	0	0	0	0	2
Peptidyl-prolyl cis-trans isomerase ppiC (EC 5.2.1.8)	0	0	0	0	0	0	0	0	0	0	0	0	0	0	0	0	1	1	0	0	0	0	0	0	2
Periplasmic [Fe] hydrogenase (EC 1.12.7.2)	0	0	0	0	0	0	0	0	0	0	0	2	1	0	0	0	0	0	0	0	0	0	0	0	2
periplasmic fructose-binding protein component of signal transduction system LevT	0	0	0	0	0	0	0	0	0	0	0	2	0	0	0	0	0	1	0	0	0	0	0	0	2
Periplasmic thiol:disulfide oxidoreductase DsbB, required for DsbA reoxidation	0	0	0	0	0	0	0	0	0	0	0	0	0	0	0	0	0	0	0	0	1	1	0	0	2
Phenazine biosynthesis protein PhzF	0	0	0	0	0	0	0	0	1	0	1	0	0	0	0	0	0	0	0	0	0	0	0	0	2
Phosphate starvation-inducible ATPase PhoH with RNA binding motif	0	0	0	0	0	0	0	0	0	0	0	1	0	0	0	0	6	0	0	0	0	0	0	0	2
Phosphatidate cytidylyltransferase (EC 2.7.7.41)	0	0	0	0	0	0	0	0	0	0	0	1	0	0	0	0	0	0	1	0	0	0	0	0	2
Poly(A) polymerase (EC 2.7.7.19)	0	0	0	0	0	0	0	0	0	0	1	0	0	0	0	0	3	0	0	0	0	0	0	0	2
Predicted nucleoside ABC transporter, ATP-binding component	0	0	2	0	0	0	0	0	0	0	0	0	1	0	0	0	0	0	0	0	0	0	0	0	2
Predicted transcriptional regulator LiuR of leucine degradation pathway, MerR family	0	0	0	1	0	0	0	0	0	0	0	0	1	0	0	0	0	0	0	0	0	0	0	0	2
Predicted transcriptional regulator of N-Acetylglucosamine utilization, GntR family	0	1	1	0	0	0	0	0	0	0	0	0	0	0	0	0	0	0	0	0	0	0	0	0	2
Predicted transcriptional regulator of the myo-inositol catabolic operon	0	0	0	0	0	0	0	0	0	0	0	0	2	0	0	0	0	0	0	0	2	0	0	0	2
Prephenate dehydratase (EC 4.2.1.51)	0	1	0	0	0	0	0	0	0	0	0	0	0	0	0	0	0	0	0	0	0	1	0	0	2
Probable exported or periplasmic protein in ApbE locus	0	0	0	0	0	0	0	0	0	0	2	0	0	0	0	0	0	0	2	0	0	0	0	0	2
PTS system, galactitol-specific IIB component (EC 2.7.1.69)	0	0	2	0	0	0	0	0	0	0	0	0	0	0	0	0	0	0	0	0	4	0	0	0	2
PTS system, glucitol/sorbitol-specific IIB component and second of two IIC components (EC 2.7.1.69)	0	0	0	1	0	1	0	0	0	0	0	0	0	0	0	0	0	0	0	0	0	0	0	0	2
Putative coproporphyrinogen III oxidase of BS HemN-type, oxygen-independent (EC 1.3.99.22), in heat shock gene cluster	0	0	0	0	0	0	0	0	0	1	0	1	0	0	0	0	0	0	0	0	0	0	0	0	2
putative Glutathione-regulated potassium-efflux system protein KefB	0	0	0	0	0	0	0	0	0	0	3	0	0	0	0	0	0	0	1	0	0	0	0	0	2
Putative gluthatione transporter,solute-binding component	0	0	0	0	4	0	0	0	0	0	0	0	0	0	5	0	0	0	0	0	0	0	0	0	2
Putative peptidoglycan bound protein (LPXTG motif) Lmo2179 homolog	7	0	0	0	0	0	1	0	0	0	0	0	0	0	0	0	0	0	0	0	0	0	0	0	2
Queuosine Biosynthesis QueE Radical SAM	0	0	0	0	0	0	0	2	0	0	0	0	0	0	0	1	0	0	0	0	0	0	0	0	2
quinoprotein alcohol dehydrogenase	0	0	1	0	0	0	0	0	0	0	0	0	0	0	0	0	0	1	0	0	0	0	0	0	2
Rare lipoprotein A precursor	0	0	0	0	0	0	0	0	0	0	0	0	0	0	0	0	1	0	0	0	1	0	0	0	2
Ribonuclease HI (EC 3.1.26.4)	1	0	0	0	0	0	0	0	0	0	0	0	0	0	0	0	0	0	0	0	1	0	0	0	2
Ribosomal protein S6 glutaminyl transferase	0	0	0	0	0	0	0	0	1	0	0	0	0	0	0	0	0	0	0	0	0	0	1	0	2
Ribosome-associated heat shock protein implicated in the recycling of the 50S subunit (S4 paralog)	0	0	0	0	0	0	0	0	0	0	1	0	0	0	0	0	0	0	1	0	0	0	0	0	2
RNA polymerase sigma factor for flagellar operon	0	0	0	0	0	0	1	0	0	0	0	0	0	0	0	0	1	0	0	0	0	0	0	0	2
RNA polymerase sigma factor SigB	0	0	0	0	0	0	0	0	1	0	0	1	0	0	0	0	0	0	0	0	0	0	0	0	2
RNA polymerase sigma-70 factor	0	0	0	0	0	0	0	0	0	0	1	0	17	0	0	0	0	0	0	0	0	0	0	0	2
Rossmann fold nucleotide-binding protein Smf possibly involved in DNA uptake	0	0	0	0	0	0	0	0	0	0	0	0	0	0	0	0	0	1	3	0	0	0	0	0	2
S-(hydroxymethyl)glutathione dehydrogenase (EC 1.1.1.284)	0	0	0	0	0	0	0	0	0	0	1	0	0	0	0	0	1	0	0	0	0	0	0	0	2
Sensor protein of zinc sigma-54-dependent two-component system	0	0	0	0	0	0	0	1	0	0	0	0	0	0	0	5	0	0	0	0	0	0	0	0	2
Serine phosphatase RsbU, regulator of sigma subunit	0	0	0	0	0	0	0	0	3	0	2	0	0	0	0	0	0	0	0	0	0	0	0	0	2
Serine protease precursor MucD/AlgY associated with sigma factor RpoE	0	0	0	0	0	0	0	0	0	0	0	0	1	0	0	0	0	0	5	0	0	0	0	0	2
Sialic acid-induced transmembrane protein YjhT(NanM), possible mutarotase	0	0	0	0	3	0	2	0	0	0	0	0	0	0	0	0	0	0	0	0	0	0	0	0	2
Signal recognition particle associated protein	0	0	0	0	0	0	0	0	0	0	0	1	0	0	0	0	0	0	0	0	0	0	0	1	2
Similarity with glutathionylspermidine synthase (EC 6.3.1.8), group 1	0	0	0	0	0	0	0	0	0	0	1	0	0	0	0	0	4	0	0	0	0	0	0	0	2
Sodium/glutamate symport protein	0	0	0	0	0	0	0	0	0	0	1	0	0	0	0	0	0	0	0	0	1	0	0	0	2
Spermidine N1-acetyltransferase (EC 2.3.1.57)	0	0	0	0	0	0	0	0	0	0	0	0	0	0	0	0	9	1	0	0	0	0	0	0	2
Stage V sporulation protein D (Sporulation-specific penicillin-binding protein)	0	0	0	0	0	0	1	0	0	0	0	0	0	0	0	0	0	0	0	0	0	0	1	0	2
Stage V sporulation protein whose disruption leads to the production of immature spores (SpoVK)	0	0	0	2	0	0	0	0	0	0	0	0	0	0	0	0	0	0	0	0	0	0	0	1	2
Succinyl-CoA:3-ketoacid-coenzyme A transferase subunit A (EC 2.8.3.5)	0	0	0	0	0	0	0	0	0	0	0	0	22	0	0	0	0	0	1	0	0	0	0	0	2
Sugar diacid utilization regulator SdaR	0	0	0	0	0	0	2	0	0	0	0	0	1	0	0	0	0	0	0	0	0	0	0	0	2
Sulfhydrogenase II subunit a	1	0	3	0	0	0	0	0	0	0	0	0	0	0	0	0	0	0	0	0	0	0	0	0	2
Thiamin pyrophosphokinase (EC 2.7.6.2)	0	0	0	0	0	0	0	0	0	0	0	3	0	0	0	0	0	1	0	0	0	0	0	0	2
Threonine dehydratase biosynthetic (EC 4.3.1.19)	0	0	0	0	0	0	0	0	0	0	0	0	0	0	0	0	0	0	2	0	0	0	2	0	2
Toxin co-regulated pilus biosynthesis protein T, putative ATP-binding translocase of TcpA	0	0	0	0	0	0	0	0	2	0	2	0	0	0	0	0	0	0	0	0	0	0	0	0	2
Transcriptional regulatory protein PhoP	0	0	0	3	0	0	0	0	0	0	0	0	0	0	0	0	6	0	0	0	0	0	0	0	2
Translation elongation factor 2	0	0	0	0	0	0	0	0	1	1	0	0	0	0	0	0	0	0	0	0	0	0	0	0	2
Transport ATP-binding protein CydC	0	0	0	0	0	0	0	0	0	0	0	3	0	0	0	0	0	0	0	0	0	0	0	1	2
Trimethylamine-N-oxide reductase (EC 1.6.6.9)	11	0	0	0	0	0	0	0	0	0	0	0	2	0	0	0	0	0	0	0	0	0	0	0	2
tRNA(Ile)-lysidine synthetase	2	0	0	0	0	0	0	0	0	0	0	0	0	0	0	0	0	0	1	0	0	0	0	0	2
Two-component response regulator VncR	0	0	0	1	0	3	0	0	0	0	0	0	0	0	0	0	0	0	0	0	0	0	0	0	2
Type I restriction-modification system, specificity subunit S (EC 3.1.21.3)	1	0	0	0	0	1	0	0	0	0	0	0	0	0	0	0	0	0	0	0	0	0	0	0	2
Type IV pilus biogenesis protein PilM	0	0	0	0	0	0	0	0	0	0	0	0	2	0	0	0	0	0	1	0	0	0	0	0	2
Type IV pilus biogenesis protein PilN	0	0	0	0	0	0	0	0	0	0	0	0	1	0	0	0	0	0	0	1	0	0	0	0	2
Type IV pilus biogenesis protein PilO	0	0	0	0	0	0	1	0	0	0	0	0	0	0	0	0	0	0	0	0	1	0	0	0	2
Undecaprenyl-phosphate N-acetylglucosaminyl 1-phosphate transferase (EC 2.7.8.-)	0	0	0	0	0	0	0	0	0	1	0	0	0	0	0	0	0	1	0	0	0	0	0	0	2
Universal stress protein G	0	0	0	0	0	0	0	0	0	0	0	0	0	0	0	0	12	7	0	0	0	0	0	0	2
Urea ABC transporter, ATPase protein UrtD	0	0	0	0	0	0	3	0	0	0	0	0	0	0	0	0	0	0	0	0	0	0	1	0	2
Urea ABC transporter, urea binding protein	0	0	0	0	0	0	3	0	0	0	0	0	0	0	0	0	1	0	0	0	0	0	0	0	2
Urease accessory protein UreF	0	0	0	0	0	0	0	0	0	0	0	0	0	0	0	1	0	0	0	0	0	1	0	0	2
Vitamin B12 ABC transporter, B12-binding component BtuF	0	0	0	0	0	0	0	0	0	0	0	0	0	0	0	0	0	0	0	1	0	0	1	0	2
Xanthine permease	3	0	0	0	0	0	0	0	0	0	0	0	0	0	0	0	0	0	0	0	1	0	0	0	2
[Ni/Fe] hydrogenase, group 1, large subunit	0	0	0	0	0	0	0	0	0	0	3	0	0	0	0	0	0	0	0	0	0	0	0	0	1
2-deoxyglucose-6-phosphate hydrolase YniC	0	0	0	0	0	0	0	0	0	0	0	0	0	0	0	0	1	0	0	0	0	0	0	0	1
2-ketoglutaric semialdehyde dehydrogenase (EC 1.2.1.26)	1	0	0	0	0	0	0	0	0	0	0	0	0	0	0	0	0	0	0	0	0	0	0	0	1
2-methylaconitate racemase	0	0	0	0	0	0	0	0	0	0	0	0	2	0	0	0	0	0	0	0	0	0	0	0	1
2-octaprenyl-3-methyl-6-methoxy-1,4-benzoquinol hydroxylase (EC 1.14.13.-)	0	0	0	0	0	0	0	0	0	0	0	0	0	0	0	0	3	0	0	0	0	0	0	0	1
3-hydroxyisobutyrate dehydrogenase (EC 1.1.1.31)	0	0	0	0	0	0	3	0	0	0	0	0	0	0	0	0	0	0	0	0	0	0	0	0	1
4-amino-6-deoxy-N-Acetyl-D-hexosaminyl-(Lipid carrier) acetyltrasferase	0	0	0	0	0	0	0	0	0	0	0	0	0	0	0	0	0	0	0	0	2	0	0	0	1
4-hydroxy-3-methylbut-2-enyl diphosphate reductase (EC 1.17.1.2)	0	0	0	0	0	0	0	0	0	0	1	0	0	0	0	0	0	0	0	0	0	0	0	0	1
4-hydroxyproline epimerase (EC 5.1.1.8)	0	0	1	0	0	0	0	0	0	0	0	0	0	0	0	0	0	0	0	0	0	0	0	0	1
5-keto-D-gluconate 5-reductase (EC 1.1.1.69)	0	0	0	0	0	0	0	0	0	0	0	0	0	0	0	0	1	0	0	0	0	0	0	0	1
5-methyl-dCTP pyrophosphohydrolase (EC 3.6.1.-)	0	0	0	0	0	0	0	0	0	0	0	0	0	0	0	0	0	0	0	0	0	0	1	0	1
5-methylthioribose kinase (EC 2.7.1.100)	0	0	0	0	0	0	0	0	0	0	0	0	0	0	1	0	0	0	0	0	0	0	0	0	1
6-phosphofructokinase class II (EC 2.7.1.11)	0	0	0	0	0	0	0	0	0	0	0	0	0	0	0	0	1	0	0	0	0	0	0	0	1
6-phosphofructokinase, eukaryotic type (EC 2.7.1.11)	0	0	0	0	0	0	0	0	0	1	0	0	0	0	0	0	0	0	0	0	0	0	0	0	1
ABC exporter for hemopore HasA, ATP-binding component HasD	0	0	0	1	0	0	0	0	0	0	0	0	0	0	0	0	0	0	0	0	0	0	0	0	1
ABC transporter membrane-spanning permease, Pep export, Vex1	0	0	0	0	0	0	0	0	0	0	0	1	0	0	0	0	0	0	0	0	0	0	0	0	1
ABC-type nitrate/sulfonate/bicarbonate transport system, ATPase component	0	0	0	0	0	0	0	0	0	0	0	0	1	0	0	0	0	0	0	0	0	0	0	0	1
ABC-type nitrate/sulfonate/bicarbonate transport system, permease component	0	0	1	0	0	0	0	0	0	0	0	0	0	0	0	0	0	0	0	0	0	0	0	0	1
Acetophenone carboxylase subunit Apc1	0	0	0	0	0	0	0	0	0	0	0	0	1	0	0	0	0	0	0	0	0	0	0	0	1
Acetyl-CoA:Cys-GlcN-Ins acetyltransferase, mycothiol synthase MshD	0	0	0	0	0	0	0	0	0	0	0	0	0	0	0	0	0	1	0	0	0	0	0	0	1
Acetylglutamate kinase (EC 2.7.2.8)	0	0	1	0	0	0	0	0	0	0	0	0	0	0	0	0	0	0	0	0	0	0	0	0	1
Additional component NikL of nickel ECF transporter	0	0	0	0	0	0	0	0	0	0	0	0	0	0	0	0	0	0	1	0	0	0	0	0	1
Adenosine (5')-pentaphospho-(5'')-adenosine pyrophosphohydrolase (EC 3.6.1.-)	0	0	0	0	0	0	0	0	0	0	1	0	0	0	0	0	0	0	0	0	0	0	0	0	1
Adenosylcobinamide-phosphate synthase	0	0	0	0	0	0	0	0	0	0	0	0	0	0	0	0	0	0	0	0	1	0	0	0	1
ADP compounds hydrolase NudE (EC 3.6.1.-)	0	0	0	0	0	0	0	0	0	0	1	0	0	0	0	0	0	0	0	0	0	0	0	0	1
Aldehyde dehydrogenase A (EC 1.2.1.22)	0	0	0	0	0	2	0	0	0	0	0	0	0	0	0	0	0	0	0	0	0	0	0	0	1
Alpha-galactosidase (EC 3.2.1.22)	0	0	0	0	0	0	0	0	0	0	0	0	0	0	0	0	0	0	0	0	1	0	0	0	1
Ammonium transporter	5	0	0	0	0	0	0	0	0	0	0	0	0	0	0	0	0	0	0	0	0	0	0	0	1
AMP nucleosidase (EC 3.2.2.4)	0	0	0	0	0	0	0	0	0	0	0	0	0	0	0	0	1	0	0	0	0	0	0	0	1
AMP/CMP kinase AK6	0	0	0	0	0	0	0	0	0	0	0	0	1	0	0	0	0	0	0	0	0	0	0	0	1
Anaerobic dehydrogenases, typically selenocysteine-containing	0	0	0	0	0	0	0	0	0	0	0	0	1	0	0	0	0	0	0	0	0	0	0	0	1
Antiadhesin Pls, binding to squamous nasal epithelial cells	0	1	0	0	0	0	0	0	0	0	0	0	0	0	0	0	0	0	0	0	0	0	0	0	1
Arginase (EC 3.5.3.1)	0	0	3	0	0	0	0	0	0	0	0	0	0	0	0	0	0	0	0	0	0	0	0	0	1
Arginine/ornithine antiporter	0	0	0	0	0	6	0	0	0	0	0	0	0	0	0	0	0	0	0	0	0	0	0	0	1
AscBF operon repressor	0	0	0	0	0	0	0	0	0	0	0	0	0	0	0	0	1	0	0	0	0	0	0	0	1
Asp-X dipeptidase	0	0	0	0	0	0	0	0	0	0	0	0	0	0	0	0	8	0	0	0	0	0	0	0	1
Asparagine synthetase [glutamine-hydrolyzing] (EC 6.3.5.4)	0	0	1	0	0	0	0	0	0	0	0	0	0	0	0	0	0	0	0	0	0	0	0	0	1
Assimilatory nitrate reductase large subunit (EC:1.7.99.4)	0	0	0	0	0	0	0	0	0	0	0	0	0	0	0	0	0	0	1	0	0	0	0	0	1
ATP phosphoribosyltransferase catalytic subunit (EC 2.4.2.17)	0	0	0	0	0	0	0	0	0	0	0	0	0	0	0	1	0	0	0	0	0	0	0	0	1
ATP-dependent RNA helicase RhlE	0	0	0	1	0	0	0	0	0	0	0	0	0	0	0	0	0	0	0	0	0	0	0	0	1
ATP-dependent RNA helicase VCA0061	0	0	0	0	0	0	0	0	0	0	0	0	0	0	0	0	0	0	0	1	0	0	0	0	1
ATP-dependent RNA helicase YxiN	0	0	0	0	0	0	0	0	0	0	0	0	0	0	0	0	0	0	0	1	0	0	0	0	1
ATP:Cob(I)alamin adenosyltransferase (EC 2.5.1.17), ethanolamine utilization	0	0	0	0	0	0	0	0	0	0	0	0	0	0	0	0	3	0	0	0	0	0	0	0	1
ATPase component YkoD of energizing module of thiamin-regulated ECF transporter for HydroxyMethylPyrimidine	0	0	0	0	0	0	0	0	0	0	0	0	0	0	0	0	0	0	0	0	1	0	0	0	1
Autolysis histidine kinase LytS	0	0	0	0	0	0	0	0	0	0	0	0	0	0	0	0	2	0	0	0	0	0	0	0	1
Bacilysin biosynthesis oxidoreductase BacC	0	0	0	0	0	0	0	1	0	0	0	0	0	0	0	0	0	0	0	0	0	0	0	0	1
Beta-glucanase precursor (EC 3.2.1.73)	0	0	0	0	0	0	0	0	0	0	0	0	1	0	0	0	0	0	0	0	0	0	0	0	1
Beta-glucoside bgl operon antiterminator, BglG family	0	0	0	0	0	0	0	0	0	0	1	0	0	0	0	0	0	0	0	0	0	0	0	0	1
Beta-lactamase (EC 3.5.2.6)	0	0	3	0	0	0	0	0	0	0	0	0	0	0	0	0	0	0	0	0	0	0	0	0	1
Bifunctional autolysin Atl	0	0	0	0	0	33	0	0	0	0	0	0	0	0	0	0	0	0	0	0	0	0	0	0	1
bifunctional hemolysin-adenylate cyclase precursor	0	0	0	0	0	0	0	0	0	0	0	0	0	0	0	0	0	1	0	0	0	0	0	0	1
Biopolymer transport ExbD protein	0	0	0	0	0	0	0	0	0	0	1	0	0	0	0	0	0	0	0	0	0	0	0	0	1
Biosynthetic arginine decarboxylase (EC 4.1.1.19)	0	0	0	0	0	0	0	0	0	0	0	0	0	0	0	0	1	0	0	0	0	0	0	0	1
Biotin synthesis protein bioC	0	0	0	0	0	0	0	0	1	0	0	0	0	0	0	0	0	0	0	0	0	0	0	0	1
Capsular polysaccharide synthesis enzyme Cap5E	0	0	0	0	0	0	0	0	0	0	0	0	2	0	0	0	0	0	0	0	0	0	0	0	1
Carbon monoxide dehydrogenase large chain (EC 1.2.99.2)	0	0	0	0	0	0	0	1	0	0	0	0	0	0	0	0	0	0	0	0	0	0	0	0	1
Cell surface protein IsdA, transfers heme from hemoglobin to apo-IsdC	0	0	0	0	0	0	0	0	0	0	0	0	0	1	0	0	0	0	0	0	0	0	0	0	1
Chemotaxis protein CheV (EC 2.7.3.-)	0	0	0	0	0	0	0	0	0	0	0	0	0	0	0	0	0	0	1	0	0	0	0	0	1
Chemotaxis protein methyltransferase CheR (EC 2.1.1.80)	0	0	0	0	0	0	0	0	0	0	0	1	0	0	0	0	0	0	0	0	0	0	0	0	1
Chemotaxis response - phosphatase CheZ	0	0	0	0	0	0	0	0	0	0	0	0	0	0	0	0	8	0	0	0	0	0	0	0	1
Chemotaxis response regulator protein-glutamate methylesterase CheB (EC 3.1.1.61)	0	0	0	0	0	0	0	0	1	0	0	0	0	0	0	0	0	0	0	0	0	0	0	0	1
ChlI component of cobalt chelatase involved in B12 biosynthesis	0	0	0	0	0	0	0	0	0	0	0	0	0	0	0	0	0	0	1	0	0	0	0	0	1
Choline ABC transport system, ATP-binding protein OpuBA	0	0	0	0	0	0	0	0	0	0	0	0	0	0	0	0	0	0	0	0	2	0	0	0	1
CidA-associated membrane protein CidB	0	0	0	0	0	0	2	0	0	0	0	0	0	0	0	0	0	0	0	0	0	0	0	0	1
Citrate lyase gamma chain, acyl carrier protein (EC 4.1.3.6)	0	0	0	0	0	0	0	0	0	0	0	0	0	0	0	0	1	0	0	0	0	0	0	0	1
CO dehydrogenase accessory protein CooC (nickel insertion)	0	0	0	1	0	0	0	0	0	0	0	0	0	0	0	0	0	0	0	0	0	0	0	0	1
Coenzyme F420 hydrogenase maturation protease (EC 3.4.24.-)	0	0	0	0	0	0	0	0	0	0	0	0	0	0	0	0	0	0	1	0	0	0	0	0	1
Conjugative transposon protein TraM	0	0	0	0	0	0	0	0	0	0	0	0	3	0	0	0	0	0	0	0	0	0	0	0	1
Copper metallochaperone, bacterial analog of Cox17 protein	0	0	0	0	1	0	0	0	0	0	0	0	0	0	0	0	0	0	0	0	0	0	0	0	1
CRISPR-associated negative autoregulator	0	0	0	0	0	0	0	0	0	0	0	0	18	0	0	0	0	0	0	0	0	0	0	0	1
CRISPR-associated protein, Csn1 family	0	0	0	0	0	0	0	0	0	0	0	0	0	0	0	0	0	0	3	0	0	0	0	0	1
CRISPR-associated protein, TM1800 family	0	0	0	0	0	0	0	0	1	0	0	0	0	0	0	0	0	0	0	0	0	0	0	0	1
CRISPR-associated RecB family exonuclease Cas4a	0	0	0	0	0	0	0	0	0	0	1	0	0	0	0	0	0	0	0	0	0	0	0	0	1
Cyanate ABC transporter, ATP-binding protein	0	0	0	0	0	0	0	0	0	0	0	0	0	0	0	0	0	0	2	0	0	0	0	0	1
Cytochrome c heme lyase subunit CcmH	0	0	0	0	0	0	0	0	0	0	0	0	0	0	0	0	0	0	2	0	0	0	0	0	1
Cytochrome c heme lyase subunit CcmL	0	1	0	0	0	0	0	0	0	0	0	0	0	0	0	0	0	0	0	0	0	0	0	0	1
Cytochrome c oxidase subunit CcoO (EC 1.9.3.1)	0	0	2	0	0	0	0	0	0	0	0	0	0	0	0	0	0	0	0	0	0	0	0	0	1
Cytochrome c4	0	0	0	0	0	0	0	0	1	0	0	0	0	0	0	0	0	0	0	0	0	0	0	0	1
Cytochrome O ubiquinol oxidase subunit I (EC 1.10.3.-)	0	0	0	1	0	0	0	0	0	0	0	0	0	0	0	0	0	0	0	0	0	0	0	0	1
Cytoplasmic protein YaiE	0	0	0	0	0	0	0	0	0	0	0	0	0	0	0	0	1	0	0	0	0	0	0	0	1
D-alanine--D-alanine ligase A (EC 6.3.2.4)	0	0	1	0	0	0	0	0	0	0	0	0	0	0	0	0	0	0	0	0	0	0	0	0	1
D-beta-hydroxybutyrate dehydrogenase (EC 1.1.1.30)	0	0	1	0	0	0	0	0	0	0	0	0	0	0	0	0	0	0	0	0	0	0	0	0	1
D-galactarate dehydratase (EC 4.2.1.42)	0	0	0	0	0	0	0	0	0	0	0	0	0	0	0	0	1	0	0	0	0	0	0	0	1
D-hydantoinase (EC 3.5.2.2)	0	0	0	0	0	0	0	0	0	0	0	0	0	0	0	0	0	0	0	0	1	0	0	0	1
D-mannonate oxidoreductase (EC 1.1.1.57)	0	0	0	0	0	0	0	0	0	0	1	0	0	0	0	0	0	0	0	0	0	0	0	0	1
Dihydroneopterin triphosphate epimerase	0	0	0	0	0	0	0	0	0	0	0	0	0	0	0	0	1	0	0	0	0	0	0	0	1
Dihydropyrimidinase (EC 3.5.2.2)	0	0	0	0	0	0	0	0	0	0	0	0	0	0	0	0	0	0	0	0	2	0	0	0	1
Dihydroxyacetone kinase, ATP-dependent (EC 2.7.1.29)	0	0	0	0	0	0	0	0	0	0	0	0	0	0	0	0	2	0	0	0	0	0	0	0	1
Dissimilatory sulfite reductase (desulfoviridin), alpha and beta subunits	0	0	0	0	0	0	0	0	0	1	0	0	0	0	0	0	0	0	0	0	0	0	0	0	1
DNA polymerase sliding clamp protein PCNA	0	0	0	0	0	0	0	0	0	0	0	0	0	0	0	1	0	0	0	0	0	0	0	0	1
DNA topoisomerase III (EC 5.99.1.2)	0	0	0	0	0	0	0	0	0	0	0	0	0	0	0	0	0	1	0	0	0	0	0	0	1
DNA-3-methyladenine glycosylase (EC 3.2.2.20)	0	0	0	0	0	0	0	0	1	0	0	0	0	0	0	0	0	0	0	0	0	0	0	0	1
DNA-binding heavy metal response regulator	0	1	0	0	0	0	0	0	0	0	0	0	0	0	0	0	0	0	0	0	0	0	0	0	1
DNA-directed RNA polymerase subunit B (EC 2.7.7.6)	0	0	0	0	0	0	8	0	0	0	0	0	0	0	0	0	0	0	0	0	0	0	0	0	1
DNA-directed RNA polymerase subunit E' (EC 2.7.7.6)	0	0	0	0	0	0	1	0	0	0	0	0	0	0	0	0	0	0	0	0	0	0	0	0	1
DNA-directed RNA polymerase subunit F (EC 2.7.7.6)	0	0	0	0	0	0	1	0	0	0	0	0	0	0	0	0	0	0	0	0	0	0	0	0	1
Enoyl-CoA hydratase [valine degradation] (EC 4.2.1.17)	0	0	0	0	0	0	6	0	0	0	0	0	0	0	0	0	0	0	0	0	0	0	0	0	1
Erythronate-4-phosphate dehydrogenase (EC 1.1.1.290)	0	0	0	0	0	0	0	0	0	0	0	0	0	0	0	0	6	0	0	0	0	0	0	0	1
Ethanolamine sensory transduction histidine kinase	0	0	0	0	0	0	0	0	0	0	0	0	0	0	0	0	0	0	0	0	0	0	1	0	1
Ethanolamine utilization polyhedral-body-like protein EutK	0	0	0	0	0	0	0	0	0	0	0	0	0	0	0	0	4	0	0	0	0	0	0	0	1
Ethanolamine utilization protein EutG	0	0	0	0	0	0	0	0	0	0	0	0	0	0	0	0	1	0	0	0	0	0	0	0	1
Ethanolamine utilization protein EutP	0	0	0	0	0	0	0	0	0	0	0	0	0	0	0	0	1	0	0	0	0	0	0	0	1
Exodeoxyribonuclease V gamma chain (EC 3.1.11.5)	0	0	0	0	0	0	0	0	0	0	0	0	0	0	0	0	0	0	1	0	0	0	0	0	1
Exonuclease SbcD	0	0	0	0	0	0	0	0	0	0	0	0	0	0	0	0	0	0	0	0	0	0	0	1	1
F420-dependent methylenetetrahydromethanopterin dehydrogenase (EC 1.5.99.9)	0	0	0	0	0	0	0	0	0	0	0	0	0	0	0	0	0	0	0	0	0	0	1	0	1
Family 13 glycosyl hydrolase, row 724	0	0	0	1	0	0	0	0	0	0	0	0	0	0	0	0	0	0	0	0	0	0	0	0	1
Ferrichrome transport ATP-binding protein FhuC (TC 3.A.1.14.3)	0	0	0	0	0	0	0	0	0	0	0	0	0	0	0	0	0	0	0	0	0	0	1	0	1
FIG043197: Inositol monophosphatase family protein	0	0	0	0	0	0	1	0	0	0	0	0	0	0	0	0	0	0	0	0	0	0	0	0	1
FIG139552: Putative protease	0	0	0	0	0	0	0	0	0	0	0	0	0	0	0	0	1	0	0	0	0	0	0	0	1
FKBP-type peptidyl-prolyl cis-trans isomerase slpA (EC 5.2.1.8)	0	0	0	1	0	0	0	0	0	0	0	0	0	0	0	0	0	0	0	0	0	0	0	0	1
Flagellar assembly protein FliH	0	0	0	0	0	0	0	0	0	0	1	0	0	0	0	0	0	0	0	0	0	0	0	0	1
Flagellar basal-body rod protein FlgB	0	0	0	0	1	0	0	0	0	0	0	0	0	0	0	0	0	0	0	0	0	0	0	0	1
Flagellar biosynthesis protein FlhA	0	0	0	0	0	0	0	0	0	0	0	0	1	0	0	0	0	0	0	0	0	0	0	0	1
Flagellar biosynthesis protein FlhB	0	0	0	0	0	0	1	0	0	0	0	0	0	0	0	0	0	0	0	0	0	0	0	0	1
Flagellar biosynthesis protein FliS	0	0	1	0	0	0	0	0	0	0	0	0	0	0	0	0	0	0	0	0	0	0	0	0	1
Flagellar biosynthesis protein FliZ	0	0	0	0	1	0	0	0	0	0	0	0	0	0	0	0	0	0	0	0	0	0	0	0	1
Flagellar motor rotation protein MotA	0	0	0	0	0	0	0	0	0	0	0	0	0	0	0	1	0	0	0	0	0	0	0	0	1
Flagellar motor switch protein FliM	0	0	0	0	0	0	0	0	0	0	0	0	0	0	0	0	0	0	1	0	0	0	0	0	1
Flagellar protein FlbD	0	0	0	0	0	0	0	0	0	0	1	0	0	0	0	0	0	0	0	0	0	0	0	0	1
Flavocytochrome c flavin subunit	0	0	0	0	0	0	0	0	0	0	0	0	10	0	0	0	0	0	0	0	0	0	0	0	1
Formate dehydrogenase related protein	0	0	0	3	0	0	0	0	0	0	0	0	0	0	0	0	0	0	0	0	0	0	0	0	1
Formate dehydrogenase-O, major subunit (EC 1.2.1.2)	0	0	0	0	0	0	0	0	0	0	0	0	1	0	0	0	0	0	0	0	0	0	0	0	1
Formate hydrogenlyase regulatory protein HycA	0	0	0	0	0	0	0	0	0	0	0	0	0	0	0	0	7	0	0	0	0	0	0	0	1
Formate hydrogenlyase transcriptional activator	0	0	0	0	0	0	0	0	0	0	0	0	0	0	0	0	1	0	0	0	0	0	0	0	1
Forms the bulk of type IV secretion complex that spans outer membrane and periplasm (VirB9)	0	0	1	0	0	0	0	0	0	0	0	0	0	0	0	0	0	0	0	0	0	0	0	0	1
Fructose repressor FruR, LacI family	0	0	0	0	0	0	0	0	0	0	0	0	0	0	0	0	10	0	0	0	0	0	0	0	1
Fumarylacetoacetate hydrolase family protein	0	0	0	0	0	3	0	0	0	0	0	0	0	0	0	0	0	0	0	0	0	0	0	0	1
Functional role page for Chaperone protein TorD	0	0	0	0	0	0	0	0	0	0	0	0	0	0	0	0	0	0	0	0	0	0	1	0	1
Glucitol operon repressor	0	0	0	0	0	0	0	0	0	0	0	0	0	0	0	0	1	0	0	0	0	0	0	0	1
Gluconate utilization system Gnt-I transcriptional repressor	0	0	0	0	0	0	0	0	0	0	0	0	0	0	0	0	1	0	0	0	0	0	0	0	1
Glutaconyl-CoA decarboxylase delta chain (EC 4.1.1.70)	0	0	0	0	0	0	0	0	0	0	2	0	0	0	0	0	0	0	0	0	0	0	0	0	1
Glutamate-ammonia-ligase adenylyltransferase (EC 2.7.7.42)	0	0	0	0	0	0	0	0	0	0	0	0	0	0	0	0	0	0	2	0	0	0	0	0	1
Glutamine amidotransferase, class-II	0	0	0	0	0	0	0	0	0	0	0	0	0	0	0	0	0	0	0	0	1	0	0	0	1
Glutathione S-transferase (EC 2.5.1.18)	0	0	0	0	0	0	0	0	0	0	0	0	0	0	0	0	2	0	0	0	0	0	0	0	1
Glutathione-regulated potassium-efflux system ancillary protein KefF	0	0	0	0	0	0	0	0	0	0	0	0	0	0	0	0	1	0	0	0	0	0	0	0	1
Glycerol dehydratase reactivation factor large subunit	0	0	0	0	0	0	0	1	0	0	0	0	0	0	0	0	0	0	0	0	0	0	0	0	1
Glycerol-3-phosphate cytidylyltransferase (EC 2.7.7.39)	0	0	0	0	0	0	1	0	0	0	0	0	0	0	0	0	0	0	0	0	0	0	0	0	1
Glycine betaine ABC transport system, glycine betaine-binding protein OpuAC	0	0	0	0	0	0	0	0	0	1	0	0	0	0	0	0	0	0	0	0	0	0	0	0	1
Glycine cleavage system transcriptional activator GcvA	0	0	0	0	0	0	0	0	0	0	0	0	0	0	0	0	0	0	2	0	0	0	0	0	1
Glycogen debranching enzyme (EC 3.2.1.-)	0	0	0	0	0	0	0	0	0	0	0	0	0	0	0	0	0	0	2	0	0	0	0	0	1
GTP-binding protein RBG1	0	0	0	0	0	0	0	0	0	0	0	0	0	0	0	0	0	0	2	0	0	0	0	0	1
GTP-binding protein, gtp1/obg family	0	0	0	0	0	4	0	0	0	0	0	0	0	0	0	0	0	0	0	0	0	0	0	0	1
Haemin uptake system outer membrane receptor	0	0	0	0	0	0	0	0	0	0	0	0	5	0	0	0	0	0	0	0	0	0	0	0	1
Heavy metal RND efflux outer membrane protein, CzcC family	0	0	0	0	0	0	0	0	0	0	0	0	0	0	0	0	0	0	0	0	1	0	0	0	1
Histidine ABC transporter, ATP-binding protein HisP (TC 3.A.1.3.1)	0	0	0	0	0	0	0	0	0	0	0	0	0	1	0	0	0	0	0	0	0	0	0	0	1
Histidine ABC transporter, histidine-binding periplasmic protein precursor HisJ (TC 3.A.1.3.1)	0	0	0	0	0	0	0	0	0	0	0	0	0	0	0	0	3	0	0	0	0	0	0	0	1
Histidine ABC transporter, permease protein HisQ (TC 3.A.1.3.1)	0	2	0	0	0	0	0	0	0	0	0	0	0	0	0	0	0	0	0	0	0	0	0	0	1
Homoprotocatechuate degradative operon repressor	0	0	0	0	0	0	0	0	0	0	0	0	0	0	0	0	2	0	0	0	0	0	0	0	1
Hyaluronate lyase precursor (EC 4.2.2.1)	0	0	0	0	0	2	0	0	0	0	0	0	0	0	0	0	0	0	0	0	0	0	0	0	1
Hydrogenase-4 component A (EC 1.-.-.-)	0	0	0	0	0	0	0	0	0	0	0	0	0	0	0	0	0	0	0	0	0	0	2	0	1
Hypothetical Nudix-like regulator	0	0	0	0	2	0	0	0	0	0	0	0	0	0	0	0	0	0	0	0	0	0	0	0	1
hypothetical protein Bcep3774, commonly clustered with carotenoid biosynthesis	0	0	0	0	0	0	0	0	1	0	0	0	0	0	0	0	0	0	0	0	0	0	0	0	1
Hypothetical protein pVir0029, glutamine-rich	0	0	0	0	0	0	0	0	0	0	0	0	0	0	0	1	0	0	0	0	0	0	0	0	1
Hypothetical protein, similarity with fibrinogen-binding protein Efb	0	0	0	0	0	1	0	0	0	0	0	0	0	0	0	0	0	0	0	0	0	0	0	0	1
Inosine-uridine preferring nucleoside hydrolase (EC 3.2.2.1)	0	0	0	0	0	0	0	0	0	0	0	0	0	0	0	0	1	0	0	0	0	0	0	0	1
Inositol transport system permease protein	0	0	0	0	0	0	0	0	0	0	0	0	0	0	0	0	0	0	1	0	0	0	0	0	1
Iron compound ABC uptake transporter ATP-binding protein PiuD	0	0	0	0	0	0	0	0	0	0	0	0	0	1	0	0	0	0	0	0	0	0	0	0	1
Ketoisovalerate oxidoreductase subunit VorA (EC 1.2.7.7)	0	0	0	0	0	0	0	0	0	0	0	0	1	0	0	0	0	0	0	0	0	0	0	0	1
Ketoisovalerate oxidoreductase subunit VorB (EC 1.2.7.7)	0	0	0	0	0	0	0	0	0	0	0	0	13	0	0	0	0	0	0	0	0	0	0	0	1
L-allo-threonine aldolase	0	0	0	0	0	0	0	0	0	0	0	0	0	0	0	0	1	0	0	0	0	0	0	0	1
L-arabinose isomerase (EC 5.3.1.4)	0	0	0	0	0	0	0	0	1	0	0	0	0	0	0	0	0	0	0	0	0	0	0	0	1
L-fuculose phosphate aldolase (EC 4.1.2.17)	0	0	0	0	0	0	0	0	0	0	3	0	0	0	0	0	0	0	0	0	0	0	0	0	1
L-idonate 5-dehydrogenase (EC 1.1.1.264)	0	0	0	0	0	0	0	0	0	0	0	0	4	0	0	0	0	0	0	0	0	0	0	0	1
L-rhamnose isomerase (EC 5.3.1.14)	0	0	0	0	0	0	0	0	0	0	0	0	1	0	0	0	0	0	0	0	0	0	0	0	1
L-threonine transporter, anaerobically inducible	0	0	0	0	0	0	0	0	0	0	0	0	0	0	0	0	4	0	0	0	0	0	0	0	1
Lactacin F ABC transporter permease component	0	0	0	0	0	0	0	0	0	4	0	0	0	0	0	0	0	0	0	0	0	0	0	0	1
Leucine-responsive regulatory protein, regulator for leucine (or lrp) regulon and high-affinity branched-chain amino acid transport system	0	0	0	0	0	0	0	0	0	0	0	0	1	0	0	0	0	0	0	0	0	0	0	0	1
Light-dependent protochlorophyllide reductase (EC 1.3.1.33)	0	0	0	0	0	0	1	0	0	0	0	0	0	0	0	0	0	0	0	0	0	0	0	0	1
Lipid A biosynthesis lauroyl acyltransferase (EC 2.3.1.-)	0	0	0	0	0	0	0	0	0	0	2	0	0	0	0	0	0	0	0	0	0	0	0	0	1
Lipoprotein signal peptidase (EC 3.4.23.36)	0	0	0	0	0	0	0	0	0	0	0	0	0	2	0	0	0	0	0	0	0	0	0	0	1
LSU ribosomal protein L12a (P1/P2)	0	0	0	0	0	0	0	0	0	0	0	0	0	0	0	0	0	0	0	1	0	0	0	0	1
LSU ribosomal protein L18e	0	0	0	0	0	0	0	0	0	0	0	0	3	0	0	0	0	0	0	0	0	0	0	0	1
LSU ribosomal protein L7Ae	0	0	0	0	0	0	0	0	0	0	0	0	0	0	0	2	0	0	0	0	0	0	0	0	1
LysR family transcriptional regulator STM3121	0	0	0	0	0	0	0	1	0	0	0	0	0	0	0	0	0	0	0	0	0	0	0	0	1
Major capsid protein	0	0	0	0	0	0	0	0	0	0	0	0	0	0	0	0	0	0	2	0	0	0	0	0	1
Major cell-binding factor precursor PebA	0	0	0	0	0	0	0	0	0	0	0	0	0	1	0	0	0	0	0	0	0	0	0	0	1
Malonate decarboxylase gamma subunit	0	0	0	0	0	0	0	0	1	0	0	0	0	0	0	0	0	0	0	0	0	0	0	0	1
Mannitol operon activator, BglG family	0	0	0	0	0	0	0	0	1	0	0	0	0	0	0	0	0	0	0	0	0	0	0	0	1
Mannonate dehydratase (EC 4.2.1.8)	0	0	0	0	0	0	0	0	0	0	1	0	0	0	0	0	0	0	0	0	0	0	0	0	1
Mannoside ABC transport system, sugar-binding protein	0	0	0	0	1	0	0	0	0	0	0	0	0	0	0	0	0	0	0	0	0	0	0	0	1
Membrane-bound lytic murein transglycosylase B (EC 3.2.1.-)	0	0	0	0	0	0	0	0	0	0	0	0	0	0	0	0	0	0	0	0	1	0	0	0	1
Menaquinone-specific isochorismate synthase (EC 5.4.4.2)	0	0	0	0	0	0	0	0	0	0	1	0	0	0	0	0	0	0	0	0	0	0	0	0	1
Metal-dependent hydrolase involved in phosphonate metabolism	0	0	0	0	0	0	0	0	0	0	0	0	0	0	0	0	0	0	0	0	0	0	0	2	1
Methyl-directed repair DNA adenine methylase (EC 2.1.1.72)	0	0	1	0	0	0	0	0	0	0	0	0	0	0	0	0	0	0	0	0	0	0	0	0	1
Methylisocitrate lyase (EC 4.1.3.30)	0	0	0	0	1	0	0	0	0	0	0	0	0	0	0	0	0	0	0	0	0	0	0	0	1
Mgl repressor and galactose ultrainduction factor GalS, HTH-type transcriptional regulator	0	0	0	0	0	0	0	0	0	0	0	0	0	0	0	0	1	0	0	0	0	0	0	0	1
Molybdopterin biosynthesis enzyme	0	0	0	0	0	0	0	0	0	0	0	1	0	0	0	0	0	0	0	0	0	0	0	0	1
Molybdopterin-guanine dinucleotide biosynthesis protein MobA	0	1	0	0	0	0	0	0	0	0	0	0	0	0	0	0	0	0	0	0	0	0	0	0	1
Multiple sugar ABC transporter, membrane-spanning permease protein MsmF	0	0	0	0	0	0	0	0	0	0	0	0	0	0	0	0	0	0	0	0	0	0	1	0	1
N-Acetyl-D-glucosamine ABC transport system, sugar-binding protein	1	0	0	0	0	0	0	0	0	0	0	0	0	0	0	0	0	0	0	0	0	0	0	0	1
N-acetylhexosamine 1-kinase	0	0	0	0	0	0	0	0	0	0	0	0	0	0	0	0	1	0	0	0	0	0	0	0	1
N-acetylmannosaminyltransferase (EC 2.4.1.187)	0	0	0	0	0	0	0	0	0	0	0	0	0	0	0	0	1	0	0	0	0	0	0	0	1
N-Acetylneuraminate cytidylyltransferase (EC 2.7.7.43)	0	0	0	0	0	0	0	0	0	0	0	0	4	0	0	0	0	0	0	0	0	0	0	0	1
N-acylamino acid racemase	0	0	0	0	1	0	0	0	0	0	0	0	0	0	0	0	0	0	0	0	0	0	0	0	1
N-carbamoyl-L-amino acid hydrolase (EC 3.5.1.87)	0	0	0	0	0	0	0	0	0	0	0	0	0	0	0	0	0	0	0	0	1	0	0	0	1
NAD-reducing hydrogenase subunit HoxF (EC 1.12.1.2)	0	0	0	0	0	0	0	0	0	0	1	0	0	0	0	0	0	0	0	0	0	0	0	0	1
NAD-specific glutamate dehydrogenase (EC 1.4.1.2), large form	0	0	0	0	0	0	0	0	0	0	0	0	0	0	0	0	2	0	0	0	0	0	0	0	1
NAD(P)H-flavin reductase (EC 1.5.1.29) (EC 1.16.1.3)	0	0	0	0	0	0	0	0	0	0	0	0	0	0	0	0	1	0	0	0	0	0	0	0	1
NADH dehydrogenase subunit 1	0	0	0	0	0	0	0	0	0	1	0	0	0	0	0	0	0	0	0	0	0	0	0	0	1
NADH oxidoreductase hcr (EC 1.-.-.-)	0	0	0	0	0	0	0	0	0	0	0	0	0	0	0	0	1	0	0	0	0	0	0	0	1
NADH-quinone oxidoreductase chain F 2 (EC 1.6.99.5)	0	0	0	0	0	0	0	0	0	0	0	0	1	0	0	0	0	0	0	0	0	0	0	0	1
NADH-ubiquinone oxidoreductase chain B (EC 1.6.5.3)	0	0	0	0	0	0	0	0	0	0	0	0	0	0	0	0	2	0	0	0	0	0	0	0	1
NADH-ubiquinone oxidoreductase chain E (EC 1.6.5.3)	0	0	0	0	0	0	0	0	0	0	0	0	0	0	0	0	6	0	0	0	0	0	0	0	1
Negative regulator of beta-lactamase expression	0	0	0	0	0	0	2	0	0	0	0	0	0	0	0	0	0	0	0	0	0	0	0	0	1
Negative regulator of flagellin synthesis	0	0	0	0	0	0	0	0	0	0	0	0	2	0	0	0	0	0	0	0	0	0	0	0	1
Nickel ABC transporter, periplasmic nickel-binding protein nikA2 (TC 3.A.1.5.3)	0	0	0	0	0	0	0	0	0	0	0	0	3	0	0	0	0	0	0	0	0	0	0	0	1
Nicotinamidase family protein YcaC	0	0	0	0	0	0	0	0	0	0	0	0	0	0	0	0	4	0	0	0	0	0	0	0	1
Nitrilotriacetate monooxygenase component B (EC 1.14.13.-)	0	0	4	0	0	0	0	0	0	0	0	0	0	0	0	0	0	0	0	0	0	0	0	0	1
Nitrogenase (molybdenum-iron) alpha chain (EC 1.18.6.1)	0	0	0	0	0	0	0	0	0	0	0	0	1	0	0	0	0	0	0	0	0	0	0	0	1
Nitrogenase (molybdenum-iron)-specific transcriptional regulator NifA	0	0	0	0	0	0	0	0	0	0	0	0	0	0	0	0	1	0	0	0	0	0	0	0	1
Nitrous-oxide reductase (EC 1.7.99.6)	0	0	0	0	0	0	0	0	0	0	0	0	1	0	0	0	0	0	0	0	0	0	0	0	1
NTD biosynthesis operon putative oxidoreductase NtdC (EC 1.-.-.-)	0	0	0	0	0	0	0	0	0	0	0	0	0	0	0	0	0	1	0	0	0	0	0	0	1
Octaprenyl-diphosphate synthase (EC 2.5.1.-)	0	0	0	0	0	0	0	0	0	0	0	0	0	0	0	0	6	0	0	0	0	0	0	0	1
Osmosensitive K+ channel histidine kinase KdpD (EC 2.7.3.-)	0	0	0	0	0	0	0	0	0	0	0	0	0	0	0	0	1	0	0	0	0	0	0	0	1
Outer membrane component of tripartite multidrug resistance system	0	0	0	0	0	0	0	0	1	0	0	0	0	0	0	0	0	0	0	0	0	0	0	0	1
Penicillin-binding protein PBP2a, methicillin resistance determinant MecA, transpeptidase	0	0	0	0	0	0	0	0	0	0	0	0	0	1	0	0	0	0	0	0	0	0	0	0	1
Periplasmic beta-glucosidase (EC 3.2.1.21)	0	0	0	0	0	0	0	0	0	0	0	0	0	0	0	0	1	0	0	0	0	0	0	0	1
periplasmic fructose-binding protein component of signal transduction system LevQ	0	0	0	0	0	0	0	0	0	1	0	0	0	0	0	0	0	0	0	0	0	0	0	0	1
Periplasmic nitrate reductase component NapD	0	0	0	0	0	0	0	0	0	0	0	0	0	0	0	0	0	0	0	0	1	0	0	0	1
Phage major capsid protein	0	0	0	0	0	0	0	0	0	0	0	0	0	0	0	0	0	0	1	0	0	0	0	0	1
Phosphatidylinositol-specific phospholipase C (EC 4.6.1.13)	0	0	0	0	0	0	0	0	0	0	0	0	0	0	0	2	0	0	0	0	0	0	0	0	1
Phosphoadenylyl-sulfate reductase [thioredoxin] (EC 1.8.4.8)	0	0	0	1	0	0	0	0	0	0	0	0	0	0	0	0	0	0	0	0	0	0	0	0	1
Phosphoenolpyruvate-dihydroxyacetone phosphotransferase (EC 2.7.1.121), subunit DhaM	0	0	0	0	0	0	0	0	0	2	0	0	0	0	0	0	0	0	0	0	0	0	0	0	1
Phosphoenolpyruvate-dihydroxyacetone phosphotransferase operon regulatory protein DhaR	0	0	0	0	0	0	0	0	0	0	0	0	0	0	0	0	0	0	1	0	0	0	0	0	1
Phospholipid-lipopolysaccharide ABC transporter	0	0	0	0	0	0	1	0	0	0	0	0	0	0	0	0	0	0	0	0	0	0	0	0	1
Phosphoribosyl-AMP cyclohydrolase (EC 3.5.4.19)	0	0	0	0	0	0	0	0	0	0	0	0	0	0	0	1	0	0	0	0	0	0	0	0	1
Phosphoribosylanthranilate isomerase (EC 5.3.1.24)	0	0	0	0	0	0	1	0	0	0	0	0	0	0	0	0	0	0	0	0	0	0	0	0	1
Phosphoribosylformimino-5-aminoimidazole carboxamide ribotide isomerase (EC 5.3.1.16)	0	0	0	0	0	0	0	0	0	0	0	0	0	0	0	1	0	0	0	0	0	0	0	0	1
Phosphoribosylformylglycinamidine synthase, PurS subunit (EC 6.3.5.3)	0	0	0	0	0	0	0	0	0	2	0	0	0	0	0	0	0	0	0	0	0	0	0	0	1
Phytoene desaturase, pro-zeta-carotene producing (EC 1.-.-.-)	0	0	0	0	0	0	0	0	0	0	0	0	0	0	0	0	0	1	0	0	0	0	0	0	1
Polymyxin resistance protein ArnC, glycosyl transferase (EC 2.4.-.-)	0	0	0	2	0	0	0	0	0	0	0	0	0	0	0	0	0	0	0	0	0	0	0	0	1
Positive regulator of CheA protein activity (CheW)	0	0	0	0	0	0	0	0	0	0	0	0	0	0	0	0	4	0	0	0	0	0	0	0	1
Potassium uptake protein TrkH	0	1	0	0	0	0	0	0	0	0	0	0	0	0	0	0	0	0	0	0	0	0	0	0	1
Precorrin-6A synthase (EC 2.1.1.152)	0	0	0	0	0	1	0	0	0	0	0	0	0	0	0	0	0	0	0	0	0	0	0	0	1
Predicted cell-wall-anchored protein SasA (LPXTG motif)	0	0	1	0	0	0	0	0	0	0	0	0	0	0	0	0	0	0	0	0	0	0	0	0	1
Predicted D-glucarate or D-galactorate regulator, GntR family	0	0	0	0	0	0	0	0	0	0	0	0	0	0	0	0	0	0	2	0	0	0	0	0	1
Predicted functional analog of homoserine kinase (EC 2.7.1.-)	0	0	0	0	0	0	0	0	0	0	0	0	0	0	0	0	0	0	0	0	2	0	0	0	1
Predicted L-rhamnose ABC transporter, substrate-binding component	0	0	2	0	0	0	0	0	0	0	0	0	0	0	0	0	0	0	0	0	0	0	0	0	1
Predicted signal transduction protein	0	0	0	0	0	0	0	0	0	0	0	0	0	0	0	0	2	0	0	0	0	0	0	0	1
Predicted transcriptional regulator of pyridoxine metabolism	0	0	0	0	0	0	0	0	0	0	0	4	0	0	0	0	0	0	0	0	0	0	0	0	1
probable beta-D-galactosidase	0	0	0	0	0	0	0	0	0	0	0	0	0	0	0	0	0	0	0	0	1	0	0	0	1
Probable GTPase related to EngC	0	0	0	0	0	0	0	0	0	0	1	0	0	0	0	0	0	0	0	0	0	0	0	0	1
Probable low-affinity inorganic phosphate transporter	0	0	0	1	0	0	0	0	0	0	0	0	0	0	0	0	0	0	0	0	0	0	0	0	1
Programmed cell death toxin YdcE	0	0	0	0	0	0	0	0	0	0	0	0	0	0	0	0	0	0	0	0	0	1	0	0	1
Propanediol utilization polyhedral body protein PduN	0	0	0	0	0	0	0	0	1	0	0	0	0	0	0	0	0	0	0	0	0	0	0	0	1
Propanediol utilization protein PduL	0	0	0	0	0	0	0	0	0	0	0	0	0	0	0	0	1	0	0	0	0	0	0	0	1
Propionate kinase (EC 2.7.2.15)	0	0	0	0	1	0	0	0	0	0	0	0	0	0	0	0	0	0	0	0	0	0	0	0	1
Proposed peptidoglycan lipid II flippase MurJ	0	0	0	0	0	0	0	0	0	0	0	0	1	0	0	0	0	0	0	0	0	0	0	0	1
Protein acetyltransferase	0	0	0	0	0	0	0	0	0	0	0	1	0	0	0	0	0	0	0	0	0	0	0	0	1
Protein of unknown function YceH	0	0	0	0	0	0	0	0	0	0	0	0	0	0	0	0	1	0	0	0	0	0	0	0	1
Protein RcsF	0	0	0	0	0	0	0	0	0	0	0	0	0	0	0	0	3	0	0	0	0	0	0	0	1
PTS system, chitobiose-specific IIB component (EC 2.7.1.69)	0	0	0	0	0	0	0	0	0	0	0	0	0	0	0	0	2	0	0	0	0	0	0	0	1
PTS system, fructose- and mannose-inducible IIC component (EC 2.7.1.69)	0	0	1	0	0	0	0	0	0	0	0	0	0	0	0	0	0	0	0	0	0	0	0	0	1
PTS system, N-acetylgalactosamine-specific IID component (EC 2.7.1.69)	0	0	13	0	0	0	0	0	0	0	0	0	0	0	0	0	0	0	0	0	0	0	0	0	1
Putative ABC transporter ATP-binding protein, spy1790 homolog	0	0	0	0	0	0	0	0	0	0	0	1	0	0	0	0	0	0	0	0	0	0	0	0	1
Putative glutathione transporter,solute-binding component	0	0	0	0	0	0	10	0	0	0	0	0	0	0	0	0	0	0	0	0	0	0	0	0	1
Putative glycogen debranching enzyme, archaeal type, TIGR01561	0	0	0	0	0	0	0	0	0	0	0	0	0	0	0	0	1	0	0	0	0	0	0	0	1
putative isobutyryl-CoA mutase, chain B	0	0	0	0	0	0	0	0	0	1	0	0	0	0	0	0	0	0	0	0	0	0	0	0	1
Putative membrane protein YeiH	0	2	0	0	0	0	0	0	0	0	0	0	0	0	0	0	0	0	0	0	0	0	0	0	1
Putative Nudix hydrolase YfcD (EC 3.6.-.-)	0	1	0	0	0	0	0	0	0	0	0	0	0	0	0	0	0	0	0	0	0	0	0	0	1
Putative pheromone cAM373 precursor lipoprotein CamS	0	0	0	0	0	0	0	0	0	0	0	0	0	0	0	0	0	0	0	0	0	1	0	0	1
Putative phosphatase YieH	0	0	0	0	0	0	0	0	0	0	0	0	0	0	0	0	1	0	0	0	0	0	0	0	1
Putative TonB-dependent heme receptor HasR	0	0	0	0	0	0	0	0	0	0	0	0	0	0	0	0	0	0	0	0	0	0	1	0	1
Putative two-domain glycosyltransferase	0	0	0	0	0	0	0	0	0	0	1	0	0	0	0	0	0	0	0	0	0	0	0	0	1
putative type III secretion protein	0	0	0	0	0	0	0	0	0	0	0	0	0	0	0	0	0	0	0	0	0	0	0	3	1
Pyoverdin biosynthesis protein PvdH, L-2,4-diaminobutyrate:2-oxoglutarate aminotransferase (EC 2.6.1.76)	0	0	0	0	0	0	0	0	0	0	0	0	0	0	0	0	0	0	1	0	0	0	0	0	1
Pyridoxine 5'-phosphate synthase (EC 2.6.99.2)	0	0	0	0	0	0	0	0	0	0	0	0	0	0	0	0	3	0	0	0	0	0	0	0	1
quinol oxidase polypeptide I QoxB (EC:1.9.3.-)	0	0	0	0	0	1	0	0	0	0	0	0	0	0	0	0	0	0	0	0	0	0	0	0	1
quinol oxidase polypeptide II QoxA (EC:1.9.3.-)	0	0	0	0	0	1	0	0	0	0	0	0	0	0	0	0	0	0	0	0	0	0	0	0	1
Quinolinate phosphoribosyltransferase [decarboxylating] (EC 2.4.2.19)	0	0	0	0	0	0	0	0	0	0	0	0	0	0	0	0	1	0	0	0	0	0	0	0	1
Quinone oxidoreductase (EC 1.6.5.5)	0	0	0	0	0	3	0	0	0	0	0	0	0	0	0	0	0	0	0	0	0	0	0	0	1
Radical SAM family protein HutW, similar to coproporphyrinogen III oxidase, oxygen-independent, associated with heme uptake	0	0	0	0	0	0	0	0	0	0	0	1	0	0	0	0	0	0	0	0	0	0	0	0	1
Response regulator of zinc sigma-54-dependent two-component system	0	0	0	0	0	0	0	0	0	0	0	0	0	0	6	0	0	0	0	0	0	0	0	0	1
rhamnogalacturonan acetylesterase	0	0	0	0	0	0	0	0	0	0	0	0	4	0	0	0	0	0	0	0	0	0	0	0	1
Rhamnulose-1-phosphate aldolase (EC 4.1.2.19)	0	0	0	0	0	0	0	0	0	0	0	0	0	0	0	0	0	0	1	0	0	0	0	0	1
ribitol-5-phosphate cytidylyltransferase (EC 2.7.7.40)	0	0	0	0	0	4	0	0	0	0	0	0	0	0	0	0	0	0	0	0	0	0	0	0	1
Ribokinase (EC 2.7.1.15)	0	0	0	0	0	0	0	0	0	0	0	0	0	0	0	0	2	0	0	0	0	0	0	0	1
Ribonuclease E inhibitor RraB	0	0	0	0	0	0	0	0	0	0	0	0	0	0	0	0	0	0	0	0	1	0	0	0	1
Ribosomal large subunit pseudouridine synthase C (EC 4.2.1.70)	0	0	1	0	0	0	0	0	0	0	0	0	0	0	0	0	0	0	0	0	0	0	0	0	1
Ribosomal-protein-S5p-alanine acetyltransferase	0	1	0	0	0	0	0	0	0	0	0	0	0	0	0	0	0	0	0	0	0	0	0	0	1
Ribosome hibernation protein YhbH	0	0	0	0	0	0	0	0	0	0	0	0	0	0	0	0	1	0	0	0	0	0	0	0	1
Ribosyl nicotinamide transporter, PnuC-like	0	0	0	0	0	0	0	0	0	2	0	0	0	0	0	0	0	0	0	0	0	0	0	0	1
RNA polymerase principal sigma factor HrdC	0	0	1	0	0	0	0	0	0	0	0	0	0	0	0	0	0	0	0	0	0	0	0	0	1
RNA polymerase sigma factor SigV	0	0	0	0	0	0	0	0	0	0	0	0	1	0	0	0	0	0	0	0	0	0	0	0	1
RNA polymerase sigma-54 factor RpoN	0	0	1	0	0	0	0	0	0	0	0	0	0	0	0	0	0	0	0	0	0	0	0	0	1
RNA polymerase sporulation specific sigma factor SigH	0	0	0	0	0	0	0	0	0	0	1	0	0	0	0	0	0	0	0	0	0	0	0	0	1
RNA:NAD 2'-phosphotransferase	0	0	0	0	0	0	0	0	1	0	0	0	0	0	0	0	0	0	0	0	0	0	0	0	1
RNase L inhibitor	0	0	1	0	0	0	0	0	0	0	0	0	0	0	0	0	0	0	0	0	0	0	0	0	1
Rod shape-determining protein RodA	0	0	0	0	0	0	1	0	0	0	0	0	0	0	0	0	0	0	0	0	0	0	0	0	1
Sensor protein torS (EC 2.7.3.-)	0	0	0	0	0	0	0	0	0	0	0	0	1	0	0	0	0	0	0	0	0	0	0	0	1
Sensory histidine kinase QseC	0	0	0	0	0	0	0	0	1	0	0	0	0	0	0	0	0	0	0	0	0	0	0	0	1
Serine--glyoxylate aminotransferase (EC 2.6.1.45)	0	0	0	0	0	0	0	0	0	0	0	0	0	0	0	0	0	0	0	0	2	0	0	0	1
Serine--pyruvate aminotransferase (EC 2.6.1.51)	0	0	0	0	0	0	0	0	0	0	0	0	2	0	0	0	0	0	0	0	0	0	0	0	1
Signal transduction protein CetA, mediates an energy taxis response	0	0	0	0	0	0	0	0	0	0	0	0	0	1	0	0	0	0	0	0	0	0	0	0	1
Similar to Hydroxyacylglutathione hydrolase, but in an organism lacking glutathione biosynthesis	0	0	1	0	0	0	0	0	0	0	0	0	0	0	0	0	0	0	0	0	0	0	0	0	1
SinR, regulator of post-exponential-phase responses genes (competence and sporulation)	0	0	0	0	0	0	0	0	0	1	0	0	0	0	0	0	0	0	0	0	0	0	0	0	1
Sirohydrochlorin cobaltochelatase (EC 4.99.1.3)	0	0	0	0	0	0	1	0	0	0	0	0	0	0	0	0	0	0	0	0	0	0	0	0	1
Site-specific tyrosine recombinase	0	0	0	0	1	0	0	0	0	0	0	0	0	0	0	0	0	0	0	0	0	0	0	0	1
Solanesyl diphosphate synthase (EC 2.5.1.11)	0	0	0	0	0	0	0	0	0	0	0	0	2	0	0	0	0	0	0	0	0	0	0	0	1
SSU ribosomal protein S13e (S15p)	0	0	0	0	0	0	0	0	0	0	0	0	2	0	0	0	0	0	0	0	0	0	0	0	1
SSU ribosomal protein S17e	0	0	0	0	2	0	0	0	0	0	0	0	0	0	0	0	0	0	0	0	0	0	0	0	1
SSU ribosomal protein S20e (S10p)	0	0	0	0	0	0	0	0	1	0	0	0	0	0	0	0	0	0	0	0	0	0	0	0	1
Stage 0 sporulation two-component response regulator (Spo0A)	0	0	0	1	0	0	0	0	0	0	0	0	0	0	0	0	0	0	0	0	0	0	0	0	1
Stage II sporulation protein B	0	0	0	1	0	0	0	0	0	0	0	0	0	0	0	0	0	0	0	0	0	0	0	0	1
Stage III sporulation protein AH	0	0	0	0	0	1	0	0	0	0	0	0	0	0	0	0	0	0	0	0	0	0	0	0	1
Stage IV sporulation protein B	0	0	0	0	0	0	0	0	0	0	10	0	0	0	0	0	0	0	0	0	0	0	0	0	1
Stage V sporulation protein required for dehydratation of the spore core and assembly of the coat (SpoVS)	0	0	0	0	0	0	0	0	0	0	0	0	0	0	1	0	0	0	0	0	0	0	0	0	1
Staphylococcal accessory regulator A (SarA)	0	0	0	0	0	2	0	0	0	0	0	0	0	0	0	0	0	0	0	0	0	0	0	0	1
Streptothricin acetyltransferase, Streptomyces lavendulae type	0	0	0	0	0	0	0	0	0	1	0	0	0	0	0	0	0	0	0	0	0	0	0	0	1
Substrate-specific component BioY of biotin ECF transporter	0	0	0	0	0	0	0	0	0	0	0	0	0	0	0	0	0	0	0	1	0	0	0	0	1
Substrate-specific component MtsA of methionine-regulated ECF transporter	0	0	0	0	0	0	0	0	0	0	0	0	0	0	0	0	0	1	0	0	0	0	0	0	1
Succinate dehydrogenase cytochrome b558 subunit	0	0	1	0	0	0	0	0	0	0	0	0	0	0	0	0	0	0	0	0	0	0	0	0	1
Sulfate adenylyltransferase subunit 2 (EC 2.7.7.4)	0	0	0	1	0	0	0	0	0	0	0	0	0	0	0	0	0	0	0	0	0	0	0	0	1
Sulfate and thiosulfate binding protein CysP	0	0	1	0	0	0	0	0	0	0	0	0	0	0	0	0	0	0	0	0	0	0	0	0	1
Sulfite reductase [NADPH] hemoprotein beta-component (EC 1.8.1.2)	0	0	0	0	0	0	0	0	0	0	0	0	0	0	0	0	0	0	0	0	0	1	0	0	1
Teichoic acid export ATP-binding protein TagH (EC 3.6.3.40)	0	0	0	0	0	0	0	0	0	0	0	0	0	0	0	0	1	0	0	0	0	0	0	0	1
Tetracycline resistance protein TetM	0	0	0	0	0	0	0	0	0	0	0	0	0	0	0	0	0	0	0	0	0	0	0	1	1
Thiazole biosynthesis protein ThiG	0	0	0	0	0	0	4	0	0	0	0	0	0	0	0	0	0	0	0	0	0	0	0	0	1
Threonine catabolic operon transcriptional activator TdcA	0	0	0	0	0	0	0	0	0	0	0	0	0	0	0	0	1	0	0	0	0	0	0	0	1
threonine dehydrogenase	0	0	0	3	0	0	0	0	0	0	0	0	0	0	0	0	0	0	0	0	0	0	0	0	1
Thymidylate synthase thyX (EC 2.1.1.-)	1	0	0	0	0	0	0	0	0	0	0	0	0	0	0	0	0	0	0	0	0	0	0	0	1
TonB system biopolymer transport component	0	0	0	0	0	0	0	0	0	0	0	0	0	0	0	0	0	0	0	0	0	1	0	0	1
TonB-dependent siderophore receptor	0	0	0	0	0	0	0	0	0	0	0	0	0	0	1	0	0	0	0	0	0	0	0	0	1
TPR repeat containing exported protein	0	0	0	0	0	0	0	0	0	0	0	0	0	0	0	0	4	0	0	0	0	0	0	0	1
Transcriptional (co)regulator CytR	0	0	0	0	0	0	0	0	0	0	0	0	0	0	0	0	1	0	0	0	0	0	0	0	1
Transcriptional activator of acetoin dehydrogenase operon AcoR	0	0	0	0	10	0	0	0	0	0	0	0	0	0	0	0	0	0	0	0	0	0	0	0	1
Transcriptional activator RfaH	0	0	0	0	0	0	0	0	0	0	0	0	0	0	0	0	1	0	0	0	0	0	0	0	1
Transcriptional regulator in cluster with Zn-dependent hydrolase	0	0	3	0	0	0	0	0	0	0	0	0	0	0	0	0	0	0	0	0	0	0	0	0	1
Transcriptional regulator KdgR, KDG operon repressor	0	0	0	0	0	0	0	0	0	0	0	0	0	0	0	0	9	0	0	0	0	0	0	0	1
Transcriptional regulator NanR	0	0	0	0	0	0	0	0	0	0	0	0	0	0	0	0	1	0	0	0	0	0	0	0	1
Transcriptional regulator, FUR family	0	0	2	0	0	0	0	0	0	0	0	0	0	0	0	0	0	0	0	0	0	0	0	0	1
Transcriptional regulator, MerR family, near polyamine transporter	0	0	0	0	0	0	0	0	0	0	1	0	0	0	0	0	0	0	0	0	0	0	0	0	1
Transmembrane component of energizing module of riboflavin ECF transporter	0	0	1	0	0	0	0	0	0	0	0	0	0	0	0	0	0	0	0	0	0	0	0	0	1
Transport ATP-binding protein CydCD	0	0	0	0	0	0	0	1	0	0	0	0	0	0	0	0	0	0	0	0	0	0	0	0	1
tRNA methylase Trm12p Wyeosine biosynthesis	0	0	0	0	0	0	0	0	0	0	0	0	5	0	0	0	0	0	0	0	0	0	0	0	1
tRNA pseudouridine synthase A (EC 4.2.1.70)	0	0	0	0	0	0	0	0	0	0	0	0	0	1	0	0	0	0	0	0	0	0	0	0	1
Two-component response regulator colocalized with HrtAB transporter	0	0	2	0	0	0	0	0	0	0	0	0	0	0	0	0	0	0	0	0	0	0	0	0	1
Two-component sensor PilS	0	0	0	0	0	0	0	0	0	0	0	0	0	0	0	0	0	0	0	0	0	0	0	1	1
Two-component system histidine kinase	0	0	0	0	0	0	0	0	0	0	0	3	0	0	0	0	0	0	0	0	0	0	0	0	1
Type cbb3 cytochrome oxidase biogenesis protein CcoG, involved in Cu oxidation	0	0	0	3	0	0	0	0	0	0	0	0	0	0	0	0	0	0	0	0	0	0	0	0	1
Type III restriction-modification system methylation subunit (EC 2.1.1.72)	0	0	0	0	0	0	0	0	0	0	2	0	0	0	0	0	0	0	0	0	0	0	0	0	1
Type III secretion cytoplasmic plug protein (LcrG)	0	0	0	0	0	0	0	0	0	0	0	0	0	0	0	0	0	0	0	0	1	0	0	0	1
Type III secretion system protein	0	0	0	0	0	0	0	0	0	0	0	0	0	0	0	0	0	0	0	0	1	0	0	0	1
Type III secretion thermoregulatory protein (LcrF,VirF,transcription regulation of virulence plasmid)	0	0	0	0	0	0	2	0	0	0	0	0	0	0	0	0	0	0	0	0	0	0	0	0	1
Type IV fimbriae expression regulatory protein PilR	0	0	0	0	0	0	0	0	0	0	0	0	0	0	0	0	1	0	0	0	0	0	0	0	1
Tyrosine-specific transport protein	0	0	0	0	0	0	0	0	0	0	0	0	0	0	0	0	0	0	0	0	2	0	0	0	1
ubiquinol cytochrome C oxidoreductase, cytochrome C1 subunit	0	0	0	0	0	0	0	0	0	0	0	0	0	0	0	0	0	0	1	0	0	0	0	0	1
Ubiquinone biosynthesis monooxygenase UbiB	0	0	0	0	0	0	0	0	0	0	0	0	0	2	0	0	0	0	0	0	0	0	0	0	1
Uncharacterized protein, similar to the N-terminal domain of Lon protease	0	0	0	0	0	0	0	0	0	0	0	0	0	1	0	0	0	0	0	0	0	0	0	0	1
Universal stress protein F	0	0	0	0	0	0	0	0	0	0	0	0	0	0	0	0	9	0	0	0	0	0	0	0	1
Uronate isomerase (EC 5.3.1.12)	0	0	0	0	0	0	0	1	0	0	0	0	0	0	0	0	0	0	0	0	0	0	0	0	1
V-type ATP synthase subunit I (EC 3.6.3.14)	0	0	0	0	0	0	0	0	0	0	0	1	0	0	0	0	0	0	0	0	0	0	0	0	1
Valine--pyruvate aminotransferase (EC 2.6.1.66)	0	0	0	0	0	0	0	0	0	0	0	0	7	0	0	0	0	0	0	0	0	0	0	0	1
Vancomycin B-type resistance protein VanW	0	0	0	0	0	0	0	0	0	0	0	0	0	0	0	0	0	0	0	0	0	0	0	1	1
Virulence factor MviM	0	0	0	0	0	0	0	0	0	0	0	0	0	0	0	0	1	0	0	0	0	0	0	0	1
Von Willebrand factor type A domain protein, associated with Flp pilus assembly	0	0	0	0	0	0	0	0	0	1	0	0	0	0	0	0	0	0	0	0	0	0	0	0	1
Xanthine dehydrogenase iron-sulfur subunit (EC 1.17.1.4)	0	0	0	0	0	0	0	0	0	0	0	0	0	0	0	0	0	0	1	0	0	0	0	0	1
Xylose ABC transporter, permease protein XylH	0	0	0	0	0	0	0	0	0	0	0	0	0	0	0	0	0	0	0	0	0	0	0	1	1
Z-ring-associated protein ZapA	0	0	0	0	0	0	0	0	0	0	0	0	0	0	0	0	3	0	0	0	0	0	0	0	1
