# Supplementary material for: Protein relative abundance patterns associated with sucrose-induced dysbiosis are conserved across taxonomically diverse oral microcosm biofilm models of dental caries
Source: Microbiome. 2015 Dec 19;3:69. doi: 10.1186/s40168-015-0136-z (PMC4684605; doi:10.1186/s40168-015-0136-z)
Supplement: Additional file 11: — Complete edgeR results for spectra assigned to SEED proteins by MEGAN5, comparing WS vs. NS pairs. The proteins names assigned by MEGAN5 were derived from the SEED ontology database. The spreadsheet is formatted in the same way as Additional file 8, except that column H sorts the proteins by the number of microcosms in which they were detected (in descending order). [file 40168_2015_136_MOESM11_ESM.xlsx]

## Sheet: edgeR SEED WS vs. NS pairs
MEGAN5 SEED protein assignment	log Fold Change WS:NS	log Counts Per Million	Likelihood Ratio	P Value	Adjusted P Value	False Discovery Rate < 5%	Present in # of microcosms
Enolase (EC 4.2.1.11)	0.47484	14.6195	6.36873	0.0116149	0.0456482	Yes	24
Plasmin(ogen) receptor	1.60218	14.046	39.5386	3.21642e-10	1.07341e-08	Yes	24
Pyruvate formate-lyase (EC 2.3.1.54)	-1.12388	13.647	25.5661	4.27492e-07	5.88624e-06	Yes	24
Phosphoglycerate kinase (EC 2.7.2.3)	0.488927	13.484	6.92198	0.00851425	0.0351458	Yes	24
Pyruvate kinase (EC 2.7.1.40)	1.10063	13.2567	30.5854	3.19487e-08	5.93462e-07	Yes	24
Fructose-bisphosphate aldolase class II (EC 4.1.2.13)	1.07628	13.2464	29.9167	4.51012e-08	8.07312e-07	Yes	24
Arginine deiminase (EC 3.5.3.6)	-0.547124	12.9439	6.62246	0.0100701	0.0403828	Yes	24
L-lactate dehydrogenase (EC 1.1.1.27)	1.9003	12.8086	67.2248	2.42244e-16	2.98112e-14	Yes	24
DNA-binding protein HBsu	0.56735	12.5699	7.38791	0.00656638	0.0278646	Yes	24
Acetate kinase (EC 2.7.2.1)	-1.40763	12.2832	60.1382	8.84272e-15	8.70566e-13	Yes	24
Glucose-6-phosphate isomerase (EC 5.3.1.9)	0.970291	12.1663	19.2062	1.17334e-05	0.000110014	Yes	24
Ketol-acid reductoisomerase (EC 1.1.1.86)	1.92056	12.0235	84.4833	3.87476e-20	2.54313e-17	Yes	24
Ribosomal subunit interface protein	0.769302	11.9519	10.1957	0.0014077	0.0071437	Yes	24
NADP-specific glutamate dehydrogenase (EC 1.4.1.4)	1.69284	11.8693	22.8915	1.71408e-06	1.91762e-05	Yes	24
Phosphoenolpyruvate-protein phosphotransferase of PTS system (EC 2.7.3.9)	0.694059	11.8429	11.8202	0.000585905	0.00328674	Yes	24
6-phosphogluconate dehydrogenase, decarboxylating (EC 1.1.1.44)	0.899062	11.8357	17.2759	3.2326e-05	0.000268565	Yes	24
LSU ribosomal protein L3p (L3e)	-1.4162	11.7657	45.845	1.27991e-11	5.86078e-10	Yes	24
Enoyl-[acyl-carrier-protein] reductase [FMN] (EC 1.3.1.9)	0.724483	11.7518	16.7792	4.19918e-05	0.00032941	Yes	24
3-oxoacyl-[acyl-carrier-protein] synthase, KASII (EC 2.3.1.41)	0.518531	11.7459	7.26867	0.00701678	0.0295215	Yes	24
SSU ribosomal protein S10p (S20e)	-0.708899	11.7354	16.4542	4.98385e-05	0.000380357	Yes	24
Polyribonucleotide nucleotidyltransferase (EC 2.7.7.8)	-0.935806	11.7019	23.7692	1.08608e-06	1.32005e-05	Yes	24
Thioredoxin	-0.750563	11.6991	7.45421	0.00632883	0.0270314	Yes	24
SSU ribosomal protein S13p (S18e)	0.6085	11.6988	9.91534	0.00163907	0.00821205	Yes	24
6-phosphofructokinase (EC 2.7.1.11)	1.18465	11.6943	46.062	1.14568e-11	5.50207e-10	Yes	24
SSU ribosomal protein S6p	0.709809	11.6615	17.6285	2.68537e-05	0.000229891	Yes	24
Heat shock protein 60 family co-chaperone GroES	1.03463	11.6476	23.6254	1.1703e-06	1.40508e-05	Yes	24
Formate--tetrahydrofolate ligase (EC 6.3.4.3)	-1.30797	11.6053	14.6659	0.000128345	0.000871417	Yes	24
LSU ribosomal protein L23p (L23Ae)	0.678475	11.6008	13.088	0.000297192	0.00182296	Yes	24
Maltodextrin phosphorylase (EC 2.4.1.1)	2.25155	11.5538	38.7608	4.79052e-10	1.52137e-08	Yes	24
Seryl-tRNA synthetase (EC 6.1.1.11)	0.561109	11.542	13.0738	0.00029946	0.00183117	Yes	24
DNA-directed RNA polymerase alpha subunit (EC 2.7.7.6)	-0.441788	11.5392	6.85233	0.00885257	0.0361633	Yes	24
Serine hydroxymethyltransferase (EC 2.1.2.1)	0.560125	11.5024	9.62391	0.00192061	0.00945418	Yes	24
SSU ribosomal protein S12p (S23e)	0.680727	11.4182	8.19639	0.00419738	0.0187407	Yes	24
Dihydroxy-acid dehydratase (EC 4.2.1.9)	1.21489	11.3967	16.7993	4.15495e-05	0.000327244	Yes	24
SSU ribosomal protein S9p (S16e)	-0.612006	11.3411	10.6376	0.0011081	0.00583381	Yes	24
Carbamate kinase (EC 2.7.2.2)	-0.864318	11.3341	10.2996	0.0013306	0.00685849	Yes	24
Glutamine synthetase type I (EC 6.3.1.2)	1.33173	11.2796	46.6734	8.38605e-12	4.12804e-10	Yes	24
Dihydroxyacetone kinase family protein	1.06181	11.2513	14.3767	0.000149643	0.0010022	Yes	24
GTP-binding protein TypA/BipA	1.33965	11.2393	47.9214	4.43659e-12	2.29885e-10	Yes	24
ClpB protein	-1.93812	11.1713	34.3849	4.52227e-09	1.15641e-07	Yes	24
Purine nucleoside phosphorylase (EC 2.4.2.1)	-0.528321	11.1549	8.4935	0.00356418	0.0163969	Yes	24
Cell division initiation protein DivIVA	1.15524	11.0554	15.0542	0.000104465	0.000726827	Yes	24
Aspartate aminotransferase (EC 2.6.1.1)	0.634482	11.0547	8.66803	0.00323842	0.0149682	Yes	24
Glucose-1-phosphate adenylyltransferase (EC 2.7.7.27)	-1.44185	11.0538	53.0883	3.18885e-13	1.90268e-11	Yes	24
LSU ribosomal protein L20p	0.851515	11.0284	12.6019	0.000385352	0.00226495	Yes	24
Cell division protein FtsH (EC 3.4.24.-)	0.729328	11.0237	12.6022	0.000385291	0.00226495	Yes	24
UDP-N-acetylmuramate--alanine ligase (EC 6.3.2.8)	1.07621	11.022	23.813	1.06164e-06	1.29836e-05	Yes	24
Acyl carrier protein	-1.156	10.9857	16.8011	4.151e-05	0.000327244	Yes	24
Cell division protein FtsA	0.716304	10.9534	8.88773	0.00287094	0.0134592	Yes	24
Iron-sulfur cluster assembly protein SufB	2.26842	10.8462	68.9024	1.03458e-16	1.35806e-14	Yes	24
Phosphoenolpyruvate carboxylase (EC 4.1.1.31)	2.2234	10.6661	36.1691	1.8092e-09	4.94767e-08	Yes	24
Zn-dependent hydrolase, RNA-metabolising, CPSF 100 kDa analog	1.2808	10.6496	26.1392	3.17673e-07	4.53259e-06	Yes	24
Branched-chain amino acid aminotransferase (EC 2.6.1.42)	0.962057	10.5763	17.3108	3.17383e-05	0.000264799	Yes	24
Chaperone protein DnaJ	1.34034	10.5354	33.6436	6.61921e-09	1.59253e-07	Yes	24
Universal stress protein family	0.975075	10.5353	15.0966	0.000102148	0.000715764	Yes	24
ATP synthase gamma chain (EC 3.6.3.14)	1.17792	10.5137	20.4718	6.05168e-06	5.98782e-05	Yes	24
Cell division transporter, ATP-binding protein FtsE (TC 3.A.5.1.1)	1.0372	10.4969	14.3326	0.000153189	0.00102247	Yes	24
Thiol peroxidase, Tpx-type (EC 1.11.1.15)	1.30472	10.4877	29.8079	4.77047e-08	8.35495e-07	Yes	24
Manganese-dependent inorganic pyrophosphatase (EC 3.6.1.1)	0.71706	10.4701	7.92844	0.00486636	0.0213405	Yes	24
Zn-dependent hydrolase, RNA-metabolising, CPSF 73 kDa analog	1.37123	10.4647	18.9699	1.32794e-05	0.000122757	Yes	24
Signal recognition particle, subunit Ffh SRP54 (TC 3.A.5.1.1)	0.820188	10.3965	12.2523	0.000464685	0.00265978	Yes	24
Homoserine dehydrogenase (EC 1.1.1.3)	1.78167	10.3461	25.6335	4.12808e-07	5.80585e-06	Yes	24
Alkyl hydroperoxide reductase protein C (EC 1.6.4.-)	-1.10051	10.3172	12.5748	0.000390992	0.00228446	Yes	24
Bacterocin transport accessory protein	1.96583	10.3056	32.0925	1.47003e-08	3.2161e-07	Yes	24
Glycerol-3-phosphate dehydrogenase [NAD(P)+] (EC 1.1.1.94)	0.907995	10.2861	10.6244	0.00111608	0.00586015	Yes	24
Thioredoxin reductase (EC 1.8.1.9)	1.16067	10.2467	15.3267	9.04286e-05	0.000645123	Yes	24
Transcription elongation factor GreA	1.1042	10.2121	14.5759	0.000134624	0.000910911	Yes	24
LSU ribosomal protein L28p	-0.801336	10.1865	9.44553	0.00211664	0.0103416	Yes	24
Hypoxanthine-guanine phosphoribosyltransferase (EC 2.4.2.8)	0.973472	10.1798	9.38384	0.00218907	0.0106427	Yes	24
ATP-dependent Clp protease ATP-binding subunit ClpA	1.48503	10.1293	15.5459	8.05277e-05	0.000582938	Yes	24
Ribonucleotide reductase of class Ib (aerobic), alpha subunit (EC 1.17.4.1)	2.4206	10.1108	30.43	3.46128e-08	6.31042e-07	Yes	24
Ribonucleotide reductase of class Ib (aerobic), beta subunit (EC 1.17.4.1)	2.30235	10.0995	45.874	1.26106e-11	5.86078e-10	Yes	24
Acetyl-coenzyme A carboxyl transferase alpha chain (EC 6.4.1.2)	-1.32045	10.0911	16.3524	5.25891e-05	0.000398262	Yes	24
Threonine synthase (EC 4.2.3.1)	0.977074	10.0785	7.29769	0.00690435	0.0291731	Yes	24
Glucokinase (EC 2.7.1.2)	0.800298	10.0778	6.42767	0.0112356	0.0444235	Yes	24
Branched-chain amino acid ABC transporter, amino acid-binding protein (TC 3.A.1.4.1)	1.32459	10.0398	18.4154	1.77618e-05	0.000160426	Yes	24
1,4-alpha-glucan (glycogen) branching enzyme, GH-13-type (EC 2.4.1.18)	-0.912133	9.94637	10.0579	0.00151698	0.00763923	Yes	24
Manganese ABC transporter, ATP-binding protein SitB	1.0148	9.94628	7.43838	0.00638474	0.0272111	Yes	24
dTDP-4-dehydrorhamnose reductase (EC 1.1.1.133)	1.20782	9.92084	12.6939	0.000366853	0.00216917	Yes	24
ATP synthase epsilon chain (EC 3.6.3.14)	1.88045	9.91615	36.6815	1.39092e-09	3.91247e-08	Yes	24
Trans-2,cis-3-Decenoyl-ACP isomerase	1.01764	9.87	7.46773	0.00628147	0.0268874	Yes	24
Uracil phosphoribosyltransferase (EC 2.4.2.9)	-1.19934	9.8367	15.8324	6.92077e-05	0.000514226	Yes	24
LSU ribosomal protein L32p	-1.58013	9.82924	29.0261	7.1409e-08	1.22265e-06	Yes	24
Dihydrodipicolinate synthase (EC 4.2.1.52)	1.15105	9.73657	10.5556	0.00115837	0.00601803	Yes	24
Glycogen synthase, ADP-glucose transglucosylase (EC 2.4.1.21)	-0.854443	9.7305	7.86384	0.00504332	0.0219697	Yes	24
Flavodoxin	-1.13221	9.66717	11.588	0.000663783	0.00369206	Yes	24
Methionine ABC transporter ATP-binding protein	0.945302	9.66538	11.247	0.000797508	0.00434984	Yes	24
Aspartokinase (EC 2.7.2.4)	0.912751	9.63185	7.0599	0.00788284	0.0328146	Yes	24
Fructokinase (EC 2.7.1.4)	0.905304	9.5849	6.61136	0.010133	0.0405526	Yes	24
Glutamyl-tRNA synthetase (EC 6.1.1.17)	-1.21778	9.44899	14.1158	0.000171892	0.00112444	Yes	24
PTS system, mannose-specific IIB component (EC 2.7.1.69)	-1.01676	9.36399	9.09573	0.00256207	0.0122758	Yes	24
Tryptophan synthase beta chain (EC 4.2.1.20)	0.966395	9.31119	8.89578	0.00285831	0.013432	Yes	24
Orotidine 5'-phosphate decarboxylase (EC 4.1.1.23)	-1.99376	9.14637	25.502	4.41931e-07	6.04279e-06	Yes	24
Peptide chain release factor 2	1.24499	9.14578	10.8929	0.000965318	0.005142	Yes	24
3-oxoacyl-[acyl-carrier-protein] synthase, KASIII (EC 2.3.1.41)	-1.39977	9.11034	13.9269	0.000190058	0.00122696	Yes	24
2,3,4,5-tetrahydropyridine-2,6-dicarboxylate N-acetyltransferase (EC 2.3.1.89)	1.98112	9.06248	24.2766	8.34463e-07	1.07389e-05	Yes	24
Transcription accessory protein (S1 RNA-binding domain)	-0.956741	9.03972	7.90265	0.00493625	0.0215988	Yes	24
Glutathione reductase (EC 1.8.1.7)	1.21038	9.01718	7.93609	0.00484585	0.0212979	Yes	24
50S ribosomal subunit maturation GTPase RbgA (B. subtilis YlqF)	1.06504	8.87329	8.72077	0.00314604	0.0146302	Yes	24
Ribulose-phosphate 3-epimerase (EC 5.1.3.1)	-0.906972	8.75916	8.71823	0.00315043	0.0146302	Yes	24
Ribosome-binding factor A	1.40589	8.69171	14.1887	0.000165362	0.00108533	Yes	24
Dimethyladenosine transferase (EC 2.1.1.-)	1.10722	8.618	9.11955	0.00252892	0.0121747	Yes	24
Replicative DNA helicase (EC 3.6.1.-) [SA14-24]	1.00029	8.52031	8.67377	0.00322822	0.0149562	Yes	24
UDP-N-acetylglucosamine--N-acetylmuramyl-(pentapeptide) pyrophosphoryl-undecaprenol N-acetylglucosamine transferase (EC 2.4.1.227)	1.07146	8.51391	8.83059	0.00296223	0.0138542	Yes	24
NAD-specific glutamate dehydrogenase (EC 1.4.1.2)	-4.20008	12.3401	62.4212	2.77327e-15	2.87398e-13	Yes	23
Urocanate hydratase (EC 4.2.1.49)	-1.95394	11.9973	18.2645	1.92261e-05	0.000172073	Yes	23
Succinate dehydrogenase flavoprotein subunit (EC 1.3.99.1)	-1.2963	11.3205	19.8053	8.57463e-06	8.35814e-05	Yes	23
Glutamate formiminotransferase (EC 2.1.2.5)	-1.32921	11.2382	9.0955	0.00256239	0.0122758	Yes	23
Ethanolamine utilization protein similar to PduA/PduJ	-1.84818	11.1359	13.4604	0.000243654	0.00153276	Yes	23
Aminopeptidase C (EC 3.4.22.40)	3.57358	10.9944	76.5422	2.15558e-18	6.06334e-16	Yes	23
Predicted L-lactate dehydrogenase, Iron-sulfur cluster-binding subunit YkgF	-0.968416	10.7295	7.52983	0.00606855	0.0260326	Yes	23
Septation ring formation regulator EzrA	2.16824	10.6434	22.712	1.88194e-06	2.08176e-05	Yes	23
Foldase protein PrsA precursor (EC 5.2.1.8)	2.08483	10.3783	38.9631	4.31891e-10	1.39409e-08	Yes	23
Nicotinate phosphoribosyltransferase (EC 2.4.2.11)	1.28905	10.2006	16.5783	4.66823e-05	0.00036188	Yes	23
Peptide deformylase (EC 3.5.1.88)	2.37806	10.1099	32.1516	1.42603e-08	3.15489e-07	Yes	23
Dihydrolipoamide acetyltransferase component of pyruvate dehydrogenase complex (EC 2.3.1.12)	-2.07728	10.0783	31.3404	2.16523e-08	4.30641e-07	Yes	23
Cold-shock DEAD-box protein A	1.5706	10.0379	18.1437	2.04849e-05	0.000180874	Yes	23
Ribonucleotide reductase of class III (anaerobic), large subunit (EC 1.17.4.2)	1.35651	9.97407	15.6515	7.61505e-05	0.000559479	Yes	23
Protein serine/threonine phosphatase PrpC, regulation of stationary phase	1.89646	9.9063	15.1498	9.9307e-05	0.000698341	Yes	23
Glycogen phosphorylase (EC 2.4.1.1)	-2.24054	9.90176	33.0239	9.1035e-09	2.1088e-07	Yes	23
Two-component response regulator SA14-24	1.61549	9.84078	15.8503	6.85553e-05	0.000511308	Yes	23
Dihydrolipoamide dehydrogenase of pyruvate dehydrogenase complex (EC 1.8.1.4)	-1.40902	9.8077	10.9843	0.00091888	0.00494337	Yes	23
Biotin carboxyl carrier protein of acetyl-CoA carboxylase	1.02197	9.72379	8.19899	0.00419136	0.0187407	Yes	23
Pyruvate carboxyl transferase (EC 6.4.1.1)	2.16162	9.68713	14.4371	0.000144922	0.000973893	Yes	23
Glucose-6-phosphate 1-dehydrogenase (EC 1.1.1.49)	1.98893	9.59421	19.3368	1.09573e-05	0.000104227	Yes	23
D-alanine--poly(phosphoribitol) ligase subunit 1 (EC 6.1.1.13)	2.66849	9.56728	31.5546	1.93907e-08	4.01898e-07	Yes	23
GTP-binding protein Era	1.6457	9.55834	17.1779	3.40371e-05	0.000279246	Yes	23
dTDP-4-dehydrorhamnose 3,5-epimerase (EC 5.1.3.13)	1.21795	9.55479	6.88482	0.00869307	0.0356597	Yes	23
Glutamate-1-semialdehyde aminotransferase (EC 5.4.3.8)	-1.96721	9.46383	29.798	4.79487e-08	8.35495e-07	Yes	23
Transaldolase (EC 2.2.1.2)	-2.62584	9.4223	25.5758	4.2533e-07	5.88624e-06	Yes	23
Acetaldehyde dehydrogenase, ethanolamine utilization cluster	-2.73336	9.40358	19.7711	8.72907e-06	8.46677e-05	Yes	23
Deblocking aminopeptidase (EC 3.4.11.-)	1.43626	9.39466	9.00723	0.00268913	0.0127592	Yes	23
Aminopeptidase YpdF (MP-, MA-, MS-, AP-, NP- specific)	2.17497	9.33814	19.6464	9.31804e-06	8.94986e-05	Yes	23
1-phosphofructokinase (EC 2.7.1.56)	2.02246	9.14797	24.8939	6.05736e-07	7.89864e-06	Yes	23
Serine/threonine protein kinase PrkC, regulator of stationary phase	1.63816	9.10765	14.236	0.000161256	0.00106192	Yes	23
GTPase and tRNA-U34 5-formylation enzyme TrmE	0.963755	8.97176	7.1908	0.00732782	0.0307643	Yes	23
Chromosomal replication initiator protein DnaA	1.04492	8.93995	8.42011	0.00371093	0.0169786	Yes	23
SSU ribosomal protein S14p (S29e)	-1.165	8.88915	6.77742	0.00923182	0.0374022	Yes	23
Lipoate-protein ligase A	1.85638	8.81446	14.0693	0.000176197	0.00114878	Yes	23
DNA mismatch repair protein MutL	1.89905	8.6531	19.3072	1.11284e-05	0.000105346	Yes	23
ADP-ribose pyrophosphatase (EC 3.6.1.13)	1.16348	8.58623	8.24487	0.00408674	0.0184137	Yes	23
Protein of unknown function DUF1447	1.50521	8.51694	12.9171	0.000325588	0.00197256	Yes	23
Cell division protein FtsX	1.62978	8.48548	10.8974	0.000962986	0.005142	Yes	23
Phosphoenolpyruvate carboxykinase [ATP] (EC 4.1.1.49)	-4.88155	11.9657	54.6545	1.43695e-13	9.43116e-12	Yes	22
Translation elongation factor G-related protein	-2.32351	11.4074	35.7491	2.2444e-09	5.8923e-08	Yes	22
Pyruvate oxidase (EC 1.2.3.3)	3.82541	11.1202	125.445	4.06788e-29	8.00965e-26	Yes	22
Histidine ammonia-lyase (EC 4.3.1.3)	-1.85653	10.7025	12.2845	0.000456729	0.00262186	Yes	22
Glycerol kinase (EC 2.7.1.30)	-3.0251	10.5962	33.6398	6.63219e-09	1.59253e-07	Yes	22
Dihydrolipoamide dehydrogenase of acetoin dehydrogenase (EC 1.8.1.4)	1.76843	10.1693	18.0569	2.14396e-05	0.00018762	Yes	22
Succinate dehydrogenase iron-sulfur protein (EC 1.3.99.1)	-2.04712	9.98574	21.6838	3.21488e-06	3.38508e-05	Yes	22
Imidazolonepropionase (EC 3.5.2.7)	-1.99841	9.89565	17.4157	3.0034e-05	0.000253807	Yes	22
Ethanolamine ammonia-lyase heavy chain (EC 4.3.1.7)	-2.78248	9.77342	27.7404	1.38735e-07	2.22088e-06	Yes	22
capsular polysaccharide biosynthesis protein	3.24188	9.67432	40.5666	1.90027e-10	6.80297e-09	Yes	22
L-fucose isomerase (EC 5.3.1.25)	-1.57132	9.53918	6.5787	0.0103206	0.0412197	Yes	22
Predicted L-lactate dehydrogenase, Fe-S oxidoreductase subunit YkgE	-1.31281	9.53179	7.54775	0.00600851	0.0258313	Yes	22
NAD synthetase (EC 6.3.1.5)	1.34052	9.44854	6.89557	0.00864094	0.0355942	Yes	22
Oxaloacetate decarboxylase alpha chain (EC 4.1.1.3)	-1.15786	9.23659	7.75328	0.0053615	0.0232528	Yes	22
Methionyl-tRNA formyltransferase (EC 2.1.2.9)	1.31854	9.04778	8.99126	0.00271273	0.0128246	Yes	22
Fructose-1,6-bisphosphatase, GlpX type (EC 3.1.3.11)	-2.1072	8.88847	19.1169	1.2295e-05	0.000114734	Yes	22
Trk system potassium uptake protein TrkA	1.33246	8.77055	8.21252	0.00416024	0.0186595	Yes	22
GTP-sensing transcriptional pleiotropic repressor codY	1.36433	8.73291	11.7049	0.000623362	0.00347705	Yes	22
Phosphate transport ATP-binding protein PstB (TC 3.A.1.7.1)	1.74573	8.65118	20.8331	5.01091e-06	5.03392e-05	Yes	22
N-acetylneuraminate lyase (EC 4.1.3.3)	-1.55475	8.57667	13.8469	0.000198325	0.00127615	Yes	22
Dihydrodipicolinate reductase (EC 1.3.1.26)	1.17157	8.47266	7.56858	0.00593946	0.0256465	Yes	22
Pyrimidine operon regulatory protein PyrR	1.47355	8.44064	15.5832	7.89515e-05	0.000573637	Yes	22
GTP cyclohydrolase I (EC 3.5.4.16) type 1	1.55874	8.21972	11.0021	0.000910092	0.00490951	Yes	22
Phosphoribosylaminoimidazole carboxylase catalytic subunit (EC 4.1.1.21)	-1.32138	8.15031	7.16789	0.00742201	0.0310935	Yes	22
Pyruvate-flavodoxin oxidoreductase (EC 1.2.7.-)	-1.73682	13.2114	19.2112	1.17025e-05	0.000110014	Yes	21
Aspartate ammonia-lyase (EC 4.3.1.1)	-2.78632	11.3998	37.6029	8.67166e-10	2.58704e-08	Yes	21
Electron transfer flavoprotein, alpha subunit	-3.86259	10.8892	53.6851	2.35342e-13	1.44809e-11	Yes	21
Transketolase, C-terminal section (EC 2.2.1.1)	-2.04747	9.61688	26.4291	2.73388e-07	4.01717e-06	Yes	21
Dihydrolipoamide acetyltransferase component (E2) of acetoin dehydrogenase complex (EC 2.3.1.-)	1.89516	9.61086	12.03	0.000523512	0.00295357	Yes	21
L-asparaginase (EC 3.5.1.1)	-2.80145	9.47248	22.2958	2.3372e-06	2.54251e-05	Yes	21
Uptake hydrogenase large subunit (EC 1.12.99.6)	-2.22439	9.38199	25.9901	3.43175e-07	4.86124e-06	Yes	21
Acetoin dehydrogenase E1 component beta-subunit (EC 1.2.4.-)	2.26119	9.34913	16.9311	3.87616e-05	0.000307749	Yes	21
2',3'-cyclic-nucleotide 2'-phosphodiesterase (EC 3.1.4.16)	-2.51326	9.29559	12.5494	0.000396334	0.00230201	Yes	21
Transketolase, N-terminal section (EC 2.2.1.1)	-2.44296	9.12691	26.4321	2.7296e-07	4.01717e-06	Yes	21
Mannose-6-phosphate isomerase (EC 5.3.1.8)	1.83551	9.12584	9.36562	0.00221093	0.0107225	Yes	21
Lactate 2-monooxygenase (EC 1.13.12.4)	2.83682	9.01165	23.3136	1.3762e-06	1.62366e-05	Yes	21
Threonine dehydratase (EC 4.3.1.19)	1.35646	8.97413	7.86722	0.00503389	0.0219697	Yes	21
ATP-dependent Clp protease, ATP-binding subunit ClpC	-1.41806	8.96985	8.27062	0.00402917	0.0182378	Yes	21
Chromosome partition protein smc	1.99006	8.94229	26.169	3.12801e-07	4.49566e-06	Yes	21
GTP-binding protein EngB	1.62439	8.87751	9.76731	0.00177643	0.00881053	Yes	21
HPr kinase/phosphorylase (EC 2.7.1.-) (EC 2.7.4.-)	1.96286	8.84858	14.2519	0.000159897	0.0010565	Yes	21
ATP-dependent hsl protease ATP-binding subunit HslU	-2.66395	8.83601	28.2142	1.08607e-07	1.79703e-06	Yes	21
Cell division protein GpsB, coordinates the switch between cylindrical and septal cell wall synthesis by re-localization of PBP1	2.04268	8.47552	17.3621	3.08933e-05	0.000258847	Yes	21
Hydroxymethylglutaryl-CoA synthase (EC 2.3.3.10)	1.72597	8.4657	14.4382	0.000144832	0.000973893	Yes	21
N-acetylmannosamine-6-phosphate 2-epimerase (EC 5.1.3.9)	-2.46295	8.35055	28.1527	1.12113e-07	1.83959e-06	Yes	21
Heat-inducible transcription repressor HrcA	1.26465	8.15765	7.28662	0.00694702	0.0292906	Yes	21
Glutamine synthetase, clostridia type (EC 6.3.1.2)	1.37981	8.10311	10.2176	0.00139108	0.00709114	Yes	21
L-ribulose-5-phosphate 4-epimerase (EC 5.1.3.4)	-1.59544	7.85112	9.69934	0.00184334	0.0090966	Yes	21
Ornithine decarboxylase (EC 4.1.1.17)	-3.10096	11.9944	24.6137	7.00537e-07	9.07472e-06	Yes	20
Electron transfer flavoprotein, beta subunit	-4.97297	11.2124	73.5013	1.00571e-17	1.98025e-15	Yes	20
Propanediol utilization polyhedral body protein PduJ	-1.92004	9.96753	17.1496	3.45476e-05	0.000281092	Yes	20
Propanediol utilization polyhedral body protein PduB	-1.8025	9.77892	10.7975	0.00101638	0.0053797	Yes	20
Sucrose-6-phosphate hydrolase (EC 3.2.1.26)	3.24853	9.30001	31.8072	1.70264e-08	3.64401e-07	Yes	20
ADP-L-glycero-D-manno-heptose-6-epimerase (EC 5.1.3.20)	-1.67958	9.27765	14.3017	0.000155724	0.00103239	Yes	20
Ethanolamine utilization polyhedral-body-like protein EutL	-2.64905	9.24013	17.0976	3.55064e-05	0.000287704	Yes	20
Succinyl-CoA ligase [ADP-forming] beta chain (EC 6.2.1.5)	-2.65702	9.15947	23.9247	1.00176e-06	1.25167e-05	Yes	20
Acetolactate synthase large subunit (EC 2.2.1.6)	2.61746	9.01433	23.561	1.21013e-06	1.44409e-05	Yes	20
Arginine/ornithine antiporter ArcD	-2.37488	8.99488	16.9896	3.75855e-05	0.000301634	Yes	20
Aldehyde dehydrogenase (EC 1.2.1.3)	-2.47452	8.90371	31.2816	2.23184e-08	4.3945e-07	Yes	20
Galactokinase (EC 2.7.1.6)	-2.63379	8.89117	21.6968	3.19325e-06	3.38039e-05	Yes	20
Glutaminyl-tRNA synthetase (EC 6.1.1.18)	-2.13705	8.75655	23.8411	1.04622e-06	1.29508e-05	Yes	20
Cob(I)alamin adenosyltransferase PduO (EC 2.5.1.17)	-2.13735	8.61523	14.9036	0.000113148	0.000781712	Yes	20
Xanthine dehydrogenase, molybdenum binding subunit (EC 1.17.1.4)	-2.21979	8.58311	18.1271	2.06644e-05	0.000181644	Yes	20
Cobalt-precorrin-8x methylmutase (EC 5.4.1.2)	-1.45858	8.57368	7.07041	0.00783673	0.0326918	Yes	20
6-phosphogluconolactonase (EC 3.1.1.31)	2.34456	8.50172	18.4246	1.76763e-05	0.00016039	Yes	20
3,4-dihydroxy-2-butanone 4-phosphate synthase	-1.26241	8.48041	8.82515	0.00297107	0.0138626	Yes	20
Cell division protein FtsK	1.93203	8.22991	17.5703	2.76882e-05	0.000234992	Yes	20
Type I restriction-modification system, DNA-methyltransferase subunit M (EC 2.1.1.72)	-1.54666	8.09812	8.02707	0.00460832	0.0202993	Yes	20
ATP-dependent RNA helicase YfmL	1.41797	8.03673	6.64984	0.00991648	0.0398481	Yes	20
Phosphate starvation-inducible protein PhoH, predicted ATPase	1.50771	8.00528	11.009	0.000906688	0.00490459	Yes	20
Transcriptional regulator of fatty acid biosynthesis FabT	1.25708	7.99085	6.83583	0.0089347	0.036348	Yes	20
Tryptophanase (EC 4.1.99.1)	-6.46296	12.4414	74.9664	4.78782e-18	1.06922e-15	Yes	19
Rod shape-determining protein MreB	-4.35677	10.0022	36.8397	1.2825e-09	3.65976e-08	Yes	19
NADP-dependent malic enzyme (EC 1.1.1.40)	-1.80858	9.7737	8.90422	0.00284512	0.013402	Yes	19
PTS system, glucose-specific IIA component (EC 2.7.1.69)	-4.11926	9.72906	31.1443	2.39544e-08	4.57924e-07	Yes	19
Enoyl-[acyl-carrier-protein] reductase [NADH] (EC 1.3.1.9)	-3.92171	9.5323	26.4055	2.76748e-07	4.03642e-06	Yes	19
Ribonucleotide reductase of class Ia (aerobic), alpha subunit (EC 1.17.4.1)	-3.4179	9.34801	32.6614	1.09694e-08	2.45441e-07	Yes	19
Pseudouridine synthase family protein	3.35299	9.16648	26.8627	2.18431e-07	3.36008e-06	Yes	19
Succinyl-CoA ligase [ADP-forming] alpha chain (EC 6.2.1.5)	-2.29929	9.12302	21.4752	3.5844e-06	3.71457e-05	Yes	19
RNA-binding protein Hfq	-3.27686	8.66197	43.8132	3.61263e-11	1.54636e-09	Yes	19
tRNA:m(5)U-54 MTase gid	2.73645	8.53289	27.0289	2.00438e-07	3.13224e-06	Yes	19
Lactose phosphotransferase system repressor	1.93298	8.46008	9.03609	0.00264701	0.0126198	Yes	19
2-Keto-3-deoxy-D-manno-octulosonate-8-phosphate synthase (EC 2.5.1.55)	-2.40316	8.45469	37.456	9.34963e-10	2.74767e-08	Yes	19
Similar to carbon monoxide dehydrogenase CooS subunit	1.25376	8.38683	6.54737	0.0105039	0.0418669	Yes	19
NPQTN specific sortase B	1.59645	8.31821	6.73287	0.00946519	0.0381905	Yes	19
Uracil-DNA glycosylase, family 1	-1.54294	8.19528	8.40217	0.00374774	0.0170817	Yes	19
Deoxyguanosinetriphosphate triphosphohydrolase (EC 3.1.5.1)	2.33233	8.18704	17.944	2.27495e-05	0.000197329	Yes	19
FIG009886: phosphoesterase	2.04004	8.058	12.3278	0.00044627	0.00256931	Yes	19
Phosphate ABC transporter, periplasmic phosphate-binding protein PstS (TC 3.A.1.7.1)	-1.70108	7.993	12.128	0.000496713	0.00281853	Yes	19
Potassium uptake protein, integral membrane component, KtrA	1.65685	7.9804	13.4663	0.000242884	0.00153276	Yes	19
Dipeptide-binding ABC transporter, periplasmic substrate-binding component (TC 3.A.1.5.2)	-6.06319	10.7068	81.1677	2.07357e-19	1.02071e-16	Yes	18
selenocysteine-containing	-5.17933	10.1676	71.4572	2.83335e-17	5.0717e-15	Yes	18
Peptidoglycan-associated lipoprotein precursor	-3.80597	9.5799	20.6807	5.42594e-06	5.39579e-05	Yes	18
ATP-dependent protease La (EC 3.4.21.53) Type I	-3.40381	9.29728	50.8014	1.02199e-12	5.91853e-11	Yes	18
Septum site-determining protein MinD	-4.2785	9.28671	33.182	8.39219e-09	1.96717e-07	Yes	18
Ribonucleotide reductase of class Ia (aerobic), beta subunit (EC 1.17.4.1)	-3.07017	9.17708	21.9051	2.86464e-06	3.06548e-05	Yes	18
Acetoin dehydrogenase E1 component alpha-subunit (EC 1.2.4.-)	2.4351	9.02798	12.5529	0.000395597	0.00230201	Yes	18
D-glycero-beta-D-manno-heptose 7-phosphate kinase	-3.74036	8.92916	49.9331	1.59076e-12	8.94916e-11	Yes	18
ATP-dependent RNA helicase YqfR	2.83485	8.92699	18.2871	1.89984e-05	0.000170813	Yes	18
GTP-binding protein YqeH, required for biogenesis of 30S ribosome subunit	2.67399	8.86663	21.0952	4.37019e-06	4.4585e-05	Yes	18
Chaperonin (heat shock protein 33)	3.35651	8.8462	45.0532	1.91749e-11	8.58078e-10	Yes	18
6,7-dimethyl-8-ribityllumazine synthase (EC 2.5.1.9)	-3.35036	8.71801	41.0187	1.50779e-10	5.49784e-09	Yes	18
PurR: transcription regulator associated with purine metabolism	2.71076	8.64125	26.3064	2.91322e-07	4.21775e-06	Yes	18
Putative two-component response regulator	2.30161	8.49868	15.0604	0.000104125	0.000726827	Yes	18
Ribonuclease Z (EC 3.1.26.11)	2.22449	8.37425	15.4913	8.28849e-05	0.000597803	Yes	18
Lipopolysaccharide ABC transporter, ATP-binding protein LptB	-1.15708	7.75712	6.85502	0.00883925	0.0361633	Yes	18
DNA replication intiation control protein YabA	1.62881	7.60494	7.00231	0.00814045	0.0338155	Yes	18
Galactose/methyl galactoside ABC transport system, D-galactose-binding periplasmic protein MglB (TC 3.A.1.2.3)	-6.65977	12.1306	64.7885	8.33856e-16	9.12146e-14	Yes	17
Malate dehydrogenase (EC 1.1.1.37)	-4.68712	10.288	18.9545	1.33874e-05	0.000123177	Yes	17
Acyl-CoA dehydrogenase, short-chain specific (EC 1.3.99.2)	-5.45425	10.2421	39.3206	3.59629e-10	1.18018e-08	Yes	17
Fumarate hydratase class II (EC 4.2.1.2)	-4.20785	10.1781	35.8867	2.09133e-09	5.64086e-08	Yes	17
Fumarate reductase flavoprotein subunit (EC 1.3.99.1)	-5.05998	9.70576	77.0629	1.65602e-18	5.62916e-16	Yes	17
Putative parvulin type peptidyl-prolyl isomerase, similarity with PrsA foldase	4.35663	9.6123	23.9763	9.75268e-07	1.23096e-05	Yes	17
Pyruvate,phosphate dikinase (EC 2.7.9.1)	-5.23757	9.60739	84.9974	2.98752e-20	2.54313e-17	Yes	17
Phosphomannomutase (EC 5.4.2.8)	-3.51169	9.27964	13.6487	0.00022039	0.00140436	Yes	17
Transcription termination factor Rho	-4.42846	9.27903	23.9197	1.00439e-06	1.25167e-05	Yes	17
Glycerol-3-phosphate transporter	-3.80168	9.08608	24.9761	5.80447e-07	7.6947e-06	Yes	17
Membrane-associated zinc metalloprotease	2.96494	8.26517	25.5812	4.24156e-07	5.88624e-06	Yes	17
Candidate zinc-binding lipoprotein ZinT	2.12925	8.20993	8.04787	0.00455572	0.0201578	Yes	17
Cystathionine gamma-synthase (EC 2.5.1.48)	-2.15902	8.18402	14.929	0.000111632	0.000773956	Yes	17
Lon-like protease with PDZ domain	2.15262	8.17016	10.8912	0.000966246	0.005142	Yes	17
Cholinephosphate cytidylyltransferase (EC 2.7.7.15)	2.62985	8.16392	15.3017	9.16331e-05	0.000649013	Yes	17
Ribose 5-phosphate isomerase B (EC 5.3.1.6)	-2.16381	8.06103	13.2624	0.000270787	0.00168196	Yes	17
Chromosome replication initiation protein dnaD	2.40965	7.84357	9.81807	0.00172806	0.00861404	Yes	17
Ribose ABC transport system, ATP-binding protein RbsA (TC 3.A.1.2.1)	-2.4714	7.82935	14.8088	0.00011898	0.000819132	Yes	17
PF00070 family, FAD-dependent NAD(P)-disulphide oxidoreductase	1.71064	10.9417	24.2538	8.44402e-07	1.07963e-05	Yes	16
DNA-binding protein HU	-2.70151	10.8513	8.11062	0.00440067	0.0196039	Yes	16
Pyruvate dehydrogenase E1 component (EC 1.2.4.1)	-4.66484	9.82393	26.832	2.21931e-07	3.38746e-06	Yes	16
Alkyl hydroperoxide reductase subunit C-like protein	-4.19139	9.35029	29.8964	4.55747e-08	8.08438e-07	Yes	16
Aldehyde dehydrogenase B (EC 1.2.1.22)	-4.00691	9.02731	35.8559	2.12461e-09	5.65318e-08	Yes	16
3-oxoacyl-[acyl-carrier-protein] synthase, KASI (EC 2.3.1.41)	-3.75371	8.86937	33.8702	5.89152e-09	1.46841e-07	Yes	16
2-oxoglutarate dehydrogenase E1 component (EC 1.2.4.2)	-4.36177	8.70508	39.9974	2.54302e-10	8.94144e-09	Yes	16
Flagellar hook-length control protein FliK	-2.892	8.63857	19.011	1.29965e-05	0.000120708	Yes	16
2,3,4,5-tetrahydropyridine-2,6-dicarboxylate N-succinyltransferase (EC 2.3.1.117)	-3.77422	8.60218	31.3815	2.11993e-08	4.28516e-07	Yes	16
Argininosuccinate lyase (EC 4.3.2.1)	-1.63819	8.1884	8.03188	0.0045961	0.0202909	Yes	16
3-isopropylmalate dehydrogenase (EC 1.1.1.85)	2.99646	8.15253	17.995	2.2149e-05	0.000192971	Yes	16
Poly(glycerophosphate chain) D-alanine transfer protein DltD	3.43274	8.14691	28.6541	8.65324e-08	1.44392e-06	Yes	16
COG0488: ATPase components of ABC transporters with duplicated ATPase domains	3.15085	8.07794	22.9313	1.67896e-06	1.89993e-05	Yes	16
Dihydrolipoamide succinyltransferase component (E2) of 2-oxoglutarate dehydrogenase complex (EC 2.3.1.61)	-2.49059	8.02067	15.6288	7.70734e-05	0.000562065	Yes	16
Uptake hydrogenase small subunit precursor (EC 1.12.99.6)	-2.43096	7.92876	12.8976	0.000329004	0.00198107	Yes	16
Phosphomethylpyrimidine kinase (EC 2.7.4.7)	3.02393	7.89883	21.6079	3.34473e-06	3.48454e-05	Yes	16
Porphobilinogen deaminase (EC 2.5.1.61)	-2.13169	7.78135	12.8406	0.00033917	0.00202987	Yes	16
N-acetyl-L,L-diaminopimelate deacetylase (EC 3.5.1.47)	2.72314	7.62333	10.5907	0.00113657	0.00595187	Yes	16
Ribonuclease PH (EC 2.7.7.56)	-1.73981	7.56673	8.37437	0.00380549	0.0173049	Yes	16
FIG001721: Predicted N6-adenine-specific DNA methylase	2.61051	7.46227	12.5813	0.00038962	0.00228322	Yes	16
Butyryl-CoA dehydrogenase (EC 1.3.99.2)	-6.72536	11.1896	38.1752	6.46704e-10	1.95902e-08	Yes	15
Fructose-bisphosphate aldolase class I (EC 4.1.2.13)	-6.00793	10.6213	53.9751	2.03049e-13	1.28969e-11	Yes	15
Formate hydrogenlyase subunit 5	-4.71728	9.31121	25.1682	5.25425e-07	7.08604e-06	Yes	15
tolB protein precursor, periplasmic protein involved in the tonb-independent uptake of group A colicins	-4.92717	9.30561	31.3697	2.13279e-08	4.28516e-07	Yes	15
Serine endopeptidase ScpC (EC 3.4.21.-)	2.14019	9.18305	7.55244	0.00599289	0.0258206	Yes	15
Ribosome hibernation protein YfiA	-3.51315	8.60803	31.4248	2.07318e-08	4.25219e-07	Yes	15
Glutaredoxin	-3.73523	8.48506	25.3425	4.80025e-07	6.51841e-06	Yes	15
Ethanolamine ammonia-lyase light chain (EC 4.3.1.7)	-3.90977	8.45351	42.9347	5.65991e-11	2.32174e-09	Yes	15
Glycerol dehydratase large subunit (EC 4.2.1.30)	-1.91818	8.35554	6.34513	0.0117704	0.0461325	Yes	15
Ferric iron ABC transporter, ATP-binding protein	-3.05225	8.34818	27.093	1.93895e-07	3.05423e-06	Yes	15
Choline kinase (EC 2.7.1.32)	3.10442	8.26037	20.0438	7.56894e-06	7.45163e-05	Yes	15
Cysteine desulfurase (EC 2.8.1.7), SufS subfamily	2.94062	8.22645	17.62	2.69743e-05	0.000229923	Yes	15
L-serine dehydratase (EC 4.3.1.17)	-3.6443	8.17483	32.789	1.02725e-08	2.35194e-07	Yes	15
Fibronectin/fibrinogen-binding protein	3.01568	7.99397	15.4573	8.43904e-05	0.000604235	Yes	15
tRNA-i(6)A37 methylthiotransferase	-3.19601	7.85413	16.5229	4.80671e-05	0.000369703	Yes	15
Transcriptional repressor of the fructose operon, DeoR family	2.8265	7.82356	16.229	5.61273e-05	0.000422067	Yes	15
Cytoplasmic alpha-amylase (EC 3.2.1.1)	2.48252	7.75461	15.3033	9.15558e-05	0.000649013	Yes	15
Integration host factor alpha subunit	-2.90281	7.74282	14.7497	0.000122767	0.000839333	Yes	15
3-deoxy-manno-octulosonate cytidylyltransferase (EC 2.7.7.38)	-2.29449	7.69444	12.0559	0.000516294	0.00292122	Yes	15
Hypothetical protein ywlG	2.82088	7.6852	15.4807	8.33538e-05	0.000598991	Yes	15
Nicotinate-nucleotide adenylyltransferase (EC 2.7.7.18)	2.62662	7.61557	10.4529	0.00122458	0.00634525	Yes	15
ATPase component of general energizing module of ECF transporters	2.63371	7.37166	8.35024	0.00385636	0.0174958	Yes	15
Glycerophosphoryl diester phosphodiesterase, periplasmic (EC 3.1.4.46)	-5.92461	10.3782	29.2621	6.32191e-08	1.09192e-06	Yes	14
Ferric iron ABC transporter, iron-binding protein	-5.0053	9.70306	14.7922	0.000120034	0.000823509	Yes	14
2-isopropylmalate synthase (EC 2.3.3.13)	5.96752	9.14828	76.9934	1.71534e-18	5.62916e-16	Yes	14
NAD(P) transhydrogenase alpha subunit (EC 1.6.1.2)	-5.06147	9.06153	21.8068	3.01528e-06	3.20924e-05	Yes	14
Fructose-1,6-bisphosphatase, type I (EC 3.1.3.11)	-5.01761	9.00106	31.1667	2.36795e-08	4.57106e-07	Yes	14
Chaperone protein HtpG	-3.69794	8.98601	26.9083	2.13343e-07	3.30765e-06	Yes	14
D-lactate dehydrogenase (EC 1.1.1.28)	-4.25067	8.93428	11.362	0.000749629	0.00410005	Yes	14
Chromosome partition protein MukB	-4.38382	8.52734	41.3036	1.30331e-10	4.84191e-09	Yes	14
Inorganic pyrophosphatase (EC 3.6.1.1)	-4.258	8.47535	33.7862	6.1513e-09	1.51399e-07	Yes	14
Periplasmic protein p19 involved in high-affinity Fe2+ transport	-4.08859	8.3629	48.498	3.30619e-12	1.75943e-10	Yes	14
Acetyl-CoA acetyltransferase (EC 2.3.1.9)	-4.96732	8.27765	59.0858	1.50947e-14	1.39903e-12	Yes	14
Branched-chain alpha-keto acid dehydrogenase, E1 component, beta subunit (EC 1.2.4.4)	-1.93842	8.25593	8.24905	0.00407734	0.0184135	Yes	14
FKBP-type peptidyl-prolyl cis-trans isomerase FkpA precursor (EC 5.2.1.8)	-3.84238	8.24848	30.5949	3.17931e-08	5.93462e-07	Yes	14
Universal stress protein A	-3.85519	8.00248	22.899	1.70738e-06	1.91762e-05	Yes	14
Xanthosine/inosine triphosphate pyrophosphatase	3.54742	7.99658	22.398	2.21604e-06	2.4241e-05	Yes	14
Glutaredoxin-like protein NrdH, required for reduction of Ribonucleotide reductase class Ib	3.73762	7.92421	30.1315	4.03717e-08	7.29283e-07	Yes	14
Phosphate transport regulator (distant homolog of PhoU)	-3.90046	7.85296	10.2504	0.00136653	0.00700704	Yes	14
Arginine ABC transporter, periplasmic arginine-binding protein ArtI	-3.46929	7.81329	25.0499	5.58649e-07	7.48285e-06	Yes	14
Universal stress protein E	-3.62852	7.79889	21.9871	2.74493e-06	2.95342e-05	Yes	14
Survival protein SurA precursor (Peptidyl-prolyl cis-trans isomerase SurA) (EC 5.2.1.8)	-3.41957	7.71075	11.5003	0.000695839	0.00384806	Yes	14
ProQ: influences osmotic activation of compatible solute ProP	-3.80639	7.6948	15.6689	7.54566e-05	0.000556457	Yes	14
Ribonuclease III (EC 3.1.26.3)	3.45336	7.68275	12.3698	0.00043634	0.00251951	Yes	14
Pyrrolidone-carboxylate peptidase (EC 3.4.19.3)	-2.16856	7.50209	12.8425	0.000338831	0.00202987	Yes	14
Thiazole biosynthesis protein ThiH	2.49746	7.49368	10.1161	0.00146977	0.00742046	Yes	14
SOS-response repressor and protease LexA (EC 3.4.21.88)	-2.46771	7.45136	15.6894	7.46412e-05	0.000552513	Yes	14
Lysine 2,3-aminomutase (EC 5.4.3.2)	-8.34416	11.4712	48.822	2.80277e-12	1.53296e-10	Yes	13
Nonheme iron-containing ferritin	-6.35248	10.84	31.6035	1.89084e-08	3.96745e-07	Yes	13
Butyrate-acetoacetate CoA-transferase subunit B (EC 2.8.3.9)	-7.17902	10.6737	69.4815	7.71337e-17	1.16828e-14	Yes	13
Periplasmic nitrate reductase precursor (EC 1.7.99.4)	-6.01313	10.2836	26.7838	2.27533e-07	3.44625e-06	Yes	13
Electron transport complex protein RnfC	-6.26003	9.36053	39.7237	2.92555e-10	1.0106e-08	Yes	13
Galactose/methyl galactoside ABC transport system, ATP-binding protein MglA (EC 3.6.3.17)	-6.06663	9.32372	43.1506	5.0685e-11	2.12338e-09	Yes	13
Formate dehydrogenase H (EC 1.2.1.2)	-5.20723	8.82512	28.1119	1.145e-07	1.86323e-06	Yes	13
Na(+)-translocating NADH-quinone reductase subunit A (EC 1.6.5.-)	-4.06406	8.56577	30.905	2.70973e-08	5.13024e-07	Yes	13
Na(+)-translocating NADH-quinone reductase subunit F (EC 1.6.5.-)	-4.50833	8.40065	23.0422	1.58482e-06	1.80376e-05	Yes	13
Choline binding protein A	3.50394	8.38018	11.1947	0.000820317	0.00446189	Yes	13
Glycerol-3-phosphate acyltransferase (EC 2.3.1.15)	-3.52344	8.33695	28.7798	8.1092e-08	1.3647e-06	Yes	13
Beta-galactosidase (EC 3.2.1.23)	2.31862	8.2956	6.37411	0.0115797	0.0456009	Yes	13
FKBP-type peptidyl-prolyl cis-trans isomerase fklB (EC 5.2.1.8)	-4.45222	8.06673	24.0353	9.45854e-07	1.20154e-05	Yes	13
Alpha-acetolactate decarboxylase (EC 4.1.1.5)	3.35147	7.84489	16.5026	4.85821e-05	0.000372211	Yes	13
Probable Co/Zn/Cd efflux system membrane fusion protein	-3.25097	7.74613	13.1566	0.000286508	0.00176844	Yes	13
Replicative DNA helicase (EC 3.6.1.-)	-3.86307	7.74291	31.6002	1.89406e-08	3.96745e-07	Yes	13
Chromosome partition protein MukE	-4.06474	7.70953	21.0213	4.54203e-06	4.60993e-05	Yes	13
Copper chaperone	3.8142	7.70032	23.7061	1.12227e-06	1.35568e-05	Yes	13
Peptidyl-prolyl cis-trans isomerase ppiB (EC 5.2.1.8)	-4.01083	7.69339	20.6951	5.38529e-06	5.38256e-05	Yes	13
COG2740: Predicted nucleic-acid-binding protein implicated in transcription termination	2.96024	7.56665	6.65784	0.00987204	0.0397506	Yes	13
Molybdopterin biosynthesis Mog protein, molybdochelatase	-3.99068	7.51586	21.6305	3.30546e-06	3.46194e-05	Yes	13
Capsular polysaccharide synthesis enzyme Cap8D	3.08997	7.3798	7.37186	0.00662525	0.028054	Yes	13
Phosphoesterase, DHH family protein	2.67635	7.37323	16.597	4.6224e-05	0.000359744	Yes	13
Phosphopantothenoylcysteine synthetase (EC 6.3.2.5)	2.69853	7.26345	6.46556	0.0109985	0.0435735	Yes	13
Cytochrome c-type protein NrfB precursor	-2.96378	7.25993	15.9313	6.56828e-05	0.000491747	Yes	13
ATP-dependent protease HslV (EC 3.4.25.-)	-2.52717	7.09882	11.7977	0.000593043	0.00331734	Yes	13
Twin-arginine translocation protein TatA	-2.24671	7.03197	6.83663	0.00893073	0.036348	Yes	13
L-beta-lysine 5,6-aminomutase alpha subunit (EC 5.4.3.3)	-6.7594	9.99599	47.5697	5.30834e-12	2.68003e-10	Yes	12
Lysine decarboxylase, inducible (EC 4.1.1.18)	-5.98641	9.57075	41.3765	1.25561e-10	4.7544e-09	Yes	12
Butyrate-acetoacetate CoA-transferase subunit A (EC 2.8.3.9)	-6.48694	9.45338	44.9015	2.07204e-11	9.0663e-10	Yes	12
Flavodoxin 1	-4.6509	9.25055	17.2357	3.30182e-05	0.000273163	Yes	12
Urease alpha subunit (EC 3.5.1.5)	4.85282	8.6717	58.1716	2.40223e-14	1.892e-12	Yes	12
Leucine dehydrogenase (EC 1.4.1.9)	-1.7959	8.51885	9.80104	0.00174413	0.00867222	Yes	12
Superoxide dismutase [Cu-Zn] precursor (EC 1.15.1.1)	-4.59801	8.46243	38.2714	6.15597e-10	1.89392e-08	Yes	12
Aminomethyltransferase (glycine cleavage system T protein) (EC 2.1.2.10)	-2.77734	8.25444	16.3903	5.15482e-05	0.000391886	Yes	12
ABC transporter, ATP-binding protein Vex2	6.14215	8.19986	70.676	4.20992e-17	6.90778e-15	Yes	12
Bacterioferritin	-3.9154	8.14907	21.2841	3.96011e-06	4.08244e-05	Yes	12
Glucan 1,6-alpha-glucosidase (EC 3.2.1.70)	4.52273	8.00659	27.2565	1.78173e-07	2.82921e-06	Yes	12
Phosphoheptose isomerase (EC 5.3.1.-)	-4.06528	7.93616	17.1992	3.3657e-05	0.000277283	Yes	12
5,10-methylenetetrahydrofolate reductase (EC 1.5.1.20)	-4.17451	7.91572	17.7198	2.55947e-05	0.00022007	Yes	12
CoA-acylating propionaldehyde dehydrogenase	-3.89747	7.83689	31.8585	1.65822e-08	3.58794e-07	Yes	12
Pyridoxal kinase (EC 2.7.1.35)	-2.43695	7.8146	8.6204	0.0033242	0.0153287	Yes	12
Xanthine-guanine phosphoribosyltransferase (EC 2.4.2.22)	-4.288	7.78103	28.7856	8.08501e-08	1.3647e-06	Yes	12
Nitrate/nitrite response regulator protein	-3.98602	7.65349	14.0558	0.000177463	0.00115322	Yes	12
Glutathione S-transferase, Streptococcal type (EC 2.5.1.18)	3.59519	7.64685	11.4071	0.000731626	0.00401273	Yes	12
Putative sugar isomerase involved in processing of exogenous sialic acid	-3.82459	7.63853	8.09696	0.00443396	0.0197076	Yes	12
FKBP-type peptidyl-prolyl cis-trans isomerase SlyD (EC 5.2.1.8)	-3.96542	7.60161	14.3103	0.000155013	0.00103115	Yes	12
Glutaredoxin-related protein	-3.10033	7.4277	13.1487	0.000287726	0.00177041	Yes	12
Tol biopolymer transport system, TolR protein	-3.60923	7.42373	6.97161	0.00828131	0.0343282	Yes	12
Two-component sensor kinase SA14-24	3.99887	7.35486	21.2613	4.00738e-06	4.10966e-05	Yes	12
Biotin synthase (EC 2.8.1.6)	-2.84238	7.34678	8.98904	0.00271603	0.0128246	Yes	12
Molybdate-binding domain of ModE	-2.62283	7.22532	10.0191	0.00154926	0.00778189	Yes	12
Type IV pilin PilA	-2.77325	7.11567	13.1837	0.000282397	0.00174855	Yes	12
Glutaconyl-CoA decarboxylase alpha chain (EC 4.1.1.70)	-6.6531	10.7013	64.9783	7.57272e-16	8.77099e-14	Yes	11
L-beta-lysine 5,6-aminomutase beta subunit (EC 5.4.3.3)	-7.4244	9.91759	41.5524	1.14756e-10	4.5191e-09	Yes	11
Methionine gamma-lyase (EC 4.4.1.11)	-6.59974	9.54362	36.8685	1.26373e-09	3.65925e-08	Yes	11
TRAP-type transport system, periplasmic component, predicted N-acetylneuraminate-binding protein	-5.95637	8.83837	34.9411	3.39825e-09	8.80416e-08	Yes	11
Pyrophosphate-energized proton pump (EC 3.6.1.1)	-5.59994	8.49488	31.1718	2.36175e-08	4.57106e-07	Yes	11
3-hydroxybutyryl-CoA dehydratase (EC 4.2.1.55)	-4.27902	8.31173	41.4472	1.21098e-10	4.67534e-09	Yes	11
Myo-inositol 2-dehydrogenase (EC 1.1.1.18)	-4.55426	7.97183	12.7835	0.000349692	0.0020865	Yes	11
Glycerophosphoryl diester phosphodiesterase (EC 3.1.4.46)	-4.69608	7.86637	10.585	0.0011401	0.00595452	Yes	11
Oligopeptidase A (EC 3.4.24.70)	-3.8358	7.80414	26.4312	2.73093e-07	4.01717e-06	Yes	11
Outer membrane stress sensor protease DegQ, serine protease	-4.10053	7.75114	23.0911	1.54505e-06	1.76873e-05	Yes	11
Purine nucleotide synthesis repressor	-4.15087	7.60132	23.2023	1.45825e-06	1.67912e-05	Yes	11
Phosphoenolpyruvate-dihydroxyacetone phosphotransferase (EC 2.7.1.121), dihydroxyacetone binding subunit DhaK	-3.37411	7.57307	30.4458	3.43334e-08	6.31042e-07	Yes	11
Urease gamma subunit (EC 3.5.1.5)	3.92043	7.51371	10.2675	0.00135393	0.00696052	Yes	11
Na(+)-translocating NADH-quinone reductase subunit B (EC 1.6.5.-)	-3.78071	7.46107	13.3774	0.000254678	0.00159194	Yes	11
Cobalt-precorrin-4 C11-methyltransferase (EC 2.1.1.133)	-3.92712	7.32469	26.4339	2.72705e-07	4.01717e-06	Yes	11
Aminobenzoyl-glutamate transport protein	-4.04685	7.27329	10.2175	0.00139116	0.00709114	Yes	11
TldE/PmbA protein, part of proposed TldE/TldD proteolytic complex (PMID 12029038)	-3.88394	7.25203	12.1406	0.000493364	0.00280761	Yes	11
Galactose/methyl galactoside ABC transport system, permease protein MglC (TC 3.A.1.2.3)	-3.18328	7.01975	11.9367	0.000550397	0.00309637	Yes	11
GTP pyrophosphokinase (EC 2.7.6.5), (p)ppGpp synthetase II	-3.49102	7.00048	11.4954	0.000697694	0.00384806	Yes	11
Formate hydrogenlyase subunit 6	-2.8291	6.97683	8.0906	0.00444954	0.0197323	Yes	11
Evolved beta-D-galactosidase transcriptional repressor	-2.78793	6.93681	8.22192	0.00413875	0.0186055	Yes	11
Non-phosphorylating glyceraldehyde-3-phosphate dehydrogenase (NAD)	6.14336	9.81349	74.9259	4.88723e-18	1.06922e-15	Yes	10
Glycine dehydrogenase [decarboxylating] (glycine cleavage system P2 protein) (EC 1.4.4.2)	-1.79856	7.98787	6.92444	0.00850254	0.0351458	Yes	10
Additional periplasmic component NikK of nickel ECF transporter	-4.08454	7.75753	10.8319	0.000997666	0.00529489	Yes	10
HflC protein	-3.76445	7.72081	16.6179	4.57181e-05	0.000357218	Yes	10
Histidinol dehydrogenase (EC 1.1.1.23)	3.34839	7.53073	8.45014	0.00365016	0.0167533	Yes	10
Rrf2 family transcriptional regulator, group III	4.51943	7.3905	24.9673	5.83097e-07	7.6947e-06	Yes	10
Nitric oxide-dependent regulator DnrN or NorA	-3.80474	7.37097	9.00718	0.00268921	0.0127592	Yes	10
Galactose-1-phosphate uridylyltransferase (EC 2.7.7.10)	-4.10159	7.34694	22.7552	1.84005e-06	2.04693e-05	Yes	10
Alpha-D-GlcNAc alpha-1,2-L-rhamnosyltransferase (EC 2.4.1.-)	3.62812	7.34027	7.40872	0.00649086	0.0276037	Yes	10
Dethiobiotin synthetase (EC 6.3.3.3)	-3.73307	7.33066	11.4961	0.000697432	0.00384806	Yes	10
Formate dehydrogenase O beta subunit (EC 1.2.1.2)	-3.75941	7.2234	7.75501	0.00535637	0.0232528	Yes	10
Hydrogenase maturation protease (EC 3.4.24.-)	-3.04962	7.18125	12.2466	0.000466113	0.00266022	Yes	10
tRNA pseudouridine 13 synthase (EC 4.2.1.-)	-3.31791	7.13108	6.27845	0.0122215	0.0476518	Yes	10
CDP-diacylglycerol--serine O-phosphatidyltransferase (EC 2.7.8.8)	-3.67622	7.13059	13.9637	0.000186374	0.00120714	Yes	10
Formate hydrogenlyase subunit 2	-2.82691	7.06245	9.90001	0.00165278	0.00825972	Yes	10
Fumarate reductase subunit D	-4.41676	7.06008	23.2504	1.42221e-06	1.64725e-05	Yes	10
N-acetylmannosamine kinase (EC 2.7.1.60)	-2.79045	6.97237	9.57943	0.00196769	0.00966182	Yes	10
DNA-binding protein HU-alpha	-6.58458	10.6223	19.7209	8.96163e-06	8.64973e-05	Yes	9
Glutaminase (EC 3.5.1.2)	-5.18928	8.13563	18.5312	1.67147e-05	0.000152366	Yes	9
Outer membrane lipoprotein omp16 precursor	-6.06216	8.05117	57.4771	3.41933e-14	2.49358e-12	Yes	9
Acetolactate synthase, catabolic (EC 2.2.1.6)	5.77539	7.94906	68.9151	1.02794e-16	1.35806e-14	Yes	9
Glycine/sarcosine/betaine reductase component C chain 1	-3.83398	7.7515	13.0074	0.000310255	0.00188547	Yes	9
UDP-3-O-[3-hydroxymyristoyl] glucosamine N-acyltransferase (EC 2.3.1.-)	-4.39822	7.68185	23.3009	1.38535e-06	1.62366e-05	Yes	9
NrfC protein	-3.68618	7.43135	11.4467	0.000716197	0.00393908	Yes	9
5-methyltetrahydrofolate--homocysteine methyltransferase (EC 2.1.1.13)	-4.15591	7.40585	17.9264	2.2962e-05	0.000198299	Yes	9
Possible ABC transporter, periplasmic substrate X binding protein precursor	-2.54278	7.36838	9.48365	0.00207311	0.0101541	Yes	9
CRISPR-associated protein, TM1801 family	-3.10684	7.3574	10.3505	0.00129438	0.00668935	Yes	9
Type IV pilus biogenesis protein PilQ	-4.00039	7.33178	16.2279	5.61612e-05	0.000422067	Yes	9
Hydrogen peroxide-inducible genes activator	-4.948	7.31371	33.2785	7.98613e-09	1.89454e-07	Yes	9
Pectin degradation protein KdgF	-3.72881	7.2938	7.67054	0.00561297	0.02429	Yes	9
3-isopropylmalate dehydratase small subunit (EC 4.2.1.33)	4.15369	7.28119	15.1819	9.76371e-05	0.000689059	Yes	9
Magnesium and cobalt efflux protein CorC	-4.00398	7.23455	15.6395	7.66363e-05	0.000560955	Yes	9
DNA-binding protein HU-beta	-4.71251	9.48347	12.906	0.000327537	0.00197828	Yes	8
Beta-ketoadipyl CoA thiolase (EC 2.3.1.9)	-4.5322	8.30777	13.7419	0.000209721	0.00134071	Yes	8
Methylmalonate-semialdehyde dehydrogenase [inositol] (EC 1.2.1.27)	-4.56394	8.06954	13.588	0.000227634	0.00144584	Yes	8
Outer membrane fibronectin-binding protein	-6.14274	7.93409	58.6866	1.849e-14	1.5829e-12	Yes	8
Phosphonate ABC transporter phosphate-binding periplasmic component (TC 3.A.1.9.1)	-3.95862	7.76885	10.1531	0.00144059	0.00729184	Yes	8
uncharacterized domain	-4.67832	7.65076	24.9571	5.86188e-07	7.6947e-06	Yes	8
Sarcosine oxidase alpha subunit (EC 1.5.3.1)	-4.62522	7.6108	23.8299	1.05237e-06	1.29508e-05	Yes	8
Low-specificity L-threonine aldolase (EC 4.1.2.5)	-5.28381	7.58556	36.2546	1.73151e-09	4.8019e-08	Yes	8
Selenocysteine-specific translation elongation factor	-3.93429	7.21058	14.6961	0.000126311	0.000860573	Yes	8
Sarcosine reductase component B alpha subunit (EC 1.21.4.3)	-4.33143	7.19206	27.9473	1.24663e-07	2.01199e-06	Yes	8
Na(+)-translocating NADH-quinone reductase subunit C (EC 1.6.5.-)	-4.02231	7.1619	16.5631	4.70584e-05	0.000363365	Yes	8
Formate hydrogenlyase subunit 7	-3.80763	7.10219	13.2816	0.000268018	0.00167003	Yes	8
Formyltetrahydrofolate deformylase (EC 3.5.1.10)	-3.98854	6.97673	16.9792	3.77918e-05	0.000301634	Yes	8
L-seryl-tRNA(Sec) selenium transferase (EC 2.9.1.1)	-3.5602	6.95257	12.7135	0.000363023	0.00215299	Yes	8
Non-phosphorylating glyceraldehyde-3-phosphate dehydrogenase (NADP) (EC 1.2.1.9)	5.95737	9.73226	58.5441	1.98784e-14	1.63085e-12	Yes	7
Cytochrome c552 precursor (EC 1.7.2.2)	-4.38912	8.49189	12.5257	0.000401385	0.00232449	Yes	7
Biotin carboxyl carrier protein of methylmalonyl-CoA decarboxylase	-5.51516	7.99692	42.0693	8.80968e-11	3.54005e-09	Yes	7
Glycolate dehydrogenase (EC 1.1.99.14), subunit GlcD	-5.32461	7.98007	39.6842	2.98528e-10	1.01345e-08	Yes	7
Glycine dehydrogenase [decarboxylating] (glycine cleavage system P1 protein) (EC 1.4.4.2)	-1.6256	7.65971	9.74906	0.00179414	0.00887605	Yes	7
Arginine utilization protein RocB	-5.20972	7.43973	32.676	1.08875e-08	2.45441e-07	Yes	7
Urease beta subunit (EC 3.5.1.5)	4.62936	7.42082	20.8552	4.95343e-06	5.00169e-05	Yes	7
Hydrogenase-4 component G (EC 1.-.-.-)	-3.20087	7.26818	9.05151	0.00262478	0.0125442	Yes	7
Phosphoribosylglycinamide formyltransferase 2 (EC 2.1.2.-)	-4.048	7.03867	16.9769	3.78383e-05	0.000301634	Yes	7
4-hydroxythreonine-4-phosphate dehydrogenase (EC 1.1.1.262)	-3.69828	6.95453	13.008	0.00031017	0.00188547	Yes	7
Nitrate reductase cytochrome c550-type subunit	-2.8994	6.83726	7.08175	0.00778727	0.0325544	Yes	7
Glycerol-3-phosphate regulon repressor, DeoR family	-3.2899	6.82279	9.26165	0.00234002	0.0113206	Yes	7
Thiol:disulfide interchange protein DsbC	-2.81959	6.72725	6.2948	0.0121092	0.0473077	Yes	7
Electron transport complex protein RnfB	-6.2422	8.60619	56.7817	4.86982e-14	3.42453e-12	Yes	6
Glycine dehydrogenase [decarboxylating] (glycine cleavage system P protein) (EC 1.4.4.2)	-4.25365	7.55136	54.9999	1.20536e-13	8.18397e-12	Yes	6
Urease accessory protein UreE	4.79537	7.5289	22.0956	2.594e-06	2.80637e-05	Yes	6
Ethanolamine utilization protein EutA	-4.45788	7.38963	22.4444	2.16319e-06	2.37951e-05	Yes	6
Gamma-glutamyltranspeptidase (EC 2.3.2.2)	-4.52176	7.35313	19.9202	8.07437e-06	7.90967e-05	Yes	6
Twitching motility protein PilT	-4.64836	7.33598	23.2798	1.40064e-06	1.63187e-05	Yes	6
Dihydrolipoamide dehydrogenase of 2-oxoglutarate dehydrogenase (EC 1.8.1.4)	-3.83408	7.17461	13.7698	0.000206633	0.00132528	Yes	6
Poly(glycerol-phosphate) alpha-glucosyltransferase (EC 2.4.1.52)	4.37988	7.15072	34.1474	5.10909e-09	1.28972e-07	Yes	6
ADP-heptose--lipooligosaccharide heptosyltransferase II (EC 2.4.1.-)	-3.24822	7.01183	10.2141	0.00139374	0.00709114	Yes	6
Phosphoenolpyruvate-dihydroxyacetone phosphotransferase (EC 2.7.1.121), ADP-binding subunit DhaL	-3.42571	7.004	13.4299	0.000247645	0.00155291	Yes	6
Protein of unknown function Smg	-3.44099	6.99691	11.0709	0.000876923	0.00475664	Yes	6
Periplasmic thiol:disulfide interchange protein DsbA	-3.6006	6.99467	12.7311	0.00035963	0.00213931	Yes	6
Choline-sulfatase (EC 3.1.6.6)	-3.41656	6.97014	10.763	0.00103549	0.00546614	Yes	6
8-amino-7-oxononanoate synthase (EC 2.3.1.47)	-3.37187	6.96978	10.5564	0.00115789	0.00601803	Yes	6
Choline binding protein D	3.2858	6.9197	9.41498	0.00215219	0.0104893	Yes	6
Ferredoxin-type protein NapG (periplasmic nitrate reductase)	-3.67569	6.86831	18.1964	1.99259e-05	0.00017673	Yes	6
Alanine racemase, biosynthetic (EC 5.1.1.1)	-3.27053	6.86681	9.22378	0.00238892	0.0115289	Yes	6
Flagellin	-3.56581	6.8423	18.7328	1.50374e-05	0.000137715	Yes	6
Acetoacetate metabolism regulatory protein AtoC	-6.57583	8.82747	59.017	1.56316e-14	1.39903e-12	Yes	5
Electron transport complex protein RnfG	-4.23275	7.44326	17.4032	3.02318e-05	0.000254386	Yes	5
4-keto-6-deoxy-N-Acetyl-D-hexosaminyl-(Lipid carrier) aminotransferase	-3.86102	7.28142	17.0479	3.64487e-05	0.000294129	Yes	5
Pyrophosphate--fructose 6-phosphate 1-phosphotransferase, beta subunit (EC 2.7.1.90)	-4.28837	7.14613	18.2203	1.96772e-05	0.000175314	Yes	5
Glutathione peroxidase (EC 1.11.1.9)	-2.87793	6.98309	6.88789	0.00867816	0.0356597	Yes	5
N-acetylmuramic acid 6-phosphate etherase (EC 4.2.-.-)	-2.54902	6.90849	6.79421	0.0091454	0.0371284	Yes	5
5'-methylthioadenosine phosphorylase (EC 2.4.2.28)	2.44501	6.73989	6.52242	0.0106523	0.0423726	Yes	5
Cysteine synthase A (EC 2.5.1.47)	-5.38805	8.57539	19.4003	1.05989e-05	0.000101307	Yes	4
Predicted cobalt ABC transporter periplasmic component	-5.99547	8.37466	57.5673	3.26616e-14	2.47349e-12	Yes	4
Biotin carboxyl carrier protein of glutaconyl-CoA decarboxylase	-5.52215	8.13201	38.4875	5.51052e-10	1.72226e-08	Yes	4
Electron transport complex protein RnfD	-3.95763	7.31213	17.1539	3.44692e-05	0.000281092	Yes	4
Phosphocarrier protein kinase/phosphorylase, nitrogen regulation associated	-3.43201	7.24173	10.9555	0.000933238	0.00500694	Yes	4
Cation ABC transporter, periplasmic cation-binding protein, PA2407 homolog	-2.60717	7.0084	6.75077	0.00937072	0.037887	Yes	4
Rrf2 family transcriptional regulator	-2.59472	7.00628	6.34293	0.011785	0.0461325	Yes	4
MreB-like protein (Mbl protein)	-3.00347	6.97179	8.41739	0.00371649	0.0169786	Yes	4
Endo-1,4-beta-xylanase A precursor (EC 3.2.1.8)	-3.37514	6.87132	13.567	0.000230199	0.00145743	Yes	4
Anaerobic dimethyl sulfoxide reductase chain A (EC 1.8.99.-)	-3.3081	7.15707	23.3093	1.3793e-06	1.62366e-05	Yes	3
Cystathionine beta-lyase (EC 4.4.1.8)	-2.32952	7.09914	6.41186	0.011336	0.0447308	Yes	3
N-acetylneuraminate synthase (EC 2.5.1.56)	-2.30916	7.06464	6.50692	0.0107456	0.0426572	Yes	2
Translation elongation factor Tu	-0.310617	15.1875	2.82551	0.0927775	0.260598	No	24
Chaperone protein DnaK	0.280417	14.2491	2.03207	0.154011	0.375306	No	24
Translation elongation factor G	-0.274799	13.989	2.44966	0.11755	0.310055	No	24
NAD-dependent glyceraldehyde-3-phosphate dehydrogenase (EC 1.2.1.12)	-0.344907	13.4993	1.57259	0.209831	0.459574	No	24
SSU ribosomal protein S1p	-0.347501	13.4941	4.10398	0.0427823	0.138778	No	24
Heat shock protein 60 family chaperone GroEL	0.346395	13.4467	2.65489	0.103232	0.282703	No	24
SSU ribosomal protein S2p (SAe)	0.0466534	13.2988	0.0907642	0.763208	0.840938	No	24
DNA-directed RNA polymerase beta' subunit (EC 2.7.7.6)	-0.115272	13.1103	0.480487	0.488202	0.634288	No	24
LSU ribosomal protein L5p (L11e)	0.0953765	12.9908	0.295145	0.586942	0.713829	No	24
LSU ribosomal protein L2p (L8e)	0.0801431	12.929	0.167363	0.682466	0.78072	No	24
Ornithine carbamoyltransferase (EC 2.1.3.3)	-0.458317	12.909	3.44622	0.0633967	0.193833	No	24
Cell division trigger factor (EC 5.2.1.8)	0.305847	12.8705	2.38183	0.122754	0.320135	No	24
SSU ribosomal protein S7p (S5e)	-0.301416	12.7395	2.95424	0.0856527	0.243907	No	24
SSU ribosomal protein S5p (S2e)	0.245703	12.7207	1.67871	0.195096	0.445127	No	24
SSU ribosomal protein S8p (S15Ae)	-0.0317645	12.7165	0.0267125	0.870172	0.91832	No	24
Phosphocarrier protein of PTS system	0.432795	12.6857	5.56892	0.018282	0.0681767	No	24
ATP synthase beta chain (EC 3.6.3.14)	0.267621	12.6825	2.91369	0.0878307	0.248119	No	24
DNA-directed RNA polymerase beta subunit (EC 2.7.7.6)	-0.0348323	12.6626	0.0429075	0.835899	0.89499	No	24
SSU ribosomal protein S3p (S3e)	0.189908	12.6368	1.12268	0.289343	0.530462	No	24
LSU ribosomal protein L1p (L10Ae)	-0.390391	12.5388	6.03326	0.0140388	0.053989	No	24
Cell division protein FtsZ (EC 3.4.24.-)	0.339314	12.4008	3.26492	0.0707765	0.21147	No	24
SSU ribosomal protein S4p (S9e)	-0.334885	12.3697	2.6951	0.100657	0.277195	No	24
LSU ribosomal protein L6p (L9e)	0.275296	12.3483	1.58012	0.208743	0.458507	No	24
LSU ribosomal protein L13p (L13Ae)	0.0445321	12.3476	0.088212	0.766463	0.843109	No	24
Triosephosphate isomerase (EC 5.3.1.1)	0.0259921	12.3103	0.0319209	0.858201	0.911482	No	24
Alcohol dehydrogenase (EC 1.1.1.1)	-0.245779	12.2221	0.976555	0.323051	0.565914	No	24
LSU ribosomal protein L24p (L26e)	0.321065	12.161	2.92423	0.087259	0.247213	No	24
LSU ribosomal protein L22p (L17e)	0.0409629	12.1494	0.0511677	0.821044	0.883934	No	24
LSU ribosomal protein L19p	0.295058	12.0822	2.27656	0.131343	0.336737	No	24
Adenylate kinase (EC 2.7.4.3)	0.0136226	12.079	0.00752731	0.930862	0.957203	No	24
LSU ribosomal protein L4p (L1e)	0.00761978	12.0561	0.00128277	0.971429	0.98137	No	24
SSU ribosomal protein S19p (S15e)	-0.201431	12.0272	1.57633	0.209291	0.458902	No	24
Glucosamine--fructose-6-phosphate aminotransferase [isomerizing] (EC 2.6.1.16)	0.136714	11.9968	0.428946	0.512507	0.654002	No	24
ATP synthase alpha chain (EC 3.6.3.14)	0.0341749	11.9918	0.0534403	0.817182	0.880695	No	24
Ribose-phosphate pyrophosphokinase (EC 2.7.6.1)	-0.166827	11.9069	1.01479	0.313757	0.55939	No	24
LSU ribosomal protein L10p (P0)	0.223501	11.8974	1.42402	0.232742	0.481882	No	24
Inosine-5'-monophosphate dehydrogenase (EC 1.1.1.205)	0.0245848	11.8813	0.0219227	0.882293	0.927064	No	24
Phosphate acetyltransferase (EC 2.3.1.8)	-0.356156	11.8287	2.201	0.137922	0.349508	No	24
SSU ribosomal protein S11p (S14e)	0.102371	11.8198	0.304235	0.581239	0.709523	No	24
Phosphoglyceromutase	0.0260291	11.8156	0.00644005	0.936039	0.958429	No	24
Manganese ABC transporter, periplasmic-binding protein SitA	0.617344	11.7948	4.45109	0.034879	0.117059	No	24
Translation initiation factor 2	0.285656	11.7572	2.97456	0.0845832	0.242423	No	24
LSU ribosomal protein L16p (L10e)	0.1377	11.6819	0.713656	0.398233	0.585164	No	24
LSU ribosomal protein L14p (L23e)	-0.0588559	11.6662	0.100315	0.751453	0.830775	No	24
GMP synthase [glutamine-hydrolyzing] (EC 6.3.5.2)	0.0750874	11.619	0.215353	0.642604	0.755218	No	24
Adenylosuccinate synthetase (EC 6.3.4.4)	0.0917014	11.6166	0.288788	0.590998	0.717875	No	24
LSU ribosomal protein L15p (L27Ae)	-0.0364818	11.6145	0.0349215	0.85176	0.90786	No	24
Maltose/maltodextrin ABC transporter, substrate binding periplasmic protein MalE	-0.104016	11.6015	0.120606	0.728378	0.817194	No	24
LSU ribosomal protein L11p (L12e)	0.331925	11.5941	3.09479	0.0785431	0.228099	No	24
LSU ribosomal protein L17p	-0.0765819	11.5836	0.213566	0.643987	0.755218	No	24
Cysteine synthase (EC 2.5.1.47)	-0.551635	11.5216	3.22287	0.0726162	0.214365	No	24
Alanine dehydrogenase (EC 1.4.1.1)	0.63809	11.5003	5.47196	0.019324	0.0716553	No	24
SSU ribosomal protein S16p	-0.268111	11.5	1.59192	0.207052	0.456023	No	24
Phosphoglucosamine mutase (EC 5.4.2.10)	-0.248423	11.4048	1.93916	0.16376	0.392267	No	24
Phosphopentomutase (EC 5.4.2.7)	0.407184	11.3905	2.77806	0.0955637	0.265134	No	24
Aspartyl-tRNA synthetase (EC 6.1.1.12)	-0.188433	11.3782	1.14644	0.284295	0.530095	No	24
RecA protein	-0.371503	11.3261	3.84399	0.0499247	0.158296	No	24
Translation elongation factor P	-0.117539	11.2731	0.445958	0.504261	0.6481	No	24
LSU ribosomal protein L31p	0.357166	11.2664	2.99752	0.0833922	0.239357	No	24
LSU ribosomal protein L27p	-0.386142	11.2202	4.48941	0.0341054	0.114989	No	24
Multiple sugar ABC transporter, ATP-binding protein	-0.441954	11.1362	3.29554	0.0694683	0.209141	No	24
LSU ribosomal protein L30p (L7e)	0.431936	11.1097	5.15103	0.0232326	0.0834763	No	24
Transketolase (EC 2.2.1.1)	0.10996	11.102	0.244743	0.620801	0.739031	No	24
SSU ribosomal protein S17p (S11e)	0.115339	11.096	0.371967	0.541934	0.675586	No	24
LSU ribosomal protein L29p (L35e)	-0.404495	11.0953	5.84941	0.0155823	0.0592307	No	24
Multiple sugar ABC transporter, substrate-binding protein	-0.485712	11.0802	4.94162	0.0262175	0.0925129	No	24
SSU ribosomal protein S20p	-0.0367394	11.0483	0.0262131	0.871381	0.918987	No	24
LSU ribosomal protein L9p	-0.472705	11.0244	5.68324	0.0171277	0.064237	No	24
Putative stomatin/prohibitin-family membrane protease subunit YbbK	0.106606	11.0143	0.224124	0.635915	0.750303	No	24
Malonyl CoA-acyl carrier protein transacylase (EC 2.3.1.39)	-0.253479	11.0063	1.45869	0.227138	0.474561	No	24
Methionine ABC transporter substrate-binding protein	0.132856	10.8767	0.236554	0.626706	0.744716	No	24
Transcription termination protein NusA	-0.092227	10.873	0.230653	0.63104	0.747154	No	24
S-adenosylmethionine synthetase (EC 2.5.1.6)	0.263655	10.8361	1.82844	0.176312	0.413284	No	24
UDP-glucose 4-epimerase (EC 5.1.3.2)	-0.288705	10.8286	1.36222	0.243153	0.490336	No	24
Biotin carboxylase of acetyl-CoA carboxylase (EC 6.3.4.14)	-0.0764232	10.8177	0.145331	0.703038	0.797301	No	24
3-oxoacyl-[acyl-carrier protein] reductase (EC 1.1.1.100)	0.227859	10.8134	0.885895	0.346592	0.572783	No	24
SSU ribosomal protein S18p	0.0225027	10.792	0.0109748	0.916566	0.95163	No	24
Asparaginyl-tRNA synthetase (EC 6.1.1.22)	-0.455933	10.7685	4.45663	0.0347661	0.117016	No	24
Transcription antitermination protein NusG	-0.352007	10.7583	3.17245	0.07489	0.219432	No	24
Manganese superoxide dismutase (EC 1.15.1.1)	0.297689	10.735	2.05378	0.151828	0.372274	No	24
SSU ribosomal protein S15p (S13e)	0.0764986	10.7037	0.129343	0.719114	0.810032	No	24
GTP-binding and nucleic acid-binding protein YchF	0.101393	10.6658	0.231103	0.630707	0.747154	No	24
LSU ribosomal protein L21p	-0.186945	10.6651	0.773252	0.379213	0.572783	No	24
UDP-N-acetylglucosamine 1-carboxyvinyltransferase (EC 2.5.1.7)	-0.0492435	10.6482	0.0508087	0.821662	0.883965	No	24
Heat shock protein GrpE	0.571968	10.5947	3.80393	0.0511325	0.161865	No	24
Glycogen biosynthesis protein GlgD, glucose-1-phosphate adenylyltransferase family	-0.0545978	10.5748	0.033477	0.854824	0.909318	No	24
GTP-binding protein EngA	-0.162387	10.5691	0.449214	0.502709	0.646527	No	24
DNA polymerase III beta subunit (EC 2.7.7.7)	0.601223	10.4815	4.42713	0.035372	0.118247	No	24
ATP-dependent Clp protease proteolytic subunit (EC 3.4.21.92)	0.214385	10.4697	0.952623	0.329052	0.571848	No	24
Aspartate-semialdehyde dehydrogenase (EC 1.2.1.11)	0.354727	10.415	2.03853	0.153357	0.374177	No	24
Adenylosuccinate lyase (EC 4.3.2.2)	0.468284	10.4131	3.36637	0.0665401	0.201876	No	24
PTS system, mannose-specific IID component (EC 2.7.1.69)	0.572634	10.4113	2.97017	0.0848132	0.242728	No	24
ATP-dependent Clp protease ATP-binding subunit ClpX	0.137212	10.3986	0.271305	0.602458	0.726862	No	24
DNA gyrase subunit A (EC 5.99.1.3)	0.038759	10.3709	0.022324	0.881228	0.927064	No	24
dTDP-glucose 4,6-dehydratase (EC 4.2.1.46)	0.329845	10.3401	1.56649	0.210718	0.459982	No	24
COG0536: GTP-binding protein Obg	0.378415	10.2804	2.15201	0.142383	0.354427	No	24
DNA gyrase subunit B (EC 5.99.1.3)	0.226261	10.2596	0.508213	0.475913	0.62264	No	24
Peptide chain release factor 1	0.103219	10.1911	0.175311	0.675434	0.775018	No	24
Signal recognition particle receptor protein FtsY (=alpha subunit) (TC 3.A.5.1.1)	0.529185	10.1907	4.11891	0.0424064	0.137786	No	24
Deoxyribose-phosphate aldolase (EC 4.1.2.4)	-0.19302	10.1184	0.431881	0.511067	0.652589	No	24
Single-stranded DNA-binding protein	0.0102485	10.1107	0.00147215	0.969394	0.980347	No	24
FIG000859: hypothetical protein	0.222708	10.1017	0.585287	0.444247	0.601184	No	24
Glucose-1-phosphate thymidylyltransferase (EC 2.7.7.24)	0.683149	10.0628	5.24342	0.02203	0.0801793	No	24
Adenine phosphoribosyltransferase (EC 2.4.2.7)	0.346979	10.0248	1.57919	0.208878	0.458507	No	24
ATP synthase B chain (EC 3.6.3.14)	0.0447478	10.0103	0.0303022	0.861806	0.913784	No	24
PTS system, galactose-specific IIB component (EC 2.7.1.69)	0.540755	9.97142	2.18963	0.138942	0.349843	No	24
RNA polymerase sigma factor RpoD	-0.0902099	9.9689	0.119736	0.729321	0.817787	No	24
SSU ribosomal protein S21p	-0.266062	9.89203	0.559856	0.454318	0.608954	No	24
UDP-N-acetylmuramoylalanine--D-glutamate ligase (EC 6.3.2.9)	0.657708	9.8485	5.38083	0.0203592	0.0747896	No	24
D-alanine--D-alanine ligase (EC 6.3.2.4)	-0.0742324	9.74432	0.06054	0.805644	0.871601	No	24
Cysteine desulfurase (EC 2.8.1.7)	0.315983	9.70332	0.765864	0.3815	0.574289	No	24
Phosphoribosylaminoimidazole-succinocarboxamide synthase (EC 6.3.2.6)	0.136259	9.67924	0.132073	0.716292	0.808704	No	24
Translation elongation factor LepA	0.133566	9.64979	0.23256	0.629632	0.746385	No	24
DNA-directed RNA polymerase omega subunit (EC 2.7.7.6)	0.419288	9.62495	1.45514	0.227705	0.474561	No	24
UDP-N-acetylmuramoylalanyl-D-glutamate--2,6-diaminopimelate ligase (EC 6.3.2.13)	-0.072542	9.62045	0.0347744	0.852069	0.90786	No	24
Dihydroorotase (EC 3.5.2.3)	0.938148	9.61288	6.06846	0.0137617	0.0530268	No	24
Nucleoside diphosphate kinase (EC 2.7.4.6)	0.195866	9.55038	0.272156	0.601889	0.726681	No	24
Orotate phosphoribosyltransferase (EC 2.4.2.10)	0.302464	9.54876	0.636081	0.425133	0.596243	No	24
Lactaldehyde dehydrogenase involved in fucose or rhamnose utilization (EC 1.2.1.22)	-0.801164	9.4493	2.65557	0.103188	0.282703	No	24
Aspartate carbamoyltransferase (EC 2.1.3.2)	0.775471	9.44333	5.72626	0.016713	0.0629215	No	24
Acetyl-coenzyme A carboxyl transferase beta chain (EC 6.4.1.2)	-0.430093	9.40677	1.18541	0.276258	0.526321	No	24
LSU ribosomal protein L35p	-0.650671	9.40323	2.10135	0.147169	0.363127	No	24
LSU ribosomal protein L18p (L5e)	-0.503566	9.29082	1.55821	0.211927	0.462109	No	24
ATP synthase delta chain (EC 3.6.3.14)	0.690688	9.27192	5.05408	0.024568	0.0876347	No	24
Peptidyl-prolyl cis-trans isomerase (EC 5.2.1.8)	0.55893	9.23231	1.89414	0.168736	0.400315	No	24
Guanylate kinase (EC 2.7.4.8)	0.411727	9.22843	1.40989	0.235074	0.484217	No	24
Cobyric acid synthase	0.161056	9.17832	0.25842	0.611208	0.732482	No	24
Lactoylglutathione lyase (EC 4.4.1.5)	0.631687	9.14887	3.95855	0.0466339	0.149304	No	24
Multimodular transpeptidase-transglycosylase (EC 2.4.1.129) (EC 3.4.-.-)	0.141958	9.09169	0.0639179	0.800407	0.868321	No	24
DNA ligase (EC 6.5.1.2)	-0.109092	9.09041	0.0889863	0.76547	0.842497	No	24
Excinuclease ABC subunit A	-0.00956279	9.0777	0.000557971	0.981155	0.988181	No	24
LSU ribosomal protein L33p	-0.565414	9.0534	3.13485	0.0766357	0.223801	No	24
Exodeoxyribonuclease III (EC 3.1.11.2)	0.505725	8.89076	2.90475	0.088319	0.249141	No	24
Deoxyuridine 5'-triphosphate nucleotidohydrolase (EC 3.6.1.23)	0.771575	8.85811	5.25626	0.0218679	0.079737	No	24
(3R)-hydroxymyristoyl-[acyl carrier protein] dehydratase (EC 4.2.1.-)	-0.0454147	8.85248	0.0216756	0.882953	0.927064	No	24
DNA topoisomerase I (EC 5.99.1.2)	-0.469477	8.81598	1.43785	0.230488	0.47923	No	24
4-alpha-glucanotransferase (amylomaltase) (EC 2.4.1.25)	0.38157	8.81028	0.695865	0.404177	0.587098	No	24
Topoisomerase IV subunit A (EC 5.99.1.-)	0.211666	8.75039	0.256408	0.612599	0.733148	No	24
Ribonucleotide reductase transcriptional regulator NrdR	0.262135	8.7291	0.706163	0.400721	0.587098	No	24
Ribosomal protein L11 methyltransferase (EC 2.1.1.-)	0.0333937	8.7158	0.00957048	0.922068	0.954112	No	24
Arginine pathway regulatory protein ArgR, repressor of arg regulon	0.689401	8.65511	3.99189	0.0457197	0.147095	No	24
DNA-directed RNA polymerase delta subunit (EC 2.7.7.6)	0.182703	8.63825	0.245206	0.620471	0.739031	No	24
Glucosamine-6-phosphate deaminase (EC 3.5.99.6)	-0.715656	8.62596	3.62084	0.0570599	0.17777	No	24
Excinuclease ABC subunit B	-0.107848	8.58484	0.107108	0.743461	0.825221	No	24
3'-to-5' exoribonuclease RNase R	0.0366819	8.3895	0.00854816	0.926336	0.955859	No	24
Dihydropteroate synthase (EC 2.5.1.15)	-0.268897	8.2799	0.514034	0.473398	0.621889	No	24
16S rRNA processing protein RimM	0.74704	8.20737	3.57231	0.0587504	0.181886	No	24
GTP-binding protein HflX	-0.204457	8.10252	0.264731	0.606889	0.729526	No	24
Alkylphosphonate utilization operon protein PhnA	0.481433	8.02383	1.51979	0.217652	0.469394	No	24
Non-specific DNA-binding protein Dps	1.03545	13.0311	4.74483	0.0293864	0.101694	No	23
Fumarate hydratase class I, aerobic (EC 4.2.1.2)	-0.151075	10.9696	0.208971	0.647575	0.756722	No	23
ESAT-6/Esx family secreted protein EsxA/YukE	-1.03871	10.479	5.05087	0.0246136	0.0876388	No	23
Carbamoyl-phosphate synthase large chain (EC 6.3.5.5)	0.698688	10.2671	2.46781	0.116199	0.307522	No	23
Pyridoxine biosynthesis glutamine amidotransferase, synthase subunit (EC 2.4.2.-)	-1.00397	10.2238	4.92093	0.0265332	0.0934596	No	23
Malolactic enzyme (EC 1.-.-.-)	-0.769177	10.1627	3.26176	0.0709128	0.211507	No	23
Aspartate--ammonia ligase (EC 6.3.1.1)	1.08917	9.84697	5.11164	0.0237659	0.0850818	No	23
Pyruvate dehydrogenase E1 component beta subunit (EC 1.2.4.1)	-0.964842	9.72418	3.29058	0.0696784	0.209141	No	23
Argininosuccinate synthase (EC 6.3.4.5)	-0.362105	9.546	0.959504	0.327312	0.570839	No	23
N-acetylglucosamine-6-phosphate deacetylase (EC 3.5.1.25)	-0.0414295	9.37012	0.0167761	0.896944	0.936914	No	23
Phosphate:acyl-ACP acyltransferase PlsX	0.31499	9.35547	0.580576	0.446087	0.602845	No	23
GTP pyrophosphokinase (EC 2.7.6.5), (p)ppGpp synthetase I	0.865788	9.27896	5.83107	0.0157455	0.0596018	No	23
Ribose 5-phosphate isomerase A (EC 5.3.1.6)	0.444925	9.21283	1.22355	0.268666	0.51814	No	23
DNA polymerase I (EC 2.7.7.7)	0.827681	9.16328	5.22525	0.0222613	0.0804916	No	23
Naphthoate synthase (EC 4.1.3.36)	-1.07768	8.97353	6.1146	0.013407	0.0520677	No	23
Pyruvate dehydrogenase E1 component alpha subunit (EC 1.2.4.1)	-0.512307	8.96203	0.924216	0.336371	0.572783	No	23
Dihydroorotate dehydrogenase, catalytic subunit (EC 1.3.3.1)	1.0186	8.78608	4.74793	0.0293336	0.101694	No	23
Porphobilinogen synthase (EC 4.2.1.24)	-0.467072	8.52008	2.0149	0.155761	0.377702	No	23
Glycerol uptake facilitator protein	0.993855	8.48262	3.26562	0.0707464	0.21147	No	23
Thymidylate synthase (EC 2.1.1.45)	-0.290382	8.29946	0.691137	0.405778	0.587098	No	23
UDP-N-acetylenolpyruvoylglucosamine reductase (EC 1.1.1.158)	0.101107	8.24533	0.0647732	0.799105	0.867864	No	23
PTS system, N-acetylgalactosamine-specific IIB component (EC 2.7.1.69)	0.198678	8.21954	0.171607	0.678687	0.777844	No	23
COG0779: clustered with transcription termination protein NusA	0.846775	8.16906	4.3357	0.037321	0.123504	No	23
Gamma-glutamyl phosphate reductase (EC 1.2.1.41)	0.351321	8.03353	0.596935	0.43975	0.597956	No	23
Glutamate racemase (EC 5.1.1.3)	0.682527	8.02269	2.09451	0.147829	0.3643	No	23
Inactive homolog of metal-dependent proteases, putative molecular chaperone	0.558455	7.81373	1.97768	0.159635	0.385671	No	23
Methylmalonyl-CoA mutase (EC 5.4.99.2)	-0.455563	12.6759	1.34609	0.245963	0.493192	No	22
Rubrerythrin	-0.389976	12.3451	1.29654	0.254846	0.502295	No	22
Pyruvate carboxyl transferase subunit B (EC 6.4.1.1)	-0.0166558	10.5559	0.00369805	0.951509	0.968832	No	22
Predicted L-lactate dehydrogenase, hypothetical protein subunit YkgG	-0.857704	10.1446	4.3594	0.0368052	0.122208	No	22
ABC transporter, predicted N-acetylneuraminate-binding protein	-0.429887	9.1684	0.509726	0.475258	0.622198	No	22
Putative deoxyribose-specific ABC transporter, ATP-binding protein	1.01186	9.12923	2.92863	0.0870212	0.246894	No	22
V-type ATP synthase subunit B (EC 3.6.3.14)	-0.834771	9.02944	2.802	0.0941466	0.263691	No	22
Phosphate transport system regulatory protein PhoU	1.14455	9.01528	3.7552	0.0526434	0.165848	No	22
Ribosomal RNA large subunit methyltransferase N (EC 2.1.1.-)	0.436712	8.95516	0.920476	0.33735	0.572783	No	22
Galactose-6-phosphate isomerase, LacB subunit (EC 5.3.1.26)	1.14597	8.94081	5.89781	0.0151597	0.057736	No	22
Large-conductance mechanosensitive channel	-0.477071	8.81688	1.36137	0.2433	0.490336	No	22
Redox-sensitive transcriptional regulator (AT-rich DNA-binding protein)	0.472139	8.79508	1.63513	0.200995	0.450237	No	22
Glycerol dehydrogenase (EC 1.1.1.6)	-0.661751	8.76092	0.899238	0.342986	0.572783	No	22
PTS system, mannose-specific IIC component (EC 2.7.1.69)	0.218177	8.69029	0.330792	0.565193	0.695922	No	22
UDP-N-acetylglucosamine 2-epimerase (EC 5.1.3.14)	-0.0676818	8.67631	0.0282979	0.86641	0.916691	No	22
NAD-dependent malic enzyme (EC 1.1.1.38)	-0.335277	8.67343	0.569477	0.450467	0.604614	No	22
Ferric uptake regulation protein FUR	-0.807399	8.62546	4.97666	0.0256915	0.0911471	No	22
Respiratory nitrate reductase alpha chain (EC 1.7.99.4)	-0.672214	8.59811	2.15642	0.141975	0.354309	No	22
Carbamoyl-phosphate synthase small chain (EC 6.3.5.5)	-0.622555	8.48252	1.73711	0.187505	0.431306	No	22
Pyruvate formate-lyase activating enzyme (EC 1.97.1.4)	0.745035	8.42108	3.51529	0.060805	0.187363	No	22
Hydroxylamine reductase (EC 1.7.-.-)	-0.638168	8.40886	2.79377	0.0946314	0.263922	No	22
Carbonic anhydrase (EC 4.2.1.1)	1.28719	8.38524	4.86687	0.0273771	0.0955772	No	22
DNA mismatch repair protein MutS	0.285025	8.36796	0.270099	0.603265	0.727391	No	22
tRNA-guanine transglycosylase (EC 2.4.2.29)	-0.0425985	8.33679	0.011484	0.914659	0.950958	No	22
S-adenosylmethionine:tRNA ribosyltransferase-isomerase (EC 5.-.-.-)	0.0404352	8.04254	0.0066233	0.935137	0.958026	No	22
Phosphoglycerate mutase (EC 5.4.2.1)	-0.556163	11.3822	0.743787	0.38845	0.577252	No	21
Putative succinate dehydrogenase cytochrome b subunit	-0.800615	10.0296	3.29415	0.0695271	0.209141	No	21
Methylmalonyl-CoA decarboxylase, alpha chain (EC 4.1.1.41)	-0.696812	9.98488	3.35888	0.0668435	0.202173	No	21
Methylmalonyl-CoA epimerase (EC 5.1.99.1)	-0.344664	9.84687	0.728723	0.393297	0.581107	No	21
UDP-4-amino-4-deoxy-L-arabinose--oxoglutarate aminotransferase (EC 2.6.1.-)	0.57203	9.55545	0.849907	0.356579	0.572783	No	21
Putative malate dehydrogenase (EC 1.1.1.37), similar to archaeal MJ1425	-0.0651797	9.46669	0.0196116	0.888627	0.9302	No	21
D-alanyl-D-alanine carboxypeptidase (EC 3.4.16.4)	1.68133	9.37495	5.95653	0.0146629	0.0560606	No	21
Predicted D-lactate dehydrogenase, Fe-S protein, FAD/FMN-containing	0.276519	9.36321	0.286867	0.592235	0.718491	No	21
Formiminotetrahydrofolate cyclodeaminase (EC 4.3.1.4)	-1.54106	9.33077	6.10054	0.013514	0.0522772	No	21
V-type ATP synthase subunit A (EC 3.6.3.14)	0.18246	9.2606	0.185773	0.666458	0.771916	No	21
5'-nucleotidase (EC 3.1.3.5)	0.699526	8.82449	1.87887	0.170462	0.401965	No	21
DNA repair protein RecN	-0.203616	8.71404	0.102165	0.749246	0.829267	No	21
Superoxide reductase (EC 1.15.1.2)	0.541447	8.70884	1.28153	0.257614	0.505265	No	21
Phosphoenolpyruvate synthase (EC 2.7.9.2)	-0.863692	8.65859	2.42218	0.119628	0.313218	No	21
Ribose ABC transport system, periplasmic ribose-binding protein RbsB (TC 3.A.1.2.1)	-1.11299	8.61835	5.5176	0.018826	0.0699405	No	21
Iron-sulfur cluster assembly scaffold protein IscU	-0.75578	8.59741	3.00166	0.0831792	0.239357	No	21
Uroporphyrinogen-III methyltransferase (EC 2.1.1.107)	-0.429819	8.37786	0.596437	0.439941	0.597956	No	21
ATP-dependent DNA helicase UvrD/PcrA	0.802728	8.2871	4.30179	0.0380723	0.125568	No	21
GMP reductase	0.557501	8.24663	1.35629	0.244182	0.491107	No	21
Holliday junction DNA helicase RuvB	-0.714444	8.2229	1.36595	0.242509	0.490336	No	21
Arsenate reductase (EC 1.20.4.1)	0.817656	8.09117	1.97407	0.160016	0.386118	No	21
Thiol:disulfide oxidoreductase related to ResA	0.944998	7.93628	2.55406	0.110011	0.295918	No	21
Transcription termination protein NusB	-0.954161	7.88201	3.36381	0.0666435	0.201879	No	21
Spermidine synthase (EC 2.5.1.16)	-0.709772	7.87112	2.10889	0.146446	0.362707	No	21
Cob(I)alamin adenosyltransferase (EC 2.5.1.17)	-0.730541	7.51669	2.5957	0.107154	0.290216	No	21
Protein of unknown function DUF156	-0.0531048	7.37539	0.0121606	0.912191	0.950735	No	21
Pyrimidine-nucleoside phosphorylase (EC 2.4.2.2)	0.0463636	9.80736	0.0127905	0.909955	0.948994	No	20
D-3-phosphoglycerate dehydrogenase (EC 1.1.1.95)	-0.371496	9.21886	0.347358	0.555612	0.687618	No	20
TonB-dependent receptor	-1.20851	8.82712	4.32461	0.0375651	0.124103	No	20
Phosphoserine aminotransferase (EC 2.6.1.52)	-0.531868	8.497	0.582231	0.445439	0.602383	No	20
Phosphoribosylformylglycinamidine cyclo-ligase (EC 6.3.3.1)	0.714128	8.31467	1.55313	0.212674	0.463224	No	20
Recombination inhibitory protein MutS2	0.923122	8.29897	4.45018	0.0348976	0.117059	No	20
Meso-diaminopimelate D-dehydrogenase (EC 1.4.1.16)	0.804287	8.27598	3.42048	0.0643923	0.196571	No	20
PTS system, cellobiose-specific IIB component (EC 2.7.1.69)	-0.476443	8.26397	0.75745	0.384128	0.574293	No	20
Signal transduction histidine kinase CheA (EC 2.7.3.-)	-0.950488	8.2364	3.06874	0.0798112	0.2311	No	20
Respiratory nitrate reductase beta chain (EC 1.7.99.4)	0.207943	8.23222	0.0955402	0.757249	0.836244	No	20
2-C-methyl-D-erythritol 4-phosphate cytidylyltransferase (EC 2.7.7.60)	1.28245	8.20968	5.3592	0.0206133	0.075582	No	20
Putative deoxyribonuclease YcfH	1.16555	8.20701	5.52328	0.0187651	0.0698458	No	20
Periplasmic [Fe] hydrogenase large subunit (EC 1.12.7.2)	-0.491653	8.1698	1.43583	0.230816	0.479406	No	20
LSU ribosomal protein L36p	-0.58531	8.09524	1.0002	0.317263	0.562785	No	20
FIG000233: metal-dependent hydrolase	1.02628	8.04058	4.21319	0.0401109	0.130976	No	20
Acyl-[acyl-carrier-protein]--UDP-N-acetylglucosamine O-acyltransferase (EC 2.3.1.129)	-0.546817	8.01922	1.17507	0.278361	0.527798	No	20
Adenosylhomocysteinase (EC 3.3.1.1)	1.21448	7.96585	5.33035	0.0209572	0.0765578	No	20
5-methyltetrahydropteroyltriglutamate--homocysteine methyltransferase (EC 2.1.1.14)	0.433741	7.80547	0.454697	0.500113	0.643609	No	20
Exodeoxyribonuclease VII small subunit (EC 3.1.11.6)	0.607957	7.73741	1.80781	0.178771	0.415843	No	20
Two-component system response regulator QseB	-0.490112	7.6622	0.91847	0.337877	0.572783	No	20
Pyruvate phosphate dikinase	-1.07506	9.55976	1.39751	0.237141	0.485374	No	19
Alkyl hydroperoxide reductase protein F (EC 1.6.4.-)	-1.39693	8.77358	5.23949	0.0220797	0.0802121	No	19
Organic hydroperoxide resistance transcriptional regulator	-0.267275	8.4064	0.371632	0.542116	0.675586	No	19
Macrolide-specific efflux protein MacA	0.732652	8.2985	2.42667	0.119286	0.312748	No	19
1-acyl-sn-glycerol-3-phosphate acyltransferase (EC 2.3.1.51)	0.519029	8.20298	1.27458	0.258909	0.507256	No	19
L-lactate permease	-0.227714	8.11659	0.204134	0.651404	0.760293	No	19
Alpha-glycerophosphate oxidase (EC 1.1.3.21)	-1.00829	7.94055	2.44367	0.118	0.310202	No	19
Rod shape-determining protein MreC	1.29221	7.89239	4.66005	0.0308724	0.106163	No	19
ATPase YjeE, predicted to have essential role in cell wall biosynthesis	1.47309	7.87311	5.4207	0.0198994	0.0732373	No	19
Biotin operon repressor	0.586895	7.79443	1.01363	0.314035	0.55939	No	19
Signal peptidase I	0.952441	7.78833	2.18995	0.138914	0.349843	No	19
Molybdenum cofactor biosynthesis protein MoaB	-0.0201778	7.74373	0.00223366	0.962305	0.975182	No	19
COG0523: Putative GTPases (G3E family)	-0.833802	7.7053	1.30746	0.252854	0.49987	No	19
ATP synthase C chain (EC 3.6.3.14)	-1.56313	7.58707	5.83002	0.015755	0.0596018	No	19
Sua5 YciO YrdC YwlC family protein	-0.925662	7.44648	3.20212	0.0735428	0.216451	No	19
FIG146085: 3'-to-5' oligoribonuclease A, Bacillus type	0.939076	7.38956	2.5594	0.10964	0.295323	No	19
B12 binding domain of Methylmalonyl-CoA mutase (EC 5.4.99.2)	0.39574	11.0565	0.236547	0.626712	0.744716	No	18
Zinc ABC transporter, periplasmic-binding protein ZnuA	-0.747883	8.09457	1.21652	0.270045	0.519764	No	18
Ferredoxin	0.540631	8.04451	0.971484	0.32431	0.566781	No	18
DNA polymerase III alpha subunit (EC 2.7.7.7)	-0.267	7.94911	0.210882	0.646077	0.755742	No	18
Amidophosphoribosyltransferase (EC 2.4.2.14)	-1.21092	7.93223	3.10854	0.0778828	0.226851	No	18
Glutamate 5-kinase (EC 2.7.2.11)	-0.749394	7.8813	2.04886	0.152321	0.372311	No	18
Alanine racemase (EC 5.1.1.1)	0.184352	7.77648	0.108741	0.741582	0.825221	No	18
Thymidine kinase (EC 2.7.1.21)	0.67855	7.7725	1.82558	0.17665	0.413584	No	18
RND efflux system, inner membrane transporter CmeB	-0.275308	7.7114	0.133147	0.715191	0.807924	No	18
Cobalt-precorrin-3b C17-methyltransferase	0.457697	7.6538	0.432481	0.510774	0.652589	No	18
Helicase loader DnaI	1.68535	7.60537	4.74478	0.0293873	0.101694	No	18
Phosphoribosylglycinamide formyltransferase (EC 2.1.2.2)	1.1709	7.54917	4.38001	0.0363629	0.121353	No	18
Mutator mutT protein (7,8-dihydro-8-oxoguanine-triphosphatase) (EC 3.6.1.-)	1.15235	7.53101	2.95296	0.0857206	0.243907	No	18
Cobyrinic acid A,C-diamide synthase	-0.960269	7.41013	3.23797	0.0719496	0.213036	No	18
Transcriptional regulator, Crp/Fnr family	-0.760539	8.07066	1.24234	0.265021	0.514622	No	17
Sirohydrochlorin cobaltochelatase CbiK (EC 4.99.1.3)	-0.317677	7.9902	0.177062	0.67391	0.773729	No	17
UDP-galactopyranose mutase (EC 5.4.99.9)	1.0231	7.90587	1.89867	0.168227	0.400315	No	17
Branched-chain alpha-keto acid dehydrogenase, E1 component, alpha subunit (EC 1.2.4.4)	-0.864864	7.89351	2.05196	0.15201	0.372274	No	17
Dihydrofolate reductase (EC 1.5.1.3)	1.59443	7.85975	5.11571	0.0237102	0.0850371	No	17
Diaminopimelate decarboxylase (EC 4.1.1.20)	0.236285	7.78759	0.0926566	0.760827	0.83906	No	17
Phosphoribosylamine--glycine ligase (EC 6.3.4.13)	0.632715	7.75647	0.922793	0.336743	0.572783	No	17
Transcriptional regulator, MerR family	1.51878	7.74015	6.00385	0.0142747	0.0546827	No	17
DNA repair protein RadA	0.941363	7.72455	1.65127	0.198787	0.448352	No	17
6-phospho-beta-glucosidase (EC 3.2.1.86)	0.543333	7.66888	0.553214	0.457007	0.611701	No	17
L-serine dehydratase, alpha subunit (EC 4.3.1.17)	0.247943	7.6233	0.144974	0.703385	0.797301	No	17
UDP-N-acetylglucosamine 4,6-dehydratase (EC 4.2.1.-)	-0.573025	7.59619	0.462328	0.496538	0.640684	No	17
PTS system, lactose-specific IIA component (EC 2.7.1.69)	-0.94957	7.55236	1.21421	0.2705	0.519844	No	17
Homoserine kinase (EC 2.7.1.39)	1.4766	7.53131	3.9665	0.0464143	0.148843	No	17
Ribonucleotide reduction protein NrdI	1.28273	7.5152	3.37001	0.0663935	0.201742	No	17
DNA-directed RNA polymerase gamma subunit (EC 2.7.7.6)	-0.320247	7.47747	0.29638	0.586161	0.71332	No	17
Cadmium-transporting ATPase (EC 3.6.3.3)	-0.608935	7.45517	0.496508	0.481038	0.627251	No	17
Copper-translocating P-type ATPase (EC 3.6.3.4)	0.316607	7.36688	0.179978	0.671392	0.773509	No	17
Transamidase GatB domain protein	1.15815	8.29393	5.23286	0.0221641	0.0803702	No	16
Dihydrolipoamide acyltransferase component of branched-chain alpha-keto acid dehydrogenase complex (EC 2.3.1.168)	-0.536905	7.83152	0.650109	0.420074	0.595483	No	16
Topoisomerase IV subunit B (EC 5.99.1.-)	-0.0515972	7.76606	0.00666993	0.934909	0.958026	No	16
2,3-butanediol dehydrogenase, R-alcohol forming, (R)- and (S)-acetoin-specific (EC 1.1.1.4)	-0.08815	7.74262	0.0293919	0.863877	0.915487	No	16
Transcriptional repressor AdcR for Zn(2+)-responsive expression	1.73919	7.71309	4.60808	0.0318216	0.108403	No	16
6-phospho-beta-galactosidase (EC 3.2.1.85)	-0.238588	7.66979	0.108648	0.741688	0.825221	No	16
Holliday junction DNA helicase RuvA	1.5073	7.54851	4.1474	0.0416986	0.135935	No	16
Xanthine and CO dehydrogenases maturation factor, XdhC/CoxF family	-1.04229	7.54817	1.96289	0.161204	0.388508	No	16
Cytoplasmic copper homeostasis protein cutC	0.641929	7.5448	1.10677	0.292786	0.534849	No	16
[NiFe] hydrogenase nickel incorporation-associated protein HypB	-0.470991	7.4567	0.972056	0.324168	0.566781	No	16
NADPH dependent preQ0 reductase	0.106808	7.41856	0.0173961	0.895068	0.93545	No	16
Alpha-mannosidase (EC 3.2.1.24)	-0.266964	7.3513	0.0860367	0.769278	0.845733	No	16
Ribosomal RNA small subunit methyltransferase B (EC 2.1.1.-)	0.737389	7.32591	1.56842	0.210436	0.459876	No	16
Transcription-repair coupling factor	0.433145	7.30973	0.55637	0.455726	0.610425	No	16
S-adenosylmethionine decarboxylase proenzyme (EC 4.1.1.50), prokaryotic class 1A	-0.269503	7.29485	0.152541	0.696119	0.793205	No	16
Nicotinamidase (EC 3.5.1.19)	1.15469	7.29385	3.52323	0.0605145	0.18676	No	16
Probable cadmium-transporting ATPase (EC 3.6.3.3)	0.242948	7.20573	0.149782	0.698744	0.795457	No	16
Pantothenate kinase type III, CoaX-like (EC 2.7.1.33)	-0.949571	7.1084	2.3756	0.123244	0.320566	No	16
Dihydroneopterin aldolase (EC 4.1.2.25)	0.251257	7.0804	0.149615	0.698903	0.795457	No	16
Glutamate synthase [NADPH] small chain (EC 1.4.1.13)	-1.54631	7.84141	3.40064	0.065171	0.198333	No	15
Galactose-6-phosphate isomerase, LacA subunit (EC 5.3.1.26)	0.52584	7.7813	1.08	0.298699	0.539576	No	15
Acetolactate synthase small subunit (EC 2.2.1.6)	0.505322	7.66258	0.361157	0.547864	0.680596	No	15
Ethanolamine utilization protein EutQ	-2.52219	7.59048	6.10541	0.0134769	0.0522363	No	15
3-isopropylmalate dehydratase large subunit (EC 4.2.1.33)	2.04307	7.5632	5.46395	0.0194127	0.0718489	No	15
RND efflux system, membrane fusion protein CmeA	-0.756081	7.54261	0.867257	0.351716	0.572783	No	15
L-serine dehydratase, beta subunit (EC 4.3.1.17)	0.48289	7.53056	0.577745	0.447198	0.603517	No	15
Acetoacetyl-CoA reductase (EC 1.1.1.36)	0.00498393	7.43839	9.31462e-05	0.9923	0.99584	No	15
D-xylose transport ATP-binding protein XylG	-0.380174	7.37431	0.179275	0.671997	0.773509	No	15
Lipid A export ATP-binding/permease protein MsbA	-1.03576	7.36577	1.21338	0.270664	0.519844	No	15
Ferrochelatase, protoheme ferro-lyase (EC 4.99.1.1)	0.861258	7.34118	1.03639	0.308664	0.553514	No	15
LSU ribosomal protein L25p	-1.20848	7.30023	1.59442	0.206696	0.455953	No	15
NADH dehydrogenase (EC 1.6.99.3)	-1.16638	7.29956	2.77738	0.0956044	0.265134	No	15
Cell division protein MraZ	-1.50869	6.86575	3.40969	0.0648148	0.197555	No	15
Phosphatase NagD predicted to act in N-acetylglucosamine utilization subsystem	1.3341	8.03926	1.37356	0.241201	0.490119	No	14
PTS system, galactose-specific IIC component (EC 2.7.1.69)	0.902275	7.95545	1.04054	0.307695	0.552784	No	14
Fructose-1,6-bisphosphatase, Bacillus type (EC 3.1.3.11)	-1.76959	7.60937	3.61261	0.0573431	0.178089	No	14
Formiminoglutamase (EC 3.5.3.8)	-1.11478	7.53957	1.56998	0.21021	0.459876	No	14
rRNA small subunit methyltransferase H	1.1885	7.49116	5.16884	0.0229955	0.082927	No	14
Two-component system response regulator	1.5908	7.467	2.92133	0.0874157	0.247301	No	14
rRNA small subunit methyltransferase I	-0.916344	7.40999	1.76997	0.183386	0.423314	No	14
Lactaldehyde reductase (EC 1.1.1.77)	-1.7515	7.37684	3.91372	0.0478935	0.152593	No	14
Stage 0 sporulation protein J	1.39867	7.37533	2.87722	0.0898408	0.253071	No	14
ATP-dependent nuclease, subunit B	0.762834	7.37103	0.910948	0.339863	0.572783	No	14
Sucrose phosphorylase (EC 2.4.1.7)	1.76343	7.32573	2.95721	0.0854952	0.243907	No	14
Possible hypoxanthine oxidase XdhD (EC 1.-.-.-)	-0.762972	7.2921	0.882026	0.347647	0.572783	No	14
Galactitol-1-phosphate 5-dehydrogenase (EC 1.1.1.251)	0.342043	7.26184	0.41728	0.518297	0.660134	No	14
Phosphoserine phosphatase (EC 3.1.3.3)	0.183644	7.22262	0.0271358	0.869157	0.918117	No	14
4-hydroxybenzoyl-CoA thioesterase family active site	-0.563377	7.19982	0.377445	0.538974	0.673803	No	14
Ethanolamine utilization protein similar to PduL	-1.23124	7.14654	2.47383	0.115755	0.30676	No	14
Phosphopantetheine adenylyltransferase (EC 2.7.7.3)	0.240917	7.13544	0.141271	0.707021	0.800071	No	14
Ferric uptake regulation protein	-0.825786	7.01422	1.17436	0.278508	0.527798	No	14
Phosphonates transport ATP-binding protein PhnK	-0.965983	6.95046	1.32127	0.250365	0.498657	No	14
Methylcrotonyl-CoA carboxylase carboxyl transferase subunit (EC 6.4.1.4)	-1.19165	9.18685	2.36857	0.1238	0.321548	No	13
DNA binding protein starved cells-like peroxide resistance protein	-2.39976	8.85169	4.49345	0.034025	0.114915	No	13
Virulence-associated cell-wall-anchored protein SasG (LPXTG motif), binding to squamous nasal epithelial cells	0.250671	8.61134	0.0929587	0.760449	0.83906	No	13
Biotin carboxyl carrier protein of oxaloacetate decarboxylase	1.32443	8.13229	4.62665	0.031479	0.107795	No	13
Ethanolamine utilization polyhedral-body-like protein EutM	-1.94285	7.727	1.29259	0.255571	0.502717	No	13
MSHA pilin protein MshC	-0.651444	7.66928	1.23159	0.267097	0.517632	No	13
undecaprenyl diphosphate synthase	1.17229	7.62048	1.48423	0.223115	0.473062	No	13
Guanine deaminase (EC 3.5.4.3)	-1.25154	7.49575	1.7426	0.186809	0.430207	No	13
Magnesium and cobalt transport protein CorA	1.53842	7.34457	3.89595	0.0484028	0.153718	No	13
1-deoxy-D-xylulose 5-phosphate reductoisomerase (EC 1.1.1.267)	-0.764371	7.22923	0.799791	0.371156	0.572783	No	13
tRNA pseudouridine synthase B (EC 4.2.1.70)	1.93437	7.18881	1.64914	0.199077	0.448492	No	13
Beta-hexosaminidase (EC 3.2.1.52)	0.025436	7.15914	0.000233849	0.987799	0.992335	No	13
Alpha-L-Rha alpha-1,2-L-rhamnosyltransferase/alpha-L-Rha alpha-1,3-L- rhamnosyltransferase (EC 2.4.1.-)	1.57518	7.1422	0.749975	0.386484	0.575625	No	13
Ribosome small subunit-stimulated GTPase EngC	0.509182	7.02769	0.651866	0.419446	0.595451	No	13
Ribose ABC transport system, high affinity permease RbsD (TC 3.A.1.2.1)	-0.124529	7.02606	0.0236622	0.877747	0.924711	No	13
Queuosine biosynthesis QueD, PTPS-I	0.825563	7.00928	0.967013	0.325426	0.568053	No	13
Sialic acid utilization regulator, RpiR family	-0.849397	6.99199	1.2235	0.268675	0.51814	No	13
Catalyzes the cleavage of p-aminobenzoyl-glutamate to p-aminobenzoate and glutamate, subunit A	-0.848665	6.93567	0.829671	0.362368	0.572783	No	13
Propanediol utilization polyhedral body protein PduA	0.199134	8.51739	0.0337344	0.854273	0.909223	No	12
UDP-glucose dehydrogenase (EC 1.1.1.22)	-3.0754	8.09867	3.68588	0.0548749	0.171506	No	12
Predicted nucleoside ABC transporter, substrate-binding component	-0.807513	7.97105	0.45507	0.499937	0.643609	No	12
Urease accessory protein UreG	2.98648	7.70694	3.93842	0.0471951	0.150856	No	12
Aconitate hydratase (EC 4.2.1.3)	0.117196	7.62464	0.0232109	0.87891	0.92544	No	12
D-alanine--poly(phosphoribitol) ligase subunit 2 (EC 6.1.1.13)	2.17761	7.54305	1.40163	0.236451	0.484784	No	12
Tryptophan synthase alpha chain (EC 4.2.1.20)	0.562065	7.38192	0.11557	0.73389	0.820107	No	12
Pyrroline-5-carboxylate reductase (EC 1.5.1.2)	-0.120515	7.3257	0.0165296	0.8977	0.937206	No	12
NAD(P) transhydrogenase subunit beta (EC 1.6.1.2)	-3.03094	7.31526	2.34264	0.125876	0.325689	No	12
FtsK/SpoIIIE family protein, putative secretion system component EssC/YukA	1.32763	7.27918	0.766957	0.38116	0.574219	No	12
Dihydroorotate dehydrogenase electron transfer subunit (EC 1.3.3.1)	-2.5926	7.25391	4.36976	0.0365822	0.121879	No	12
NAD kinase (EC 2.7.1.23)	0.966362	7.21296	0.297644	0.585363	0.71279	No	12
ClpXP protease specificity-enhancing factor	-3.40117	7.20897	5.70798	0.0168879	0.0634586	No	12
Exonuclease SbcC	-1.61782	7.2067	0.771915	0.379625	0.572783	No	12
G:T/U mismatch-specific uracil/thymine DNA-glycosylase	1.35897	7.1944	0.477551	0.489534	0.634288	No	12
Arabinose 5-phosphate isomerase (EC 5.3.1.13)	0.622735	7.1717	0.489175	0.484296	0.630256	No	12
Cytochrome d ubiquinol oxidase subunit I (EC 1.10.3.-)	-1.88707	7.16092	0.875488	0.34944	0.572783	No	12
Osmotically activated L-carnitine/choline ABC transporter, ATP-binding protein OpuCA	-1.8669	7.16	1.1369	0.286309	0.530095	No	12
Nitrogen regulatory protein P-II	-1.49199	7.1418	0.639577	0.423864	0.596243	No	12
Ribosomal large subunit pseudouridine synthase D (EC 4.2.1.70)	1.10904	7.14033	1.8807	0.170255	0.401965	No	12
3-polyprenyl-4-hydroxybenzoate carboxy-lyase UbiX (EC 4.1.1.-)	-0.657661	7.10132	0.611987	0.434041	0.597187	No	12
Recombination protein RecR	0.703944	7.08835	0.605152	0.436619	0.597187	No	12
Segregation and condensation protein B	1.56989	7.05694	0.495805	0.481349	0.627251	No	12
ribosomal protein L7Ae family protein	0.94468	6.99307	0.144587	0.703763	0.797301	No	12
DNA primase (EC 2.7.7.-)	0.0333012	6.99017	0.000287754	0.986466	0.991501	No	12
V-type ATP synthase subunit K (EC 3.6.3.14)	0.0727781	6.96791	0.00893719	0.924683	0.954746	No	12
Glycine cleavage system H protein	-0.448387	6.86274	0.50493	0.477342	0.623985	No	12
Duplicated ATPase component MtsB of energizing module of methionine-regulated ECF transporter	0.0332144	6.79355	0.000366843	0.984719	0.990251	No	12
Ureidoglycolate/malate/sulfolactate dehydrogenase family (EC 1.1.1.-)	0.255781	8.0369	0.144965	0.703394	0.797301	No	11
PTS system, fructose- and mannose-inducible IIB component (EC 2.7.1.69)	2.85554	7.57593	2.04803	0.152403	0.372311	No	11
Phosphopantothenoylcysteine decarboxylase (EC 4.1.1.36)	2.62286	7.50591	2.54819	0.110421	0.296615	No	11
Sorbitol-6-phosphate 2-dehydrogenase (EC 1.1.1.140)	-0.616886	7.47891	0.214024	0.643631	0.755218	No	11
Cytidine deaminase (EC 3.5.4.5)	-2.26121	7.45412	1.34605	0.24597	0.493192	No	11
RND efflux system, outer membrane lipoprotein CmeC	-3.45994	7.40408	5.76206	0.0163759	0.0617703	No	11
Maltose/maltodextrin transport ATP-binding protein MalK (EC 3.6.3.19)	-0.676203	7.3945	1.06647	0.301744	0.54358	No	11
Predicted L-fucose-specific phosphotransferase system, EIIC component	-0.302825	7.35165	0.022252	0.881419	0.927064	No	11
Cell division protein FtsI [Peptidoglycan synthetase] (EC 2.4.1.129)	1.63878	7.25052	4.68298	0.0304629	0.105046	No	11
BlpT protein, fusion	1.7563	7.2441	0.885444	0.346715	0.572783	No	11
2-dehydropantoate 2-reductase (EC 1.1.1.169)	-2.29333	7.21958	1.35704	0.244051	0.491107	No	11
Serine acetyltransferase (EC 2.3.1.30)	-3.25547	7.18556	3.71259	0.0540036	0.169051	No	11
Hydroxymethylpyrimidine ABC transporter, substrate-binding component	0.0866896	7.15423	0.00744918	0.931221	0.957203	No	11
Exodeoxyribonuclease V beta chain (EC 3.1.11.5)	0.147335	7.10199	0.0203704	0.886507	0.928969	No	11
Exodeoxyribonuclease VII large subunit (EC 3.1.11.6)	1.64996	7.06634	3.92298	0.0476303	0.152	No	11
Type IV fimbrial biogenesis protein PilY1	-2.205	7.03083	1.24306	0.264883	0.514622	No	11
Chorismate mutase (EC 5.4.99.5)	0.98896	7.02287	0.298696	0.584701	0.712423	No	11
tRNA delta(2)-isopentenylpyrophosphate transferase (EC 2.5.1.8)	2.23355	7.02099	1.22473	0.268435	0.51814	No	11
3-hydroxydecanoyl-[acyl-carrier-protein] dehydratase (EC 4.2.1.60)	-2.22398	7.0172	1.04738	0.30611	0.550943	No	11
Type I restriction-modification system, restriction subunit R (EC 3.1.21.3)	-0.830556	6.97187	0.919992	0.337477	0.572783	No	11
UDP-3-O-[3-hydroxymyristoyl] N-acetylglucosamine deacetylase (EC 3.5.1.-)	-1.8079	6.94554	4.54255	0.0330624	0.112048	No	11
Sucrose operon repressor ScrR, LacI family	2.70475	6.90122	3.9888	0.0458037	0.147125	No	11
Putative regulator of the mannose operon, ManO	1.66462	6.88428	2.37972	0.12292	0.320144	No	11
Maltose/maltodextrin ABC transporter, permease protein MalF	0.0626627	6.86146	0.00458324	0.946025	0.965141	No	11
Cysteine desulfurase CsdA-CsdE (EC 2.8.1.7), main protein CsdA	0.141155	6.86046	0.00955517	0.92213	0.954112	No	11
Cobalt-precorrin-6x reductase (EC 1.3.1.54)	-0.00147773	6.81344	7.27487e-05	0.993195	0.996047	No	11
Ribonuclease E inhibitor RraA	-2.16221	6.79467	1.70737	0.191327	0.438561	No	11
LysR family regulatory protein CidR	-0.613285	6.76796	0.404207	0.524925	0.662974	No	11
Phosphoribosyl-ATP pyrophosphatase (EC 3.6.1.31)	0.14128	6.76597	0.0215391	0.88332	0.927064	No	11
Delta-1-pyrroline-5-carboxylate dehydrogenase (EC 1.5.1.12)	-1.33921	8.59	4.02034	0.0449546	0.145108	No	10
Acriflavin resistance protein	-3.5306	7.80083	5.16131	0.0230955	0.0831353	No	10
Long-chain-fatty-acid--CoA ligase (EC 6.2.1.3)	-3.72846	7.65961	4.94529	0.0261619	0.0924825	No	10
Polysaccharide deacetylase	1.12351	7.42087	0.24641	0.619614	0.738959	No	10
Glutaredoxin 1	-3.46261	7.26066	4.87837	0.0271952	0.0951109	No	10
Inosose dehydratase (EC 4.2.1.44)	-1.29683	7.25238	0.291585	0.589207	0.716141	No	10
Undecaprenyl pyrophosphate synthetase (EC 2.5.1.31)	1.8623	7.20999	1.24319	0.264857	0.514622	No	10
Chorismate mutase I (EC 5.4.99.5)	2.84062	7.20048	2.42015	0.119783	0.313218	No	10
1-deoxy-D-xylulose 5-phosphate synthase (EC 2.2.1.7)	-1.90894	7.19644	0.636482	0.424988	0.596243	No	10
Nitric-oxide reductase (EC 1.7.99.7), quinol-dependent	-1.19167	7.14729	0.32886	0.566331	0.695922	No	10
Uroporphyrinogen III decarboxylase (EC 4.1.1.37)	-2.03995	7.10997	1.52831	0.216367	0.467647	No	10
DNA primase small subunit (EC 2.7.7.-)	-0.726039	7.10429	0.2136	0.64396	0.755218	No	10
MotA/TolQ/ExbB proton channel family protein	-2.95676	7.08969	2.5731	0.108694	0.293579	No	10
[NiFe] hydrogenase metallocenter assembly protein HypE	-1.79511	7.07431	4.36361	0.0367144	0.122113	No	10
Oxaloacetate decarboxylase beta chain (EC 4.1.1.3)	-1.21764	7.05334	0.41327	0.520315	0.662249	No	10
TolA protein	-1.01148	7.05157	0.244751	0.620795	0.739031	No	10
Hydroxyacylglutathione hydrolase (EC 3.1.2.6)	-0.139994	7.04815	0.0175326	0.894659	0.93545	No	10
Sodium-dependent phosphate transporter	1.23645	7.02888	0.37993	0.537641	0.672991	No	10
Cobalt-precorrin-2 C20-methyltransferase (EC 2.1.1.130)	-1.25837	6.9456	0.503669	0.477892	0.623985	No	10
ATP-dependent RNA helicase SrmB	-2.62093	6.93372	2.06094	0.151116	0.371008	No	10
DNA recombination protein RmuC	0.972077	6.92409	2.33555	0.12645	0.326747	No	10
Histidinol-phosphate aminotransferase (EC 2.6.1.9)	0.895954	6.91908	0.144891	0.703466	0.797301	No	10
Zinc ABC transporter, ATP-binding protein ZnuC	-1.25275	6.90736	0.685366	0.407745	0.587098	No	10
Probable electron transfer flavoprotein-quinone oxidoreductase FixC (EC 1.5.5.-)	-2.41513	6.90148	2.21694	0.136503	0.34636	No	10
DinG family ATP-dependent helicase YoaA	-1.5081	6.86314	0.672882	0.412048	0.5879	No	10
Soluble pyridine nucleotide transhydrogenase (EC 1.6.1.1)	0.464127	6.86004	0.0273766	0.868583	0.918003	No	10
tRNA (Guanine37-N1) -methyltransferase (EC 2.1.1.31)	1.03233	6.85899	0.26537	0.606454	0.729449	No	10
Macrolide export ATP-binding/permease protein MacB (EC 3.6.3.-)	-0.225199	6.82119	0.0323835	0.857188	0.911341	No	10
6-phosphogluconolactonase (EC 3.1.1.31), eukaryotic type	-1.71649	6.81896	0.673125	0.411964	0.5879	No	10
Pantothenate kinase (EC 2.7.1.33)	-0.981632	6.81667	0.187364	0.66512	0.771273	No	10
Cobalt-zinc-cadmium resistance protein CzcD	-0.342625	6.81615	0.280744	0.596214	0.721984	No	10
Methionine ABC transporter permease protein	2.59222	6.81269	5.45378	0.019526	0.0721327	No	10
CDP-diacylglycerol--glycerol-3-phosphate 3-phosphatidyltransferase (EC 2.7.8.5)	0.570537	6.79412	0.107678	0.742804	0.825221	No	10
Chromosome (plasmid) partitioning protein ParA	0.506931	6.76749	0.057358	0.810722	0.87565	No	10
DNA polymerase III delta prime subunit (EC 2.7.7.7)	0.643436	6.74563	0.103414	0.747771	0.828099	No	10
Cysteine desulfurase (EC 2.8.1.7), IscS subfamily	-2.99974	7.68476	3.13301	0.076722	0.223801	No	9
Methylmalonyl-CoA:Pyruvate transcarboxylase 12S subunit (EC 2.1.3.1)	0.335235	7.5438	0.107962	0.742476	0.825221	No	9
Putative secretion accessory protein EsaA/YueB	0.995497	7.51957	0.794834	0.372642	0.572783	No	9
2-succinyl-5-enolpyruvyl-6-hydroxy-3-cyclohexene-1-carboxylic-acid synthase (EC 2.2.1.9)	-2.43539	7.38347	2.02847	0.154376	0.37573	No	9
L-aspartate oxidase (EC 1.4.3.16)	-0.623266	7.30587	0.755452	0.384756	0.574293	No	9
PTS system, cellobiose-specific IIA component (EC 2.7.1.69)	-0.376854	7.20499	0.0731123	0.786858	0.859303	No	9
Ribosomal protein S12p Asp88 (E. coli) methylthiotransferase	-0.980167	7.17019	0.253552	0.614585	0.734295	No	9
YabJ, a purine regulatory protein and member of the highly conserved YjgF family	-1.89608	7.147	1.0117	0.314497	0.55939	No	9
Segregation and condensation protein A	1.93227	7.11303	0.920181	0.337427	0.572783	No	9
Nucleoside permease NupC	-1.4889	7.10781	0.67404	0.411647	0.5879	No	9
NAD-dependent protein deacetylase of SIR2 family	-0.995647	7.05627	0.672055	0.412336	0.5879	No	9
Cardiolipin synthetase (EC 2.7.8.-)	1.96104	7.03734	1.20615	0.272096	0.521671	No	9
LptA, protein essential for LPS transport across the periplasm	-3.20914	7.0177	5.22384	0.0222793	0.0804916	No	9
Glutathione biosynthesis bifunctional protein gshF (EC 6.3.2.2)(EC 6.3.2.3)	0.516752	6.96858	0.0727368	0.787393	0.859411	No	9
Molybdenum cofactor biosynthesis protein MoaC	-1.10614	6.95037	0.210529	0.646353	0.755742	No	9
Diphosphomevalonate decarboxylase (EC 4.1.1.33)	1.14364	6.94074	0.368094	0.544045	0.677133	No	9
Preprotein translocase subunit SecG (TC 3.A.5.1.1)	-0.365314	6.92808	0.0305457	0.861258	0.913694	No	9
Helicase PriA essential for oriC/DnaA-independent DNA replication	1.20864	6.9275	0.178181	0.672941	0.773509	No	9
Signal peptidase-like protein	0.883103	6.92243	0.285356	0.593212	0.718961	No	9
Stage IV sporulation protein A	-1.54655	6.91709	1.21229	0.270878	0.519844	No	9
2-C-methyl-D-erythritol 2,4-cyclodiphosphate synthase (EC 4.6.1.12)	-2.09423	6.88481	1.33153	0.248532	0.497317	No	9
Excinuclease ABC subunit C	0.563632	6.88179	0.0778008	0.7803	0.854021	No	9
Pyridoxamine 5'-phosphate oxidase (EC 1.4.3.5)	-2.81567	6.86812	4.12095	0.0423552	0.137786	No	9
FIG138315: Putative alpha helix protein	-1.98411	6.8661	0.828831	0.362611	0.572783	No	9
ATP-dependent nuclease, subunit A	1.50533	6.83856	2.27927	0.131113	0.336587	No	9
Anthranilate phosphoribosyltransferase (EC 2.4.2.18)	1.07578	6.83044	0.220854	0.63839	0.751788	No	9
Septum formation protein Maf	-0.948153	6.81535	0.758808	0.383702	0.574293	No	9
DNA recombination-dependent growth factor C	-2.01591	6.79923	0.870877	0.350713	0.572783	No	9
2-dehydro-3-deoxygluconate kinase (EC 2.7.1.45)	-1.11567	6.77009	0.268636	0.604248	0.72813	No	9
Phosphatidylserine decarboxylase (EC 4.1.1.65)	-1.32541	6.74731	0.541087	0.461982	0.615039	No	9
Dephospho-CoA kinase (EC 2.7.1.24)	1.56012	6.74249	0.767324	0.381046	0.574219	No	9
Type cbb3 cytochrome oxidase biogenesis protein CcoI	-0.945759	6.72104	0.195145	0.658668	0.766953	No	9
C5a peptidase (EC 3.4.21.-)	1.08207	7.86072	0.550971	0.457921	0.611701	No	8
2-amino-3-ketobutyrate coenzyme A ligase (EC 2.3.1.29)	-3.00273	7.59125	4.90067	0.0268462	0.0943932	No	8
Glycerol dehydratase medium subunit (EC 4.2.1.30)	-3.1176	7.49422	4.99227	0.0254608	0.0904915	No	8
D-serine dehydratase (EC 4.3.1.18)	-3.1233	7.44372	4.63386	0.031347	0.10753	No	8
Ureidoglycolate dehydrogenase (EC 1.1.1.154)	0.914464	7.33589	0.38939	0.53262	0.670195	No	8
Malyl-CoA lyase (EC 4.1.3.24)	-3.41123	7.33121	6.0694	0.0137544	0.0530268	No	8
Peptidyl-prolyl cis-trans isomerase ppiD (EC 5.2.1.8)	-3.15692	7.30811	4.2221	0.0399008	0.130506	No	8
Isocitrate dehydrogenase [NADP] (EC 1.1.1.42)	-0.101719	7.244	0.00906892	0.924131	0.954746	No	8
NADPH-dependent glyceraldehyde-3-phosphate dehydrogenase (EC 1.2.1.13)	-1.24662	7.19564	0.526442	0.468106	0.621889	No	8
Hydrogenase nickel incorporation protein hypB	-2.83109	7.1262	5.90743	0.0150772	0.0575328	No	8
Cystathionine gamma-lyase (EC 4.4.1.1)	-0.881433	7.11775	0.258701	0.611014	0.732482	No	8
Homolog of E. coli HemY protein	-2.67853	7.02886	3.90329	0.0481916	0.153294	No	8
Flavodoxin 2	-2.07759	7.00738	1.80537	0.179064	0.415843	No	8
Paraquat-inducible protein B	-1.76632	6.97134	1.03221	0.30964	0.554728	No	8
Arginine ABC transporter, ATP-binding protein ArtP	-1.7809	6.9556	0.328281	0.566673	0.695922	No	8
Nucleoside triphosphate pyrophosphohydrolase MazG	-1.98053	6.95163	1.68368	0.194436	0.444239	No	8
Hemoprotein HemQ, essential component of heme biosynthetic pathway in Gram-positive bacteria	0.793851	6.94507	0.183233	0.66861	0.773043	No	8
O-acetylhomoserine sulfhydrylase (EC 2.5.1.49)	-2.44932	6.91452	2.3214	0.127605	0.329297	No	8
PTS system, fructose- and mannose-inducible IIA component (EC 2.7.1.69)	2.11897	6.90493	4.44266	0.0350516	0.117375	No	8
Negative transcriptional regulator-copper transport operon	2.26633	6.9013	2.44652	0.117786	0.310055	No	8
cAMP-binding proteins - catabolite gene activator and regulatory subunit of cAMP-dependent protein kinases	-1.57645	6.8899	1.17652	0.278066	0.527798	No	8
Ferrous iron transport protein B	0.746534	6.88018	0.130433	0.717983	0.809685	No	8
Pyridoxine biosynthesis glutamine amidotransferase, glutaminase subunit (EC 2.4.2.-)	2.21935	6.8747	2.53022	0.111684	0.298786	No	8
Putrescine/proton symporter, putrescine/ornithine antiporter PotE	-2.42398	6.86804	2.17047	0.140683	0.351975	No	8
Homoserine O-succinyltransferase (EC 2.3.1.46)	1.31451	6.85542	0.820998	0.364888	0.572783	No	8
5-formyltetrahydrofolate cyclo-ligase (EC 6.3.3.2)	2.37397	6.84033	3.0405	0.081211	0.234808	No	8
ATP-dependent RNA helicase BA2475	-1.16504	6.82058	0.545014	0.460362	0.614545	No	8
Ethanolamine utilization protein similar to PduU	-0.0689323	6.80995	0.00500883	0.943578	0.963145	No	8
Acyl-phosphate:glycerol-3-phosphate O-acyltransferase PlsY	0.188778	6.79434	0.0200731	0.887333	0.92934	No	8
Maltose operon transcriptional repressor MalR, LacI family	1.57919	6.79121	0.880914	0.347951	0.572783	No	8
Queuosine Biosynthesis QueC ATPase	1.16127	6.78818	0.316405	0.573776	0.702591	No	8
Mevalonate kinase (EC 2.7.1.36)	0.292698	6.77173	0.0654462	0.798086	0.867864	No	8
Maltose O-acetyltransferase (EC 2.3.1.79)	1.10908	6.74681	0.525951	0.468314	0.621889	No	8
Aspartate racemase (EC 5.1.1.13)	-0.601522	6.74643	0.12182	0.727069	0.816912	No	8
Isovaleryl-CoA dehydrogenase (EC 1.3.99.10)	-0.736901	6.72505	0.404729	0.524657	0.662974	No	8
Alpha-L-fucosidase (EC 3.2.1.51)	-0.66398	6.67203	0.168153	0.681758	0.78072	No	8
Cytochrome c552	-2.23588	8.19073	2.4633	0.116534	0.307993	No	7
Inositol transport system sugar-binding protein	-3.22998	8.03595	5.35315	0.0206849	0.0757037	No	7
Glycerol-3-phosphate ABC transporter, periplasmic glycerol-3-phosphate-binding protein (TC 3.A.1.1.3)	-2.6453	7.42242	3.34544	0.0673915	0.203518	No	7
Biotin carboxyl carrier protein of methylmalonyl-CoA:Pyruvate transcarboxylase	0.0333486	7.41084	0.00018688	0.989093	0.993128	No	7
Butyrate kinase (EC 2.7.2.7)	-1.72894	7.39457	1.67116	0.196104	0.445876	No	7
Superoxide dismutase [Fe] (EC 1.15.1.1)	-1.32309	7.34475	0.441222	0.506533	0.649326	No	7
Propionyl-CoA carboxylase beta chain (EC 6.4.1.3)	0.836305	7.25452	0.234878	0.62793	0.745265	No	7
Threonine dehydrogenase and related Zn-dependent dehydrogenases	-2.4638	7.1288	4.01549	0.0450841	0.145287	No	7
Copper-containing nitrite reductase (EC 1.7.2.1)	-2.31046	7.07254	2.22543	0.135755	0.345351	No	7
Catalase (EC 1.11.1.6)	0.287545	7.07024	0.0364765	0.848535	0.905564	No	7
Phytochrome, two-component sensor histidine kinase (EC 2.7.3.-)	2.18909	7.06792	1.77217	0.183114	0.423183	No	7
Nucleoside 5-triphosphatase RdgB (dHAPTP, dITP, XTP-specific) (EC 3.6.1.15)	-2.44066	7.05429	3.26615	0.0707232	0.21147	No	7
Cytoplasmic axial filament protein CafA and Ribonuclease G (EC 3.1.4.-)	-0.83234	7.03187	0.275017	0.599986	0.725659	No	7
Coproporphyrinogen III oxidase, oxygen-independent (EC 1.3.99.22)	-2.63941	6.99342	3.73773	0.0531968	0.167057	No	7
Aldehyde dehydrogenase in hypothetical Actinobacterial gene cluster	-2.04797	6.99131	2.02357	0.154874	0.376478	No	7
FIG001341: Probable Fe(2+)-trafficking protein YggX	-2.18831	6.96059	1.47925	0.223892	0.473062	No	7
16S rRNA m(5)C 967 methyltransferase (EC 2.1.1.-)	0.915854	6.94793	0.237067	0.626333	0.744716	No	7
Various polyols ABC transporter, ATP-binding component	0.0893381	6.92409	0.00362437	0.951994	0.968832	No	7
Adenosylmethionine-8-amino-7-oxononanoate aminotransferase (EC 2.6.1.62)	-2.19436	6.90976	2.74814	0.0973678	0.269266	No	7
Mn-dependent transcriptional regulator MntR	1.08065	6.88533	0.131505	0.716877	0.8089	No	7
Beta-lactamase	-0.661358	6.88523	0.213999	0.643651	0.755218	No	7
D-tyrosyl-tRNA(Tyr) deacylase	-1.78492	6.86735	1.36188	0.243211	0.490336	No	7
Lipoate synthase	-1.68691	6.86701	1.04372	0.306958	0.551964	No	7
Chaperone protein HscA	-2.08138	6.86685	1.31787	0.250975	0.498657	No	7
Alkanesulfonates ABC transporter ATP-binding protein	-2.65521	6.85334	4.29327	0.0382636	0.125836	No	7
Cytochrome c-type biogenesis protein CcmE, heme chaperone	-2.21739	6.84501	1.99442	0.157879	0.382367	No	7
Riboflavin synthase alpha chain (EC 2.5.1.9)	0.706441	6.8435	0.188892	0.66384	0.771161	No	7
2-hydroxy-3-oxopropionate reductase (EC 1.1.1.60)	-1.11087	6.84252	0.478742	0.488993	0.634288	No	7
Flagellar hook-associated protein FlgK	2.61637	6.82917	5.43632	0.0197222	0.0727209	No	7
[NiFe] hydrogenase metallocenter assembly protein HypD	-1.89003	6.82163	1.2288	0.26764	0.517665	No	7
ATP-dependent RNA helicase RhlB	-0.536294	6.82014	0.0622386	0.802992	0.870151	No	7
Glycerate kinase (EC 2.7.1.31)	-0.358585	6.81843	0.0311175	0.859978	0.912829	No	7
Trehalose-6-phosphate hydrolase (EC 3.2.1.93)	0.735523	6.81833	0.187372	0.665113	0.771273	No	7
Exopolyphosphatase (EC 3.6.1.11)	-0.628742	6.81367	0.0715726	0.789061	0.860277	No	7
O-succinylbenzoate-CoA synthase (EC 4.2.1.-)	-1.84418	6.79527	1.09762	0.294789	0.534849	No	7
LSU m5C1962 methyltransferase RlmI	-0.576012	6.79467	0.129942	0.718492	0.809795	No	7
Potassium efflux system KefA protein	0.299531	6.79453	0.0801157	0.777141	0.852088	No	7
Proton/glutamate symport protein	0.252438	6.78839	0.0319002	0.858247	0.911482	No	7
Putative deoxyribose-specific ABC transporter, permease protein	1.07805	6.77107	0.683513	0.40838	0.587098	No	7
3-keto-L-gulonate 6-phosphate decarboxylase	-2.0263	6.76963	1.50293	0.220221	0.470004	No	7
Aldose 1-epimerase (EC 5.1.3.3)	-0.92671	6.74786	0.259701	0.610326	0.732317	No	7
Similar to ribosomal large subunit pseudouridine synthase D, Bacillus subtilis YhcT type	1.04522	6.74756	0.212302	0.644969	0.755545	No	7
Cytochrome c-type biogenesis protein CcmG/DsbE, thiol:disulfide oxidoreductase	-0.455821	6.74673	0.108128	0.742286	0.825221	No	7
ABC transporter in pyoverdin gene cluster, ATP-binding component	-2.71229	6.74514	5.82826	0.0157707	0.0596018	No	7
Phosphoglycolate phosphatase (EC 3.1.3.18)	1.03883	6.74503	0.432548	0.510741	0.652589	No	7
Carboxynorspermidine dehydrogenase, putative (EC 1.1.1.-)	-0.650613	6.72212	0.178921	0.672303	0.773509	No	7
Neopullulanase (EC 3.2.1.135)	1.03473	6.71805	0.307141	0.57944	0.707765	No	7
probable iron binding protein from the HesB_IscA_SufA family in Nif operon	-2.34889	6.69968	2.49338	0.114326	0.304199	No	7
Putative chaperon-like protein Ycf39 for quinone binding in Photosystem II	-1.67938	6.69942	0.929703	0.33494	0.572783	No	7
3-polyprenyl-4-hydroxybenzoate carboxy-lyase (EC 4.1.1.-)	-0.554104	6.69802	0.144976	0.703383	0.797301	No	7
Outer membrane stress sensor protease DegS	-0.847072	6.69624	0.226358	0.634238	0.749588	No	7
Cobalt-zinc-cadmium resistance protein	-0.92935	6.69444	0.398502	0.527864	0.666259	No	7
ATPase component BioM of energizing module of biotin ECF transporter	-0.977446	6.69405	0.386045	0.534386	0.670195	No	7
Protein of unknown function DUF414	-1.59821	6.67465	0.87027	0.350881	0.572783	No	7
Ethanolamine utilization protein similar to PduV	-2.58868	6.67461	5.62979	0.0176578	0.0659738	No	7
Nitrate/nitrite transporter	-0.935318	6.67313	0.40822	0.522874	0.662665	No	7
Ribosomal RNA small subunit methyltransferase E (EC 2.1.1.-)	0.157761	6.67232	0.0243357	0.876034	0.9234	No	7
Ribonucleotide reductase of class III (anaerobic), activating protein (EC 1.97.1.4)	0.9872	6.66879	0.47153	0.492284	0.636446	No	7
V-type ATP synthase subunit D (EC 3.6.3.14)	-1.06817	6.65015	0.344386	0.557309	0.689284	No	7
Guanosine-5'-triphosphate,3'-diphosphate pyrophosphatase (EC 3.6.1.40)	1.29493	6.64648	0.939507	0.332405	0.572783	No	7
Autoinducer 2 (AI-2) ABC transport system, periplasmic AI-2 binding protein LsrB	-1.41501	6.62132	0.760774	0.383086	0.574293	No	7
3-oxoadipate CoA-transferase subunit A (EC 2.8.3.6)	-2.93864	7.84874	4.61226	0.0317441	0.108326	No	6
Dihydrolipoamide dehydrogenase (EC 1.8.1.4)	-1.68576	7.56961	1.47095	0.225196	0.473062	No	6
Lysine decarboxylase (EC 4.1.1.18)	-2.56599	7.51852	3.07132	0.0796849	0.231075	No	6
S-layer protein EA1	-0.794231	7.33786	0.327869	0.566916	0.695922	No	6
Dihydrolipoamide dehydrogenase of branched-chain alpha-keto acid dehydrogenase (EC 1.8.1.4)	-0.767689	7.30606	0.0972185	0.755193	0.834442	No	6
Nitrogen regulation protein NR(I)	-2.58515	7.27193	4.07854	0.0434311	0.140651	No	6
Iron compound ABC uptake transporter substrate-binding protein PiuA	2.91109	7.24155	4.61633	0.0316689	0.108257	No	6
L-threonine 3-dehydrogenase (EC 1.1.1.103)	-0.531741	7.13217	0.203435	0.651962	0.760494	No	6
RNA polymerase sigma factor RpoE	-2.7945	7.03483	3.22671	0.0724462	0.214184	No	6
Integration host factor beta subunit	-2.25401	7.03103	2.73099	0.0984184	0.271409	No	6
Glutamate synthase [NADPH] large chain (EC 1.4.1.13)	-0.780698	7.01897	0.441417	0.50644	0.649326	No	6
Phosphoenolpyruvate carboxykinase [GTP] (EC 4.1.1.32)	-1.67616	6.97718	2.08807	0.148454	0.365381	No	6
CRISPR-associated protein, SAG0894 family	0.0485311	6.96565	0.00698786	0.93338	0.957855	No	6
Pyruvate oxidase [ubiquinone, cytochrome] (EC 1.2.2.2)	1.4306	6.95584	0.727641	0.393649	0.581107	No	6
Ethanolamine utilization polyhedral-body-like protein EutN	-2.466	6.91356	2.74976	0.0972691	0.269266	No	6
CRISPR-associated protein, CT1133 family	-1.73693	6.91106	0.873825	0.349898	0.572783	No	6
D-alanine--D-alanine ligase B (EC 6.3.2.4)	0.47613	6.90285	0.0452857	0.83148	0.892198	No	6
HflK protein	-1.63311	6.85091	0.904106	0.341683	0.572783	No	6
Arginine decarboxylase (EC 4.1.1.19)	-1.80095	6.83921	1.81082	0.17841	0.415728	No	6
Proline racemase (EC 5.1.1.4)	-1.96469	6.82399	2.84141	0.0918636	0.258399	No	6
Acetylornithine aminotransferase (EC 2.6.1.11)	1.62262	6.81588	1.76247	0.184317	0.424966	No	6
TldD protein, part of proposed TldE/TldD proteolytic complex (PMID 12029038)	-2.76854	6.79819	6.15882	0.0130759	0.0508822	No	6
Pyrophosphate--fructose 6-phosphate 1-phosphotransferase, alpha subunit (EC 2.7.1.90)	-0.529734	6.79467	0.180775	0.670708	0.773509	No	6
Phospho-N-acetylmuramoyl-pentapeptide-transferase (EC 2.7.8.13)	-0.866909	6.79372	0.479439	0.488677	0.634288	No	6
Anthranilate synthase, aminase component (EC 4.1.3.27)	1.47654	6.78349	1.01256	0.314291	0.55939	No	6
DNA-binding protein Fis	-1.52208	6.77252	0.613854	0.433341	0.597187	No	6
Imidazole glycerol phosphate synthase cyclase subunit (EC 4.1.3.-)	-1.42146	6.77252	0.698887	0.403158	0.587098	No	6
PTS system, cellobiose-specific IIC component (EC 2.7.1.69)	-0.812484	6.77239	0.412391	0.520758	0.662386	No	6
Ethanolamine utilization polyhedral-body-like protein EutS	-1.0662	6.75577	0.313536	0.575518	0.704286	No	6
Cyclic AMP receptor protein	-0.926541	6.74682	0.3735	0.541102	0.675178	No	6
Glutathione-regulated potassium-efflux system protein KefC	-0.697123	6.7468	0.228182	0.632875	0.748877	No	6
UPF0246 protein YaaA	-0.983464	6.74509	0.565504	0.452051	0.606327	No	6
IncF plasmid conjugative transfer surface exclusion protein TraT	-2.28997	6.74377	3.4509	0.0632174	0.193585	No	6
L,L-diaminopimelate aminotransferase (EC 2.6.1.83)	2.28362	6.74062	4.27053	0.0387788	0.127259	No	6
Cell division protein FtsQ	1.32551	6.73815	1.11068	0.291934	0.534218	No	6
Formate dehydrogenase N beta subunit (EC 1.2.1.2)	-1.2853	6.72625	0.628837	0.427782	0.596243	No	6
Ribonucleotide reductase of class II (coenzyme B12-dependent) (EC 1.17.4.1)	-0.898899	6.72585	0.493262	0.482476	0.628303	No	6
Transport ATP-binding protein CydD	0.808934	6.72231	0.337958	0.56101	0.692531	No	6
Chromosome partitioning protein ParA	-2.0762	6.72161	2.10188	0.147119	0.363127	No	6
Adenosine deaminase (EC 3.5.4.4)	1.43252	6.71917	0.648801	0.420542	0.595717	No	6
Cys regulon transcriptional activator CysB	-2.14472	6.69974	2.18182	0.139649	0.350726	No	6
Thiamin ABC transporter, substrate-binding component	-1.33831	6.69731	0.91133	0.339762	0.572783	No	6
Proposed lipoate regulatory protein YbeD	-0.693205	6.69607	0.272082	0.601939	0.726681	No	6
NADH-dependent butanol dehydrogenase B (EC 1.1.1.-)	0.280533	6.69362	0.0374324	0.846587	0.904191	No	6
2,3-butanediol dehydrogenase, S-alcohol forming, (S)-acetoin-specific (EC 1.1.1.76)	-0.97319	6.67363	0.579038	0.44669	0.603245	No	6
Formate dehydrogenase -O, gamma subunit (EC 1.2.1.2)	-1.23457	6.67265	0.366213	0.545076	0.677559	No	6
Coenzyme B synthesis from 2-oxoglutarate: steps 1, 6, and 10	0.495613	6.67168	0.0376783	0.846091	0.904191	No	6
Transcriptional repressor for NAD biosynthesis in gram-positives	1.16202	6.6711	0.350663	0.553738	0.68573	No	6
Cobalt-zinc-cadmium resistance protein CzcA	1.09519	6.67005	0.322908	0.569865	0.69867	No	6
Glycine cleavage system transcriptional activator	-0.269084	6.64504	0.055455	0.813829	0.878044	No	6
Enoyl-CoA hydratase (EC 4.2.1.17)	-0.480361	6.645	0.166329	0.683395	0.780966	No	6
Tetraacyldisaccharide 4'-kinase (EC 2.7.1.130)	0.535463	6.64243	0.177053	0.673919	0.773729	No	6
Beta-lactamase class C and other penicillin binding proteins	0.512196	6.64192	0.188606	0.664079	0.771161	No	6
Alpha-L-Rha alpha-1,3-L-rhamnosyltransferase (EC 2.4.1.-)	1.08639	6.62171	0.541569	0.461783	0.615039	No	6
Flagellar hook protein FlgE	-1.09991	6.62142	0.328175	0.566736	0.695922	No	6
Protoporphyrinogen IX oxidase, oxygen-independent, HemG (EC 1.3.-.-)	-1.1062	6.62097	0.32982	0.565765	0.695922	No	6
Cysteine synthase B (EC 2.5.1.47)	0.439114	6.61947	0.114601	0.734965	0.820843	No	6
Sortase A, LPXTG specific	1.97304	6.6189	3.29275	0.0695862	0.209141	No	6
Indole-3-glycerol phosphate synthase (EC 4.1.1.48)	-0.178831	6.61863	0.00845609	0.926732	0.955859	No	6
Methylthioribose-1-phosphate isomerase (EC 5.3.1.23)	0.974651	6.61767	0.260996	0.609437	0.731696	No	6
Ferrous iron transport protein A, putative	0.939449	6.5932	0.267901	0.604743	0.728281	No	6
Methylcrotonyl-CoA carboxylase biotin-containing subunit (EC 6.4.1.4)	-0.641839	7.6135	0.418645	0.517614	0.660092	No	5
Propanediol dehydratase small subunit (EC 4.2.1.28)	-1.92136	7.60131	2.239	0.134568	0.342774	No	5
Thymidine phosphorylase (EC 2.4.2.4)	-1.27735	7.51679	4.24017	0.0394782	0.129339	No	5
Membrane fusion protein of RND family multidrug efflux pump	-1.58708	7.37248	0.937309	0.332971	0.572783	No	5
Hemin-binding lipoprotein HbpA	-1.64379	7.31662	1.48139	0.223557	0.473062	No	5
Citrate synthase (EC 2.3.3.1)	0.889238	7.27188	0.525662	0.468436	0.621889	No	5
Maltodextrin glucosidase (EC 3.2.1.20)	-0.342052	7.20779	0.101307	0.750267	0.82993	No	5
Ornithine aminotransferase (EC 2.6.1.13)	-0.584463	7.1488	0.173453	0.677061	0.776432	No	5
anti sigma b factor antagonist RsbV	-1.49828	7.11407	0.929895	0.33489	0.572783	No	5
Cell division topological specificity factor MinE	-2.74145	7.06806	4.65882	0.0308944	0.106163	No	5
Export ABC transporter ATP-binding protein	-0.841005	6.95733	0.441984	0.506167	0.649326	No	5
Methylmalonate-semialdehyde dehydrogenase (EC 1.2.1.27)	-1.27338	6.92933	0.484237	0.486509	0.632719	No	5
PTS system, N-acetylgalactosamine-specific IIC component (EC 2.7.1.69)	2.42019	6.88029	4.88208	0.027137	0.0950759	No	5
Anaerobic nitric oxide reductase flavorubredoxin	0.354866	6.88015	0.0774962	0.78072	0.854021	No	5
Citrate synthase (si) (EC 2.3.3.1)	1.17868	6.87826	0.409119	0.522417	0.662665	No	5
Putative glutathione transporter, ATP-binding component	-1.6126	6.87327	1.72078	0.189593	0.435599	No	5
PTS system, N-acetylgalactosamine- and galactosamine-specific IIA component (EC 2.7.1.69)	0.18702	6.83472	0.0212063	0.884218	0.927064	No	5
Putative glutathione transporter, permease component	-1.17968	6.79493	0.374538	0.540541	0.674905	No	5
LrgA-associated membrane protein LrgB	-2.31396	6.79178	4.58715	0.0322124	0.109508	No	5
Phosphoribosylaminoimidazole carboxylase ATPase subunit (EC 4.1.1.21)	2.341	6.79097	4.29248	0.0382812	0.125836	No	5
Hydroxymethylglutaryl-CoA reductase (EC 1.1.1.34)	2.05909	6.78797	3.56806	0.0589011	0.182066	No	5
4-oxalocrotonate tautomerase (EC 5.3.2.-)	-0.314266	6.78727	0.0795719	0.777878	0.852333	No	5
Propanediol dehydratase reactivation factor large subunit	-2.31093	6.77418	4.35456	0.0369099	0.12235	No	5
NADH dehydrogenase (EC 1.6.99.3) in cluster with putative pheromone precursor	-2.3853	6.77389	4.58477	0.0322573	0.109508	No	5
DNA transformation protein TfoX	-1.11752	6.77001	0.661068	0.416183	0.592099	No	5
Putative formate dehydrogenase oxidoreductase protein	-1.0155	6.75243	0.337548	0.561248	0.692531	No	5
ABC-type tungstate transport system, periplasmic binding protein	-0.850324	6.74932	0.631196	0.426917	0.596243	No	5
NadR transcriptional regulator	-2.36181	6.74929	4.53629	0.0331835	0.112265	No	5
Amino-acid ABC transporter ATP-binding protein PebC	-0.842643	6.72323	0.308779	0.57843	0.70697	No	5
DNA polymerase III delta subunit (EC 2.7.7.7)	0.24091	6.72154	0.0218779	0.882412	0.927064	No	5
Additional lipoprotein component of predicted cobalamin ECF transporter	0.987353	6.72069	0.463041	0.496206	0.640676	No	5
Ribonuclease P protein component (EC 3.1.26.5)	0.976956	6.71368	0.589652	0.442554	0.599717	No	5
V-type ATP synthase subunit F (EC 3.6.3.14)	-2.09744	6.70172	3.65827	0.0557915	0.174094	No	5
Transcriptional repressor protein TrpR	-2.07707	6.69928	3.61488	0.0572649	0.178089	No	5
Phosphonate ABC transporter ATP-binding protein (TC 3.A.1.9.1)	-2.1134	6.69897	3.71381	0.0539641	0.169051	No	5
Fe-S-cluster-containing hydrogenase components 1	-0.811702	6.69753	0.186763	0.665624	0.771403	No	5
Septum site-determining protein MinC	-1.96214	6.69683	3.23875	0.0719156	0.213036	No	5
Indolepyruvate oxidoreductase subunit IorA (EC 1.2.7.8)	0.371609	6.69517	0.0373327	0.846789	0.904191	No	5
Manganese transport protein MntH	1.7373	6.69036	2.57747	0.108395	0.293172	No	5
Methylglyoxal synthase (EC 4.2.3.3)	-1.9118	6.6743	3.20941	0.0732158	0.215811	No	5
Selenide,water dikinase (EC 2.7.9.3)	-0.981407	6.67405	0.159131	0.689958	0.787096	No	5
PTS system, fructose- and mannose-inducible IID component (EC 2.7.1.69)	0.901592	6.67268	0.394219	0.53009	0.668212	No	5
Cobalt-precorrin-6y C5-methyltransferase (EC 2.1.1.-)	-0.0158043	6.67183	0.00353413	0.952595	0.968832	No	5
MutS-related protein, family 1	1.93691	6.6712	3.17368	0.0748337	0.219432	No	5
Exodeoxyribonuclease V alpha chain (EC 3.1.11.5)	1.61251	6.67113	1.48961	0.222277	0.473062	No	5
Cell division protein ZipA	1.17294	6.67058	1.02168	0.31212	0.557681	No	5
Transcriptional regulator ArcR essential for anaerobic expression of the ADI pathway, Crp/Fnr family	-0.281184	6.649	0.0612096	0.804594	0.870943	No	5
Urea carboxylase (EC 6.3.4.6)	-0.323239	6.6486	0.0619629	0.80342	0.870151	No	5
Glucose-methanol-choline (GMC) oxidoreductase:NAD binding site	-0.613826	6.6476	0.1821	0.669574	0.773267	No	5
D-allose ABC transporter, ATPase component	0.385421	6.64714	0.0341071	0.853479	0.90887	No	5
Transcriptional regulator BkdR of isoleucine and valine catabolism operon	-0.991714	6.62513	0.11885	0.730286	0.818402	No	5
Cell division protein FtsJ	-1.00373	6.62379	0.459795	0.49772	0.64162	No	5
putative glycosyltransferase - possibly involved in cell wall localization and side chain formation of rhamnose-glucose polysaccharide	0.2054	6.62226	0.0651074	0.798598	0.867864	No	5
Chromosome partition protein MukF	-1.76123	6.62173	2.50716	0.11333	0.301958	No	5
Inositol transport system ATP-binding protein	-1.70501	6.62115	2.38737	0.122319	0.319424	No	5
NADH pyrophosphatase (EC 3.6.1.22)	-0.496886	6.62084	0.179167	0.67209	0.773509	No	5
Mitochondrial processing peptidase-like protein (EC 3.4.24.64)	-1.73691	6.62063	2.42798	0.119186	0.312748	No	5
Sulfur oxidation molybdopterin C protein	-0.363747	6.6182	0.0541155	0.816051	0.879958	No	5
ATP phosphoribosyltransferase (EC 2.4.2.17)	-0.920921	6.61772	0.223525	0.636367	0.750303	No	5
L-fuculokinase (EC 2.7.1.51)	0.137641	6.61697	0.0161801	0.898781	0.937838	No	5
Ribonuclease M5 (EC 3.1.26.8)	0.37636	6.61693	0.104892	0.746037	0.827109	No	5
Carbon monoxide dehydrogenase CooS subunit (EC 1.2.99.2)	0.714478	6.61678	0.0800556	0.777222	0.852088	No	5
Molybdopterin biosynthesis protein MoeB	-1.58982	6.59775	0.976628	0.323033	0.565914	No	5
CRISPR-associated protein, CT1975 family	0.15255	6.59595	0.0213668	0.883784	0.927064	No	5
Transcriptional regulator of rhamnose utilization, AraC family	-1.7356	6.5955	2.61975	0.105541	0.287428	No	5
NADH-ubiquinone oxidoreductase chain D (EC 1.6.5.3)	-0.362313	6.59495	0.076801	0.78168	0.854597	No	5
virulence cluster protein B VclB	-1.71455	6.59442	2.61659	0.105751	0.287603	No	5
Zn-dependent hydrolase (beta-lactamase superfamily)	0.282799	6.59398	0.0266672	0.870282	0.91832	No	5
Chitinase (EC 3.2.1.14)	0.282149	6.59384	0.0889796	0.765478	0.842497	No	5
Beta-glucoside ABC transport system, ATP-binding protein 2	0.279463	6.59384	0.0430786	0.835577	0.89499	No	5
GDSL-like lipase/acylhydrolase	0.289917	6.59373	0.0277642	0.867664	0.917525	No	5
TPR domain protein, putative component of TonB system	-0.30035	6.59336	0.0511439	0.821085	0.883934	No	5
Sulfur carrier protein adenylyltransferase ThiF	-0.854866	6.59268	0.21222	0.645033	0.755545	No	5
Cobalt-precorrin-6y C15-methyltransferase [decarboxylating] (EC 2.1.1.-)	-0.479926	6.59248	0.178356	0.67279	0.773509	No	5
Arginine ABC transporter, permease protein ArtQ	-0.75972	6.56725	0.117405	0.731866	0.819707	No	5
Methenyltetrahydrofolate cyclohydrolase (EC 3.5.4.9)	0.0284565	6.56694	0.0028137	0.957697	0.973016	No	5
DNA recombination and repair protein RecF	0.741944	6.56502	0.184246	0.667749	0.772502	No	5
tRNA-specific adenosine-34 deaminase (EC 3.5.4.-)	1.59054	6.56473	2.66347	0.102677	0.282361	No	5
Succinyl-CoA:3-ketoacid-coenzyme A transferase subunit B (EC 2.8.3.5)	-2.56491	7.25331	4.89024	0.027009	0.0947962	No	4
Lysine decarboxylase 2, constitutive (EC 4.1.1.18)	-0.886384	6.913	0.285139	0.593353	0.718961	No	4
Hydrogenase-4 transcriptional activator	-0.959742	6.91205	0.847985	0.357123	0.572783	No	4
Propionyl-CoA carboxylase carboxyl transferase subunit (EC 6.4.1.3)	-0.517734	6.90168	0.249161	0.617667	0.737082	No	4
Ribonuclease D (EC 3.1.26.3)	-2.27739	6.89506	5.6391	0.0175642	0.065749	No	4
MutS domain protein, family 2	-1.99154	6.83569	3.18343	0.0743885	0.218613	No	4
Ferric siderophore transport system, periplasmic binding protein TonB	0.907676	6.83341	0.663167	0.415444	0.591903	No	4
Glycerol dehydratase small subunit (EC 4.2.1.30)	-0.8706	6.82837	0.657021	0.417614	0.593705	No	4
Acetylornithine deacetylase (EC 3.5.1.16)	-1.99942	6.82389	3.78335	0.0517651	0.163342	No	4
Thiol peroxidase, Bcp-type (EC 1.11.1.15)	-2.0102	6.82231	3.58919	0.0581566	0.180331	No	4
GMP reductase (EC 1.7.1.7)	0.671558	6.81891	0.409886	0.522028	0.662665	No	4
Short chain fatty acids transporter	-1.96244	6.81883	3.4651	0.0626769	0.192229	No	4
Ribonuclease HIII (EC 3.1.26.4)	1.96039	6.76606	3.25636	0.0711469	0.211614	No	4
Cell-shape determining protein MreBH	-0.963117	6.75021	0.971087	0.324409	0.566781	No	4
Pantoate--beta-alanine ligase (EC 6.3.2.1)	0.271766	6.74933	0.137857	0.710421	0.803457	No	4
fructose response regulator of fruA and EII fructose/mannose	0.776018	6.74732	0.510894	0.474752	0.622198	No	4
Malate permease	0.574824	6.74049	0.287373	0.591909	0.718491	No	4
Exoribonuclease II (EC 3.1.13.1)	-0.74146	6.7269	0.501023	0.479051	0.625084	No	4
formate dehydrogenase formation protein FdhE	-2.12117	6.72429	4.95422	0.026027	0.0921712	No	4
PTS system, fructose-specific IIA component (EC 2.7.1.69)	1.7971	6.71774	2.79416	0.0946083	0.263922	No	4
3',5'-cyclic-nucleotide phosphodiesterase (EC 3.1.4.17)	-1.83076	6.69917	2.93133	0.086876	0.246838	No	4
Translation elongation factor 1 alpha subunit	-0.0153355	6.69734	7.13595e-06	0.997869	0.998782	No	4
[NiFe] hydrogenase metallocenter assembly protein HypF	0.745518	6.6971	0.0753647	0.78368	0.856308	No	4
Predicted sugar ABC transport system, ATP-binding protein YphE	-1.70481	6.69501	2.54513	0.110635	0.296784	No	4
Pyoverdine sidechain non-ribosomal peptide synthetase PvdI	0.663419	6.694	0.0649756	0.798798	0.867864	No	4
Beta-galactosidase 3	-0.727154	6.69187	0.47659	0.489971	0.634288	No	4
Flagellar motor rotation protein MotB	-1.00053	6.68151	1.07331	0.300198	0.541787	No	4
Beta-1,4-galactosyltransferase	-1.6752	6.67494	2.56791	0.109051	0.29414	No	4
Cystathionine beta-synthase (EC 4.2.1.22)	0.711944	6.67409	0.543273	0.461079	0.615039	No	4
Putative secretion system component EssB/YukC	-0.0030692	6.67248	5.60987e-05	0.994024	0.996047	No	4
Pyruvate carboxyl transferase subunit A (EC 6.4.1.1)	0.168812	6.67115	0.0184177	0.892049	0.933286	No	4
response regulator in two-component regulatory system with PhoQ	0.658063	6.66641	0.351694	0.553156	0.68544	No	4
Histidinol-phosphatase (EC 3.1.3.15)	2.05678	6.66591	4.789	0.028642	0.0998163	No	4
Methylated-DNA--protein-cysteine methyltransferase (EC 2.1.1.63)	-0.694658	6.64826	0.459377	0.497915	0.64162	No	4
3-deoxy-D-manno-octulosonate 8-phosphate phosphatase (EC 3.1.3.45)	-1.52297	6.64792	2.1757	0.140206	0.351663	No	4
Molybdenum cofactor biosynthesis protein MoaD	-1.62328	6.64739	2.36611	0.123996	0.321548	No	4
Hypothetical protein YrhD	-0.386609	6.6469	0.0775018	0.780712	0.854021	No	4
LPS-assembly lipoprotein RlpB precursor (Rare lipoprotein B)	-1.49763	6.64687	2.10679	0.146646	0.362747	No	4
Cell invasion protein sipC (Effector protein SipC)	-1.57622	6.64665	2.24439	0.1341	0.342023	No	4
Malate Na(+) symporter	-1.27047	6.64485	0.761251	0.382937	0.574293	No	4
3-hydroxybutyryl-CoA dehydrogenase (EC 1.1.1.157)	-1.73577	6.64116	3.78404	0.0517435	0.163342	No	4
Proline iminopeptidase (EC 3.4.11.5)	-1.51687	6.62298	2.16442	0.141238	0.352915	No	4
Transcriptional repressor protein TyrR	-1.38561	6.62281	1.32867	0.249041	0.49783	No	4
PhnB protein	0.0509569	6.6217	0.00232944	0.961506	0.975182	No	4
Propanediol diffusion facilitator	-0.0721719	6.6213	0.00358087	0.952283	0.968832	No	4
Beta-1,3-glucosyltransferase	1.3754	6.61929	1.8198	0.177337	0.414208	No	4
acyl-CoA synthetase	-1.24938	6.61927	0.754673	0.385001	0.574293	No	4
Predicted L-rhamnose ABC transporter, ATP-binding component	0.541702	6.61834	0.249651	0.617321	0.737082	No	4
Sulfite reductase [NADPH] flavoprotein alpha-component (EC 1.8.1.2)	1.6374	6.61684	3.09834	0.0783723	0.22794	No	4
Flp pilus assembly protein TadB	1.31048	6.61588	1.66698	0.196664	0.446119	No	4
Electron transport complex protein RnfA	-1.2418	6.59465	1.18114	0.277123	0.527204	No	4
Arylsulfatase (EC 3.1.6.1)	-1.10904	6.59408	0.352998	0.552421	0.685392	No	4
Glutathione S-transferase, theta (EC 2.5.1.18)	-0.661845	6.59393	0.463773	0.495866	0.640656	No	4
Uncharacterized protein, homolog of B.subtilis yhgC	-0.264489	6.59384	0.0587064	0.808552	0.873905	No	4
LSU m3Psi1915 methyltransferase RlmH	0.547782	6.59207	0.0506067	0.822011	0.883965	No	4
Peptidoglycan N-acetylglucosamine deacetylase (EC 3.5.1.-)	1.83107	6.59031	4.02408	0.044855	0.145024	No	4
ABC transporter involved in cytochrome c biogenesis, ATPase component CcmA	-0.740558	6.56874	0.509722	0.475259	0.622198	No	4
Light-independent protochlorophyllide reductase iron-sulfur ATP-binding protein ChlL (EC 1.18.-.-)	0.0198313	6.56859	5.81636e-05	0.993915	0.996047	No	4
Twin-arginine translocation protein TatB	-1.05274	6.56768	0.333799	0.563431	0.69424	No	4
V-type ATP synthase subunit C (EC 3.6.3.14)	0.626292	6.56741	0.351718	0.553142	0.68544	No	4
Ribonuclease HII (EC 3.1.26.4)	-0.647279	6.56694	0.386591	0.534097	0.670195	No	4
S-layer protein Sap	-0.533829	6.56691	0.162141	0.687193	0.784396	No	4
NADH-ubiquinone oxidoreductase chain M (EC 1.6.5.3)	-0.490165	6.56669	0.154976	0.693824	0.791048	No	4
Molybdopterin biosynthesis protein MoeA	-1.28287	6.5659	1.6718	0.196018	0.445876	No	4
Adenosylcobinamide-phosphate guanylyltransferase (EC 2.7.7.62)	-0.484587	6.5656	0.107078	0.743495	0.825221	No	4
ATPase component NikO of energizing module of nickel ECF transporter	0.576311	6.56505	0.322266	0.570249	0.698706	No	4
Vitamin B12 ABC transporter, ATPase component BtuD	-0.461824	6.56488	0.197094	0.657077	0.766006	No	4
Ferrichrome-binding periplasmic protein precursor (TC 3.A.1.14.3)	-0.614001	6.56445	0.335747	0.562295	0.693274	No	4
Cyclohexadienyl dehydrogenase (EC 1.3.1.12)(EC 1.3.1.43)	-1.6507	6.54157	3.47519	0.0622956	0.191357	No	4
Sugar/maltose fermentation stimulation protein homolog	-1.6507	6.54157	3.47519	0.0622956	0.191357	No	4
Glutathione-regulated potassium-efflux system ATP-binding protein	-0.83835	6.54049	0.820731	0.364967	0.572783	No	4
Serine transporter	-1.59084	6.54042	3.25967	0.0710036	0.211507	No	4
MiaB family protein, possibly involved in tRNA or rRNA modification	-0.776212	6.54034	0.715237	0.397711	0.584834	No	4
N-succinyl-L,L-diaminopimelate desuccinylase (EC 3.5.1.18)	-1.51065	6.54027	2.99828	0.0833529	0.239357	No	4
Spermidine Putrescine ABC transporter permease component potC (TC_3.A.1.11.1)	-1.5156	6.5401	3.01882	0.0823035	0.23727	No	4
2-keto-3-deoxy-D-arabino-heptulosonate-7-phosphate synthase I alpha (EC 2.5.1.54)	-0.810044	6.53984	0.76493	0.38179	0.574289	No	4
ATP-dependent DNA helicase RecG (EC 3.6.1.-)	0.00264953	6.53936	1.14136e-07	0.99973	0.99973	No	4
Guanine-hypoxanthine permease	0.548581	6.53825	0.341522	0.558952	0.690883	No	4
D-amino acid dehydrogenase small subunit (EC 1.4.99.1)	0.00258203	6.5382	1.52614e-05	0.996883	0.998404	No	4
Diaminopimelate epimerase (EC 5.1.1.7)	-0.236297	6.53769	0.0641794	0.800008	0.868321	No	4
Chromosome (plasmid) partitioning protein ParB	0.585038	6.53769	0.376176	0.539657	0.674229	No	4
3-deoxy-D-manno-octulosonic-acid transferase (EC 2.-.-.-)	-0.237867	6.5376	0.0662099	0.796937	0.867864	No	4
Threonine dehydratase, catabolic (EC 4.3.1.19)	0.158484	7.51737	0.0418961	0.837818	0.896556	No	3
DnaJ-class molecular chaperone CbpA	0.438414	7.09825	0.325956	0.56805	0.696879	No	3
Type I secretion outer membrane protein, TolC precursor	-0.309088	6.86913	0.104906	0.74602	0.827109	No	3
Hydroxymethylpyrimidine ABC transporter, ATPase component	-0.492153	6.86458	0.439821	0.507209	0.649769	No	3
Ni,Fe-hydrogenase III large subunit	-0.302016	6.83963	0.111656	0.738267	0.82313	No	3
Copper-sensing two-component system response regulator CpxR	-0.543372	6.82414	0.216429	0.641774	0.755218	No	3
3-oxoacyl-[acyl-carrier-protein] synthase, KASI, alternative (EC 2.3.1.41)	0.295942	6.81448	0.0406727	0.840171	0.898586	No	3
D-erythrose-4-phosphate dehydrogenase (EC 1.2.1.72)	2.30631	6.80654	6.00824	0.0142392	0.054653	No	3
Biosynthetic Aromatic amino acid aminotransferase alpha (EC 2.6.1.57)	-0.931075	6.75195	0.337388	0.561341	0.692531	No	3
Nitrite reductase [NAD(P)H] large subunit (EC 1.7.1.4)	-0.464176	6.75043	0.08048	0.776648	0.852088	No	3
Serine-protein kinase rsbW (EC 2.7.11.1)	0.99092	6.74098	0.639551	0.423873	0.596243	No	3
Maltose-6'-phosphate glucosidase (EC 3.2.1.122)	-1.99128	6.73768	5.1013	0.023908	0.0854352	No	3
Retron-type reverse transcriptase	-0.0436678	6.7233	0.0119011	0.913129	0.950735	No	3
Cytochrome c-type protein NapC	-1.28707	6.72175	1.92497	0.16531	0.395018	No	3
DNA repair protein RadC	-1.18103	6.71468	1.6134	0.204014	0.453835	No	3
ATPase component STY3233 of energizing module of queuosine-regulated ECF transporter	1.03019	6.71233	1.33455	0.247997	0.496752	No	3
Menaquinone via futalosine step 2	-1.20469	6.69564	1.65554	0.198207	0.447938	No	3
Uracil permease	-1.12557	6.66822	1.48153	0.223536	0.473062	No	3
5-carboxymethyl-2-hydroxymuconate delta-isomerase (EC 5.3.3.10)	1.56308	6.64874	2.81951	0.0931249	0.261201	No	3
Chemotaxis regulator - transmits chemoreceptor signals to flagelllar motor components CheY	-0.0177917	6.64796	0.00306934	0.955818	0.971609	No	3
Sporulation initiation phosphotransferase (Spo0F)	-0.177674	6.64707	0.0117842	0.913555	0.950735	No	3
L-alanine-DL-glutamate epimerase	-1.1434	6.64511	1.51538	0.218319	0.469548	No	3
Phosphate acetyltransferase (EC 2.3.1.8), ethanolamine utilization-specific	-0.373996	6.64482	0.223732	0.636211	0.750303	No	3
Anaerobic dimethyl sulfoxide reductase chain B (EC 1.8.99.-)	-0.608023	6.62313	0.417239	0.518318	0.660134	No	3
Propanediol utilization polyhedral body protein PduU	-0.541998	6.62273	0.366352	0.544999	0.677559	No	3
NADH-ubiquinone oxidoreductase chain I (EC 1.6.5.3)	-0.412608	6.62243	0.211726	0.645418	0.755546	No	3
Putative EsaC protein analog (Listeria type 3)	-0.335193	6.62229	0.028496	0.865948	0.916691	No	3
Fumarate reductase subunit C	-0.838693	6.62182	0.278589	0.597627	0.72325	No	3
Type IV fimbrial assembly, ATPase PilB	-1.88141	6.62157	4.70554	0.0300656	0.103858	No	3
2-methylcitrate dehydratase FeS dependent (EC 4.2.1.79)	-1.11019	6.62142	1.45479	0.22776	0.474561	No	3
Molybdenum cofactor biosynthesis protein MoaA	-1.6896	6.62112	3.74423	0.0529902	0.166674	No	3
benzoate degradation ring-cleavage hydrolase	-1.0747	6.61767	1.29483	0.255159	0.502408	No	3
Protoporphyrinogen IX oxidase, aerobic (EC 1.3.3.4)	1.17361	6.61696	1.77979	0.182175	0.422003	No	3
Transcription elongation factor GreB	-1.43264	6.59865	2.73907	0.0979216	0.270418	No	3
COG1649 predicted glycoside hydrolase	0.359197	6.59661	0.188413	0.664241	0.771161	No	3
Putative lipase in cluster with Phosphatidate cytidylyltransferase	-1.10359	6.59597	1.4242	0.232713	0.481882	No	3
Metal-dependent hydrolase COG0491 with rhodanese-homology domain (RHOD)	-1.87759	6.59582	4.78013	0.0287899	0.100154	No	3
L-fucose mutarotase	-1.09835	6.5957	1.41248	0.234645	0.484217	No	3
Metallo-beta-lactamase family protein, RNA-specific	-0.422511	6.59544	0.109056	0.741221	0.825221	No	3
Lipid-A-disaccharide synthase (EC 2.4.1.182)	-1.11038	6.59522	1.40826	0.235346	0.484217	No	3
PTS system, galactose-specific IIA component (EC 2.7.1.69)	-0.347698	6.5951	0.226874	0.633852	0.749582	No	3
ATP-dependent protease La (EC 3.4.21.53) Type II	-1.10998	6.59496	1.43856	0.230372	0.47923	No	3
Quinolinate synthetase (EC 4.1.99.-)	0.405259	6.59438	0.0464243	0.829406	0.890944	No	3
D-alanyl transfer protein DltB	0.374275	6.59391	0.182084	0.669589	0.773267	No	3
Cell division protein DivIC	1.3617	6.59275	2.44853	0.117635	0.310055	No	3
2-amino-4-hydroxy-6-hydroxymethyldihydropteridine pyrophosphokinase (EC 2.7.6.3)	-0.362412	6.59259	0.207494	0.648739	0.757632	No	3
Glycine/sarcosine/betaine reductase component C chain 2	-1.07859	6.59091	1.42445	0.232672	0.481882	No	3
Transmembrane component of general energizing module of ECF transporters	1.08004	6.5902	1.36874	0.242028	0.490336	No	3
Polyhydroxyalkanoate granule-associated protein PhaF	0.944348	6.58896	1.11891	0.290153	0.531452	No	3
Formate hydrogenlyase subunit 4	-0.818466	6.56916	0.267301	0.605148	0.728323	No	3
CobW GTPase involved in cobalt insertion for B12 biosynthesis	-0.844993	6.56894	0.27212	0.601913	0.726681	No	3
RD1 region associated protein Rv3879c	0.262542	6.56871	0.14862	0.699858	0.796083	No	3
Protein of unknown function DUF1009 clustered with KDO2-Lipid A biosynthesis genes	-1.02121	6.56838	1.27072	0.259631	0.508165	No	3
4-diphosphocytidyl-2-C-methyl-D-erythritol kinase (EC 2.7.1.148)	-1.0648	6.5682	1.32414	0.249851	0.498657	No	3
Molybdenum cofactor biosynthesis protein MoaE	-1.01596	6.56817	1.31034	0.252332	0.499339	No	3
Putative secretion accessory protein EsaB/YukD	-0.207814	6.56773	0.0102443	0.919381	0.952769	No	3
Outer membrane vitamin B12 receptor BtuB	-1.02656	6.56649	1.24809	0.263918	0.514414	No	3
Holo-[acyl-carrier protein] synthase (EC 2.7.8.7)	0.933893	6.56638	1.12303	0.289266	0.530462	No	3
Ferric iron ABC transporter, permease protein	-0.385146	6.56622	0.185151	0.666983	0.77207	No	3
Putative peptidoglycan bound protein (LPXTG motif) Lmo0159 homolog	-0.24481	6.56589	0.120624	0.728358	0.817194	No	3
Cobalamin biosynthesis protein CbiG	-1.02342	6.56585	1.23458	0.266518	0.51702	No	3
Type III secretion outermembrane pore forming protein (YscC,MxiD,HrcC, InvG)	-0.995099	6.56571	1.17487	0.278402	0.527798	No	3
Sortase	0.323315	6.56414	0.142774	0.705539	0.798853	No	3
Anaerobic sulfite reductase subunit C (EC 1.8.1.-)	-1.48339	6.54283	3.13761	0.0765061	0.223801	No	3
Probable Ni/Fe-hydrogenase 2 B-type cytochrome subunit	-1.42423	6.54232	2.9651	0.0850791	0.243136	No	3
Methionine repressor MetJ	-1.43451	6.5419	3.02398	0.0820419	0.236863	No	3
YjeF protein, function unknown	-1.38815	6.54094	2.77885	0.0955165	0.265134	No	3
Phosphoheptose isomerase 1 (EC 5.3.1.-)	-0.0708034	6.54068	0.00138458	0.970318	0.980778	No	3
BarA sensory histidine kinase (= VarS = GacS)	-1.33859	6.54053	2.62328	0.105307	0.287428	No	3
Transcriptional repressor of PutA and PutP	-1.38852	6.54043	2.79405	0.0946147	0.263922	No	3
DNA recombination and repair protein RecO	-0.315059	6.54017	0.163214	0.686215	0.783734	No	3
Ribonuclease T (EC 3.1.13.-)	-1.3459	6.54016	2.63861	0.104295	0.285217	No	3
Cytochrome c-type biogenesis protein DsbD, protein-disulfide reductase (EC 1.8.1.8)	-0.646074	6.53983	0.541342	0.461877	0.615039	No	3
ABC transporter, predicted N-acetylneuraminate transport system permease protein 2	-0.693338	6.53965	0.58728	0.443473	0.600549	No	3
NADH-ubiquinone oxidoreductase chain J (EC 1.6.5.3)	-0.619957	6.53964	0.434922	0.509584	0.651989	No	3
Lipopolysaccharide heptosyltransferase I (EC 2.4.1.-)	-1.29412	6.5396	2.53253	0.111521	0.298756	No	3
Transcriptional activator MetR	-1.34729	6.53953	2.65785	0.10304	0.282703	No	3
Autoinducer 2 (AI-2) aldolase LsrF (EC 4.2.1.-)	-1.3307	6.53951	2.6031	0.106655	0.289661	No	3
Putative GTP-binding protien TM0445	-0.574531	6.53941	0.397138	0.528571	0.666724	No	3
Sigma factor RpoE negative regulatory protein RseA	-1.32732	6.53931	2.59674	0.107084	0.290216	No	3
Polyphosphate kinase (EC 2.7.4.1)	-1.23995	6.53921	2.36465	0.124112	0.321548	No	3
Type III secretion inner membrane protein SctL	-1.33354	6.53919	2.61999	0.105525	0.287428	No	3
Glutaredoxin 2	-1.28929	6.53907	2.48473	0.114956	0.305051	No	3
Cobalt-precorrin-6 synthase, anaerobic	-0.692333	6.53906	0.60278	0.437519	0.597187	No	3
Alkaline phosphatase like protein	-1.29648	6.53885	2.51202	0.112981	0.301437	No	3
Polyferredoxin NapH (periplasmic nitrate reductase)	-1.29648	6.53885	2.51202	0.112981	0.301437	No	3
Prephenate and/or arogenate dehydrogenase (unknown specificity) (EC 1.3.1.12)(EC 1.3.1.43)	0.446461	6.53873	0.261337	0.609203	0.731696	No	3
Low molecular weight protein tyrosine phosphatase (EC 3.1.3.48)	0.179087	6.5387	0.0672679	0.795357	0.866662	No	3
Internalin-like protein (LPXTG motif) Lmo0409 homolog	0.391404	6.5386	0.196017	0.657955	0.766576	No	3
Peroxide stress regulator PerR, FUR family	1.34753	6.53857	2.48476	0.114954	0.305051	No	3
Ferrous iron transport protein A	0.436867	6.53828	0.233902	0.628646	0.745665	No	3
Endonuclease III (EC 4.2.99.18)	1.25028	6.53809	2.19566	0.1384	0.349821	No	3
2-oxoglutarate/malate translocator	-0.458574	6.53782	0.256001	0.612881	0.733148	No	3
ATP phosphoribosyltransferase regulatory subunit (EC 2.4.2.17)	0.23505	6.53769	0.0817535	0.774935	0.851002	No	3
Predicted transcriptional regulator of N-Acetylglucosamine utilization, LacI family	1.2246	6.53692	2.18419	0.139434	0.350634	No	3
Stage II sporulation protein D (SpoIID)	-1.21467	6.53691	2.26963	0.131931	0.337367	No	3
N-acetyl-L,L-diaminopimelate aminotransferase (EC 2.6.1.-)	-1.21543	6.53686	2.27291	0.131653	0.337093	No	3
Chaperone protein HscB	-1.36055	6.51339	2.78272	0.0952861	0.265134	No	3
Lacto-N-biose phosphorylase (EC 2.4.1.211)	-1.20029	6.51198	2.26082	0.132684	0.338851	No	3
Agmatine deiminase (EC 3.5.3.12)	-0.401735	6.51165	0.215218	0.642708	0.755218	No	3
Multiple sugar ABC transporter, membrane-spanning permease protein MsmG	0.400452	6.51162	0.221586	0.637834	0.751583	No	3
Proteasome-activating AAA-ATPase (PAN), archaeal	0.343705	6.51153	0.16701	0.682783	0.78072	No	3
S-nitrosomycothiol reductase MscR	0.343705	6.51153	0.16701	0.682783	0.78072	No	3
Peptide transport system ATP-binding protein sapF (TC 3.A.1.5.5)	-0.43538	6.51134	0.255178	0.613452	0.733386	No	3
Ethanolamine utilization protein EutJ	-1.19872	6.51124	2.27976	0.131072	0.336587	No	3
Formate dehydrogenase O alpha subunit (EC 1.2.1.2)	-1.19872	6.51124	2.27976	0.131072	0.336587	No	3
Iron compound ABC uptake transporter substrate-binding protein	-1.19872	6.51124	2.27976	0.131072	0.336587	No	3
FIG002208: Acetyltransferase (EC 2.3.1.-)	0.285131	6.51121	0.116423	0.732947	0.819786	No	3
Maltose/maltodextrin ABC transporter, permease protein MalG	0.331836	6.51115	0.14649	0.701913	0.797301	No	3
tmRNA-binding protein SmpB	0.290386	6.51111	0.116206	0.733186	0.819786	No	3
Na+/H+ antiporter	-0.396259	6.51107	0.225223	0.635089	0.750144	No	3
Putative iron-containing NADPH-dependent propanol dehydrogenase	0.37244	6.51104	0.191009	0.662078	0.770468	No	3
Substrate-specific component PanT of predicted pantothenate ECF transporter	0.370566	6.51091	0.188885	0.663846	0.771161	No	3
YjeF protein, C-terminal domain	1.13734	6.51071	1.95452	0.162101	0.390192	No	3
Sensor histidine kinase VncS	1.13181	6.51066	1.94113	0.163546	0.392267	No	3
Nickel-dependent hydrogenase, large subunit	-0.524467	6.51043	0.370367	0.542804	0.676016	No	3
Endonuclease IV (EC 3.1.21.2)	0.213074	6.5104	0.0620478	0.803288	0.870151	No	3
ATP-dependent DNA helicase UvrD/PcrA, actinomycete paralog	1.0988	6.51033	1.91758	0.166124	0.396002	No	3
Hybrid sensory histidine kinase in two-component regulatory system with EvgA	-0.299574	6.51019	0.126399	0.722195	0.813037	No	3
Glycine betaine ABC transport system, ATP-binding protein OpuAA (EC 3.6.3.32)	0.313279	6.51018	0.121609	0.727296	0.816912	No	3
Xanthine/uracil/thiamine/ascorbate permease family protein	0.302897	6.51014	0.112745	0.73704	0.822227	No	3
Gluconate permease	-0.29259	6.51011	0.125431	0.723217	0.813258	No	3
Lysine-arginine-ornithine-binding periplasmic protein precursor (TC 3.A.1.3.1)	-0.29259	6.51011	0.125431	0.723217	0.813258	No	3
Transcriptional regulatory protein basR/pmrA	0.455761	6.51005	0.256799	0.612328	0.733148	No	3
Aconitate hydratase X, predicted	-1.0622	6.51001	1.88021	0.170311	0.401965	No	3
Alkaline phosphatase synthesis transcriptional regulatory protein PhoP	0.912891	6.50887	1.42177	0.233112	0.482141	No	3
Ribitol 2-dehydrogenase (EC 1.1.1.56)	0.904275	6.50873	1.4007	0.236606	0.484784	No	3
photosystem II protein D1 (PsbA)	0.99495	6.50871	1.62516	0.202373	0.452296	No	3
Succinyl-CoA:3-ketoacid-coenzyme A transferase subunit A (EC 2.8.3.5)	-0.911847	6.96836	1.70427	0.191731	0.438975	No	2
Universal stress protein G	-0.845953	6.91079	1.06782	0.301439	0.543528	No	2
RNA polymerase sigma-70 factor	-0.749381	6.86736	1.10138	0.293964	0.534849	No	2
[Ni/Fe] hydrogenase, group 1, small subunit	-0.896716	6.79222	1.41172	0.234772	0.484217	No	2
Trimethylamine-N-oxide reductase (EC 1.6.6.9)	-0.983736	6.77422	1.88874	0.169344	0.401249	No	2
Glutathione synthetase (EC 6.3.2.3)	-0.363038	6.75203	0.235391	0.627555	0.745265	No	2
NADH-ubiquinone oxidoreductase chain F (EC 1.6.5.3)	-0.0300536	6.72558	0.000786707	0.977624	0.986138	No	2
Fumarate hydratase class I, anaerobic (EC 4.2.1.2)	-0.83245	6.70228	1.25781	0.262066	0.511914	No	2
Spermidine N1-acetyltransferase (EC 2.3.1.57)	-0.330293	6.70186	0.180044	0.671336	0.773509	No	2
Flagellar biosynthesis protein FliC	-0.190699	6.70024	0.0444832	0.832957	0.893297	No	2
Putative gluthatione transporter,solute-binding component	-0.650297	6.68492	0.515202	0.472895	0.621889	No	2
L-serine dehydratase 1 (EC 4.3.1.17)	-0.236682	6.67532	0.0722751	0.788053	0.859654	No	2
Transcriptional regulatory protein PhoP	-0.0300838	6.67513	0.00124079	0.9719	0.98137	No	2
2-Oxobutyrate oxidase, putative	-0.802551	6.67446	1.16677	0.280065	0.529169	No	2
Na/Pi cotransporter II-related protein	0.752896	6.66325	0.902335	0.342156	0.572783	No	2
Putative peptidoglycan bound protein (LPXTG motif) Lmo2179 homolog	-0.633163	6.65065	0.653148	0.418989	0.595231	No	2
D-amino acid dehydrogenase large subunit (EC 1.4.99.1)	-0.62085	6.64872	0.650868	0.419803	0.595483	No	2
Aggregation substance Asa1/PrgB	0.752878	6.64035	0.936623	0.333148	0.572783	No	2
Glutamine amidotransferase chain of NAD synthetase	0.630794	6.6386	0.754959	0.384911	0.574293	No	2
Phosphate starvation-inducible ATPase PhoH with RNA binding motif	-0.0687457	6.62383	0.00227719	0.961939	0.975182	No	2
Mannitol-1-phosphate 5-dehydrogenase (EC 1.1.1.17)	-0.111469	6.62262	0.0100216	0.920259	0.953177	No	2
NADH-ubiquinone oxidoreductase chain G (EC 1.6.5.3)	-0.0383895	6.62254	0.000906681	0.975978	0.984983	No	2
Flagellin protein FlaA	-0.00164774	6.62062	4.67531e-06	0.998275	0.998782	No	2
internalin, putative	-0.991598	6.61446	1.80513	0.179093	0.415843	No	2
CobN component of cobalt chelatase involved in B12 biosynthesis	-0.977058	6.61412	1.77669	0.182556	0.422389	No	2
Cob(II)alamin reductase	-0.722079	6.59685	0.984773	0.321023	0.564578	No	2
CRISPR-associated protein, CT1134 family	-0.652894	6.59599	0.759214	0.383575	0.574293	No	2
PTS system, galactitol-specific IIB component (EC 2.7.1.69)	-0.533918	6.59397	0.117007	0.732304	0.81973	No	2
Serine protease precursor MucD/AlgY associated with sigma factor RpoE	-0.859799	6.59275	1.50686	0.219619	0.469959	No	2
Cell division protein FtsL	0.701553	6.59025	0.783968	0.37593	0.572783	No	2
Sensor protein of zinc sigma-54-dependent two-component system	0.733806	6.58897	1.00224	0.316769	0.562416	No	2
Adenylate cyclase (EC 4.6.1.1)	0.0601661	6.58883	0.00167131	0.96739	0.978824	No	2
NADH-dependent butanol dehydrogenase A (EC 1.1.1.-)	0.902963	6.58788	1.40268	0.236275	0.484784	No	2
L-aminoadipate-semialdehyde dehydrogenase large subunit (EC 1.2.1.31)	-0.710564	6.57391	0.822425	0.364472	0.572783	No	2
Sialic acid-induced transmembrane protein YjhT(NanM), possible mutarotase	-0.841707	6.57189	1.31787	0.250975	0.498657	No	2
Agmatinase (EC 3.5.3.11)	-0.688771	6.56926	0.866093	0.352039	0.572783	No	2
Similarity with glutathionylspermidine synthase (EC 6.3.1.8), group 1	-0.648491	6.56893	0.749069	0.386771	0.575625	No	2
Glucose-1-phosphate cytidylyltransferase (EC 2.7.7.33)	-0.530559	6.56857	0.11422	0.73539	0.820852	No	2
COG1306 predicted glycoside hydrolase	-0.656393	6.56849	0.750626	0.386278	0.575625	No	2
Membrane fusion component of tripartite multidrug resistance system	-0.684835	6.56832	0.879782	0.348261	0.572783	No	2
3-hydroxyisobutyryl-CoA hydrolase (EC 3.1.2.4)	-0.0928371	6.56787	0.00936352	0.922913	0.95442	No	2
Serine phosphatase RsbU, regulator of sigma subunit	-0.684491	6.56787	0.754939	0.384917	0.574293	No	2
(R)-citramalate synthase (EC 2.3.1.182)	0.673148	6.56326	0.74654	0.387574	0.576384	No	2
Imidazoleglycerol-phosphate dehydratase (EC 4.2.1.19)	0.699363	6.56273	0.91741	0.338156	0.572783	No	2
Glutamate--cysteine ligase (EC 6.3.2.2), divergent, of Alpha- and Beta-proteobacteria type	-1.08917	6.5411	2.17379	0.14038	0.351663	No	2
Sulfhydrogenase II subunit a	-1.07772	6.54096	2.11907	0.145475	0.361211	No	2
Urea ABC transporter, ATPase protein UrtD	-1.10751	6.54086	2.2227	0.135995	0.345515	No	2
Urea ABC transporter, urea binding protein	-1.09896	6.54083	2.1958	0.138387	0.349821	No	2
Poly(A) polymerase (EC 2.7.7.19)	-1.04913	6.54081	2.06252	0.15096	0.371008	No	2
Xanthine permease	-1.07872	6.54059	2.15343	0.142252	0.354427	No	2
Aspartate 1-decarboxylase (EC 4.1.1.11)	-0.259604	6.54035	0.083469	0.77265	0.848967	No	2
Threonine dehydratase biosynthetic (EC 4.3.1.19)	-1.12201	6.54026	2.19066	0.13885	0.349843	No	2
Carbohydrate Esterase Family 4	-1.03814	6.54023	2.01868	0.155374	0.377227	No	2
Kup system potassium uptake protein	-0.0711272	6.54008	0.00740216	0.931438	0.957203	No	2
Toxin co-regulated pilus biosynthesis protein T, putative ATP-binding translocase of TcpA	-1.09961	6.53994	2.11368	0.145988	0.362027	No	2
ABC transporter membrane-spanning permease, Pep export, Vex3	1.03601	6.53958	1.88468	0.169804	0.401855	No	2
Thiamin pyrophosphokinase (EC 2.7.6.2)	1.02416	6.53956	1.8556	0.173133	0.407286	No	2
Transport ATP-binding protein CydC	1.01399	6.5394	1.83372	0.175689	0.412315	No	2
putative Glutathione-regulated potassium-efflux system protein KefB	-0.999282	6.5393	1.87569	0.170824	0.402337	No	2
Probable exported or periplasmic protein in ApbE locus	-1.05829	6.53924	1.9821	0.159169	0.385017	No	2
Rossmann fold nucleotide-binding protein Smf possibly involved in DNA uptake	-0.219082	6.53886	0.0586378	0.808662	0.873905	No	2
Enterochelin uptake periplasmic binding protein	-1.10224	6.53879	2.13586	0.14389	0.357726	No	2
Ethanolamine two-component response regulator	-0.307028	6.53831	0.133247	0.715089	0.807924	No	2
Chromosome (plasmid) partitioning protein ParB-2	-0.0496614	6.53827	0.00541142	0.941359	0.962375	No	2
Iron-sulfur cluster regulator IscR	-0.930011	6.53808	1.70993	0.190994	0.438308	No	2
Curli production assembly/transport component CsgG	-1.02993	6.5378	1.9314	0.164605	0.393813	No	2
Carbon monoxide dehydrogenase small chain (EC 1.2.99.2)	0.969325	6.53767	1.68334	0.194482	0.444239	No	2
Predicted transcriptional regulator of the myo-inositol catabolic operon	-1.02307	6.53669	1.92001	0.165855	0.395842	No	2
Two-component response regulator VncR	0.867336	6.53612	1.40368	0.236108	0.484784	No	2
Methionine transporter MetT	-0.924335	6.53603	1.63919	0.200437	0.450023	No	2
internalin, putative (LPXTG motif)	0.23033	6.53505	0.0656252	0.797816	0.867864	No	2
Ferredoxin, 2Fe-2S	-1.01262	6.51252	1.93954	0.163719	0.392267	No	2
Alpha-glucosidase (EC 3.2.1.20)	-1.01596	6.51224	1.94619	0.162998	0.391872	No	2
D-glycerate transporter (predicted)	-0.999291	6.51221	1.89611	0.168514	0.400315	No	2
tRNA(Ile)-lysidine synthetase	-0.968567	6.5121	1.81225	0.178239	0.415728	No	2
Aconitate hydratase 2 (EC 4.2.1.3)	-0.183463	6.51202	0.0438029	0.834221	0.894165	No	2
Galactose operon repressor, GalR-LacI family of transcriptional regulators	-0.188734	6.51202	0.0474395	0.82758	0.889468	No	2
Glycine oxidase ThiO (EC 1.4.3.19)	-0.240687	6.5118	0.0924565	0.761077	0.83906	No	2
Octanoate-[acyl-carrier-protein]-protein-N-octanoyltransferase	-0.983084	6.51169	1.83808	0.175176	0.411602	No	2
Functional role page for TorCAD operon transcriptional regulatory protein TorR	0.955547	6.51122	1.67351	0.195789	0.445876	No	2
periplasmic fructose-binding protein component of signal transduction system LevT	0.944082	6.5112	1.64456	0.199701	0.449384	No	2
Malolactic regulator	-0.264821	6.51097	0.103849	0.747259	0.827998	No	2
Predicted nucleoside ABC transporter, ATP-binding component	-0.891515	6.51081	1.61917	0.203207	0.453426	No	2
Sugar diacid utilization regulator SdaR	-0.903242	6.51073	1.6646	0.196984	0.446119	No	2
Cell division protein BolA	-0.965983	6.51067	1.82275	0.176986	0.413879	No	2
Glutamyl-tRNA reductase (EC 1.2.1.70)	-0.154908	6.51061	0.0289176	0.864969	0.916151	No	2
Stage V sporulation protein whose disruption leads to the production of immature spores (SpoVK)	0.894799	6.51044	1.50688	0.219616	0.469959	No	2
Periplasmic [Fe] hydrogenase (EC 1.12.7.2)	0.213579	6.51042	0.0565473	0.812039	0.876592	No	2
Formate hydrogenlyase subunit 3	0.0835898	6.51013	0.00661893	0.935158	0.958026	No	2
Flagellar basal-body rod protein FlgG	0.808851	6.50989	1.31978	0.250632	0.498657	No	2
3-methyl-2-oxobutanoate hydroxymethyltransferase (EC 2.1.2.11)	-0.899182	6.50944	1.60067	0.205808	0.455518	No	2
Molybdopterin-guanine dinucleotide biosynthesis protein MobB	-0.899182	6.50944	1.60067	0.205808	0.455518	No	2
Queuosine Biosynthesis QueE Radical SAM	0.802864	6.50932	1.298	0.254578	0.502269	No	2
Acetyl-coenzyme A synthetase (EC 6.2.1.1)	-0.849263	6.5089	1.45923	0.227053	0.474561	No	2
Type IV pilus biogenesis protein PilM	-0.849263	6.5089	1.45923	0.227053	0.474561	No	2
NAD-dependent deacetylase	-0.884169	6.50873	1.58185	0.208494	0.458507	No	2
Nitrous oxide reductase maturation protein NosF (ATPase)	-0.97051	6.48427	1.89405	0.168746	0.400315	No	2
ABC-type nitrate/sulfonate/bicarbonate transport systems, periplasmic components	-0.928397	6.48372	1.78074	0.182058	0.422003	No	2
2-dehydro-3-deoxyphosphogalactonate aldolase (EC 4.1.2.21)	-0.1525	6.48346	0.0347849	0.852047	0.90786	No	2
intein-containing	0.0308812	6.4833	0.00196714	0.964623	0.977029	No	2
Glutamate decarboxylase (EC 4.1.1.15)	-0.896875	6.48328	1.66361	0.197117	0.446119	No	2
Stage V sporulation protein D (Sporulation-specific penicillin-binding protein)	-0.896875	6.48328	1.66361	0.197117	0.446119	No	2
Hypothetical similar to thiamin biosynthesis lipoprotein ApbE	-0.880753	6.48326	1.60936	0.204582	0.454141	No	2
RNA polymerase sigma factor for flagellar operon	-0.888875	6.48326	1.63697	0.200742	0.450184	No	2
Ribosomal protein S6 glutaminyl transferase	-0.889179	6.48325	1.63915	0.200442	0.450023	No	2
Ferredoxin--NADP(+) reductase (EC 1.18.1.2)	-0.881196	6.48322	1.61251	0.204139	0.453835	No	2
Vitamin B12 ABC transporter, B12-binding component BtuF	-0.040225	6.48306	0.00264284	0.959	0.973336	No	2
Exodeoxyribonuclease I (EC 3.1.11.1)	-0.851068	6.48295	1.52891	0.216276	0.467647	No	2
S-(hydroxymethyl)glutathione dehydrogenase (EC 1.1.1.284)	-0.843156	6.48293	1.50227	0.220322	0.470004	No	2
RNA polymerase sigma factor SigB	-0.017985	6.48291	0.000653022	0.979613	0.987133	No	2
[Protein-PII] uridylyltransferase (EC 2.7.7.59)	-0.843681	6.48287	1.50553	0.219823	0.469959	No	2
Dihydroorotate dehydrogenase (EC 1.3.3.1)	-0.843681	6.48287	1.50553	0.219823	0.469959	No	2
Frataxin homolog CyaY, facilitates iron supply for heme A synthesis or Fe-S cluster assembly	-0.843681	6.48287	1.50553	0.219823	0.469959	No	2
Biotin synthesis protein bioG	-0.830729	6.48273	1.46839	0.225599	0.473062	No	2
CRISPR-associated helicase Cas3	-0.830729	6.48273	1.46839	0.225599	0.473062	No	2
Electron transport complex protein RnfE	-0.830729	6.48273	1.46839	0.225599	0.473062	No	2
Formate efflux transporter (TC 2.A.44 family)	-0.830729	6.48273	1.46839	0.225599	0.473062	No	2
Hcp transcriptional regulator HcpR (Crp/Fnr family)	-0.830729	6.48273	1.46839	0.225599	0.473062	No	2
Phenazine biosynthesis protein PhzF	-0.830729	6.48273	1.46839	0.225599	0.473062	No	2
Diacylglycerol kinase (EC 2.7.1.107)	-0.886605	6.48273	1.65429	0.198376	0.447938	No	2
DNA polymerase III epsilon subunit (EC 2.7.7.7)	0.854608	6.48272	1.45548	0.227651	0.474561	No	2
Ribonuclease HI (EC 3.1.26.4)	-0.870429	6.4827	1.60004	0.205897	0.455518	No	2
Rare lipoprotein A precursor	-0.878577	6.4827	1.62765	0.202028	0.452038	No	2
Nitrite reductase [NAD(P)H] small subunit (EC 1.7.1.4)	-0.0489737	6.48269	0.00407377	0.949109	0.967303	No	2
Isopentenyl-diphosphate delta-isomerase, FMN-dependent (EC 5.3.3.2)	-0.0542212	6.48269	0.00513173	0.942892	0.962943	No	2
Predicted transcriptional regulator of N-Acetylglucosamine utilization, GntR family	-0.0542212	6.48269	0.00513173	0.942892	0.962943	No	2
hydrogenase, subunit gamma related protein	-0.85902	6.48266	1.61197	0.204214	0.453835	No	2
ATPase component CbiO of energizing module of cobalt ECF transporter	-0.0634385	6.48261	0.00594286	0.938552	0.960504	No	2
Glutamate--cysteine ligase (EC 6.3.2.2)	-0.0702605	6.48261	0.00780299	0.929611	0.956956	No	2
NADH-ubiquinone oxidoreductase chain C (EC 1.6.5.3)	-0.0702605	6.48261	0.00780299	0.929611	0.956956	No	2
Arginine/agmatine antiporter	-0.0795051	6.4826	0.0107777	0.917316	0.95163	No	2
Peptidyl-prolyl cis-trans isomerase ppiC (EC 5.2.1.8)	-0.0795051	6.4826	0.0107777	0.917316	0.95163	No	2
Phosphatidate cytidylyltransferase (EC 2.7.7.41)	0.0174195	6.48256	0.000450095	0.983074	0.989608	No	2
Type IV pilus biogenesis protein PilO	-0.873762	6.48255	1.61822	0.203339	0.453426	No	2
Flagellar hook-associated protein FlgL	-0.866048	6.48251	1.59377	0.206788	0.455953	No	2
Nicotinate-nucleotide--dimethylbenzimidazole phosphoribosyltransferase (EC 2.4.2.21)	-0.866048	6.48251	1.59377	0.206788	0.455953	No	2
Ascorbate-specific PTS system, EIIC component	-0.0861342	6.4825	0.0119663	0.912893	0.950735	No	2
L-threonine 3-O-phosphate decarboxylase (EC 4.1.1.81)	0.0152857	6.48249	0.000396558	0.984112	0.990147	No	2
Lipid carrier : UDP-N-acetylgalactosaminyltransferase (EC 2.4.1.-)	-0.0650917	6.48248	0.00695593	0.933532	0.957855	No	2
quinoprotein alcohol dehydrogenase	-0.0650917	6.48248	0.00695593	0.933532	0.957855	No	2
3-ketoacyl-CoA thiolase [isoleucine degradation] (EC 2.3.1.16)	-0.0822359	6.48243	0.0105561	0.918167	0.952012	No	2
Translation elongation factor 2	-0.0576005	6.48242	0.00566097	0.940024	0.961511	No	2
Nitrate/nitrite sensor protein (EC 2.7.3.-)	-0.793164	6.48238	1.36142	0.243291	0.490336	No	2
Ribosome-associated heat shock protein implicated in the recycling of the 50S subunit (S4 paralog)	-0.793164	6.48238	1.36142	0.243291	0.490336	No	2
Putative coproporphyrinogen III oxidase of BS HemN-type, oxygen-independent (EC 1.3.99.22), in heat shock gene cluster	0.813836	6.4823	1.35366	0.244639	0.491524	No	2
CRISPR-associated protein Cas1	-0.827515	6.48221	1.48355	0.22322	0.473062	No	2
Sodium/glutamate symport protein	-0.827515	6.48221	1.48355	0.22322	0.473062	No	2
Heme efflux system ATPase HrtA	-0.828038	6.48216	1.4868	0.222714	0.473062	No	2
Signal recognition particle associated protein	0.79304	6.48213	1.30314	0.253641	0.500922	No	2
LysR family transcriptional regulator PA2758	-0.0215605	6.48212	0.000685409	0.979114	0.987133	No	2
Type I restriction-modification system, specificity subunit S (EC 3.1.21.3)	-0.158949	6.48189	0.0456202	0.830868	0.892028	No	2
Cobalt/zinc/cadmium efflux RND transporter, membrane fusion protein, CzcB family	-0.08812	6.48186	0.00899939	0.924422	0.954746	No	2
Undecaprenyl-phosphate N-acetylglucosaminyl 1-phosphate transferase (EC 2.7.8.-)	0.760721	6.48179	1.21963	0.269432	0.519092	No	2
Hydrolase (HAD superfamily) in cluster with DUF1447	-0.0588878	6.48176	0.00832546	0.927299	0.955943	No	2
Enoyl-[acyl-carrier-protein] reductase [NADPH] (EC 1.3.1.10)	0.740107	6.48162	1.16911	0.279583	0.529169	No	2
Beta-glucosidase (EC 3.2.1.21)	0.0879454	6.48151	0.0114635	0.914735	0.950958	No	2
Type IV pilus biogenesis protein PilN	0.0855192	6.48143	0.0111447	0.915925	0.95163	No	2
N-acetylglucosamine-1-phosphate uridyltransferase (EC 2.7.7.23)	-0.724369	6.48133	1.19276	0.274774	0.525781	No	2
PTS system, glucitol/sorbitol-specific IIB component and second of two IIC components (EC 2.7.1.69)	0.673208	6.48128	1.02332	0.311734	0.557497	No	2
Peptide transport system permease protein sapC (TC 3.A.1.5.5)	-0.72481	6.48127	1.19601	0.27412	0.52504	No	2
Benzoate-CoA ligase (EC 6.2.1.25)	0.765407	6.48125	1.24698	0.26413	0.514414	No	2
Prephenate dehydratase (EC 4.2.1.51)	0.759003	6.48125	1.22982	0.267443	0.517665	No	2
Predicted transcriptional regulator LiuR of leucine degradation pathway, MerR family	0.0551156	6.48121	0.00407097	0.949126	0.967303	No	2
Lactose and galactose permease, GPH translocator family	0.676666	6.48117	1.03109	0.309904	0.554728	No	2
Periplasmic thiol:disulfide oxidoreductase DsbB, required for DsbA reoxidation	-0.0668008	6.48114	0.00777445	0.929739	0.956956	No	2
Glycogen branching enzyme, GH-57-type, archaeal (EC 2.4.1.18)	-0.758641	6.4811	1.31812	0.25093	0.498657	No	2
Nucleotide excision repair protein, with UvrB/UvrC motif	0.667648	6.48104	1.01011	0.314877	0.559561	No	2
DNA helicase IV	0.0388568	6.481	0.00190297	0.965205	0.977115	No	2
N-acetyl-gamma-glutamyl-phosphate reductase (EC 1.2.1.38)	0.57358	6.48045	0.794224	0.372826	0.572783	No	2
Urease accessory protein UreF	0.663715	6.48042	1.01786	0.313026	0.558793	No	2
D-glycero-D-manno-heptose 1-phosphate guanosyltransferase	0.0317036	6.48026	0.00265467	0.958908	0.973336	No	2
Bifunctional autolysin Atl	1.33192	7.15121	3.23993	0.0718639	0.213036	No	1
CRISPR-associated negative autoregulator	-0.411085	6.8663	0.683285	0.408458	0.587098	No	1
PTS system, N-acetylgalactosamine-specific IID component (EC 2.7.1.69)	-0.424031	6.77587	0.782274	0.376447	0.572783	No	1
Ketoisovalerate oxidoreductase subunit VorB (EC 1.2.7.7)	-0.412911	6.75704	0.662114	0.415815	0.592002	No	1
Transcriptional activator of acetoin dehydrogenase operon AcoR	-0.433877	6.71196	0.910018	0.34011	0.572783	No	1
Fructose repressor FruR, LacI family	-0.368093	6.70266	0.552343	0.457362	0.611701	No	1
Putative glutathione transporter,solute-binding component	-0.360641	6.70114	0.519839	0.470911	0.621889	No	1
Stage IV sporulation protein B	-0.361825	6.69785	0.503954	0.477768	0.623985	No	1
Flavocytochrome c flavin subunit	-0.350341	6.68697	0.434879	0.509605	0.651989	No	1
Transcriptional regulator KdgR, KDG operon repressor	-0.327613	6.67694	0.379978	0.537615	0.672991	No	1
Universal stress protein F	-0.327674	6.67694	0.380243	0.537473	0.672991	No	1
Asp-X dipeptidase	-0.375455	6.65077	0.571616	0.449618	0.603886	No	1
Chemotaxis response - phosphatase CheZ	-0.375925	6.65077	0.573435	0.448897	0.603886	No	1
DNA-directed RNA polymerase subunit B (EC 2.7.7.6)	-0.392055	6.64954	0.632635	0.42639	0.596243	No	1
Formate hydrogenlyase regulatory protein HycA	-0.372046	6.62414	0.551133	0.457855	0.611701	No	1
Valine--pyruvate aminotransferase (EC 2.6.1.66)	-0.327927	6.61308	0.353956	0.551882	0.685155	No	1
Response regulator of zinc sigma-54-dependent two-component system	-0.323314	6.60214	0.378582	0.538363	0.673467	No	1
Erythronate-4-phosphate dehydrogenase (EC 1.1.1.290)	-0.353875	6.59702	0.475829	0.490317	0.63432	No	1
NADH-ubiquinone oxidoreductase chain E (EC 1.6.5.3)	-0.354172	6.59702	0.476967	0.489799	0.634288	No	1
Octaprenyl-diphosphate synthase (EC 2.5.1.-)	-0.354372	6.59702	0.477729	0.489453	0.634288	No	1
Enoyl-CoA hydratase [valine degradation] (EC 4.2.1.17)	-0.397424	6.5961	0.633998	0.425893	0.596243	No	1
Arginine/ornithine antiporter	0.319629	6.58793	0.310977	0.577081	0.70576	No	1
Ammonium transporter	-0.347253	6.56944	0.444641	0.504891	0.648487	No	1
Haemin uptake system outer membrane receptor	-0.310082	6.56148	0.300044	0.583855	0.712246	No	1
tRNA methylase Trm12p Wyeosine biosynthesis	-0.309927	6.56148	0.299503	0.584194	0.712246	No	1
Ethanolamine utilization polyhedral-body-like protein EutK	-0.720803	6.54129	1.53639	0.215156	0.466052	No	1
L-threonine transporter, anaerobically inducible	-0.720803	6.54129	1.53639	0.215156	0.466052	No	1
Nicotinamidase family protein YcaC	-0.720803	6.54129	1.53639	0.215156	0.466052	No	1
Positive regulator of CheA protein activity (CheW)	-0.720803	6.54129	1.53639	0.215156	0.466052	No	1
TPR repeat containing exported protein	-0.720803	6.54129	1.53639	0.215156	0.466052	No	1
Nitrilotriacetate monooxygenase component B (EC 1.14.13.-)	-0.707738	6.54085	1.47313	0.224852	0.473062	No	1
Thiazole biosynthesis protein ThiG	-0.718029	6.54068	1.52375	0.217053	0.468616	No	1
Predicted transcriptional regulator of pyridoxine metabolism	0.714706	6.54007	1.40931	0.235171	0.484217	No	1
Lactacin F ABC transporter permease component	0.67485	6.5381	1.2598	0.261688	0.511682	No	1
GTP-binding protein, gtp1/obg family	0.554107	6.5352	0.886901	0.346318	0.572783	No	1
ribitol-5-phosphate cytidylyltransferase (EC 2.7.7.40)	0.554107	6.5352	0.886901	0.346318	0.572783	No	1
L-idonate 5-dehydrogenase (EC 1.1.1.264)	-0.607568	6.53493	1.09299	0.29581	0.534849	No	1
N-Acetylneuraminate cytidylyltransferase (EC 2.7.7.43)	-0.607568	6.53493	1.09299	0.29581	0.534849	No	1
rhamnogalacturonan acetylesterase	-0.607568	6.53493	1.09299	0.29581	0.534849	No	1
2-octaprenyl-3-methyl-6-methoxy-1,4-benzoquinol hydroxylase (EC 1.14.13.-)	-0.676188	6.51263	1.37363	0.241189	0.490119	No	1
ATP:Cob(I)alamin adenosyltransferase (EC 2.5.1.17), ethanolamine utilization	-0.676188	6.51263	1.37363	0.241189	0.490119	No	1
Histidine ABC transporter, histidine-binding periplasmic protein precursor HisJ (TC 3.A.1.3.1)	-0.676188	6.51263	1.37363	0.241189	0.490119	No	1
Protein RcsF	-0.676188	6.51263	1.37363	0.241189	0.490119	No	1
Pyridoxine 5'-phosphate synthase (EC 2.6.99.2)	-0.676188	6.51263	1.37363	0.241189	0.490119	No	1
Z-ring-associated protein ZapA	-0.676188	6.51263	1.37363	0.241189	0.490119	No	1
Arginase (EC 3.5.3.1)	-0.661973	6.5123	1.31295	0.251862	0.49891	No	1
Beta-lactamase (EC 3.5.2.6)	-0.661973	6.5123	1.31295	0.251862	0.49891	No	1
Transcriptional regulator in cluster with Zn-dependent hydrolase	-0.661973	6.5123	1.31295	0.251862	0.49891	No	1
3-hydroxyisobutyrate dehydrogenase (EC 1.1.1.31)	-0.672636	6.51217	1.36153	0.243273	0.490336	No	1
Two-component system histidine kinase	0.664455	6.51171	1.25194	0.263183	0.513585	No	1
[Ni/Fe] hydrogenase, group 1, large subunit	-0.628157	6.51117	1.18475	0.276392	0.526321	No	1
L-fuculose phosphate aldolase (EC 4.1.2.17)	-0.628157	6.51117	1.18475	0.276392	0.526321	No	1
CRISPR-associated protein, Csn1 family	-0.628961	6.51101	1.18911	0.275509	0.526321	No	1
Formate dehydrogenase related protein	0.627938	6.51081	1.12612	0.288604	0.530095	No	1
threonine dehydrogenase	0.627938	6.51081	1.12612	0.288604	0.530095	No	1
Type cbb3 cytochrome oxidase biogenesis protein CcoG, involved in Cu oxidation	0.627938	6.51081	1.12612	0.288604	0.530095	No	1
putative type III secretion protein	0.599647	6.50969	1.0393	0.307985	0.552801	No	1
Fumarylacetoacetate hydrolase family protein	0.499511	6.50805	0.761918	0.382729	0.574293	No	1
Quinone oxidoreductase (EC 1.6.5.5)	0.499511	6.50805	0.761918	0.382729	0.574293	No	1
Conjugative transposon protein TraM	-0.555055	6.50785	0.953036	0.328948	0.571848	No	1
LSU ribosomal protein L18e	-0.555055	6.50785	0.953036	0.328948	0.571848	No	1
Nickel ABC transporter, periplasmic nickel-binding protein nikA2 (TC 3.A.1.5.3)	-0.555055	6.50785	0.953036	0.328948	0.571848	No	1
Hypothetical Nudix-like regulator	-0.691503	6.48527	1.5146	0.218439	0.469548	No	1
SSU ribosomal protein S17e	-0.691503	6.48527	1.5146	0.218439	0.469548	No	1
Lipoprotein signal peptidase (EC 3.4.23.36)	0.652389	6.48349	1.28141	0.257636	0.505265	No	1
Ubiquinone biosynthesis monooxygenase UbiB	0.652389	6.48349	1.28141	0.257636	0.505265	No	1
Hydrogenase-4 component A (EC 1.-.-.-)	-0.613916	6.48346	1.18811	0.27571	0.526321	No	1
Autolysis histidine kinase LytS	-0.606031	6.48341	1.15652	0.282188	0.529169	No	1
Dihydroxyacetone kinase, ATP-dependent (EC 2.7.1.29)	-0.606031	6.48341	1.15652	0.282188	0.529169	No	1
Glutathione S-transferase (EC 2.5.1.18)	-0.606031	6.48341	1.15652	0.282188	0.529169	No	1
Homoprotocatechuate degradative operon repressor	-0.606031	6.48341	1.15652	0.282188	0.529169	No	1
NAD-specific glutamate dehydrogenase (EC 1.4.1.2), large form	-0.606031	6.48341	1.15652	0.282188	0.529169	No	1
NADH-ubiquinone oxidoreductase chain B (EC 1.6.5.3)	-0.606031	6.48341	1.15652	0.282188	0.529169	No	1
Predicted signal transduction protein	-0.606031	6.48341	1.15652	0.282188	0.529169	No	1
PTS system, chitobiose-specific IIB component (EC 2.7.1.69)	-0.606031	6.48341	1.15652	0.282188	0.529169	No	1
Ribokinase (EC 2.7.1.15)	-0.606031	6.48341	1.15652	0.282188	0.529169	No	1
Cytochrome c oxidase subunit CcoO (EC 1.9.3.1)	-0.590652	6.48319	1.1001	0.294245	0.534849	No	1
Predicted L-rhamnose ABC transporter, substrate-binding component	-0.590652	6.48319	1.1001	0.294245	0.534849	No	1
Transcriptional regulator, FUR family	-0.590652	6.48319	1.1001	0.294245	0.534849	No	1
Two-component response regulator colocalized with HrtAB transporter	-0.590652	6.48319	1.1001	0.294245	0.534849	No	1
CidA-associated membrane protein CidB	-0.601534	6.4831	1.14528	0.284539	0.530095	No	1
Negative regulator of beta-lactamase expression	-0.601534	6.4831	1.14528	0.284539	0.530095	No	1
Type III secretion thermoregulatory protein (LcrF,VirF,transcription regulation of virulence plasmid)	-0.601534	6.4831	1.14528	0.284539	0.530095	No	1
Glutaconyl-CoA decarboxylase delta chain (EC 4.1.1.70)	-0.554644	6.48244	0.981963	0.321715	0.564578	No	1
Lipid A biosynthesis lauroyl acyltransferase (EC 2.3.1.-)	-0.554644	6.48244	0.981963	0.321715	0.564578	No	1
Type III restriction-modification system methylation subunit (EC 2.1.1.72)	-0.554644	6.48244	0.981963	0.321715	0.564578	No	1
Cyanate ABC transporter, ATP-binding protein	-0.555224	6.48233	0.985973	0.320729	0.564578	No	1
Cytochrome c heme lyase subunit CcmH	-0.555224	6.48233	0.985973	0.320729	0.564578	No	1
Glutamate-ammonia-ligase adenylyltransferase (EC 2.7.7.42)	-0.555224	6.48233	0.985973	0.320729	0.564578	No	1
Glycine cleavage system transcriptional activator GcvA	-0.555224	6.48233	0.985973	0.320729	0.564578	No	1
Glycogen debranching enzyme (EC 3.2.1.-)	-0.555224	6.48233	0.985973	0.320729	0.564578	No	1
GTP-binding protein RBG1	-0.555224	6.48233	0.985973	0.320729	0.564578	No	1
Major capsid protein	-0.555224	6.48233	0.985973	0.320729	0.564578	No	1
Predicted D-glucarate or D-galactorate regulator, GntR family	-0.555224	6.48233	0.985973	0.320729	0.564578	No	1
Polymyxin resistance protein ArnC, glycosyl transferase (EC 2.4.-.-)	0.549763	6.4822	0.928441	0.335268	0.572783	No	1
Histidine ABC transporter, permease protein HisQ (TC 3.A.1.3.1)	0.542862	6.48219	0.906937	0.340928	0.572783	No	1
Putative membrane protein YeiH	0.542862	6.48219	0.906937	0.340928	0.572783	No	1
4-amino-6-deoxy-N-Acetyl-D-hexosaminyl-(Lipid carrier) acetyltrasferase	-0.591937	6.48199	1.13412	0.286899	0.530095	No	1
Choline ABC transport system, ATP-binding protein OpuBA	-0.591937	6.48199	1.13412	0.286899	0.530095	No	1
Dihydropyrimidinase (EC 3.5.2.2)	-0.591937	6.48199	1.13412	0.286899	0.530095	No	1
Predicted functional analog of homoserine kinase (EC 2.7.1.-)	-0.591937	6.48199	1.13412	0.286899	0.530095	No	1
Serine--glyoxylate aminotransferase (EC 2.6.1.45)	-0.591937	6.48199	1.13412	0.286899	0.530095	No	1
Tyrosine-specific transport protein	-0.591937	6.48199	1.13412	0.286899	0.530095	No	1
Phosphoenolpyruvate-dihydroxyacetone phosphotransferase (EC 2.7.1.121), subunit DhaM	0.543124	6.48181	0.913705	0.339133	0.572783	No	1
Phosphoribosylformylglycinamidine synthase, PurS subunit (EC 6.3.5.3)	0.543124	6.48181	0.913705	0.339133	0.572783	No	1
Ribosyl nicotinamide transporter, PnuC-like	0.543124	6.48181	0.913705	0.339133	0.572783	No	1
Metal-dependent hydrolase involved in phosphonate metabolism	0.520182	6.48145	0.849848	0.356595	0.572783	No	1
LSU ribosomal protein L7Ae	0.434162	6.48054	0.630992	0.426992	0.596243	No	1
Phosphatidylinositol-specific phospholipase C (EC 4.6.1.13)	0.434162	6.48054	0.630992	0.426992	0.596243	No	1
Aldehyde dehydrogenase A (EC 1.2.1.22)	0.422353	6.48035	0.604458	0.436882	0.597187	No	1
Hyaluronate lyase precursor (EC 4.2.2.1)	0.422353	6.48035	0.604458	0.436882	0.597187	No	1
Staphylococcal accessory regulator A (SarA)	0.422353	6.48035	0.604458	0.436882	0.597187	No	1
2-methylaconitate racemase	-0.47826	6.48022	0.772605	0.379412	0.572783	No	1
Capsular polysaccharide synthesis enzyme Cap5E	-0.47826	6.48022	0.772605	0.379412	0.572783	No	1
Negative regulator of flagellin synthesis	-0.47826	6.48022	0.772605	0.379412	0.572783	No	1
Serine--pyruvate aminotransferase (EC 2.6.1.51)	-0.47826	6.48022	0.772605	0.379412	0.572783	No	1
Solanesyl diphosphate synthase (EC 2.5.1.11)	-0.47826	6.48022	0.772605	0.379412	0.572783	No	1
SSU ribosomal protein S13e (S15p)	-0.47826	6.48022	0.772605	0.379412	0.572783	No	1
Copper metallochaperone, bacterial analog of Cox17 protein	-0.568904	6.45454	1.12966	0.287847	0.530095	No	1
Flagellar basal-body rod protein FlgB	-0.568904	6.45454	1.12966	0.287847	0.530095	No	1
Flagellar biosynthesis protein FliZ	-0.568904	6.45454	1.12966	0.287847	0.530095	No	1
Mannoside ABC transport system, sugar-binding protein	-0.568904	6.45454	1.12966	0.287847	0.530095	No	1
Methylisocitrate lyase (EC 4.1.3.30)	-0.568904	6.45454	1.12966	0.287847	0.530095	No	1
N-acylamino acid racemase	-0.568904	6.45454	1.12966	0.287847	0.530095	No	1
Propionate kinase (EC 2.7.2.15)	-0.568904	6.45454	1.12966	0.287847	0.530095	No	1
Site-specific tyrosine recombinase	-0.568904	6.45454	1.12966	0.287847	0.530095	No	1
5-methylthioribose kinase (EC 2.7.1.100)	-0.559207	6.45447	1.09431	0.295518	0.534849	No	1
Stage V sporulation protein required for dehydratation of the spore core and assembly of the coat (SpoVS)	-0.559207	6.45447	1.09431	0.295518	0.534849	No	1
TonB-dependent siderophore receptor	-0.559207	6.45447	1.09431	0.295518	0.534849	No	1
Cell surface protein IsdA, transfers heme from hemoglobin to apo-IsdC	0.510564	6.45365	0.926279	0.335832	0.572783	No	1
Histidine ABC transporter, ATP-binding protein HisP (TC 3.A.1.3.1)	0.510564	6.45365	0.926279	0.335832	0.572783	No	1
Iron compound ABC uptake transporter ATP-binding protein PiuD	0.510564	6.45365	0.926279	0.335832	0.572783	No	1
Major cell-binding factor precursor PebA	0.510564	6.45365	0.926279	0.335832	0.572783	No	1
Penicillin-binding protein PBP2a, methicillin resistance determinant MecA, transpeptidase	0.510564	6.45365	0.926279	0.335832	0.572783	No	1
Signal transduction protein CetA, mediates an energy taxis response	0.510564	6.45365	0.926279	0.335832	0.572783	No	1
tRNA pseudouridine synthase A (EC 4.2.1.70)	0.510564	6.45365	0.926279	0.335832	0.572783	No	1
Uncharacterized protein, similar to the N-terminal domain of Lon protease	0.510564	6.45365	0.926279	0.335832	0.572783	No	1
5-methyl-dCTP pyrophosphohydrolase (EC 3.6.1.-)	-0.479415	6.45364	0.847045	0.35739	0.572783	No	1
Ethanolamine sensory transduction histidine kinase	-0.479415	6.45364	0.847045	0.35739	0.572783	No	1
F420-dependent methylenetetrahydromethanopterin dehydrogenase (EC 1.5.99.9)	-0.479415	6.45364	0.847045	0.35739	0.572783	No	1
Ferrichrome transport ATP-binding protein FhuC (TC 3.A.1.14.3)	-0.479415	6.45364	0.847045	0.35739	0.572783	No	1
Functional role page for Chaperone protein TorD	-0.479415	6.45364	0.847045	0.35739	0.572783	No	1
Multiple sugar ABC transporter, membrane-spanning permease protein MsmF	-0.479415	6.45364	0.847045	0.35739	0.572783	No	1
Putative TonB-dependent heme receptor HasR	-0.479415	6.45364	0.847045	0.35739	0.572783	No	1
2-ketoglutaric semialdehyde dehydrogenase (EC 1.2.1.26)	-0.463766	6.45362	0.793054	0.373178	0.572783	No	1
N-Acetyl-D-glucosamine ABC transport system, sugar-binding protein	-0.463766	6.45362	0.793054	0.373178	0.572783	No	1
Thymidylate synthase thyX (EC 2.1.1.-)	-0.463766	6.45362	0.793054	0.373178	0.572783	No	1
2-deoxyglucose-6-phosphate hydrolase YniC	-0.471561	6.45361	0.820534	0.365024	0.572783	No	1
5-keto-D-gluconate 5-reductase (EC 1.1.1.69)	-0.471561	6.45361	0.820534	0.365024	0.572783	No	1
6-phosphofructokinase class II (EC 2.7.1.11)	-0.471561	6.45361	0.820534	0.365024	0.572783	No	1
AMP nucleosidase (EC 3.2.2.4)	-0.471561	6.45361	0.820534	0.365024	0.572783	No	1
AscBF operon repressor	-0.471561	6.45361	0.820534	0.365024	0.572783	No	1
Biosynthetic arginine decarboxylase (EC 4.1.1.19)	-0.471561	6.45361	0.820534	0.365024	0.572783	No	1
Citrate lyase gamma chain, acyl carrier protein (EC 4.1.3.6)	-0.471561	6.45361	0.820534	0.365024	0.572783	No	1
Cytoplasmic protein YaiE	-0.471561	6.45361	0.820534	0.365024	0.572783	No	1
D-galactarate dehydratase (EC 4.2.1.42)	-0.471561	6.45361	0.820534	0.365024	0.572783	No	1
Dihydroneopterin triphosphate epimerase	-0.471561	6.45361	0.820534	0.365024	0.572783	No	1
Ethanolamine utilization protein EutG	-0.471561	6.45361	0.820534	0.365024	0.572783	No	1
Ethanolamine utilization protein EutP	-0.471561	6.45361	0.820534	0.365024	0.572783	No	1
FIG139552: Putative protease	-0.471561	6.45361	0.820534	0.365024	0.572783	No	1
Formate hydrogenlyase transcriptional activator	-0.471561	6.45361	0.820534	0.365024	0.572783	No	1
Glucitol operon repressor	-0.471561	6.45361	0.820534	0.365024	0.572783	No	1
Gluconate utilization system Gnt-I transcriptional repressor	-0.471561	6.45361	0.820534	0.365024	0.572783	No	1
Glutathione-regulated potassium-efflux system ancillary protein KefF	-0.471561	6.45361	0.820534	0.365024	0.572783	No	1
Inosine-uridine preferring nucleoside hydrolase (EC 3.2.2.1)	-0.471561	6.45361	0.820534	0.365024	0.572783	No	1
L-allo-threonine aldolase	-0.471561	6.45361	0.820534	0.365024	0.572783	No	1
Mgl repressor and galactose ultrainduction factor GalS, HTH-type transcriptional regulator	-0.471561	6.45361	0.820534	0.365024	0.572783	No	1
N-acetylhexosamine 1-kinase	-0.471561	6.45361	0.820534	0.365024	0.572783	No	1
N-acetylmannosaminyltransferase (EC 2.4.1.187)	-0.471561	6.45361	0.820534	0.365024	0.572783	No	1
NAD(P)H-flavin reductase (EC 1.5.1.29) (EC 1.16.1.3)	-0.471561	6.45361	0.820534	0.365024	0.572783	No	1
NADH oxidoreductase hcr (EC 1.-.-.-)	-0.471561	6.45361	0.820534	0.365024	0.572783	No	1
Nitrogenase (molybdenum-iron)-specific transcriptional regulator NifA	-0.471561	6.45361	0.820534	0.365024	0.572783	No	1
Osmosensitive K+ channel histidine kinase KdpD (EC 2.7.3.-)	-0.471561	6.45361	0.820534	0.365024	0.572783	No	1
Periplasmic beta-glucosidase (EC 3.2.1.21)	-0.471561	6.45361	0.820534	0.365024	0.572783	No	1
Propanediol utilization protein PduL	-0.471561	6.45361	0.820534	0.365024	0.572783	No	1
Protein of unknown function YceH	-0.471561	6.45361	0.820534	0.365024	0.572783	No	1
Putative glycogen debranching enzyme, archaeal type, TIGR01561	-0.471561	6.45361	0.820534	0.365024	0.572783	No	1
Putative phosphatase YieH	-0.471561	6.45361	0.820534	0.365024	0.572783	No	1
Quinolinate phosphoribosyltransferase [decarboxylating] (EC 2.4.2.19)	-0.471561	6.45361	0.820534	0.365024	0.572783	No	1
Ribosome hibernation protein YhbH	-0.471561	6.45361	0.820534	0.365024	0.572783	No	1
Teichoic acid export ATP-binding protein TagH (EC 3.6.3.40)	-0.471561	6.45361	0.820534	0.365024	0.572783	No	1
Threonine catabolic operon transcriptional activator TdcA	-0.471561	6.45361	0.820534	0.365024	0.572783	No	1
Transcriptional (co)regulator CytR	-0.471561	6.45361	0.820534	0.365024	0.572783	No	1
Transcriptional activator RfaH	-0.471561	6.45361	0.820534	0.365024	0.572783	No	1
Transcriptional regulator NanR	-0.471561	6.45361	0.820534	0.365024	0.572783	No	1
Type IV fimbriae expression regulatory protein PilR	-0.471561	6.45361	0.820534	0.365024	0.572783	No	1
Virulence factor MviM	-0.471561	6.45361	0.820534	0.365024	0.572783	No	1
4-hydroxyproline epimerase (EC 5.1.1.8)	-0.455961	6.4535	0.7736	0.379106	0.572783	No	1
ABC-type nitrate/sulfonate/bicarbonate transport system, permease component	-0.455961	6.4535	0.7736	0.379106	0.572783	No	1
Acetylglutamate kinase (EC 2.7.2.8)	-0.455961	6.4535	0.7736	0.379106	0.572783	No	1
Asparagine synthetase [glutamine-hydrolyzing] (EC 6.3.5.4)	-0.455961	6.4535	0.7736	0.379106	0.572783	No	1
D-alanine--D-alanine ligase A (EC 6.3.2.4)	-0.455961	6.4535	0.7736	0.379106	0.572783	No	1
D-beta-hydroxybutyrate dehydrogenase (EC 1.1.1.30)	-0.455961	6.4535	0.7736	0.379106	0.572783	No	1
Flagellar biosynthesis protein FliS	-0.455961	6.4535	0.7736	0.379106	0.572783	No	1
Forms the bulk of type IV secretion complex that spans outer membrane and periplasm (VirB9)	-0.455961	6.4535	0.7736	0.379106	0.572783	No	1
Methyl-directed repair DNA adenine methylase (EC 2.1.1.72)	-0.455961	6.4535	0.7736	0.379106	0.572783	No	1
Predicted cell-wall-anchored protein SasA (LPXTG motif)	-0.455961	6.4535	0.7736	0.379106	0.572783	No	1
PTS system, fructose- and mannose-inducible IIC component (EC 2.7.1.69)	-0.455961	6.4535	0.7736	0.379106	0.572783	No	1
Ribosomal large subunit pseudouridine synthase C (EC 4.2.1.70)	-0.455961	6.4535	0.7736	0.379106	0.572783	No	1
RNA polymerase principal sigma factor HrdC	-0.455961	6.4535	0.7736	0.379106	0.572783	No	1
RNA polymerase sigma-54 factor RpoN	-0.455961	6.4535	0.7736	0.379106	0.572783	No	1
RNase L inhibitor	-0.455961	6.4535	0.7736	0.379106	0.572783	No	1
Similar to Hydroxyacylglutathione hydrolase, but in an organism lacking glutathione biosynthesis	-0.455961	6.4535	0.7736	0.379106	0.572783	No	1
Succinate dehydrogenase cytochrome b558 subunit	-0.455961	6.4535	0.7736	0.379106	0.572783	No	1
Sulfate and thiosulfate binding protein CysP	-0.455961	6.4535	0.7736	0.379106	0.572783	No	1
Transmembrane component of energizing module of riboflavin ECF transporter	-0.455961	6.4535	0.7736	0.379106	0.572783	No	1
DNA-directed RNA polymerase subunit E' (EC 2.7.7.6)	-0.465998	6.45346	0.811164	0.367776	0.572783	No	1
DNA-directed RNA polymerase subunit F (EC 2.7.7.6)	-0.465998	6.45346	0.811164	0.367776	0.572783	No	1
FIG043197: Inositol monophosphatase family protein	-0.465998	6.45346	0.811164	0.367776	0.572783	No	1
Flagellar biosynthesis protein FlhB	-0.465998	6.45346	0.811164	0.367776	0.572783	No	1
Glycerol-3-phosphate cytidylyltransferase (EC 2.7.7.39)	-0.465998	6.45346	0.811164	0.367776	0.572783	No	1
Light-dependent protochlorophyllide reductase (EC 1.3.1.33)	-0.465998	6.45346	0.811164	0.367776	0.572783	No	1
Phospholipid-lipopolysaccharide ABC transporter	-0.465998	6.45346	0.811164	0.367776	0.572783	No	1
Phosphoribosylanthranilate isomerase (EC 5.3.1.24)	-0.465998	6.45346	0.811164	0.367776	0.572783	No	1
Rod shape-determining protein RodA	-0.465998	6.45346	0.811164	0.367776	0.572783	No	1
Sirohydrochlorin cobaltochelatase (EC 4.99.1.3)	-0.465998	6.45346	0.811164	0.367776	0.572783	No	1
Biotin synthesis protein bioC	-0.458362	6.45342	0.786827	0.375061	0.572783	No	1
Chemotaxis response regulator protein-glutamate methylesterase CheB (EC 3.1.1.61)	-0.458362	6.45342	0.786827	0.375061	0.572783	No	1
CRISPR-associated protein, TM1800 family	-0.458362	6.45342	0.786827	0.375061	0.572783	No	1
Cytochrome c4	-0.458362	6.45342	0.786827	0.375061	0.572783	No	1
DNA-3-methyladenine glycosylase (EC 3.2.2.20)	-0.458362	6.45342	0.786827	0.375061	0.572783	No	1
hypothetical protein Bcep3774, commonly clustered with carotenoid biosynthesis	-0.458362	6.45342	0.786827	0.375061	0.572783	No	1
L-arabinose isomerase (EC 5.3.1.4)	-0.458362	6.45342	0.786827	0.375061	0.572783	No	1
Malonate decarboxylase gamma subunit	-0.458362	6.45342	0.786827	0.375061	0.572783	No	1
Mannitol operon activator, BglG family	-0.458362	6.45342	0.786827	0.375061	0.572783	No	1
Outer membrane component of tripartite multidrug resistance system	-0.458362	6.45342	0.786827	0.375061	0.572783	No	1
Propanediol utilization polyhedral body protein PduN	-0.458362	6.45342	0.786827	0.375061	0.572783	No	1
RNA:NAD 2'-phosphotransferase	-0.458362	6.45342	0.786827	0.375061	0.572783	No	1
Sensory histidine kinase QseC	-0.458362	6.45342	0.786827	0.375061	0.572783	No	1
SSU ribosomal protein S20e (S10p)	-0.458362	6.45342	0.786827	0.375061	0.572783	No	1
ABC transporter membrane-spanning permease, Pep export, Vex1	0.446503	6.45331	0.727239	0.39378	0.581107	No	1
Chemotaxis protein methyltransferase CheR (EC 2.1.1.80)	0.446503	6.45331	0.727239	0.39378	0.581107	No	1
Molybdopterin biosynthesis enzyme	0.446503	6.45331	0.727239	0.39378	0.581107	No	1
Protein acetyltransferase	0.446503	6.45331	0.727239	0.39378	0.581107	No	1
Putative ABC transporter ATP-binding protein, spy1790 homolog	0.446503	6.45331	0.727239	0.39378	0.581107	No	1
Radical SAM family protein HutW, similar to coproporphyrinogen III oxidase, oxygen-independent, associated with heme uptake	0.446503	6.45331	0.727239	0.39378	0.581107	No	1
V-type ATP synthase subunit I (EC 3.6.3.14)	0.446503	6.45331	0.727239	0.39378	0.581107	No	1
ATP-dependent RNA helicase VCA0061	0.444118	6.45323	0.723859	0.394881	0.581107	No	1
ATP-dependent RNA helicase YxiN	0.444118	6.45323	0.723859	0.394881	0.581107	No	1
LSU ribosomal protein L12a (P1/P2)	0.444118	6.45323	0.723859	0.394881	0.581107	No	1
Substrate-specific component BioY of biotin ECF transporter	0.444118	6.45323	0.723859	0.394881	0.581107	No	1
4-hydroxy-3-methylbut-2-enyl diphosphate reductase (EC 1.17.1.2)	-0.419751	6.45313	0.677119	0.410581	0.587098	No	1
Adenosine (5')-pentaphospho-(5'')-adenosine pyrophosphohydrolase (EC 3.6.1.-)	-0.419751	6.45313	0.677119	0.410581	0.587098	No	1
ADP compounds hydrolase NudE (EC 3.6.1.-)	-0.419751	6.45313	0.677119	0.410581	0.587098	No	1
Beta-glucoside bgl operon antiterminator, BglG family	-0.419751	6.45313	0.677119	0.410581	0.587098	No	1
Biopolymer transport ExbD protein	-0.419751	6.45313	0.677119	0.410581	0.587098	No	1
CRISPR-associated RecB family exonuclease Cas4a	-0.419751	6.45313	0.677119	0.410581	0.587098	No	1
D-mannonate oxidoreductase (EC 1.1.1.57)	-0.419751	6.45313	0.677119	0.410581	0.587098	No	1
Flagellar assembly protein FliH	-0.419751	6.45313	0.677119	0.410581	0.587098	No	1
Flagellar protein FlbD	-0.419751	6.45313	0.677119	0.410581	0.587098	No	1
Mannonate dehydratase (EC 4.2.1.8)	-0.419751	6.45313	0.677119	0.410581	0.587098	No	1
Menaquinone-specific isochorismate synthase (EC 5.4.4.2)	-0.419751	6.45313	0.677119	0.410581	0.587098	No	1
NAD-reducing hydrogenase subunit HoxF (EC 1.12.1.2)	-0.419751	6.45313	0.677119	0.410581	0.587098	No	1
Probable GTPase related to EngC	-0.419751	6.45313	0.677119	0.410581	0.587098	No	1
Putative two-domain glycosyltransferase	-0.419751	6.45313	0.677119	0.410581	0.587098	No	1
RNA polymerase sporulation specific sigma factor SigH	-0.419751	6.45313	0.677119	0.410581	0.587098	No	1
Transcriptional regulator, MerR family, near polyamine transporter	-0.419751	6.45313	0.677119	0.410581	0.587098	No	1
Additional component NikL of nickel ECF transporter	-0.419958	6.45307	0.680362	0.409462	0.587098	No	1
Assimilatory nitrate reductase large subunit (EC:1.7.99.4)	-0.419958	6.45307	0.680362	0.409462	0.587098	No	1
Chemotaxis protein CheV (EC 2.7.3.-)	-0.419958	6.45307	0.680362	0.409462	0.587098	No	1
ChlI component of cobalt chelatase involved in B12 biosynthesis	-0.419958	6.45307	0.680362	0.409462	0.587098	No	1
Coenzyme F420 hydrogenase maturation protease (EC 3.4.24.-)	-0.419958	6.45307	0.680362	0.409462	0.587098	No	1
Exodeoxyribonuclease V gamma chain (EC 3.1.11.5)	-0.419958	6.45307	0.680362	0.409462	0.587098	No	1
Flagellar motor switch protein FliM	-0.419958	6.45307	0.680362	0.409462	0.587098	No	1
Inositol transport system permease protein	-0.419958	6.45307	0.680362	0.409462	0.587098	No	1
Phage major capsid protein	-0.419958	6.45307	0.680362	0.409462	0.587098	No	1
Phosphoenolpyruvate-dihydroxyacetone phosphotransferase operon regulatory protein DhaR	-0.419958	6.45307	0.680362	0.409462	0.587098	No	1
Pyoverdin biosynthesis protein PvdH, L-2,4-diaminobutyrate:2-oxoglutarate aminotransferase (EC 2.6.1.76)	-0.419958	6.45307	0.680362	0.409462	0.587098	No	1
Rhamnulose-1-phosphate aldolase (EC 4.1.2.19)	-0.419958	6.45307	0.680362	0.409462	0.587098	No	1
ubiquinol cytochrome C oxidoreductase, cytochrome C1 subunit	-0.419958	6.45307	0.680362	0.409462	0.587098	No	1
Xanthine dehydrogenase iron-sulfur subunit (EC 1.17.1.4)	-0.419958	6.45307	0.680362	0.409462	0.587098	No	1
ABC exporter for hemopore HasA, ATP-binding component HasD	0.410271	6.45301	0.634219	0.425812	0.596243	No	1
ATP-dependent RNA helicase RhlE	0.410271	6.45301	0.634219	0.425812	0.596243	No	1
CO dehydrogenase accessory protein CooC (nickel insertion)	0.410271	6.45301	0.634219	0.425812	0.596243	No	1
Cytochrome O ubiquinol oxidase subunit I (EC 1.10.3.-)	0.410271	6.45301	0.634219	0.425812	0.596243	No	1
Family 13 glycosyl hydrolase, row 724	0.410271	6.45301	0.634219	0.425812	0.596243	No	1
FKBP-type peptidyl-prolyl cis-trans isomerase slpA (EC 5.2.1.8)	0.410271	6.45301	0.634219	0.425812	0.596243	No	1
Phosphoadenylyl-sulfate reductase [thioredoxin] (EC 1.8.4.8)	0.410271	6.45301	0.634219	0.425812	0.596243	No	1
Probable low-affinity inorganic phosphate transporter	0.410271	6.45301	0.634219	0.425812	0.596243	No	1
Stage 0 sporulation two-component response regulator (Spo0A)	0.410271	6.45301	0.634219	0.425812	0.596243	No	1
Stage II sporulation protein B	0.410271	6.45301	0.634219	0.425812	0.596243	No	1
Sulfate adenylyltransferase subunit 2 (EC 2.7.7.4)	0.410271	6.45301	0.634219	0.425812	0.596243	No	1
Antiadhesin Pls, binding to squamous nasal epithelial cells	0.404078	6.453	0.617126	0.432117	0.596243	No	1
Cytochrome c heme lyase subunit CcmL	0.404078	6.453	0.617126	0.432117	0.596243	No	1
DNA-binding heavy metal response regulator	0.404078	6.453	0.617126	0.432117	0.596243	No	1
Molybdopterin-guanine dinucleotide biosynthesis protein MobA	0.404078	6.453	0.617126	0.432117	0.596243	No	1
Potassium uptake protein TrkH	0.404078	6.453	0.617126	0.432117	0.596243	No	1
Putative Nudix hydrolase YfcD (EC 3.6.-.-)	0.404078	6.453	0.617126	0.432117	0.596243	No	1
Ribosomal-protein-S5p-alanine acetyltransferase	0.404078	6.453	0.617126	0.432117	0.596243	No	1
Adenosylcobinamide-phosphate synthase	-0.452513	6.4529	0.801944	0.370513	0.572783	No	1
Alpha-galactosidase (EC 3.2.1.22)	-0.452513	6.4529	0.801944	0.370513	0.572783	No	1
ATPase component YkoD of energizing module of thiamin-regulated ECF transporter for HydroxyMethylPyrimidine	-0.452513	6.4529	0.801944	0.370513	0.572783	No	1
D-hydantoinase (EC 3.5.2.2)	-0.452513	6.4529	0.801944	0.370513	0.572783	No	1
Glutamine amidotransferase, class-II	-0.452513	6.4529	0.801944	0.370513	0.572783	No	1
Heavy metal RND efflux outer membrane protein, CzcC family	-0.452513	6.4529	0.801944	0.370513	0.572783	No	1
Membrane-bound lytic murein transglycosylase B (EC 3.2.1.-)	-0.452513	6.4529	0.801944	0.370513	0.572783	No	1
N-carbamoyl-L-amino acid hydrolase (EC 3.5.1.87)	-0.452513	6.4529	0.801944	0.370513	0.572783	No	1
Periplasmic nitrate reductase component NapD	-0.452513	6.4529	0.801944	0.370513	0.572783	No	1
probable beta-D-galactosidase	-0.452513	6.4529	0.801944	0.370513	0.572783	No	1
Ribonuclease E inhibitor RraB	-0.452513	6.4529	0.801944	0.370513	0.572783	No	1
Type III secretion cytoplasmic plug protein (LcrG)	-0.452513	6.4529	0.801944	0.370513	0.572783	No	1
Type III secretion system protein	-0.452513	6.4529	0.801944	0.370513	0.572783	No	1
6-phosphofructokinase, eukaryotic type (EC 2.7.1.11)	0.403134	6.45281	0.622518	0.430113	0.596243	No	1
Dissimilatory sulfite reductase (desulfoviridin), alpha and beta subunits	0.403134	6.45281	0.622518	0.430113	0.596243	No	1
Glycine betaine ABC transport system, glycine betaine-binding protein OpuAC	0.403134	6.45281	0.622518	0.430113	0.596243	No	1
NADH dehydrogenase subunit 1	0.403134	6.45281	0.622518	0.430113	0.596243	No	1
periplasmic fructose-binding protein component of signal transduction system LevQ	0.403134	6.45281	0.622518	0.430113	0.596243	No	1
putative isobutyryl-CoA mutase, chain B	0.403134	6.45281	0.622518	0.430113	0.596243	No	1
SinR, regulator of post-exponential-phase responses genes (competence and sporulation)	0.403134	6.45281	0.622518	0.430113	0.596243	No	1
Streptothricin acetyltransferase, Streptomyces lavendulae type	0.403134	6.45281	0.622518	0.430113	0.596243	No	1
Von Willebrand factor type A domain protein, associated with Flp pilus assembly	0.403134	6.45281	0.622518	0.430113	0.596243	No	1
Acetyl-CoA:Cys-GlcN-Ins acetyltransferase, mycothiol synthase MshD	0.392518	6.4528	0.593807	0.440951	0.597956	No	1
bifunctional hemolysin-adenylate cyclase precursor	0.392518	6.4528	0.593807	0.440951	0.597956	No	1
DNA topoisomerase III (EC 5.99.1.2)	0.392518	6.4528	0.593807	0.440951	0.597956	No	1
NTD biosynthesis operon putative oxidoreductase NtdC (EC 1.-.-.-)	0.392518	6.4528	0.593807	0.440951	0.597956	No	1
Phytoene desaturase, pro-zeta-carotene producing (EC 1.-.-.-)	0.392518	6.4528	0.593807	0.440951	0.597956	No	1
Substrate-specific component MtsA of methionine-regulated ECF transporter	0.392518	6.4528	0.593807	0.440951	0.597956	No	1
Bacilysin biosynthesis oxidoreductase BacC	0.393714	6.45267	0.601628	0.437958	0.597187	No	1
Carbon monoxide dehydrogenase large chain (EC 1.2.99.2)	0.393714	6.45267	0.601628	0.437958	0.597187	No	1
Glycerol dehydratase reactivation factor large subunit	0.393714	6.45267	0.601628	0.437958	0.597187	No	1
LysR family transcriptional regulator STM3121	0.393714	6.45267	0.601628	0.437958	0.597187	No	1
Transport ATP-binding protein CydCD	0.393714	6.45267	0.601628	0.437958	0.597187	No	1
Uronate isomerase (EC 5.3.1.12)	0.393714	6.45267	0.601628	0.437958	0.597187	No	1
Exonuclease SbcD	0.382316	6.45263	0.572213	0.449381	0.603886	No	1
Tetracycline resistance protein TetM	0.382316	6.45263	0.572213	0.449381	0.603886	No	1
Two-component sensor PilS	0.382316	6.45263	0.572213	0.449381	0.603886	No	1
Vancomycin B-type resistance protein VanW	0.382316	6.45263	0.572213	0.449381	0.603886	No	1
Xylose ABC transporter, permease protein XylH	0.382316	6.45263	0.572213	0.449381	0.603886	No	1
ATP phosphoribosyltransferase catalytic subunit (EC 2.4.2.17)	0.307448	6.45218	0.406	0.524007	0.662665	No	1
DNA polymerase sliding clamp protein PCNA	0.307448	6.45218	0.406	0.524007	0.662665	No	1
Flagellar motor rotation protein MotA	0.307448	6.45218	0.406	0.524007	0.662665	No	1
Hypothetical protein pVir0029, glutamine-rich	0.307448	6.45218	0.406	0.524007	0.662665	No	1
Phosphoribosyl-AMP cyclohydrolase (EC 3.5.4.19)	0.307448	6.45218	0.406	0.524007	0.662665	No	1
Phosphoribosylformimino-5-aminoimidazole carboxamide ribotide isomerase (EC 5.3.1.16)	0.307448	6.45218	0.406	0.524007	0.662665	No	1
Hypothetical protein, similarity with fibrinogen-binding protein Efb	0.297379	6.45208	0.386547	0.53412	0.670195	No	1
Precorrin-6A synthase (EC 2.1.1.152)	0.297379	6.45208	0.386547	0.53412	0.670195	No	1
quinol oxidase polypeptide I QoxB (EC:1.9.3.-)	0.297379	6.45208	0.386547	0.53412	0.670195	No	1
quinol oxidase polypeptide II QoxA (EC:1.9.3.-)	0.297379	6.45208	0.386547	0.53412	0.670195	No	1
Stage III sporulation protein AH	0.297379	6.45208	0.386547	0.53412	0.670195	No	1
Programmed cell death toxin YdcE	0.3878	6.45205	0.609372	0.435024	0.597187	No	1
Putative pheromone cAM373 precursor lipoprotein CamS	0.3878	6.45205	0.609372	0.435024	0.597187	No	1
Sulfite reductase [NADPH] hemoprotein beta-component (EC 1.8.1.2)	0.3878	6.45205	0.609372	0.435024	0.597187	No	1
TonB system biopolymer transport component	0.3878	6.45205	0.609372	0.435024	0.597187	No	1
ABC-type nitrate/sulfonate/bicarbonate transport system, ATPase component	-0.346909	6.45201	0.51246	0.474076	0.621889	No	1
Acetophenone carboxylase subunit Apc1	-0.346909	6.45201	0.51246	0.474076	0.621889	No	1
AMP/CMP kinase AK6	-0.346909	6.45201	0.51246	0.474076	0.621889	No	1
Anaerobic dehydrogenases, typically selenocysteine-containing	-0.346909	6.45201	0.51246	0.474076	0.621889	No	1
Beta-glucanase precursor (EC 3.2.1.73)	-0.346909	6.45201	0.51246	0.474076	0.621889	No	1
Flagellar biosynthesis protein FlhA	-0.346909	6.45201	0.51246	0.474076	0.621889	No	1
Formate dehydrogenase-O, major subunit (EC 1.2.1.2)	-0.346909	6.45201	0.51246	0.474076	0.621889	No	1
Ketoisovalerate oxidoreductase subunit VorA (EC 1.2.7.7)	-0.346909	6.45201	0.51246	0.474076	0.621889	No	1
L-rhamnose isomerase (EC 5.3.1.14)	-0.346909	6.45201	0.51246	0.474076	0.621889	No	1
Leucine-responsive regulatory protein, regulator for leucine (or lrp) regulon and high-affinity branched-chain amino acid transport system	-0.346909	6.45201	0.51246	0.474076	0.621889	No	1
NADH-quinone oxidoreductase chain F 2 (EC 1.6.99.5)	-0.346909	6.45201	0.51246	0.474076	0.621889	No	1
Nitrogenase (molybdenum-iron) alpha chain (EC 1.18.6.1)	-0.346909	6.45201	0.51246	0.474076	0.621889	No	1
Nitrous-oxide reductase (EC 1.7.99.6)	-0.346909	6.45201	0.51246	0.474076	0.621889	No	1
Proposed peptidoglycan lipid II flippase MurJ	-0.346909	6.45201	0.51246	0.474076	0.621889	No	1
RNA polymerase sigma factor SigV	-0.346909	6.45201	0.51246	0.474076	0.621889	No	1
Sensor protein torS (EC 2.7.3.-)	-0.346909	6.45201	0.51246	0.474076	0.621889	No	1

## Sheet: Sheet1
protein	logFC	adjPValue	# present
Pyruvate formate-lyase (EC 2.3.1.54)	-1.12388	5.88624e-06	24
Acetate kinase (EC 2.7.2.1)	-1.40763	8.70566e-13	24
NAD-specific glutamate dehydrogenase (EC 1.4.1.2)	-4.20008	2.87398e-13	23
Lysine 2,3-aminomutase (EC 5.4.3.2)	-8.34416	1.53296e-10	13
Tryptophanase (EC 4.1.99.1)	-6.46296	1.06922e-15	19
Histidine ammonia-lyase (EC 4.3.1.3)	-1.85653	0.00262186	22
Arginine deiminase (EC 3.5.3.6)	-0.547124	0.0403828	24
Carbamate kinase (EC 2.7.2.2)	-0.864318	0.00685849	24
Fructose-bisphosphate aldolase class II (EC 4.1.2.13)	1.07628	8.07312e-07	24
Enolase (EC 4.2.1.11)	0.47484	0.0456482	24
L-lactate dehydrogenase (EC 1.1.1.27)	1.9003	2.98112e-14	24
Pyruvate oxidase (EC 1.2.3.3)	3.82541	8.00965e-26	22
Acetolactate synthase large subunit (EC 2.2.1.6)	2.61746	1.44409e-05	20
Ketol-acid reductoisomerase (EC 1.1.1.86)	1.92056	2.54313e-17	24
Branched-chain amino acid aminotransferase (EC 2.6.1.42)	0.962057	0.000264799	24
NADP-specific glutamate dehydrogenase (EC 1.4.1.4)	1.69284	1.91762e-05	24
Glutamine synthetase type I (EC 6.3.1.2)	1.33173	4.12804e-10	24
Iron-sulfur cluster assembly protein SufB	2.26842	1.35806e-14	24
Heat shock protein 60 family co-chaperone GroES	1.03463	1.40508e-05	24
Chaperone protein DnaJ	1.34034	1.59253e-07	24
