# Supplementary material for: Protein relative abundance patterns associated with sucrose-induced dysbiosis are conserved across taxonomically diverse oral microcosm biofilm models of dental caries
Source: Microbiome. 2015 Dec 19;3:69. doi: 10.1186/s40168-015-0136-z (PMC4684605; doi:10.1186/s40168-015-0136-z)
Supplement: Additional file 12: — Clinical metadata for subjects. Lists each subject’s age at time of sampling, gender, the universal ID code for the restored primary tooth from which the sample was taken and the clinical characteristics of the composite restoration around the margins of which plaque was collected. [file 40168_2015_136_MOESM12_ESM.xlsx]

## Sheet: Subject clinical metadata
Subject ID	Age in Years	Gender	Primary tooth sampled	Margin Discoloration	Margin Decalcification	Margin Defect	Frank Caries	Active decay
730	7.5	Female	T	Yes	No	No	No	No
733	9.5	Female	K	Yes	Yes	Yes	Yes	Yes
734	9.5	Female	T	No	No	Yes	No	Yes
737	11.5	Male	J	Yes	No	No	No	Yes
760	6	Male	B	No	No	No	No	Yes
769	5.5	Female	A	Yes	Yes	Yes	Yes	Yes
781	5.5	Female	K	Yes	Yes	Yes	Yes	Yes
795	6	Male	B	Yes	No	No	No	Yes
852	7	Male	I	Yes	No	No	No	No
861	8.5	Female	T	No	No	No	No	No
866	7	Male	L	Yes	Yes	Yes	Yes	Yes
867	8.5	Male	B	No	No	Yes	No	Yes
